# Supplementary material for: Photoinduced Electron Transfer in Multicomponent Truxene-Quinoxaline Metal–Organic Frameworks
Source: Chem Mater. 2022 Sep 15;34(18):8437–45. doi: 10.1021/acs.chemmater.2c02220 (PMC10242685; doi:10.1021/acs.chemmater.2c02220)
Supplement: Supplementary file 2 — cm2c02220_si_002.cif [file cm2c02220_si_002.cif]

data_jc286_dpq_bare_6_0m
_audit_creation_date               2022-07-20
_audit_creation_method
;
Olex2 1.5
(compiled 2022.04.07 svn.rca3783a0 for OlexSys, GUI svn.r6498)
;
_shelx_SHELXL_version_number       '2019/1'
_audit_contact_author_address      ?
_audit_contact_author_email        ?
_audit_contact_author_name         ''
_audit_contact_author_phone        ?
_publ_contact_author_id_orcid      ?
_publ_section_references
;
Bourhis, L.J., Dolomanov, O.V., Gildea, R.J., Howard, J.A.K., Puschmann, H.
 (2015). Acta Cryst. A71, 59-75.

Dolomanov, O.V., Bourhis, L.J., Gildea, R.J, Howard, J.A.K. & Puschmann, H.
 (2009), J. Appl. Cryst. 42, 339-341.

Sheldrick, G.M. (2008). Acta Cryst. A64, 112-122.
;
_chemical_name_common              ?
_chemical_name_systematic          ?
_chemical_formula_moiety           'C66 H46 N O13 Zn4'
_chemical_formula_sum              'C66 H46 N O13 Zn4'
_chemical_formula_weight           1322.52
_chemical_absolute_configuration   ?
_chemical_melting_point            ?
loop_
  _atom_type_symbol
  _atom_type_description
  _atom_type_scat_dispersion_real
  _atom_type_scat_dispersion_imag
  _atom_type_scat_source
 'C' 'C' 0.0181 0.0091 'International Tables Vol C Tables 4.2.6.8 and 6.1.1.4'
 'H' 'H' 0.0000 0.0000 'International Tables Vol C Tables 4.2.6.8 and 6.1.1.4'
 'N' 'N' 0.0311 0.0180 'International Tables Vol C Tables 4.2.6.8 and 6.1.1.4'
 'O' 'O' 0.0492 0.0322 'International Tables Vol C Tables 4.2.6.8 and 6.1.1.4'
 'Zn' 'Zn' -1.5491 0.6778
 'International Tables Vol C Tables 4.2.6.8 and 6.1.1.4'

_shelx_space_group_comment
;
The symmetry employed for this shelxl refinement is uniquely defined
by the following loop, which should always be used as a source of
symmetry information in preference to the above space-group names.
They are only intended as comments.
;
_space_group_crystal_system        'cubic'
_space_group_IT_number             220
_space_group_name_H-M_alt          'I -4 3 d'
_space_group_name_Hall             'I -4bd 2c 3'
loop_
  _space_group_symop_operation_xyz
 'x, y, z'
 '-x+1/2, -y, z+1/2'
 '-x, y+1/2, -z+1/2'
 'x+1/2, -y+1/2, -z'
 'z, x, y'
 'z+1/2, -x+1/2, -y'
 '-z+1/2, -x, y+1/2'
 '-z, x+1/2, -y+1/2'
 'y, z, x'
 '-y, z+1/2, -x+1/2'
 'y+1/2, -z+1/2, -x'
 '-y+1/2, -z, x+1/2'
 'y+1/4, x+1/4, z+1/4'
 '-y+1/4, -x+3/4, z+3/4'
 'y+3/4, -x+1/4, -z+3/4'
 '-y+3/4, x+3/4, -z+1/4'
 'x+1/4, z+1/4, y+1/4'
 '-x+3/4, z+3/4, -y+1/4'
 '-x+1/4, -z+3/4, y+3/4'
 'x+3/4, -z+1/4, -y+3/4'
 'z+1/4, y+1/4, x+1/4'
 'z+3/4, -y+1/4, -x+3/4'
 '-z+3/4, y+3/4, -x+1/4'
 '-z+1/4, -y+3/4, x+3/4'
 'x+1/2, y+1/2, z+1/2'
 '-x+1, -y+1/2, z+1'
 '-x+1/2, y+1, -z+1'
 'x+1, -y+1, -z+1/2'
 'z+1/2, x+1/2, y+1/2'
 'z+1, -x+1, -y+1/2'
 '-z+1, -x+1/2, y+1'
 '-z+1/2, x+1, -y+1'
 'y+1/2, z+1/2, x+1/2'
 '-y+1/2, z+1, -x+1'
 'y+1, -z+1, -x+1/2'
 '-y+1, -z+1/2, x+1'
 'y+3/4, x+3/4, z+3/4'
 '-y+3/4, -x+5/4, z+5/4'
 'y+5/4, -x+3/4, -z+5/4'
 '-y+5/4, x+5/4, -z+3/4'
 'x+3/4, z+3/4, y+3/4'
 '-x+5/4, z+5/4, -y+3/4'
 '-x+3/4, -z+5/4, y+5/4'
 'x+5/4, -z+3/4, -y+5/4'
 'z+3/4, y+3/4, x+3/4'
 'z+5/4, -y+3/4, -x+5/4'
 '-z+5/4, y+5/4, -x+3/4'
 '-z+3/4, -y+5/4, x+5/4'

_cell_length_a                     59.5745(16)
_cell_length_b                     59.5745(16)
_cell_length_c                     59.5745(16)
_cell_angle_alpha                  90
_cell_angle_beta                   90
_cell_angle_gamma                  90
_cell_volume                       211437(17)
_cell_formula_units_Z              48
_cell_measurement_reflns_used      9782
_cell_measurement_temperature      293
_cell_measurement_theta_max        53.45
_cell_measurement_theta_min        2.78
_shelx_estimated_absorpt_T_max     ?
_shelx_estimated_absorpt_T_min     ?
_exptl_absorpt_coefficient_mu      0.800
_exptl_absorpt_correction_T_max    0.7507
_exptl_absorpt_correction_T_min    0.6608
_exptl_absorpt_correction_type     multi-scan
_exptl_absorpt_process_details     '(SADABS; Bruker, 2016)'
_exptl_absorpt_special_details     ?
_exptl_crystal_colour              'clear yellow'
_exptl_crystal_colour_lustre       clear
_exptl_crystal_colour_primary      yellow
_exptl_crystal_density_diffrn      0.499
_exptl_crystal_density_meas        'not measured'
_exptl_crystal_density_method      ?
_exptl_crystal_description         prism
_exptl_crystal_F_000               32304
_exptl_crystal_size_max            0.2
_exptl_crystal_size_mid            0.1
_exptl_crystal_size_min            0.1
_exptl_transmission_factor_max     ?
_exptl_transmission_factor_min     ?
_diffrn_reflns_av_R_equivalents    0.0420
_diffrn_reflns_av_unetI/netI       0.0251
_diffrn_reflns_Laue_measured_fraction_full  0.995
_diffrn_reflns_Laue_measured_fraction_max  0.995
_diffrn_reflns_limit_h_max         62
_diffrn_reflns_limit_h_min         -65
_diffrn_reflns_limit_k_max         63
_diffrn_reflns_limit_k_min         -61
_diffrn_reflns_limit_l_max         65
_diffrn_reflns_limit_l_min         -60
_diffrn_reflns_number              278343
_diffrn_reflns_point_group_measured_fraction_full  0.995
_diffrn_reflns_point_group_measured_fraction_max  0.995
_diffrn_reflns_theta_full          58.159
_diffrn_reflns_theta_max           58.159
_diffrn_reflns_theta_min           1.816
_diffrn_ambient_temperature        293
_diffrn_detector_area_resol_mean   10
_diffrn_measured_fraction_theta_full  0.995
_diffrn_measured_fraction_theta_max  0.995
_diffrn_measurement_device_type    'Bruker APEX-II CCD'
_diffrn_measurement_method         '\f and \w shutterless scans'
_diffrn_radiation_type             CuK\a
_diffrn_radiation_wavelength       1.54178
_diffrn_source                     'Bruker IuS DIAMOND'
_diffrn_standards_number           0
_reflns_Friedel_coverage           0.934
_reflns_Friedel_fraction_full      0.995
_reflns_Friedel_fraction_max       0.995
_reflns_number_gt                  22096
_reflns_number_total               24559
_reflns_special_details
;
 Reflections were merged by SHELXL according to the crystal
 class for the calculation of statistics and refinement.
 
 _reflns_Friedel_fraction is defined as the number of unique
 Friedel pairs measured divided by the number that would be
 possible theoretically, ignoring centric projections and
 systematic absences. Completness statistics refer to single and
 composite reflections containing twin component 1 only.
;
_reflns_threshold_expression       'I > 2\s(I)'
_computing_cell_refinement         'SAINT (Bruker, 2016)'
_computing_data_collection         'APEX3 (Bruker, 2016)'
_computing_data_reduction          'SAINT (Bruker, 2016)'
_computing_molecular_graphics      'Olex2 1.5 (Dolomanov et al., 2009)'
_computing_publication_material    'Olex2 1.5 (Dolomanov et al., 2009)'
_computing_structure_refinement    'XL  (Sheldrick, 2008)'
_computing_structure_solution      'olex2.solve 1.5 (Bourhis et al., 2015)'
_refine_diff_density_max           1.097
_refine_diff_density_min           -0.523
_refine_diff_density_rms           0.165
_refine_ls_abs_structure_details
;
 Refined as a perfect inversion twin.
;
_refine_ls_abs_structure_Flack     0.5
_refine_ls_extinction_coef         .
_refine_ls_extinction_method       none
_refine_ls_goodness_of_fit_ref     1.143
_refine_ls_hydrogen_treatment      constr
_refine_ls_matrix_type             full
_refine_ls_number_parameters       764
_refine_ls_number_reflns           24559
_refine_ls_number_restraints       504
_refine_ls_R_factor_all            0.0867
_refine_ls_R_factor_gt             0.0788
_refine_ls_restrained_S_all        1.135
_refine_ls_shift/su_max            0.101
_refine_ls_shift/su_mean           0.003
_refine_ls_structure_factor_coef   Fsqd
_refine_ls_weighting_details      
 'w=1/[\s^2^(Fo^2^)+(0.1741P)^2^+58.5852P] where P=(Fo^2^+2Fc^2^)/3'
_refine_ls_weighting_scheme        calc
_refine_ls_wR_factor_gt            0.2233
_refine_ls_wR_factor_ref           0.2336
_refine_special_details
;
 Refined as a 2-component perfect inversion twin.
;
_olex2_refinement_description
;
1. Uiso/Uaniso restraints and constraints
All non-hydrogen atoms restrained to be isotropic: with sigma of 0.1 and sigma
for terminal atoms of 0.2
2.a Riding coordinates:
 C38(H38A,H38B,H38C)
2.b Aromatic/amide H refined with riding coordinates:
 C24(H24), C45(H45), C67(H67), C60(H60), C44(H44), C17(H17), C3(H3), C18(H18),
 C41(H41), C36(H36), C29(H29), C55(H55), C61(H61), C48(H48), C49(H49), C30(H30),
  C12(H12), C8(H8), C11(H11), C9(H9), C10(H10), C42(H42)
2.c Idealised Me refined as rotating group:
 C68(H68A,H68B,H68C), C57(H57A,H57B,H57C), C56(H56A,H56B,H56C), C69(H69A,H69B,
 H69C), C37(H37A,H37B,H37C), C26(H26A,H26B,H26C), C25(H25A,H25B,H25C)
;
_atom_sites_solution_hydrogens     mixed
_atom_sites_solution_primary       iterative
_atom_sites_solution_secondary     ?
loop_
  _atom_site_label
  _atom_site_type_symbol
  _atom_site_fract_x
  _atom_site_fract_y
  _atom_site_fract_z
  _atom_site_U_iso_or_equiv
  _atom_site_adp_type
  _atom_site_occupancy
  _atom_site_site_symmetry_order
  _atom_site_calc_flag
  _atom_site_refinement_flags_posn
  _atom_site_refinement_flags_adp
  _atom_site_refinement_flags_occupancy
  _atom_site_disorder_assembly
  _atom_site_disorder_group
 Zn2 Zn 0.91099(2) 0.26207(2) 0.48331(2) 0.0397(2) Uani 1 1 d . U . . .
 Zn3 Zn 0.91172(2) 0.25828(2) 0.53574(2) 0.0432(2) Uani 1 1 d . U . . .
 Zn4 Zn 0.87360(2) 0.23421(2) 0.50840(2) 0.0476(3) Uani 1 1 d . U . . .
 Zn1 Zn 0.87496(2) 0.28873(2) 0.51047(2) 0.0477(3) Uani 1 1 d . U . . .
 O10 O 0.87631(9) 0.21516(9) 0.53485(9) 0.0684(14) Uani 1 1 d . U . . .
 O8 O 0.94252(8) 0.25207(11) 0.52598(9) 0.0732(16) Uani 1 1 d . U . . .
 O9 O 0.90512(10) 0.23100(10) 0.55305(10) 0.0782(17) Uani 1 1 d . U . . .
 C15 C 0.89644(17) 0.21827(15) 0.46819(15) 0.076(2) Uani 1 1 d . U . . .
 O7 O 0.94235(8) 0.26612(11) 0.49138(10) 0.0703(15) Uani 1 1 d . U . . .
 O4 O 0.87598(16) 0.2992(2) 0.47874(17) 0.180(6) Uani 1 1 d . U . . .
 O13 O 0.88201(13) 0.21545(11) 0.48330(11) 0.091(2) Uani 1 1 d . U . . .
 O1 O 0.89241(6) 0.26058(6) 0.50969(6) 0.0372(9) Uani 1 1 d . U . . .
 O6 O 0.91014(11) 0.23404(10) 0.46650(11) 0.0855(19) Uani 1 1 d . U . . .
 O5 O 0.90501(10) 0.28454(11) 0.46098(10) 0.0758(16) Uani 1 1 d . U . . .
 O12 O 0.84270(10) 0.24140(14) 0.50574(18) 0.118(3) Uani 1 1 d . U . . .
 C1 C 0.95159(11) 0.25747(14) 0.50776(14) 0.0582(19) Uani 1 1 d . U . . .
 O2 O 0.87838(14) 0.2986(2) 0.5418(2) 0.197(7) Uani 1 1 d . U . . .
 C58 C 0.89047(14) 0.21620(14) 0.55049(14) 0.0613(19) Uani 1 1 d . U . . .
 O3 O 0.84316(10) 0.27963(15) 0.51081(14) 0.101(2) Uani 1 1 d . U . . .
 C24 C 0.8819(2) 0.18405(18) 0.44859(18) 0.111(5) Uani 1 1 d . U . . .
 H24 H 0.871365 0.182369 0.459980 0.134 Uiso 1 1 calc R U . . .
 C45 C 0.79734(18) 0.2804(3) 0.5061(4) 0.159(7) Uani 1 1 d . U . . .
 H45 H 0.805106 0.293930 0.507143 0.191 Uiso 1 1 calc R U . . .
 C40 C 0.80886(14) 0.2612(2) 0.5059(3) 0.117(5) Uani 1 1 d . U . . .
 C46 C 0.88916(19) 0.2983(2) 0.46329(18) 0.109(5) Uani 1 1 d . U . . .
 C39 C 0.83353(15) 0.2611(2) 0.50765(19) 0.092(3) Uani 1 1 d . U . . .
 C16 C 0.8974(2) 0.20116(17) 0.44973(16) 0.090(3) Uani 1 1 d . U . . .
 O11 O 0.91039(12) 0.28272(14) 0.55568(13) 0.104(2) Uani 1 1 d . U . . .
 C59 C 0.88910(15) 0.19844(16) 0.56830(15) 0.077(3) Uani 1 1 d . U . . .
 C27 C 0.8942(2) 0.2967(3) 0.5558(2) 0.135(6) Uani 1 1 d . U . . .
 C67 C 0.87239(17) 0.18203(17) 0.56752(18) 0.089(3) Uani 1 1 d . U . . .
 H67 H 0.862001 0.181795 0.555876 0.107 Uiso 1 1 calc R U . . .
 C4 C 0.98817(12) 0.25138(15) 0.48567(12) 0.0609(19) Uani 1 1 d . U . . .
 C43 C 0.76219(17) 0.2617(2) 0.5010(4) 0.145(6) Uani 1 1 d . U . . .
 C60 C 0.90463(19) 0.19788(19) 0.5857(2) 0.107(4) Uani 1 1 d . U . . .
 H60 H 0.915965 0.208600 0.586055 0.129 Uiso 1 1 calc R U . . .
 C28 C 0.8947(2) 0.3149(3) 0.5736(3) 0.156(8) Uani 1 1 d . U . . .
 C2 C 0.97678(11) 0.25349(16) 0.50599(14) 0.069(2) Uani 1 1 d . U . . .
 C23 C 0.8819(2) 0.1696(2) 0.4309(2) 0.112(5) Uani 1 1 d . U . . .
 C47 C 0.8861(2) 0.3141(3) 0.4435(2) 0.134(6) Uani 1 1 d . U . . .
 C44 C 0.77400(19) 0.2808(3) 0.5046(5) 0.197(11) Uani 1 1 d . U . . .
 H44 H 0.766423 0.294356 0.506206 0.236 Uiso 1 1 calc R U . . .
 C17 C 0.9133(2) 0.20242(18) 0.43297(17) 0.103(4) Uani 1 1 d . U . . .
 H17 H 0.924446 0.213310 0.433887 0.124 Uiso 1 1 calc R U . . .
 C3 C 0.98839(14) 0.2517(2) 0.52567(15) 0.090(3) Uani 1 1 d . U . A 1
 H3 H 0.980744 0.252631 0.539243 0.109 Uiso 1 1 calc R U . A 1
 C18 C 0.9131(2) 0.18831(19) 0.4153(2) 0.117(5) Uani 1 1 d . U . . .
 H18 H 0.923768 0.189949 0.403932 0.141 Uiso 1 1 calc R U . . .
 C41 C 0.79712(19) 0.2416(3) 0.5040(6) 0.241(14) Uani 1 1 d . U . . .
 H41 H 0.804517 0.227873 0.503919 0.289 Uiso 1 1 calc R U . . .
 C66 C 0.87159(17) 0.16617(18) 0.58436(17) 0.091(3) Uani 1 1 d . U . . .
 C36 C 0.8776(2) 0.3296(3) 0.5760(3) 0.159(8) Uani 1 1 d . U . . .
 H36 H 0.865536 0.329386 0.566056 0.190 Uiso 1 1 calc R U . . .
 C29 C 0.9124(3) 0.3147(3) 0.5887(3) 0.172(9) Uani 1 1 d . U . . .
 H29 H 0.923116 0.303331 0.588287 0.207 Uiso 1 1 calc R U . . .
 C54 C 0.8966(2) 0.3277(2) 0.4076(2) 0.129(6) Uani 1 1 d . U . . .
 C19 C 0.8973(2) 0.17143(18) 0.41383(18) 0.104(4) Uani 1 1 d . U . . .
 C55 C 0.89974(18) 0.3127(2) 0.42518(18) 0.109(5) Uani 1 1 d . U . . .
 H55 H 0.910990 0.301899 0.424493 0.131 Uiso 1 1 calc R U . . .
 C61 C 0.9038(2) 0.1821(2) 0.6023(2) 0.123(5) Uani 1 1 d . U . . .
 H61 H 0.914346 0.182281 0.613756 0.147 Uiso 1 1 calc R U . . .
 C48 C 0.8683(3) 0.3291(3) 0.4438(2) 0.183(10) Uani 1 1 d . U . . .
 H48 H 0.857592 0.328278 0.455105 0.220 Uiso 1 1 calc R U . . .
 C65 C 0.85456(18) 0.14731(19) 0.58637(19) 0.102(4) Uani 1 1 d . U . . .
 C53 C 0.9100(2) 0.3288(2) 0.3861(2) 0.117(5) Uani 1 1 d . U . . .
 C22 C 0.8660(3) 0.1501(2) 0.4277(2) 0.134(6) Uani 1 1 d . U . . .
 C20 C 0.8921(2) 0.1536(2) 0.3969(2) 0.115(5) Uani 1 1 d . U . . .
 C49 C 0.8666(3) 0.3455(3) 0.4272(3) 0.193(11) Uani 1 1 d . U . . .
 H49 H 0.856885 0.357576 0.429044 0.232 Uiso 1 1 calc R U . . .
 C30 C 0.9138(3) 0.3319(3) 0.6047(3) 0.180(10) Uani 1 1 d . U . . .
 H30 H 0.926645 0.333261 0.613493 0.217 Uiso 1 1 calc R U . . .
 C35 C 0.8781(2) 0.3451(3) 0.5937(3) 0.148(7) Uani 1 1 d . U . . .
 N5 N 0.97675(9) 0.25002(13) 0.46577(11) 0.0659(18) Uani 1 1 d . U . . .
 C62 C 0.88701(17) 0.16569(18) 0.60199(18) 0.093(3) Uani 1 1 d . U . . .
 C6 C 0.98792(12) 0.24923(15) 0.44688(13) 0.0634(19) Uani 1 1 d . U . . .
 C34 C 0.8602(3) 0.3629(3) 0.5983(3) 0.183(10) Uani 1 1 d . U . . .
 C7 C 0.97364(12) 0.24564(15) 0.42668(14) 0.066(2) Uani 1 1 d . U . . .
 C21 C 0.8742(2) 0.1415(2) 0.4044(2) 0.131(6) Uani 1 1 d . U . . .
 C31 C 0.8963(2) 0.3470(3) 0.6074(2) 0.149(7) Uani 1 1 d . U . . .
 C64 C 0.86295(18) 0.13541(18) 0.60775(17) 0.092(3) Uani 1 1 d . U . . .
 C68 C 0.8570(3) 0.1315(2) 0.5649(2) 0.144(7) Uani 1 1 d . U . . .
 H68A H 0.849688 0.138395 0.552355 0.216 Uiso 1 1 calc R U . . .
 H68B H 0.850282 0.117239 0.567992 0.216 Uiso 1 1 calc R U . . .
 H68C H 0.872670 0.129490 0.561576 0.216 Uiso 1 1 calc R U . . .
 C51 C 0.8803(2) 0.3565(3) 0.3867(2) 0.141(7) Uani 1 1 d . U . . .
 C33 C 0.8714(2) 0.3750(3) 0.6182(2) 0.138(6) Uani 1 1 d . U . . .
 C57 C 0.9066(3) 0.3064(3) 0.3731(3) 0.156(8) Uani 1 1 d . U . . .
 H57A H 0.916785 0.295296 0.378765 0.235 Uiso 1 1 calc R U . . .
 H57B H 0.909349 0.308787 0.357431 0.235 Uiso 1 1 calc R U . . .
 H57C H 0.891414 0.301275 0.375160 0.235 Uiso 1 1 calc R U . . .
 C56 C 0.9341(2) 0.3344(3) 0.3928(2) 0.136(6) Uani 1 1 d . U . . .
 H56A H 0.934016 0.342575 0.406720 0.204 Uiso 1 1 calc R U . . .
 H56B H 0.940926 0.343389 0.381342 0.204 Uiso 1 1 calc R U . . .
 H56C H 0.942452 0.320753 0.394674 0.204 Uiso 1 1 calc R U . . .
 C69 C 0.8311(2) 0.1584(3) 0.5902(3) 0.149(7) Uani 1 1 d . U . . .
 H69A H 0.832305 0.169776 0.601541 0.223 Uiso 1 1 calc R U . . .
 H69B H 0.820553 0.147171 0.594958 0.223 Uiso 1 1 calc R U . . .
 H69C H 0.825986 0.165057 0.576437 0.223 Uiso 1 1 calc R U . . .
 C63 C 0.88174(18) 0.14607(18) 0.61629(18) 0.095(4) Uani 1 1 d . U . . .
 C12 C 0.98007(16) 0.23181(18) 0.40880(16) 0.081(3) Uani 1 1 d . U . . .
 H12 H 0.993936 0.224655 0.409080 0.098 Uiso 1 1 calc R U . . .
 C37 C 0.8386(3) 0.3508(4) 0.6047(4) 0.206(13) Uani 1 1 d . U . . .
 H37A H 0.831383 0.345259 0.591366 0.309 Uiso 1 1 calc R U . . .
 H37B H 0.828727 0.361036 0.612258 0.309 Uiso 1 1 calc R U . . .
 H37C H 0.842036 0.338440 0.614441 0.309 Uiso 1 1 calc R U . . .
 C8 C 0.95256(14) 0.25613(16) 0.42574(15) 0.072(2) Uani 1 1 d . U . . .
 H8 H 0.947854 0.265352 0.437422 0.087 Uiso 1 1 calc R U . . .
 C38 C 0.8576(4) 0.3787(4) 0.5778(3) 0.230(15) Uani 1 1 d . U . . .
 H38A H 0.851070 0.392714 0.582493 0.344 Uiso 1 1 d R U . . .
 H38B H 0.848140 0.371854 0.566643 0.344 Uiso 1 1 d R U . . .
 H38C H 0.872220 0.381354 0.571563 0.344 Uiso 1 1 d R U . . .
 C26 C 0.8684(3) 0.1338(2) 0.4461(2) 0.150(7) Uani 1 1 d . U . . .
 H26A H 0.860316 0.120345 0.442401 0.225 Uiso 1 1 calc R U . . .
 H26B H 0.862437 0.140104 0.459651 0.225 Uiso 1 1 calc R U . . .
 H26C H 0.883983 0.130314 0.448144 0.225 Uiso 1 1 calc R U . . .
 C25 C 0.8418(3) 0.1605(4) 0.4259(4) 0.218(14) Uani 1 1 d . U . . .
 H25A H 0.838317 0.168282 0.439588 0.327 Uiso 1 1 calc R U . . .
 H25B H 0.831081 0.148751 0.423505 0.327 Uiso 1 1 calc R U . . .
 H25C H 0.841355 0.170849 0.413576 0.327 Uiso 1 1 calc R U . . .
 C11 C 0.96571(19) 0.22876(19) 0.39059(17) 0.089(3) Uani 1 1 d . U . . .
 H11 H 0.970075 0.219637 0.378697 0.106 Uiso 1 1 calc R U . . .
 C9 C 0.93884(15) 0.25269(18) 0.40736(18) 0.083(3) Uani 1 1 d . U . . .
 H9 H 0.924956 0.259803 0.406789 0.099 Uiso 1 1 calc R U . . .
 C10 C 0.9451(2) 0.2392(2) 0.39014(18) 0.095(3) Uani 1 1 d . U . . .
 H10 H 0.935494 0.236980 0.378042 0.114 Uiso 1 1 calc R U . . .
 C32 C 0.8918(2) 0.3651(3) 0.6235(2) 0.146(7) Uani 1 1 d . U . . .
 C42 C 0.7733(2) 0.2427(3) 0.5020(6) 0.273(18) Uani 1 1 d . U . . .
 H42 H 0.765259 0.229308 0.501393 0.327 Uiso 1 1 calc R U . . .
 C52 C 0.8986(2) 0.3478(2) 0.3739(2) 0.113(5) Uani 1 1 d . U . . .
 C50 C 0.8794(2) 0.3437(3) 0.4081(2) 0.148(7) Uani 1 1 d . U . . .

loop_
  _atom_site_aniso_label
  _atom_site_aniso_U_11
  _atom_site_aniso_U_22
  _atom_site_aniso_U_33
  _atom_site_aniso_U_23
  _atom_site_aniso_U_13
  _atom_site_aniso_U_12
 Zn2 0.0321(4) 0.0472(5) 0.0397(4) 0.0001(3) 0.0029(3) 0.0010(3)
 Zn3 0.0356(4) 0.0486(5) 0.0454(5) 0.0015(4) 0.0026(3) 0.0045(4)
 Zn4 0.0431(5) 0.0517(5) 0.0479(5) 0.0012(4) 0.0064(4) -0.0046(4)
 Zn1 0.0357(4) 0.0574(5) 0.0499(5) 0.0015(4) 0.0013(4) 0.0070(4)
 O10 0.070(3) 0.071(3) 0.065(3) 0.021(3) -0.013(3) -0.019(3)
 O8 0.032(2) 0.117(5) 0.071(3) 0.016(3) 0.007(2) 0.014(3)
 O9 0.070(3) 0.080(4) 0.085(4) 0.042(3) -0.021(3) -0.026(3)
 C15 0.094(6) 0.066(5) 0.067(5) -0.025(4) 0.018(5) -0.014(5)
 O7 0.035(2) 0.100(4) 0.077(4) 0.023(3) -0.007(3) -0.003(3)
 O4 0.130(7) 0.270(13) 0.139(7) 0.150(8) 0.090(6) 0.128(8)
 O13 0.120(5) 0.081(4) 0.071(4) -0.028(3) 0.039(4) -0.036(4)
 O1 0.031(2) 0.042(2) 0.039(2) -0.0039(18) 0.0005(16) 0.0023(17)
 O6 0.099(4) 0.070(4) 0.087(4) -0.034(3) 0.028(4) -0.027(4)
 O5 0.067(3) 0.090(4) 0.071(3) 0.034(3) 0.012(3) 0.017(3)
 O12 0.040(3) 0.109(6) 0.207(9) 0.002(6) -0.007(4) 0.003(3)
 C1 0.025(3) 0.076(5) 0.074(5) -0.006(4) 0.001(4) -0.001(3)
 O2 0.086(5) 0.307(15) 0.198(10) -0.207(11) -0.056(6) 0.064(7)
 C58 0.059(5) 0.064(5) 0.061(5) 0.017(4) -0.008(4) -0.009(4)
 O3 0.039(3) 0.141(6) 0.123(6) -0.025(5) -0.004(3) -0.005(4)
 C24 0.146(10) 0.098(7) 0.090(7) -0.054(6) 0.069(7) -0.071(7)
 C45 0.041(5) 0.128(10) 0.31(2) -0.038(13) -0.035(9) 0.003(6)
 C40 0.027(4) 0.126(9) 0.199(13) 0.033(9) -0.025(6) 0.001(6)
 C46 0.086(7) 0.152(10) 0.089(7) 0.071(7) 0.042(6) 0.066(7)
 C39 0.040(5) 0.125(9) 0.110(8) 0.029(7) -0.001(5) 0.004(6)
 C16 0.126(8) 0.077(6) 0.068(5) -0.030(5) 0.028(6) -0.046(6)
 O11 0.089(5) 0.117(5) 0.108(5) -0.063(5) -0.015(4) 0.028(4)
 C59 0.075(6) 0.082(6) 0.074(5) 0.030(5) -0.019(4) -0.029(5)
 C27 0.084(7) 0.188(13) 0.133(10) -0.122(10) -0.038(7) 0.042(8)
 C67 0.092(7) 0.083(6) 0.093(6) 0.045(5) -0.038(5) -0.034(5)
 C4 0.032(3) 0.092(5) 0.059(5) 0.004(4) -0.002(3) 0.002(3)
 C43 0.032(5) 0.124(10) 0.279(19) -0.005(12) -0.017(7) 0.018(7)
 C60 0.104(8) 0.105(8) 0.113(8) 0.058(7) -0.054(7) -0.063(6)
 C28 0.114(9) 0.175(14) 0.178(14) -0.139(12) -0.063(9) 0.066(9)
 C2 0.028(4) 0.106(6) 0.071(5) -0.003(5) -0.003(4) 0.010(4)
 C23 0.131(9) 0.103(8) 0.103(8) -0.057(7) 0.067(7) -0.073(7)
 C47 0.133(10) 0.168(12) 0.101(8) 0.091(9) 0.063(7) 0.101(9)
 C44 0.046(6) 0.123(11) 0.42(3) -0.013(16) -0.030(11) -0.002(7)
 C17 0.132(9) 0.092(7) 0.085(6) -0.049(6) 0.057(6) -0.066(7)
 C3 0.037(4) 0.171(10) 0.063(5) 0.004(6) 0.001(4) 0.018(5)
 C18 0.145(10) 0.104(8) 0.103(8) -0.055(6) 0.069(7) -0.081(8)
 C41 0.030(5) 0.158(15) 0.53(4) 0.07(2) -0.032(12) 0.004(7)
 C66 0.088(6) 0.097(7) 0.088(6) 0.049(6) -0.038(5) -0.053(5)
 C36 0.106(9) 0.202(15) 0.168(13) -0.144(12) -0.076(9) 0.081(10)
 C29 0.133(11) 0.192(15) 0.192(15) -0.146(13) -0.087(11) 0.103(11)
 C54 0.119(9) 0.164(11) 0.105(8) 0.089(8) 0.068(7) 0.096(9)
 C19 0.137(9) 0.090(7) 0.086(7) -0.038(6) 0.057(7) -0.057(7)
 C55 0.092(7) 0.141(10) 0.096(7) 0.069(7) 0.045(6) 0.070(7)
 C61 0.123(9) 0.132(9) 0.113(8) 0.068(8) -0.076(8) -0.070(8)
 C48 0.170(13) 0.259(19) 0.122(10) 0.128(13) 0.097(10) 0.157(14)
 C65 0.097(8) 0.109(8) 0.099(7) 0.063(6) -0.060(6) -0.056(6)
 C53 0.106(8) 0.138(10) 0.109(8) 0.079(8) 0.068(7) 0.089(8)
 C22 0.164(13) 0.134(10) 0.104(9) -0.075(8) 0.085(8) -0.108(10)
 C20 0.139(10) 0.104(8) 0.101(7) -0.068(7) 0.070(7) -0.075(7)
 C49 0.178(14) 0.26(2) 0.144(12) 0.135(13) 0.105(11) 0.171(15)
 C30 0.145(12) 0.227(18) 0.170(14) -0.153(14) -0.095(11) 0.110(13)
 C35 0.109(9) 0.184(14) 0.151(11) -0.129(11) -0.069(8) 0.089(9)
 N5 0.037(3) 0.099(5) 0.062(4) 0.001(3) -0.005(3) -0.002(3)
 C62 0.089(6) 0.100(7) 0.091(6) 0.051(6) -0.050(5) -0.048(6)
 C6 0.042(4) 0.083(5) 0.066(5) 0.000(4) -0.004(4) 0.001(4)
 C34 0.129(12) 0.237(18) 0.184(15) -0.176(15) -0.099(11) 0.119(13)
 C7 0.048(4) 0.083(5) 0.067(5) 0.007(4) -0.003(4) -0.008(4)
 C21 0.155(11) 0.134(10) 0.104(8) -0.078(8) 0.084(8) -0.099(9)
 C31 0.130(10) 0.174(13) 0.142(10) -0.124(10) -0.087(9) 0.103(10)
 C64 0.096(7) 0.099(7) 0.080(6) 0.049(5) -0.045(5) -0.049(6)
 C68 0.201(15) 0.127(10) 0.103(9) 0.047(8) -0.064(10) -0.099(11)
 C51 0.130(10) 0.172(12) 0.120(9) 0.104(9) 0.079(8) 0.105(9)
 C33 0.104(8) 0.180(12) 0.131(9) -0.113(9) -0.074(7) 0.081(8)
 C57 0.181(15) 0.153(13) 0.136(11) 0.077(11) 0.076(11) 0.103(12)
 C56 0.114(10) 0.185(13) 0.109(9) 0.081(9) 0.054(8) 0.078(9)
 C69 0.103(9) 0.144(11) 0.200(15) 0.106(11) -0.075(10) -0.057(9)
 C63 0.092(7) 0.093(7) 0.099(7) 0.055(6) -0.051(6) -0.046(6)
 C12 0.067(5) 0.100(7) 0.077(6) -0.007(5) -0.013(5) 0.000(5)
 C37 0.108(12) 0.25(2) 0.26(3) -0.18(2) -0.072(14) 0.085(13)
 C8 0.059(5) 0.087(6) 0.071(5) 0.005(4) -0.010(4) -0.005(4)
 C38 0.23(2) 0.30(3) 0.162(15) -0.164(18) -0.136(16) 0.20(2)
 C26 0.212(17) 0.119(10) 0.120(10) -0.041(9) 0.078(11) -0.093(11)
 C25 0.165(15) 0.25(2) 0.24(2) -0.172(19) 0.137(16) -0.140(16)
 C11 0.092(7) 0.103(7) 0.071(6) -0.011(5) -0.007(5) -0.015(6)
 C9 0.061(5) 0.098(7) 0.089(7) 0.023(6) -0.019(5) -0.005(5)
 C10 0.096(8) 0.114(8) 0.075(6) 0.013(6) -0.022(6) -0.035(7)
 C32 0.116(9) 0.187(13) 0.135(10) -0.118(10) -0.072(8) 0.103(10)
 C42 0.049(7) 0.148(16) 0.62(6) -0.01(2) -0.017(16) -0.019(8)
 C52 0.112(8) 0.130(9) 0.099(7) 0.064(7) 0.061(6) 0.080(7)
 C50 0.142(10) 0.184(13) 0.117(9) 0.109(10) 0.083(8) 0.120(10)

_geom_special_details
;
 All esds (except the esd in the dihedral angle between two l.s. planes)
 are estimated using the full covariance matrix.  The cell esds are taken
 into account individually in the estimation of esds in distances, angles
 and torsion angles; correlations between esds in cell parameters are only
 used when they are defined by crystal symmetry.  An approximate (isotropic)
 treatment of cell esds is used for estimating esds involving l.s. planes.
;
loop_
  _geom_bond_atom_site_label_1
  _geom_bond_atom_site_label_2
  _geom_bond_distance
  _geom_bond_site_symmetry_2
  _geom_bond_publ_flag
 Zn2 O7 1.944(5) . ?
 Zn2 O1 1.924(4) . ?
 Zn2 O6 1.948(6) . ?
 Zn2 O5 1.920(5) . ?
 Zn3 O8 1.960(5) . ?
 Zn3 O9 1.964(5) . ?
 Zn3 O1 1.937(4) . ?
 Zn3 O11 1.881(6) . ?
 Zn4 O10 1.949(5) . ?
 Zn4 O13 1.933(6) . ?
 Zn4 O1 1.931(4) . ?
 Zn4 O12 1.897(6) . ?
 Zn1 O4 1.991(7) . ?
 Zn1 O1 1.974(4) . ?
 Zn1 O2 1.968(9) . ?
 Zn1 O3 1.970(6) . ?
 O10 C58 1.258(9) . ?
 O8 C1 1.255(9) . ?
 O9 C58 1.250(9) . ?
 C15 O13 1.256(11) . ?
 C15 O6 1.248(11) . ?
 C15 C16 1.501(12) . ?
 O7 C1 1.233(10) . ?
 O4 C46 1.211(11) . ?
 O5 C46 1.259(11) . ?
 O12 C39 1.300(14) . ?
 C1 C2 1.523(10) . ?
 O2 C27 1.266(15) . ?
 C58 C59 1.501(11) . ?
 O3 C39 1.258(14) . ?
 C24 H24 0.9300 . ?
 C24 C16 1.377(13) . ?
 C24 C23 1.361(13) . ?
 C45 H45 0.9300 . ?
 C45 C40 1.335(18) . ?
 C45 C44 1.393(16) . ?
 C40 C39 1.473(13) . ?
 C40 C41 1.37(2) . ?
 C46 C47 1.522(13) . ?
 C16 C17 1.378(13) . ?
 O11 C27 1.273(13) . ?
 C59 C67 1.396(12) . ?
 C59 C60 1.389(13) . ?
 C27 C28 1.516(14) . ?
 C67 H67 0.9300 . ?
 C67 C66 1.378(13) . ?
 C4 C4 1.420(14) 26_654 ?
 C4 C2 1.393(12) . ?
 C4 N5 1.369(10) . ?
 C43 C43 1.46(2) 27_645 ?
 C43 C44 1.35(2) . ?
 C43 C42 1.31(2) . ?
 C60 H60 0.9300 . ?
 C60 C61 1.363(14) . ?
 C28 C36 1.351(16) . ?
 C28 C29 1.388(17) . ?
 C2 C3 1.365(12) . ?
 C23 C19 1.373(13) . ?
 C23 C22 1.513(13) . ?
 C47 C55 1.363(14) . ?
 C47 C48 1.383(15) . ?
 C44 H44 0.9300 . ?
 C17 H17 0.9300 . ?
 C17 C18 1.349(13) . ?
 C3 C3 1.398(16) 26_654 ?
 C3 H3 0.9300 . ?
 C18 H18 0.9300 . ?
 C18 C19 1.382(14) . ?
 C41 H41 0.9300 . ?
 C41 C42 1.426(18) . ?
 C66 C65 1.519(12) . ?
 C66 C62 1.396(12) . ?
 C36 H36 0.9300 . ?
 C36 C35 1.399(14) . ?
 C29 H29 0.9300 . ?
 C29 C30 1.401(16) . ?
 C54 C55 1.390(13) . ?
 C54 C53 1.512(13) . ?
 C54 C50 1.401(14) . ?
 C19 C20 1.497(13) . ?
 C55 H55 0.9300 . ?
 C61 H61 0.9300 . ?
 C61 C62 1.398(13) . ?
 C48 H48 0.9300 . ?
 C48 C49 1.394(16) . ?
 C65 C64 1.541(12) . ?
 C65 C68 1.59(2) . ?
 C65 C69 1.56(2) . ?
 C53 C57 1.56(2) . ?
 C53 C56 1.53(2) . ?
 C53 C52 1.506(13) . ?
 C22 C21 1.559(13) . ?
 C22 C26 1.47(2) . ?
 C22 C25 1.57(3) . ?
 C20 C21 1.364(14) . ?
 C20 C52 1.410(14) 40_535 ?
 C49 H49 0.9300 . ?
 C49 C50 1.372(16) . ?
 C30 H30 0.9300 . ?
 C30 C31 1.388(16) . ?
 C35 C34 1.530(15) . ?
 C35 C31 1.363(15) . ?
 N5 C6 1.308(10) . ?
 C62 C63 1.480(12) . ?
 C6 C6 1.442(15) 26_654 ?
 C6 C7 1.489(11) . ?
 C34 C33 1.540(14) . ?
 C34 C37 1.53(3) . ?
 C34 C38 1.55(3) . ?
 C7 C12 1.400(13) . ?
 C7 C8 1.404(12) . ?
 C21 C32 1.419(14) 33_544 ?
 C31 C32 1.463(13) . ?
 C64 C63 1.385(13) . ?
 C64 C63 1.406(12) 10_646 ?
 C68 H68A 0.9600 . ?
 C68 H68B 0.9600 . ?
 C68 H68C 0.9600 . ?
 C51 C33 1.403(14) 46_455 ?
 C51 C52 1.426(14) . ?
 C51 C50 1.487(13) . ?
 C33 C32 1.387(14) . ?
 C57 H57A 0.9600 . ?
 C57 H57B 0.9600 . ?
 C57 H57C 0.9600 . ?
 C56 H56A 0.9600 . ?
 C56 H56B 0.9600 . ?
 C56 H56C 0.9600 . ?
 C69 H69A 0.9600 . ?
 C69 H69B 0.9600 . ?
 C69 H69C 0.9600 . ?
 C12 H12 0.9300 . ?
 C12 C11 1.393(14) . ?
 C37 H37A 0.9600 . ?
 C37 H37B 0.9600 . ?
 C37 H37C 0.9600 . ?
 C8 H8 0.9300 . ?
 C8 C9 1.381(13) . ?
 C38 H38A 0.9622 . ?
 C38 H38B 0.9609 . ?
 C38 H38C 0.9626 . ?
 C26 H26A 0.9600 . ?
 C26 H26B 0.9600 . ?
 C26 H26C 0.9600 . ?
 C25 H25A 0.9600 . ?
 C25 H25B 0.9600 . ?
 C25 H25C 0.9600 . ?
 C11 H11 0.9300 . ?
 C11 C10 1.376(16) . ?
 C9 H9 0.9300 . ?
 C9 C10 1.356(15) . ?
 C10 H10 0.9300 . ?
 C42 H42 0.9300 . ?

loop_
  _geom_angle_atom_site_label_1
  _geom_angle_atom_site_label_2
  _geom_angle_atom_site_label_3
  _geom_angle
  _geom_angle_site_symmetry_1
  _geom_angle_site_symmetry_3
  _geom_angle_publ_flag
 O7 Zn2 O6 105.0(3) . . ?
 O1 Zn2 O7 110.9(2) . . ?
 O1 Zn2 O6 111.4(2) . . ?
 O5 Zn2 O7 105.3(2) . . ?
 O5 Zn2 O1 119.4(2) . . ?
 O5 Zn2 O6 103.7(3) . . ?
 O8 Zn3 O9 100.8(3) . . ?
 O1 Zn3 O8 109.4(2) . . ?
 O1 Zn3 O9 111.1(2) . . ?
 O11 Zn3 O8 111.9(3) . . ?
 O11 Zn3 O9 107.5(4) . . ?
 O11 Zn3 O1 115.2(3) . . ?
 O13 Zn4 O10 105.5(3) . . ?
 O1 Zn4 O10 113.2(2) . . ?
 O1 Zn4 O13 110.5(2) . . ?
 O12 Zn4 O10 106.2(3) . . ?
 O12 Zn4 O13 108.5(4) . . ?
 O12 Zn4 O1 112.5(3) . . ?
 O1 Zn1 O4 103.1(3) . . ?
 O2 Zn1 O4 143.6(7) . . ?
 O2 Zn1 O1 102.8(4) . . ?
 O2 Zn1 O3 99.9(4) . . ?
 O3 Zn1 O4 97.2(4) . . ?
 O3 Zn1 O1 105.8(3) . . ?
 C58 O10 Zn4 128.7(5) . . ?
 C1 O8 Zn3 127.7(5) . . ?
 C58 O9 Zn3 131.3(5) . . ?
 O13 C15 C16 117.5(8) . . ?
 O6 C15 O13 127.3(8) . . ?
 O6 C15 C16 115.2(8) . . ?
 C1 O7 Zn2 125.0(5) . . ?
 C46 O4 Zn1 136.8(7) . . ?
 C15 O13 Zn4 130.9(6) . . ?
 Zn2 O1 Zn3 108.43(18) . . ?
 Zn2 O1 Zn4 109.83(19) . . ?
 Zn2 O1 Zn1 106.44(19) . . ?
 Zn3 O1 Zn1 110.73(18) . . ?
 Zn4 O1 Zn3 108.60(19) . . ?
 Zn4 O1 Zn1 112.73(18) . . ?
 C15 O6 Zn2 128.4(6) . . ?
 C46 O5 Zn2 121.2(5) . . ?
 C39 O12 Zn4 127.2(7) . . ?
 O8 C1 C2 116.4(7) . . ?
 O7 C1 O8 126.8(6) . . ?
 O7 C1 C2 116.8(7) . . ?
 C27 O2 Zn1 132.6(7) . . ?
 O10 C58 C59 116.9(7) . . ?
 O9 C58 O10 126.4(7) . . ?
 O9 C58 C59 116.7(7) . . ?
 C39 O3 Zn1 132.7(7) . . ?
 C16 C24 H24 119.8 . . ?
 C23 C24 H24 119.8 . . ?
 C23 C24 C16 120.4(9) . . ?
 C40 C45 H45 119.1 . . ?
 C40 C45 C44 121.7(14) . . ?
 C44 C45 H45 119.1 . . ?
 C45 C40 C39 121.0(12) . . ?
 C45 C40 C41 118.1(10) . . ?
 C41 C40 C39 120.9(12) . . ?
 O4 C46 O5 126.6(8) . . ?
 O4 C46 C47 119.1(8) . . ?
 O5 C46 C47 114.2(8) . . ?
 O12 C39 C40 114.6(11) . . ?
 O3 C39 O12 127.9(8) . . ?
 O3 C39 C40 117.5(11) . . ?
 C24 C16 C15 120.8(8) . . ?
 C24 C16 C17 117.7(8) . . ?
 C17 C16 C15 121.4(8) . . ?
 C27 O11 Zn3 122.9(6) . . ?
 C67 C59 C58 120.6(7) . . ?
 C60 C59 C58 120.6(7) . . ?
 C60 C59 C67 118.8(8) . . ?
 O2 C27 O11 128.1(9) . . ?
 O2 C27 C28 114.2(11) . . ?
 O11 C27 C28 117.4(9) . . ?
 C59 C67 H67 120.6 . . ?
 C66 C67 C59 118.7(8) . . ?
 C66 C67 H67 120.6 . . ?
 C2 C4 C4 119.6(4) . 26_654 ?
 N5 C4 C4 119.1(4) . 26_654 ?
 N5 C4 C2 121.1(6) . . ?
 C44 C43 C43 122.1(8) . 27_645 ?
 C42 C43 C43 120.4(8) . 27_645 ?
 C42 C43 C44 117.1(12) . . ?
 C59 C60 H60 118.9 . . ?
 C61 C60 C59 122.1(8) . . ?
 C61 C60 H60 118.9 . . ?
 C36 C28 C27 121.6(10) . . ?
 C36 C28 C29 120.8(10) . . ?
 C29 C28 C27 117.4(10) . . ?
 C4 C2 C1 123.6(7) . . ?
 C3 C2 C1 116.9(8) . . ?
 C3 C2 C4 119.5(6) . . ?
 C24 C23 C19 121.6(9) . . ?
 C24 C23 C22 125.7(9) . . ?
 C19 C23 C22 112.7(8) . . ?
 C55 C47 C46 120.5(8) . . ?
 C55 C47 C48 120.6(9) . . ?
 C48 C47 C46 118.7(9) . . ?
 C45 C44 H44 119.5 . . ?
 C43 C44 C45 121.0(14) . . ?
 C43 C44 H44 119.5 . . ?
 C16 C17 H17 119.1 . . ?
 C18 C17 C16 121.9(8) . . ?
 C18 C17 H17 119.1 . . ?
 C2 C3 C3 120.9(5) . 26_654 ?
 C2 C3 H3 119.6 . . ?
 C3 C3 H3 119.6 26_654 . ?
 C17 C18 H18 119.8 . . ?
 C17 C18 C19 120.4(9) . . ?
 C19 C18 H18 119.8 . . ?
 C40 C41 H41 120.7 . . ?
 C40 C41 C42 118.6(15) . . ?
 C42 C41 H41 120.7 . . ?
 C67 C66 C65 126.0(8) . . ?
 C67 C66 C62 122.6(8) . . ?
 C62 C66 C65 111.4(7) . . ?
 C28 C36 H36 120.4 . . ?
 C28 C36 C35 119.2(10) . . ?
 C35 C36 H36 120.4 . . ?
 C28 C29 H29 120.7 . . ?
 C28 C29 C30 118.6(11) . . ?
 C30 C29 H29 120.7 . . ?
 C55 C54 C53 126.5(8) . . ?
 C55 C54 C50 121.4(9) . . ?
 C50 C54 C53 112.1(8) . . ?
 C23 C19 C18 117.9(9) . . ?
 C23 C19 C20 107.7(8) . . ?
 C18 C19 C20 134.3(8) . . ?
 C47 C55 C54 118.7(8) . . ?
 C47 C55 H55 120.6 . . ?
 C54 C55 H55 120.6 . . ?
 C60 C61 H61 120.0 . . ?
 C60 C61 C62 120.0(8) . . ?
 C62 C61 H61 120.0 . . ?
 C47 C48 H48 120.1 . . ?
 C47 C48 C49 119.8(10) . . ?
 C49 C48 H48 120.1 . . ?
 C66 C65 C64 100.9(7) . . ?
 C66 C65 C68 108.1(10) . . ?
 C66 C65 C69 107.2(10) . . ?
 C64 C65 C68 111.2(10) . . ?
 C64 C65 C69 111.4(11) . . ?
 C69 C65 C68 116.7(10) . . ?
 C54 C53 C57 108.3(12) . . ?
 C54 C53 C56 106.5(12) . . ?
 C56 C53 C57 116.2(9) . . ?
 C52 C53 C54 101.7(7) . . ?
 C52 C53 C57 110.1(13) . . ?
 C52 C53 C56 112.9(12) . . ?
 C23 C22 C21 99.7(8) . . ?
 C23 C22 C25 106.2(13) . . ?
 C21 C22 C25 110.9(14) . . ?
 C26 C22 C23 110.7(13) . . ?
 C26 C22 C21 114.6(13) . . ?
 C26 C22 C25 113.6(12) . . ?
 C21 C20 C19 108.4(8) . . ?
 C21 C20 C52 120.7(8) . 40_535 ?
 C52 C20 C19 130.8(8) 40_535 . ?
 C48 C49 H49 120.2 . . ?
 C50 C49 C48 119.6(11) . . ?
 C50 C49 H49 120.2 . . ?
 C29 C30 H30 119.7 . . ?
 C31 C30 C29 120.6(11) . . ?
 C31 C30 H30 119.7 . . ?
 C36 C35 C34 125.2(10) . . ?
 C31 C35 C36 121.7(10) . . ?
 C31 C35 C34 112.7(8) . . ?
 C6 N5 C4 119.7(6) . . ?
 C66 C62 C61 117.7(8) . . ?
 C66 C62 C63 108.1(7) . . ?
 C61 C62 C63 134.2(8) . . ?
 N5 C6 C6 120.3(4) . 26_654 ?
 N5 C6 C7 114.2(7) . . ?
 C6 C6 C7 125.4(4) 26_654 . ?
 C35 C34 C33 99.3(9) . . ?
 C35 C34 C38 110.6(16) . . ?
 C33 C34 C38 111.5(18) . . ?
 C37 C34 C35 107.7(17) . . ?
 C37 C34 C33 113.3(17) . . ?
 C37 C34 C38 113.5(13) . . ?
 C12 C7 C6 122.9(7) . . ?
 C12 C7 C8 118.4(8) . . ?
 C8 C7 C6 118.6(8) . . ?
 C20 C21 C22 111.3(8) . . ?
 C20 C21 C32 121.8(8) . 33_544 ?
 C32 C21 C22 126.9(8) 33_544 . ?
 C30 C31 C32 133.6(9) . . ?
 C35 C31 C30 118.2(9) . . ?
 C35 C31 C32 108.0(9) . . ?
 C63 C64 C65 110.8(7) . . ?
 C63 C64 C65 128.1(8) 10_646 . ?
 C63 C64 C63 121.1(9) . 10_646 ?
 C65 C68 H68A 109.5 . . ?
 C65 C68 H68B 109.5 . . ?
 C65 C68 H68C 109.5 . . ?
 H68A C68 H68B 109.5 . . ?
 H68A C68 H68C 109.5 . . ?
 H68B C68 H68C 109.5 . . ?
 C33 C51 C52 119.7(9) 46_455 . ?
 C33 C51 C50 132.7(9) 46_455 . ?
 C52 C51 C50 107.5(8) . . ?
 C51 C33 C34 127.9(9) 24_654 . ?
 C32 C33 C34 110.7(9) . . ?
 C32 C33 C51 121.4(9) . 24_654 ?
 C53 C57 H57A 109.5 . . ?
 C53 C57 H57B 109.5 . . ?
 C53 C57 H57C 109.5 . . ?
 H57A C57 H57B 109.5 . . ?
 H57A C57 H57C 109.5 . . ?
 H57B C57 H57C 109.5 . . ?
 C53 C56 H56A 109.5 . . ?
 C53 C56 H56B 109.5 . . ?
 C53 C56 H56C 109.5 . . ?
 H56A C56 H56B 109.5 . . ?
 H56A C56 H56C 109.5 . . ?
 H56B C56 H56C 109.5 . . ?
 C65 C69 H69A 109.5 . . ?
 C65 C69 H69B 109.5 . . ?
 C65 C69 H69C 109.5 . . ?
 H69A C69 H69B 109.5 . . ?
 H69A C69 H69C 109.5 . . ?
 H69B C69 H69C 109.5 . . ?
 C64 C63 C62 108.8(7) . . ?
 C64 C63 C62 132.3(8) 7_665 . ?
 C64 C63 C64 118.9(9) . 7_665 ?
 C7 C12 H12 120.0 . . ?
 C11 C12 C7 120.1(9) . . ?
 C11 C12 H12 120.0 . . ?
 C34 C37 H37A 109.5 . . ?
 C34 C37 H37B 109.5 . . ?
 C34 C37 H37C 109.5 . . ?
 H37A C37 H37B 109.5 . . ?
 H37A C37 H37C 109.5 . . ?
 H37B C37 H37C 109.5 . . ?
 C7 C8 H8 120.2 . . ?
 C9 C8 C7 119.7(9) . . ?
 C9 C8 H8 120.2 . . ?
 C34 C38 H38A 109.9 . . ?
 C34 C38 H38B 110.4 . . ?
 C34 C38 H38C 108.2 . . ?
 H38A C38 H38B 109.5 . . ?
 H38A C38 H38C 109.5 . . ?
 H38B C38 H38C 109.4 . . ?
 C22 C26 H26A 109.5 . . ?
 C22 C26 H26B 109.5 . . ?
 C22 C26 H26C 109.5 . . ?
 H26A C26 H26B 109.5 . . ?
 H26A C26 H26C 109.5 . . ?
 H26B C26 H26C 109.5 . . ?
 C22 C25 H25A 109.5 . . ?
 C22 C25 H25B 109.5 . . ?
 C22 C25 H25C 109.5 . . ?
 H25A C25 H25B 109.5 . . ?
 H25A C25 H25C 109.5 . . ?
 H25B C25 H25C 109.5 . . ?
 C12 C11 H11 119.9 . . ?
 C10 C11 C12 120.2(10) . . ?
 C10 C11 H11 119.9 . . ?
 C8 C9 H9 119.2 . . ?
 C10 C9 C8 121.6(10) . . ?
 C10 C9 H9 119.2 . . ?
 C11 C10 H10 120.0 . . ?
 C9 C10 C11 119.9(9) . . ?
 C9 C10 H10 120.0 . . ?
 C21 C32 C31 132.8(9) 29_545 . ?
 C33 C32 C21 118.1(9) . 29_545 ?
 C33 C32 C31 109.0(8) . . ?
 C43 C42 C41 122.9(16) . . ?
 C43 C42 H42 118.6 . . ?
 C41 C42 H42 118.6 . . ?
 C20 C52 C53 130.5(8) 15_565 . ?
 C20 C52 C51 118.4(8) 15_565 . ?
 C51 C52 C53 111.1(8) . . ?
 C54 C50 C51 107.6(8) . . ?
 C49 C50 C54 118.4(9) . . ?
 C49 C50 C51 133.9(9) . . ?

loop_
  _geom_torsion_atom_site_label_1
  _geom_torsion_atom_site_label_2
  _geom_torsion_atom_site_label_3
  _geom_torsion_atom_site_label_4
  _geom_torsion
  _geom_torsion_site_symmetry_1
  _geom_torsion_site_symmetry_2
  _geom_torsion_site_symmetry_3
  _geom_torsion_site_symmetry_4
  _geom_torsion_publ_flag
 Zn2 O7 C1 O8 -28.8(12) . . . . ?
 Zn2 O7 C1 C2 153.1(6) . . . . ?
 Zn2 O5 C46 O4 -1(2) . . . . ?
 Zn2 O5 C46 C47 -176.9(10) . . . . ?
 Zn3 O8 C1 O7 -6.9(13) . . . . ?
 Zn3 O8 C1 C2 171.3(6) . . . . ?
 Zn3 O9 C58 O10 2.5(15) . . . . ?
 Zn3 O9 C58 C59 -175.0(7) . . . . ?
 Zn3 O11 C27 O2 -9(3) . . . . ?
 Zn3 O11 C27 C28 176.9(13) . . . . ?
 Zn4 O10 C58 O9 5.4(14) . . . . ?
 Zn4 O10 C58 C59 -177.2(6) . . . . ?
 Zn4 O12 C39 O3 2.9(19) . . . . ?
 Zn4 O12 C39 C40 -176.9(9) . . . . ?
 Zn1 O4 C46 O5 21(3) . . . . ?
 Zn1 O4 C46 C47 -163.0(14) . . . . ?
 Zn1 O2 C27 O11 -21(3) . . . . ?
 Zn1 O2 C27 C28 153.4(15) . . . . ?
 Zn1 O3 C39 O12 9.1(19) . . . . ?
 Zn1 O3 C39 C40 -171.0(9) . . . . ?
 O10 Zn4 O12 C39 114.8(10) . . . . ?
 O10 C58 C59 C67 -1.6(15) . . . . ?
 O10 C58 C59 C60 177.6(11) . . . . ?
 O8 Zn3 O11 C27 144.1(12) . . . . ?
 O8 C1 C2 C4 158.1(9) . . . . ?
 O8 C1 C2 C3 -21.0(13) . . . . ?
 O9 Zn3 O11 C27 -106.1(12) . . . . ?
 O9 C58 C59 C67 176.2(10) . . . . ?
 O9 C58 C59 C60 -4.7(16) . . . . ?
 C15 C16 C17 C18 -174.2(14) . . . . ?
 O7 C1 C2 C4 -23.5(13) . . . . ?
 O7 C1 C2 C3 157.4(10) . . . . ?
 O4 C46 C47 C55 -175.9(18) . . . . ?
 O4 C46 C47 C48 1(3) . . . . ?
 O13 Zn4 O12 C39 -132.1(10) . . . . ?
 O13 C15 O6 Zn2 -11.1(17) . . . . ?
 O13 C15 C16 C24 4.9(18) . . . . ?
 O13 C15 C16 C17 -177.3(12) . . . . ?
 O1 Zn3 O11 C27 18.3(13) . . . . ?
 O1 Zn4 O12 C39 -9.5(12) . . . . ?
 O6 C15 O13 Zn4 4.3(17) . . . . ?
 O6 C15 C16 C24 -174.2(12) . . . . ?
 O6 C15 C16 C17 3.6(17) . . . . ?
 O5 C46 C47 C55 0(2) . . . . ?
 O5 C46 C47 C48 176.6(18) . . . . ?
 C1 C2 C3 C3 -179.0(14) . . . 26_654 ?
 O2 C27 C28 C36 10(3) . . . . ?
 O2 C27 C28 C29 -176(2) . . . . ?
 C58 C59 C67 C66 -179.3(11) . . . . ?
 C58 C59 C60 C61 179.4(13) . . . . ?
 C24 C16 C17 C18 4(2) . . . . ?
 C24 C23 C19 C18 1(2) . . . . ?
 C24 C23 C19 C20 -178.0(15) . . . . ?
 C24 C23 C22 C21 177.7(17) . . . . ?
 C24 C23 C22 C26 -61(2) . . . . ?
 C24 C23 C22 C25 62(2) . . . . ?
 C45 C40 C39 O12 -175.5(16) . . . . ?
 C45 C40 C39 O3 5(2) . . . . ?
 C45 C40 C41 C42 1(4) . . . . ?
 C40 C45 C44 C43 -6(4) . . . . ?
 C40 C41 C42 C43 3(5) . . . . ?
 C46 C47 C55 C54 -179.0(17) . . . . ?
 C46 C47 C48 C49 173(2) . . . . ?
 C39 C40 C41 C42 -179(2) . . . . ?
 C16 C15 O13 Zn4 -174.7(8) . . . . ?
 C16 C15 O6 Zn2 167.9(8) . . . . ?
 C16 C24 C23 C19 0(2) . . . . ?
 C16 C24 C23 C22 179.5(16) . . . . ?
 C16 C17 C18 C19 -2(2) . . . . ?
 O11 C27 C28 C36 -176(2) . . . . ?
 O11 C27 C28 C29 -2(3) . . . . ?
 C59 C67 C66 C65 179.4(13) . . . . ?
 C59 C67 C66 C62 -1(2) . . . . ?
 C59 C60 C61 C62 1(2) . . . . ?
 C27 C28 C36 C35 176(2) . . . . ?
 C27 C28 C29 C30 177(2) . . . . ?
 C67 C59 C60 C61 -1(2) . . . . ?
 C67 C66 C65 C64 178.4(13) . . . . ?
 C67 C66 C65 C68 61.7(17) . . . . ?
 C67 C66 C65 C69 -65.0(17) . . . . ?
 C67 C66 C62 C61 0(2) . . . . ?
 C67 C66 C62 C63 -177.7(13) . . . . ?
 C4 C4 C2 C1 177.4(10) 26_654 . . . ?
 C4 C4 C2 C3 -3.5(17) 26_654 . . . ?
 C4 C4 N5 C6 -9.0(15) 26_654 . . . ?
 C4 C2 C3 C3 2(2) . . . 26_654 ?
 C4 N5 C6 C6 -2.8(15) . . . 26_654 ?
 C4 N5 C6 C7 174.6(8) . . . . ?
 C43 C43 C44 C45 -179(3) 27_645 . . . ?
 C43 C43 C42 C41 180(3) 27_645 . . . ?
 C60 C59 C67 C66 1.5(19) . . . . ?
 C60 C61 C62 C66 0(2) . . . . ?
 C60 C61 C62 C63 177.1(16) . . . . ?
 C28 C36 C35 C34 179(2) . . . . ?
 C28 C36 C35 C31 5(4) . . . . ?
 C28 C29 C30 C31 9(4) . . . . ?
 C2 C4 N5 C6 176.5(8) . . . . ?
 C23 C24 C16 C15 175.2(13) . . . . ?
 C23 C24 C16 C17 -3(2) . . . . ?
 C23 C19 C20 C21 -1(2) . . . . ?
 C23 C19 C20 C52 178.2(18) . . . 40_535 ?
 C23 C22 C21 C20 2(2) . . . . ?
 C23 C22 C21 C32 -177.8(19) . . . 33_544 ?
 C47 C48 C49 C50 14(4) . . . . ?
 C44 C45 C40 C39 -179(2) . . . . ?
 C44 C45 C40 C41 1(3) . . . . ?
 C44 C43 C42 C41 -8(5) . . . . ?
 C17 C18 C19 C23 0(2) . . . . ?
 C17 C18 C19 C20 178.5(17) . . . . ?
 C18 C19 C20 C21 -179.8(19) . . . . ?
 C18 C19 C20 C52 0(3) . . . 40_535 ?
 C41 C40 C39 O12 4(2) . . . . ?
 C41 C40 C39 O3 -175.6(19) . . . . ?
 C66 C65 C64 C63 0.1(15) . . . . ?
 C66 C65 C64 C63 -179.7(14) . . . 10_646 ?
 C66 C62 C63 C64 176.7(15) . . . 7_665 ?
 C66 C62 C63 C64 -2.0(17) . . . . ?
 C36 C28 C29 C30 -9(4) . . . . ?
 C36 C35 C34 C33 -176(2) . . . . ?
 C36 C35 C34 C37 66(3) . . . . ?
 C36 C35 C34 C38 -59(3) . . . . ?
 C36 C35 C31 C30 -5(3) . . . . ?
 C36 C35 C31 C32 178(2) . . . . ?
 C29 C28 C36 C35 2(4) . . . . ?
 C29 C30 C31 C35 -2(4) . . . . ?
 C29 C30 C31 C32 174(2) . . . . ?
 C54 C53 C52 C20 176.8(19) . . . 15_565 ?
 C54 C53 C52 C51 -1(2) . . . . ?
 C19 C23 C22 C21 -3.2(19) . . . . ?
 C19 C23 C22 C26 117.8(15) . . . . ?
 C19 C23 C22 C25 -118.4(15) . . . . ?
 C19 C20 C21 C22 -1(2) . . . . ?
 C19 C20 C21 C32 179.3(18) . . . 33_544 ?
 C55 C47 C48 C49 -11(3) . . . . ?
 C55 C54 C53 C57 63(2) . . . . ?
 C55 C54 C53 C56 -63(2) . . . . ?
 C55 C54 C53 C52 179.0(18) . . . . ?
 C55 C54 C50 C49 5(3) . . . . ?
 C55 C54 C50 C51 -178.6(17) . . . . ?
 C61 C62 C63 C64 -179.2(17) . . . . ?
 C61 C62 C63 C64 -1(3) . . . 7_665 ?
 C48 C47 C55 C54 5(3) . . . . ?
 C48 C49 C50 C54 -11(4) . . . . ?
 C48 C49 C50 C51 173(2) . . . . ?
 C65 C66 C62 C61 179.8(13) . . . . ?
 C65 C66 C62 C63 2.1(16) . . . . ?
 C65 C64 C63 C62 1.1(17) . . . . ?
 C65 C64 C63 C64 -177.8(10) . . . 7_665 ?
 C53 C54 C55 C47 179.8(18) . . . . ?
 C53 C54 C50 C49 -176(2) . . . . ?
 C53 C54 C50 C51 0(2) . . . . ?
 C22 C23 C19 C18 -178.2(15) . . . . ?
 C22 C23 C19 C20 3(2) . . . . ?
 C30 C31 C32 C21 3(4) . . . 29_545 ?
 C30 C31 C32 C33 180(3) . . . . ?
 C35 C34 C33 C51 180(2) . . . 24_654 ?
 C35 C34 C33 C32 -1(2) . . . . ?
 C35 C31 C32 C21 179(2) . . . 29_545 ?
 C35 C31 C32 C33 -4(3) . . . . ?
 N5 C4 C2 C1 -8.2(14) . . . . ?
 N5 C4 C2 C3 170.9(10) . . . . ?
 N5 C6 C7 C12 -140.7(9) . . . . ?
 N5 C6 C7 C8 37.7(11) . . . . ?
 C62 C66 C65 C64 -1.4(15) . . . . ?
 C62 C66 C65 C68 -118.1(12) . . . . ?
 C62 C66 C65 C69 115.3(12) . . . . ?
 C6 C6 C7 C12 36.6(16) 26_654 . . . ?
 C6 C6 C7 C8 -145.1(11) 26_654 . . . ?
 C6 C7 C12 C11 178.6(9) . . . . ?
 C6 C7 C8 C9 -178.7(8) . . . . ?
 C34 C35 C31 C30 -179(2) . . . . ?
 C34 C35 C31 C32 4(3) . . . . ?
 C34 C33 C32 C21 180.0(19) . . . 29_545 ?
 C34 C33 C32 C31 3(3) . . . . ?
 C7 C12 C11 C10 -0.4(16) . . . . ?
 C7 C8 C9 C10 0.6(14) . . . . ?
 C31 C35 C34 C33 -2(3) . . . . ?
 C31 C35 C34 C37 -120.3(19) . . . . ?
 C31 C35 C34 C38 115.2(19) . . . . ?
 C68 C65 C64 C63 114.5(12) . . . . ?
 C68 C65 C64 C63 -65.2(18) . . . 10_646 ?
 C51 C33 C32 C21 0(3) 24_654 . . 29_545 ?
 C51 C33 C32 C31 -177(2) 24_654 . . . ?
 C33 C51 C52 C53 177.1(18) 46_455 . . . ?
 C33 C51 C52 C20 -1(3) 46_455 . . 15_565 ?
 C33 C51 C50 C54 -176(2) 46_455 . . . ?
 C33 C51 C50 C49 0(4) 46_455 . . . ?
 C57 C53 C52 C20 -69(2) . . . 15_565 ?
 C57 C53 C52 C51 113.9(15) . . . . ?
 C56 C53 C52 C20 63(2) . . . 15_565 ?
 C56 C53 C52 C51 -114.4(14) . . . . ?
 C69 C65 C64 C63 66.8(18) . . . 10_646 ?
 C69 C65 C64 C63 -113.5(12) . . . . ?
 C63 C64 C63 C62 -179.1(10) 10_646 . . . ?
 C63 C64 C63 C64 2(3) 10_646 . . 7_665 ?
 C12 C7 C8 C9 -0.3(13) . . . . ?
 C12 C11 C10 C9 0.7(16) . . . . ?
 C37 C34 C33 C51 -66(3) . . . 24_654 ?
 C37 C34 C33 C32 113.3(18) . . . . ?
 C8 C7 C12 C11 0.2(14) . . . . ?
 C8 C9 C10 C11 -0.8(16) . . . . ?
 C38 C34 C33 C51 63(3) . . . 24_654 ?
 C38 C34 C33 C32 -117.2(18) . . . . ?
 C26 C22 C21 C20 -115.7(16) . . . . ?
 C26 C22 C21 C32 64(2) . . . 33_544 ?
 C25 C22 C21 C20 114.0(16) . . . . ?
 C25 C22 C21 C32 -66(2) . . . 33_544 ?
 C42 C43 C44 C45 9(4) . . . . ?
 C52 C20 C21 C22 179.6(17) 40_535 . . . ?
 C52 C20 C21 C32 0(3) 40_535 . . 33_544 ?
 C52 C51 C50 C54 -1(2) . . . . ?
 C52 C51 C50 C49 175(3) . . . . ?
 C50 C54 C55 C47 -2(3) . . . . ?
 C50 C54 C53 C57 -115.7(16) . . . . ?
 C50 C54 C53 C56 118.6(16) . . . . ?
 C50 C54 C53 C52 0(2) . . . . ?
 C50 C51 C52 C53 1(2) . . . . ?
 C50 C51 C52 C20 -177.0(17) . . . 15_565 ?

_shelx_res_file
;
TITL JC286_dpq_bare_6_0m in I-43d #220
    jc286_dpq_bare_6_0m.res
    created by SHELXL-2019/1 at 18:23:51 on 15-Jul-2022
REM reset to I-43d #220
CELL 1.54178 59.5745 59.5745 59.5745 90 90 90
ZERR 48 0.00156 0.00156 0.00156 0 0 0
LATT -2
SYMM 0.5-X,-Y,0.5+Z
SYMM -X,0.5+Y,0.5-Z
SYMM 0.5+X,0.5-Y,-Z
SYMM +Z,+X,+Y
SYMM 0.5+Z,0.5-X,-Y
SYMM 0.5-Z,-X,0.5+Y
SYMM -Z,0.5+X,0.5-Y
SYMM +Y,+Z,+X
SYMM -Y,0.5+Z,0.5-X
SYMM 0.5+Y,0.5-Z,-X
SYMM 0.5-Y,-Z,0.5+X
SYMM 0.25+Y,0.25+X,0.25+Z
SYMM 0.25-Y,0.75-X,0.75+Z
SYMM 0.75+Y,0.25-X,0.75-Z
SYMM 0.75-Y,0.75+X,0.25-Z
SYMM 0.25+X,0.25+Z,0.25+Y
SYMM 0.75-X,0.75+Z,0.25-Y
SYMM 0.25-X,0.75-Z,0.75+Y
SYMM 0.75+X,0.25-Z,0.75-Y
SYMM 0.25+Z,0.25+Y,0.25+X
SYMM 0.75+Z,0.25-Y,0.75-X
SYMM 0.75-Z,0.75+Y,0.25-X
SYMM 0.25-Z,0.75-Y,0.75+X
SFAC C H N O Zn
UNIT 3168 2208 48 624 192
ISOR

L.S. 2
PLAN  10
TEMP 20
CONF
CONN 4 $Zn
list 4
MORE -1
BOND $H
fmap 2 53
acta
TWIN -1 0 0 0 -1 0 0 0 -1 2
OMIT 0 3 5
OMIT 0 4 10
OMIT 0 1 15
OMIT 5 8 13
OMIT -5 8 13
OMIT -7 7 10
OMIT 7 7 10
OMIT 0 3 11
OMIT 1 2 15
OMIT -1 2 15
OMIT 0 1 13
OMIT 6 9 9
OMIT -6 9 9
OMIT 0 16 18
OMIT 2 7 9
OMIT -2 7 9
REM <olex2.extras>
REM <HklSrc "%.\\JC286_dpq_bare_6_0m.hkl">
REM </olex2.extras>

WGHT    0.174100   58.585201
FVAR       0.00620
ZN2   5    0.910994    0.262075    0.483306    11.00000    0.03211    0.04724 =
         0.03974    0.00013    0.00294    0.00100
ZN3   5    0.911723    0.258278    0.535743    11.00000    0.03558    0.04864 =
         0.04536    0.00148    0.00265    0.00446
ZN4   5    0.873604    0.234212    0.508401    11.00000    0.04310    0.05174 =
         0.04788    0.00122    0.00638   -0.00464
ZN1   5    0.874956    0.288730    0.510471    11.00000    0.03566    0.05742 =
         0.04991    0.00150    0.00131    0.00696
O10   4    0.876313    0.215157    0.534854    11.00000    0.06955    0.07117 =
         0.06458    0.02118   -0.01253   -0.01949
O8    4    0.942520    0.252065    0.525982    11.00000    0.03184    0.11660 =
         0.07128    0.01601    0.00709    0.01412
O9    4    0.905120    0.230999    0.553046    11.00000    0.06958    0.08040 =
         0.08476    0.04244   -0.02140   -0.02590
C15   1    0.896441    0.218268    0.468193    11.00000    0.09423    0.06556 =
         0.06722   -0.02508    0.01801   -0.01403
O7    4    0.942345    0.266121    0.491384    11.00000    0.03492    0.09950 =
         0.07656    0.02275   -0.00717   -0.00269
O4    4    0.875983    0.299163    0.478740    11.00000    0.13004    0.26975 =
         0.13945    0.14960    0.09007    0.12824
O13   4    0.882007    0.215451    0.483304    11.00000    0.12049    0.08092 =
         0.07120   -0.02801    0.03861   -0.03563
O1    4    0.892411    0.260577    0.509686    11.00000    0.03088    0.04207 =
         0.03871   -0.00392    0.00048    0.00233
O6    4    0.910136    0.234040    0.466496    11.00000    0.09902    0.07012 =
         0.08737   -0.03408    0.02834   -0.02718
O5    4    0.905013    0.284540    0.460981    11.00000    0.06717    0.08970 =
         0.07053    0.03369    0.01221    0.01693
O12   4    0.842698    0.241400    0.505742    11.00000    0.03984    0.10854 =
         0.20653    0.00185   -0.00692    0.00308
C1    1    0.951586    0.257465    0.507757    11.00000    0.02472    0.07576 =
         0.07420   -0.00634    0.00148   -0.00106
O2    4    0.878376    0.298593    0.541812    11.00000    0.08601    0.30712 =
         0.19753   -0.20705   -0.05629    0.06437
C58   1    0.890473    0.216197    0.550486    11.00000    0.05940    0.06353 =
         0.06107    0.01717   -0.00829   -0.00873
O3    4    0.843162    0.279630    0.510806    11.00000    0.03896    0.14097 =
         0.12276   -0.02482   -0.00383   -0.00502
C24   1    0.881906    0.184054    0.448589    11.00000    0.14587    0.09804 =
         0.08994   -0.05403    0.06943   -0.07056
AFIX  43
H24   2    0.871365    0.182369    0.459980    11.00000   -1.20000
AFIX   0
C45   1    0.797344    0.280430    0.506057    11.00000    0.04070    0.12786 =
         0.30889   -0.03797   -0.03506    0.00345
AFIX  43
H45   2    0.805106    0.293930    0.507143    11.00000   -1.20000
AFIX   0
C40   1    0.808860    0.261206    0.505895    11.00000    0.02716    0.12596 =
         0.19878    0.03324   -0.02459    0.00084
C46   1    0.889162    0.298327    0.463287    11.00000    0.08648    0.15233 =
         0.08880    0.07055    0.04205    0.06608
C39   1    0.833531    0.261106    0.507650    11.00000    0.03997    0.12513 =
         0.11009    0.02905   -0.00149    0.00372
C16   1    0.897414    0.201161    0.449727    11.00000    0.12557    0.07694 =
         0.06842   -0.02974    0.02827   -0.04648
O11   4    0.910393    0.282716    0.555680    11.00000    0.08867    0.11651 =
         0.10765   -0.06305   -0.01487    0.02754
C59   1    0.889104    0.198440    0.568303    11.00000    0.07508    0.08153 =
         0.07443    0.02994   -0.01927   -0.02897
C27   1    0.894233    0.296694    0.555843    11.00000    0.08424    0.18753 =
         0.13335   -0.12202   -0.03821    0.04248
C67   1    0.872391    0.182026    0.567525    11.00000    0.09232    0.08284 =
         0.09277    0.04480   -0.03803   -0.03410
AFIX  43
H67   2    0.862001    0.181795    0.555876    11.00000   -1.20000
AFIX   0
C4    1    0.988166    0.251377    0.485673    11.00000    0.03226    0.09176 =
         0.05868    0.00412   -0.00174    0.00223
C43   1    0.762189    0.261717    0.501021    11.00000    0.03219    0.12407 =
         0.27943   -0.00505   -0.01666    0.01841
C60   1    0.904627    0.197876    0.585701    11.00000    0.10449    0.10450 =
         0.11258    0.05815   -0.05379   -0.06333
AFIX  43
H60   2    0.915965    0.208600    0.586055    11.00000   -1.20000
AFIX   0
C28   1    0.894688    0.314912    0.573611    11.00000    0.11373    0.17511 =
         0.17771   -0.13890   -0.06346    0.06564
C2    1    0.976780    0.253485    0.505994    11.00000    0.02849    0.10626 =
         0.07104   -0.00284   -0.00306    0.00986
C23   1    0.881912    0.169598    0.430897    11.00000    0.13088    0.10323 =
         0.10269   -0.05659    0.06700   -0.07286
C47   1    0.886051    0.314136    0.443458    11.00000    0.13300    0.16828 =
         0.10074    0.09098    0.06304    0.10141
C44   1    0.774004    0.280800    0.504641    11.00000    0.04582    0.12345 =
         0.42123   -0.01305   -0.02969   -0.00163
AFIX  43
H44   2    0.766423    0.294356    0.506206    11.00000   -1.20000
AFIX   0
C17   1    0.913299    0.202421    0.432966    11.00000    0.13231    0.09160 =
         0.08508   -0.04931    0.05658   -0.06644
AFIX  43
H17   2    0.924446    0.213310    0.433887    11.00000   -1.20000
AFIX   0
PART 1
C3    1    0.988389    0.251657    0.525667    11.00000    0.03671    0.17137 =
         0.06322    0.00416    0.00150    0.01811
AFIX  43
H3    2    0.980744    0.252631    0.539243    11.00000   -1.20000
AFIX   0
PART 0
C18   1    0.913144    0.188308    0.415251    11.00000    0.14467    0.10389 =
         0.10321   -0.05512    0.06929   -0.08123
AFIX  43
H18   2    0.923768    0.189949    0.403932    11.00000   -1.20000
AFIX   0
C41   1    0.797122    0.241621    0.503960    11.00000    0.03049    0.15764 =
         0.53353    0.06810   -0.03206    0.00449
AFIX  43
H41   2    0.804517    0.227873    0.503919    11.00000   -1.20000
AFIX   0
C66   1    0.871590    0.166171    0.584358    11.00000    0.08791    0.09696 =
         0.08794    0.04873   -0.03796   -0.05325
C36   1    0.877555    0.329583    0.576017    11.00000    0.10631    0.20153 =
         0.16798   -0.14445   -0.07550    0.08142
AFIX  43
H36   2    0.865536    0.329386    0.566056    11.00000   -1.20000
AFIX   0
C29   1    0.912411    0.314684    0.588728    11.00000    0.13254    0.19175 =
         0.19211   -0.14638   -0.08699    0.10340
AFIX  43
H29   2    0.923116    0.303331    0.588287    11.00000   -1.20000
AFIX   0
C54   1    0.896564    0.327696    0.407596    11.00000    0.11875    0.16368 =
         0.10474    0.08876    0.06808    0.09636
C19   1    0.897290    0.171425    0.413827    11.00000    0.13701    0.09020 =
         0.08555   -0.03811    0.05741   -0.05727
C55   1    0.899742    0.312701    0.425181    11.00000    0.09195    0.14066 =
         0.09569    0.06916    0.04496    0.06968
AFIX  43
H55   2    0.910990    0.301899    0.424493    11.00000   -1.20000
AFIX   0
C61   1    0.903776    0.182112    0.602269    11.00000    0.12280    0.13213 =
         0.11327    0.06819   -0.07636   -0.06963
AFIX  43
H61   2    0.914346    0.182281    0.613756    11.00000   -1.20000
AFIX   0
C48   1    0.868335    0.329126    0.443810    11.00000    0.16968    0.25853 =
         0.12173    0.12797    0.09726    0.15651
AFIX  43
H48   2    0.857592    0.328278    0.455105    11.00000   -1.20000
AFIX   0
C65   1    0.854559    0.147310    0.586372    11.00000    0.09654    0.10910 =
         0.09893    0.06296   -0.05955   -0.05578
C53   1    0.909994    0.328808    0.386095    11.00000    0.10569    0.13798 =
         0.10852    0.07866    0.06801    0.08863
C22   1    0.865985    0.150082    0.427713    11.00000    0.16407    0.13401 =
         0.10414   -0.07453    0.08466   -0.10830
C20   1    0.892073    0.153624    0.396878    11.00000    0.13920    0.10435 =
         0.10126   -0.06800    0.06958   -0.07485
C49   1    0.866617    0.345510    0.427198    11.00000    0.17803    0.25762 =
         0.14398    0.13506    0.10498    0.17071
AFIX  43
H49   2    0.856885    0.357576    0.429044    11.00000   -1.20000
AFIX   0
C30   1    0.913838    0.331919    0.604670    11.00000    0.14477    0.22655 =
         0.17014   -0.15272   -0.09505    0.11048
AFIX  43
H30   2    0.926645    0.333261    0.613493    11.00000   -1.20000
AFIX   0
C35   1    0.878102    0.345068    0.593656    11.00000    0.10861    0.18421 =
         0.15123   -0.12859   -0.06904    0.08870
N5    3    0.976753    0.250024    0.465767    11.00000    0.03652    0.09901 =
         0.06229    0.00062   -0.00454   -0.00195
C62   1    0.887008    0.165693    0.601989    11.00000    0.08893    0.10016 =
         0.09054    0.05133   -0.05013   -0.04835
C6    1    0.987917    0.249225    0.446879    11.00000    0.04184    0.08297 =
         0.06550    0.00026   -0.00374    0.00148
C34   1    0.860220    0.362913    0.598273    11.00000    0.12868    0.23660 =
         0.18352   -0.17605   -0.09928    0.11933
C7    1    0.973637    0.245641    0.426677    11.00000    0.04841    0.08292 =
         0.06699    0.00665   -0.00296   -0.00819
C21   1    0.874188    0.141482    0.404406    11.00000    0.15464    0.13387 =
         0.10365   -0.07788    0.08441   -0.09941
C31   1    0.896292    0.347008    0.607402    11.00000    0.12976    0.17397 =
         0.14178   -0.12392   -0.08742    0.10319
C64   1    0.862945    0.135406    0.607745    11.00000    0.09642    0.09920 =
         0.08050    0.04903   -0.04547   -0.04911
C68   1    0.857047    0.131544    0.564948    11.00000    0.20116    0.12685 =
         0.10342    0.04697   -0.06427   -0.09867
AFIX 137
H68A  2    0.849688    0.138395    0.552355    11.00000   -1.50000
H68B  2    0.850282    0.117239    0.567992    11.00000   -1.50000
H68C  2    0.872670    0.129490    0.561576    11.00000   -1.50000
AFIX   0
C51   1    0.880313    0.356504    0.386686    11.00000    0.13023    0.17186 =
         0.12011    0.10431    0.07937    0.10484
C33   1    0.871431    0.375012    0.618178    11.00000    0.10406    0.17981 =
         0.13108   -0.11318   -0.07403    0.08124
C57   1    0.906556    0.306394    0.373120    11.00000    0.18061    0.15286 =
         0.13597    0.07663    0.07599    0.10301
AFIX 137
H57A  2    0.916785    0.295296    0.378765    11.00000   -1.50000
H57B  2    0.909349    0.308787    0.357431    11.00000   -1.50000
H57C  2    0.891414    0.301275    0.375160    11.00000   -1.50000
AFIX   0
C56   1    0.934083    0.334400    0.392833    11.00000    0.11391    0.18495 =
         0.10916    0.08150    0.05384    0.07810
AFIX 137
H56A  2    0.934016    0.342575    0.406720    11.00000   -1.50000
H56B  2    0.940926    0.343389    0.381342    11.00000   -1.50000
H56C  2    0.942452    0.320753    0.394674    11.00000   -1.50000
AFIX   0
C69   1    0.831086    0.158398    0.590196    11.00000    0.10264    0.14388 =
         0.20024    0.10618   -0.07524   -0.05661
AFIX 137
H69A  2    0.832305    0.169776    0.601541    11.00000   -1.50000
H69B  2    0.820553    0.147171    0.594958    11.00000   -1.50000
H69C  2    0.825986    0.165057    0.576437    11.00000   -1.50000
AFIX   0
C63   1    0.881743    0.146069    0.616293    11.00000    0.09156    0.09313 =
         0.09883    0.05453   -0.05112   -0.04575
C12   1    0.980065    0.231812    0.408801    11.00000    0.06692    0.10007 =
         0.07738   -0.00716   -0.01345    0.00004
AFIX  43
H12   2    0.993936    0.224655    0.409080    11.00000   -1.20000
AFIX   0
C37   1    0.838585    0.350788    0.604678    11.00000    0.10757    0.24974 =
         0.25987   -0.18493   -0.07158    0.08497
AFIX 137
H37A  2    0.831383    0.345259    0.591366    11.00000   -1.50000
H37B  2    0.828727    0.361036    0.612258    11.00000   -1.50000
H37C  2    0.842036    0.338440    0.614441    11.00000   -1.50000
AFIX   0
C8    1    0.952557    0.256131    0.425736    11.00000    0.05895    0.08704 =
         0.07122    0.00462   -0.00973   -0.00469
AFIX  43
H8    2    0.947854    0.265352    0.437422    11.00000   -1.20000
AFIX   0
C38   1    0.857560    0.378684    0.577813    11.00000    0.22880    0.29747 =
         0.16233   -0.16381   -0.13639    0.19542
AFIX   3
H38A  2    0.851070    0.392714    0.582493    11.00000   -1.50000
H38B  2    0.848140    0.371854    0.566643    11.00000   -1.50000
H38C  2    0.872220    0.381354    0.571563    11.00000   -1.50000
AFIX   0
C26   1    0.868388    0.133802    0.446066    11.00000    0.21194    0.11928 =
         0.11953   -0.04129    0.07831   -0.09273
AFIX 137
H26A  2    0.860316    0.120345    0.442401    11.00000   -1.50000
H26B  2    0.862437    0.140104    0.459651    11.00000   -1.50000
H26C  2    0.883983    0.130314    0.448144    11.00000   -1.50000
AFIX   0
C25   1    0.841838    0.160504    0.425922    11.00000    0.16522    0.24896 =
         0.24027   -0.17246    0.13664   -0.13986
AFIX 137
H25A  2    0.838317    0.168282    0.439588    11.00000   -1.50000
H25B  2    0.831081    0.148751    0.423505    11.00000   -1.50000
H25C  2    0.841355    0.170849    0.413576    11.00000   -1.50000
AFIX   0
C11   1    0.965714    0.228758    0.390592    11.00000    0.09193    0.10323 =
         0.07068   -0.01073   -0.00718   -0.01507
AFIX  43
H11   2    0.970075    0.219637    0.378697    11.00000   -1.20000
AFIX   0
C9    1    0.938838    0.252686    0.407363    11.00000    0.06072    0.09792 =
         0.08940    0.02276   -0.01934   -0.00481
AFIX  43
H9    2    0.924956    0.259803    0.406789    11.00000   -1.20000
AFIX   0
C10   1    0.945108    0.239187    0.390141    11.00000    0.09581    0.11381 =
         0.07529    0.01289   -0.02203   -0.03453
AFIX  43
H10   2    0.935494    0.236980    0.378042    11.00000   -1.20000
AFIX   0
C32   1    0.891809    0.365053    0.623452    11.00000    0.11634    0.18688 =
         0.13483   -0.11844   -0.07203    0.10312
C42   1    0.773297    0.242677    0.502002    11.00000    0.04882    0.14801 =
         0.62096   -0.00654   -0.01691   -0.01916
AFIX  43
H42   2    0.765259    0.229308    0.501393    11.00000   -1.20000
AFIX   0
C52   1    0.898553    0.347751    0.373881    11.00000    0.11171    0.12966 =
         0.09857    0.06396    0.06129    0.07985
C50   1    0.879371    0.343728    0.408106    11.00000    0.14180    0.18389 =
         0.11750    0.10886    0.08290    0.12039
HKLF 4


REM  JC286_dpq_bare_6_0m in I-43d #220
REM wR2 = 0.2336, GooF = S = 1.143, Restrained GooF = 1.135 for all data
REM R1 = 0.0788 for 22096 Fo > 4sig(Fo) and 0.0867 for all 24559 data
REM 764 parameters refined using 504 restraints

END

WGHT      0.1741     58.6363

REM Highest difference peak  1.097,  deepest hole -0.523,  1-sigma level  0.165
Q1    1   0.9112  0.3134  0.5091  11.00000  0.05    1.10
Q2    1   0.8393  0.2579  0.5795  11.00000  0.05    0.94
Q3    1   0.8568  0.3199  0.5138  11.00000  0.05    0.93
Q4    1   0.8454  0.2531  0.4285  11.00000  0.05    0.86
Q5    1   0.8368  0.2556  0.4367  11.00000  0.05    0.80
Q6    1   0.8224  0.1744  0.5019  11.00000  0.05    0.79
Q7    1   0.8272  0.3512  0.5064  11.00000  0.05    0.76
Q8    1   0.8285  0.1689  0.5069  11.00000  0.05    0.75
Q9    1   0.8311  0.2482  0.5737  11.00000  0.05    0.74
Q10   1   0.9446  0.1864  0.5037  11.00000  0.05    0.73
;
_shelx_res_checksum                89046
_shelx_hkl_file
;
  -1  -1   0    0.00    0.00
  -1   0  -1    0.00    0.00
  -1   1   0    0.00    0.00
   0  -1  -1    0.00    0.00
   0  -1   1    0.00    0.00
   1  -1   0    0.00    0.00
  -2   0   0    0.00    0.00
   0  -2   0    0.02    0.00
   0   0  -2    0.01    0.00
   0   2   0    0.01    0.00
   2   0   0    0.00    0.00
  -2  -1  -1   15.50    0.64
  -1  -2  -1   16.14    0.64
  -1  -2  -1   16.25    0.64
  -1   1   2   15.23    0.64
  -1   2   1   15.11    0.65
   1  -1   2   15.78    0.64
   1  -2   1   15.37    0.64
   1  -1  -2   15.94    0.64
   1  -2  -1   16.06    0.64
   1  -1  -2   16.12    0.65
  -1  -1   2   15.24    0.64
  -2   1  -1   16.62    0.64
   2  -1  -1   15.00    0.65
  -1   2  -1   14.62    0.65
  -2  -2  -2    0.01    0.00
  -2  -2  -2    0.01    0.00
   2  -2   2    0.01    0.01
   2  -2   2    0.01    0.00
  -2   2   2    0.01    0.01
  -2   2   2   -0.01    0.01
  -2   2  -2    0.02    0.01
   2  -2  -2    0.01    0.01
  -2   2  -2    0.03    0.01
  -2  -2   2    0.01    0.00
   3  -1   0    0.20    0.02
   0   3   1    0.20    0.01
   1   0  -3    0.21    0.01
   0  -3  -1    0.18    0.01
   0  -3  -1    0.20    0.01
  -1   0  -3    0.17    0.01
   3   0   1    0.18    0.01
   1  -3   0    0.21    0.01
  -3   0   1    0.17    0.01
  -1   3   0    0.17    0.01
   0  -1  -3    0.22    0.01
   2  -1   3   34.41    1.47
   2  -1   3   37.93    1.47
   2   1  -3   35.54    1.47
  -1   3   2   37.15    1.47
  -1   3   2   38.00    1.47
  -1  -3  -2   33.29    1.47
   2  -1  -3   34.22    1.47
   1  -3  -2   32.41    1.47
   1  -3  -2   38.15    1.47
   1  -3  -2   32.90    1.47
  -1   3  -2   35.60    1.47
  -2   1  -3   37.34    1.47
   2  -1  -3   38.29    1.47
   1   3   2   36.80    1.47
   1   3   2   37.57    1.47
  -3   2  -1   33.69    1.47
  -3   2  -1   34.29    1.47
   3  -1   2   34.15    1.50
   3  -1   2   37.71    1.50
   3  -1   2   38.57    1.50
   3   1  -2   35.22    1.51
  -1  -2  -3   36.97    1.50
  -1  -2  -3   34.81    1.50
   1  -2   3   34.96    1.50
   1  -2   3   37.98    1.50
   1   2  -3   38.24    1.50
  -1   2   3   34.11    1.50
  -1   2   3   36.86    1.50
  -2   3   1   39.05    1.51
  -3  -1  -2   33.70    1.50
   1   2   3   37.36    1.50
   2  -3  -1   34.40    1.50
   2  -3  -1   38.07    1.51
  -1   2  -3   35.27    1.50
   2   3   1   38.92    1.50
  -1   2  -3   38.49    1.50
  -1  -2   3   33.92    1.50
  -3  -1   2   38.53    1.51
  -3   1  -2   38.22    1.50
   1  -2  -3   34.11    1.50
   1  -2  -3   37.56    1.50
  -3  -3   0    0.03    0.01
  -3   0  -3    0.01    0.01
  -3   0  -3    0.01    0.01
  -3   0   3    0.03    0.01
  -3   3   0    0.00    0.01
  -3   3   0    0.00    0.01
   0  -3  -3    0.01    0.00
   0  -3  -3    0.01    0.01
   0  -3   3    0.01    0.01
   0   3  -3    0.02    0.01
   0   3   3    0.01    0.01
   0   3   3    0.00    0.01
   3  -3   0    0.00    0.01
   3  -3   0    0.02    0.01
   3   0  -3   -0.01    0.01
   3   0   3    0.01    0.01
   3   3  -2    1.48    0.07
   2  -3   3    1.34    0.07
  -3  -2  -3    1.36    0.07
   3  -2   3    1.30    0.07
   3  -2   3    1.68    0.07
  -3   2   3    1.53    0.07
  -3   3   2    1.58    0.07
  -3   3   2    1.33    0.07
  -2  -3  -3    1.44    0.07
   2  -3   3    1.63    0.07
  -2   3   3    1.50    0.07
  -2   3   3    1.44    0.07
  -2   3   3    1.63    0.07
   3  -3   2    1.66    0.06
   2  -3  -3    1.39    0.07
  -3  -3   2    1.24    0.07
  -2   3  -3    1.55    0.07
   2   3   3    1.57    0.07
   3  -3  -2    1.41    0.07
   2  -3  -3    1.51    0.07
   3  -2  -3    1.30    0.07
   3  -2  -3    1.56    0.07
   2  -3  -3    1.37    0.07
  -3   2  -3    1.51    0.07
   3   2   3    1.59    0.07
   3   3   2    1.70    0.07
  -4   0   0   44.69    1.74
  -4   0   0   38.11    1.73
   0   0   4   44.08    1.73
   0   4   0   39.47    1.73
   4   0   0   44.36    1.73
   2   0   4  692.65   28.55
   4  -2   0  704.58   29.12
   4   2   0  702.45   29.08
  -2   0   4  708.79   28.89
   0  -4  -2  679.64   28.90
   0  -4   2  699.42   28.93
   0   4  -2  685.61   28.89
   0   4   2  699.77   28.91
   2   0  -4  682.58   28.88
  -2   0  -4  701.24   28.55
  -4   2   0  682.49   29.08
  -4  -2   0  674.01   29.09
  -4  -1  -1    0.00    0.01
  -1   4   1    0.01    0.01
   1  -1   4    0.01    0.01
   1   1  -4    0.01    0.00
  -4   1   1    0.02    0.01
  -4   1   1    0.00    0.01
  -1  -4  -1    0.00    0.01
  -1  -4  -1    0.01    0.01
  -1  -1  -4    0.01    0.01
   4  -1   1    0.05    0.01
   4  -1   1    0.01    0.01
   4   1  -1    0.01    0.01
  -1   1   4    0.00    0.00
  -1   1   4    0.00    0.01
   1   4  -1    0.01    0.01
   1   1  -4    0.01    0.01
   1  -4   1    0.00    0.01
  -1   4   1    0.01    0.01
  -4  -1   1    0.02    0.01
   1  -4  -1    0.01    0.01
  -1   4  -1    0.02    0.01
   1  -1  -4    0.00    0.00
   1  -1  -4   -0.01    0.01
   4  -1  -1    0.02    0.01
  -4   1  -1    0.05    0.01
  -1   4  -1    0.01    0.01
   1   1   4    0.01    0.01
   1   4   1    0.00    0.00
   1   4   1    0.01    0.01
   1   4   1    0.01    0.00
   4  -1  -1    0.01    0.01
  -1  -1   4    0.00    0.00
  -1  -4   1    0.02    0.01
  -1   1  -4    0.01    0.01
   4   1   1    0.00    0.01
  -1  -1   4    0.01    0.00
  -1  -1   4   -0.01    0.01
   3   1  -4    1.58    0.08
   1   4  -3    1.90    0.08
  -3   1   4    1.84    0.08
   4  -3   1    1.74    0.08
   1  -4   3    1.83    0.08
  -1   4   3    1.84    0.08
  -1   4   3    1.62    0.08
  -1   4   3    1.78    0.08
   3  -1   4    1.93    0.08
  -4   3   1    1.86    0.08
  -1  -4  -3    1.71    0.08
   1  -4   3    1.63    0.08
   1  -4  -3    1.77    0.08
   1   4   3    1.78    0.08
   1   4   3    1.81    0.08
   1  -4  -3    1.51    0.08
   3  -1  -4    1.65    0.08
   3  -1  -4    1.71    0.08
   3   1   4    1.73    0.08
  -4   3  -1    1.91    0.08
   4  -3  -1    1.82    0.08
  -1   4  -3    1.84    0.08
  -3   1  -4    1.81    0.08
  -3  -1   4    1.79    0.08
  -4   0   2  713.78   28.95
  -2  -4   0  686.75   28.78
   2   4   0  706.99   28.80
   0   2  -4  682.85   28.47
   2  -4   0  708.37   28.91
   0  -2  -4  674.40   28.45
   4   0  -2  686.91   28.92
  -4   0  -2  661.50   28.74
   0  -2  -4  686.38   28.54
   0  -2   4  670.82   28.48
   2  -2   4  158.94    6.24
   4  -2   2  154.06    6.24
  -2  -4  -2  152.44    6.24
  -2   2   4  146.77    6.24
  -2  -2  -4  156.24    6.25
   2  -2  -4  153.60    6.24
   2  -2  -4  143.05    6.24
   4  -1   3    1.83    0.08
   4  -1   3    1.78    0.08
   3  -4   1    1.75    0.08
   3   4  -1    1.89    0.08
  -1  -3  -4    1.72    0.08
  -4   1   3    1.87    0.08
   4  -1   3    1.59    0.08
   1  -3   4    1.61    0.08
   1  -3   4    1.75    0.08
  -1   3   4    1.77    0.08
  -1   3   4    1.60    0.08
  -3   4   1    1.85    0.08
  -1  -3  -4    1.44    0.08
   3   4   1    1.86    0.08
  -1   3  -4    1.85    0.08
  -1   3  -4    1.49    0.08
   1  -3  -4    1.67    0.08
   1  -3  -4    1.85    0.08
   1  -3  -4    1.59    0.08
   4   1   3    1.76    0.08
   4   1   3    1.82    0.08
  -4  -1   3    1.82    0.08
  -4   1  -3    1.76    0.08
  -4   1  -3    1.61    0.08
   3  -4  -1    1.81    0.08
   1   3   4    1.81    0.08
   4  -1  -3    1.42    0.08
   4  -1  -3    1.83    0.08
  -1  -3   4    1.57    0.08
  -3   4  -1    1.81    0.08
   3   4  -3    0.01    0.01
   3  -3   4    0.00    0.01
  -4   3   3    0.01    0.01
  -3  -4  -3    0.00    0.01
   4  -3   3    0.01    0.01
   4  -3   3    0.00    0.01
  -3  -3  -4    0.00    0.01
   3   3  -4    0.00    0.01
  -3   4   3    0.01    0.01
   3  -4   3    0.02    0.01
  -3   3   4    0.00    0.01
  -3   3   4    0.02    0.01
   3  -3   4    0.01    0.01
  -3   4   3    0.01    0.01
   3  -4  -3    0.02    0.01
  -3   3  -4    0.00    0.01
  -3   4  -3    0.01    0.01
   3  -3  -4    0.02    0.01
  -4   3  -3    0.01    0.01
  -4   3  -3    0.01    0.01
  -3   4  -3    0.01    0.01
   3   3   4    0.01    0.01
   3   4   3    0.01    0.01
   3   4   3    0.00    0.01
   4  -3  -3    0.00    0.01
   4  -3  -3    0.01    0.01
  -3   3  -4    0.02    0.01
   3  -4  -3    0.00    0.01
   4   3   3    0.02    0.01
  -4   0  -4   58.34    2.65
  -4   0   4   67.09    2.65
  -4   4   0   66.55    2.65
   0  -4  -4   60.12    2.65
   0  -4  -4   66.34    2.65
   0  -4  -4   56.99    2.65
   0  -4   4   67.89    2.65
   0   4  -4   66.16    2.65
   0   4   4   64.90    2.65
   0   4   4   60.81    2.65
   4  -4   0   66.76    2.65
   4   0  -4   67.67    2.65
   4   0   4   67.87    2.65
  -4  -4  -2    0.01    0.01
   4  -4   2    0.01    0.01
   4  -2   4    0.00    0.01
   4  -2   4    0.02    0.01
  -4   2   4    0.01    0.01
   2  -4   4    0.01    0.01
  -4   4   2   -0.01    0.01
  -2  -4  -4    0.01    0.01
  -2   4   4   -0.01    0.01
  -2   4   4    0.02    0.01
  -2   4  -4    0.02    0.01
   2  -4  -4    0.02    0.01
  -4   4  -2    0.00    0.01
   2   4   4    0.02    0.01
   2   4   4    0.01    0.01
   4  -4  -2    0.00    0.01
  -4   2  -4    0.02    0.01
   2  -4  -4    0.02    0.01
   4  -2  -4    0.00    0.01
  -4  -2   4    0.01    0.01
   4   2   4    0.01    0.01
  -2   4  -4    0.01    0.01
  -4  -4  -4  938.79   40.30
   4   4  -4  977.15   40.55
  -4   4   4 1000.00   40.57
  -4   4  -4  953.37   40.36
   4  -4  -4  959.11   40.59
  -4  -4   4  965.98   40.58
   0   5  -1    7.61    0.31
   1   0  -5    6.68    0.31
   1   0   5    7.45    0.31
   5  -1   0    7.44    0.32
   5   1   0    7.55    0.31
   0  -5  -1    7.55    0.31
  -5  -1   0    7.57    0.31
  -5   1   0    7.77    0.31
  -1   0   5    6.97    0.31
  -1   0   5    7.54    0.31
   0   5   3   15.47    0.62
   0   5   3   15.18    0.62
   3   0  -5   14.09    0.62
   3   0   5   15.37    0.62
   5  -3   0   15.40    0.62
   0   5  -3   15.96    0.62
  -5   3   0   15.80    0.62
  -3   0   5   15.10    0.62
   0  -5  -3   13.88    0.62
   0  -5  -3   14.97    0.62
   0  -5  -3   13.51    0.62
   0   5   3   13.87    0.62
  -1   5   0    6.41    0.32
   5   0   1    7.55    0.31
  -1   5   0    7.90    0.32
  -5   0  -1    7.76    0.32
  -5   0   1    7.78    0.32
  -1  -5   0    7.02    0.32
   0  -1   5    7.70    0.31
   0   1   5    7.64    0.31
   5   0  -1    7.56    0.32
  -1  -5  -2    1.72    0.09
  -5   2   1    2.17    0.09
  -2   1   5    2.07    0.09
   5  -2   1    2.08    0.09
   5   2  -1    2.19    0.09
   2  -1   5    2.09    0.09
  -1  -5  -2    2.04    0.09
   2   1  -5    1.87    0.09
  -1   5   2    2.04    0.09
   1   5  -2    2.05    0.09
  -1   5  -2    2.10    0.09
   1  -5  -2    1.85    0.09
  -2  -1   5    1.71    0.09
   5  -2  -1    2.09    0.09
   2  -1  -5    1.90    0.09
   1   5   2    2.06    0.09
   1  -5  -2    2.06    0.09
   5   2   1    2.03    0.09
   2   1   5    2.00    0.09
  -5   2  -1    2.07    0.09
   1   5   2    1.88    0.09
   1   5   2    2.13    0.09
   4  -1   5    9.08    0.36
  -4  -1  -5    7.82    0.36
  -4   1   5    8.70    0.36
   1   5  -4    9.07    0.36
   5  -4   1    8.97    0.36
  -1  -5  -4    8.51    0.36
   1  -5   4    8.68    0.36
  -1   5   4    8.94    0.37
  -1   5   4    8.75    0.36
   5  -4  -1    8.57    0.36
  -1   5  -4    8.67    0.36
   1  -5  -4    7.21    0.36
   1  -5  -4    8.60    0.36
   1   5   4    7.74    0.36
   1   5   4    8.81    0.36
  -5   4  -1    8.83    0.36
   4   1   5    8.67    0.36
  -4  -1   5    8.31    0.36
   4  -1  -5    8.80    0.36
   1   5   4    8.58    0.36
   1  -2   5    2.06    0.09
  -1   2   5    2.04    0.09
   2  -5   1    2.12    0.09
   5  -1   2    2.12    0.09
   5   1  -2    2.02    0.09
   1   2  -5    2.10    0.09
  -2   5   1    2.13    0.09
  -5   1   2    2.09    0.10
  -1  -2  -5    2.02    0.09
   2   5  -1    2.07    0.09
  -1  -2   5    2.11    0.09
  -1  -2   5    1.85    0.09
   2   5   1    2.03    0.10
   1   2   5    2.10    0.09
  -5   1  -2    2.12    0.09
   1  -2  -5    2.28    0.09
   1  -2  -5    1.87    0.09
   5   1   2    2.03    0.09
   2  -5  -1    2.02    0.09
  -1   2  -5    2.05    0.09
  -1   2  -5    1.83    0.10
  -5  -1   2    2.17    0.10
  -2   5  -1    2.18    0.09
   5  -1  -2    2.07    0.09
   2   5  -3    8.89    0.36
  -3   2   5    8.59    0.36
   3  -2   5    8.89    0.36
  -3   2   5    8.61    0.36
   5  -3   2    8.77    0.36
  -2   5   3    8.49    0.36
  -5   3   2    8.98    0.36
  -2   5   3    8.18    0.37
   2  -5  -3    7.50    0.36
   2   5   3    8.80    0.36
   3  -2  -5    8.06    0.36
   3   2   5    8.96    0.36
   2   5   3    8.79    0.36
   3  -2  -5    8.50    0.36
  -3   2  -5    8.84    0.36
  -5   3  -2    8.90    0.36
   2  -5  -3    8.74    0.36
   5  -3  -2    8.72    0.36
  -3  -2   5    8.66    0.36
   5   3   2    8.40    0.36
  -2   5  -3    8.79    0.36
  -3   5   0   15.77    0.62
   0  -3   5   15.17    0.62
   0  -3   5   13.59    0.62
   3  -5   0   14.78    0.62
   3   5   0   15.88    0.62
   5   0  -3   13.08    0.63
   5   0  -3   15.68    0.62
   5   0   3   15.15    0.62
   5   0   3   15.59    0.62
   0  -3  -5   14.41    0.62
   0  -3  -5   15.39    0.62
  -5   0  -3   15.13    0.62
   0   3   5   15.01    0.62
   5  -2   3    8.45    0.36
   2   3  -5    8.92    0.36
   5  -2   3    8.41    0.36
   2  -3   5    8.57    0.36
  -2   3   5    8.45    0.36
  -2   3   5    8.51    0.36
  -3   5   2    8.84    0.36
  -2  -3  -5    8.20    0.36
  -5   2   3    8.75    0.36
   2  -3   5    7.82    0.36
   3   5  -2    8.72    0.36
   2  -3  -5    8.81    0.36
   3  -5  -2    8.61    0.36
   2  -3  -5    7.97    0.36
  -5   2  -3    9.03    0.36
   5   2   3    8.82    0.36
  -3   5  -2    9.23    0.36
   3   5   2    9.14    0.36
  -5  -2   3    8.73    0.37
   2   3   5    8.45    0.36
   5  -2  -3    8.66    0.36
  -5   4   3   19.21    0.78
   5  -4   3   19.36    0.78
   4  -3   5   19.66    0.78
  -4   3   5   18.86    0.78
  -3   5   4   19.05    0.78
   5  -4   3   18.67    0.78
   3   5  -4   19.45    0.78
   3  -5   4   19.21    0.78
  -3   5  -4   19.33    0.78
  -5   4  -3   17.40    0.78
   4  -3  -5   19.41    0.78
  -3   5  -4   16.77    0.78
   5   4   3   18.83    0.78
  -4  -3   5   19.62    0.79
   4   3   5   19.21    0.78
   5  -4  -3   18.57    0.78
   3   5   4   18.61    0.78
   3   5   4   19.12    0.78
   4  -3  -5   16.82    0.78
   3  -5  -4   18.91    0.78
  -4   3  -5   19.09    0.78
  -5   4  -3   19.74    0.78
   4  -5   1    9.02    0.36
  -1   4   5    8.67    0.36
  -1   4   5    8.67    0.36
   1   4  -5    9.32    0.36
  -5  -1  -4    7.95    0.36
  -4   5   1    9.16    0.36
  -1  -4  -5    8.01    0.36
   5  -1   4    8.92    0.37
   5  -1   4    9.02    0.36
   5   1  -4    7.84    0.37
   1  -4   5    8.38    0.36
   1  -4  -5    8.58    0.36
   4   5   1    8.83    0.36
   1   4   5    8.71    0.36
  -1   4  -5    8.79    0.36
   5   1   4    8.45    0.36
   5   1   4    8.38    0.36
  -4   5  -1    8.92    0.36
   4  -5  -1    8.85    0.36
   1  -4  -5    7.75    0.36
   5  -1  -4    7.83    0.37
   5  -1  -4    8.92    0.36
  -5   1  -4    8.80    0.36
  -3   4   5   18.43    0.78
   4  -5   3   19.08    0.79
   4   5  -3   19.56    0.79
  -4   5   3   19.75    0.79
  -4   5   3   18.96    0.78
   5  -3   4   19.06    0.79
   5  -3   4   19.19    0.78
  -3   4   5   18.74    0.78
   3   4  -5   20.14    0.78
  -5   3   4   18.70    0.79
  -3  -4  -5   17.69    0.78
   3  -4   5   18.63    0.78
   4   5   3   19.68    0.78
   5  -3  -4   18.21    0.79
  -3   4  -5   19.17    0.78
  -4   5  -3   19.14    0.79
  -5   3  -4   19.21    0.78
   3  -4  -5   16.45    0.79
   3  -4  -5   19.21    0.79
   5   3   4   18.60    0.78
   4  -5  -3   19.52    0.79
   3   4   5   19.18    0.79
  -5  -3   4   18.91    0.79
  -5   0  -5    0.01    0.01
  -5   0   5    0.01    0.01
  -5   5   0    0.00    0.01
   0  -5  -5    0.04    0.01
   0  -5  -5    0.02    0.01
   0  -5   5   -0.01    0.01
   0   5  -5    0.02    0.01
   0   5   5    0.00    0.01
   0   5   5    0.00    0.01
   0   5   5    0.00    0.01
   5  -5   0   -0.02    0.01
   5   0  -5    0.02    0.01
   5   0  -5    0.01    0.01
   5   0   5    0.01    0.01
   2   5  -5   19.85    0.80
   5  -2   5   19.53    0.80
   2  -5   5   20.03    0.81
  -5   5   2   19.78    0.80
  -2  -5  -5   17.71    0.80
   5  -5   2   19.60    0.80
  -2   5   5   19.22    0.80
  -2   5   5   19.32    0.80
  -5   5  -2   19.98    0.80
   2   5   5   19.20    0.80
   2   5   5   19.83    0.80
   5  -5  -2   19.23    0.80
  -5   2  -5   19.71    0.80
   2  -5  -5   16.38    0.80
   2  -5  -5   19.33    0.80
   5  -2  -5   19.32    0.80
  -2   5  -5   19.76    0.80
   5   2   5   19.19    0.80
  -5  -5  -4    0.01    0.01
   5  -4   5    0.00    0.01
   4  -5   5    0.00    0.01
   5  -5   4    0.03    0.01
  -5   4   5    0.00    0.01
  -4   5   5    0.01    0.01
  -4  -5  -5    0.02    0.01
   4   5  -5    0.01    0.01
   5  -5   4    0.04    0.01
  -4   5   5    0.00    0.01
   4  -5  -5    0.00    0.01
  -4   5  -5    0.00    0.01
   4   5   5    0.00    0.01
   5  -5  -4    0.02    0.02
  -4   5  -5    0.01    0.01
   5  -4  -5    0.02    0.01
  -5   5  -4    0.02    0.01
  -5   5  -4    0.03    0.01
   5   4   5    0.02    0.01
  -5   4  -5   -0.01    0.01
   5   5   4    0.02    0.01
  -6   0   0    0.01    0.01
   0   0   6    0.01    0.01
   6   0   0    0.01    0.01
   0   6   2   73.87    2.87
   0   6   2   63.78    2.87
   0   6   2   71.26    2.86
   2   0  -6   65.77    2.86
   2   0   6   70.95    2.87
   6  -2   0   72.55    2.87
   0  -6  -2   69.89    2.87
   0  -6  -2   65.66    2.86
   0   6  -2   72.86    2.87
  -6   2   0   70.67    2.87
  -2   0   6   70.03    2.87
   0   6  -4   56.76    2.27
   6  -4   0   57.01    2.28
   0   6   4   56.03    2.27
   4   0  -6   52.63    2.28
   4   0   6   57.23    2.27
   0   6   4   55.49    2.27
   0   6   4   51.47    2.27
  -4   0   6   56.20    2.27
   0  -6  -4   51.30    2.27
   0  -6  -4   55.96    2.27
  -6   4   0   57.56    2.28
   1   1  -6   53.77    2.32
   1   6  -1   58.65    2.33
   6  -1   1   57.74    2.33
  -6   1   1   58.75    2.33
  -1  -6  -1   52.78    2.33
   1   1  -6   57.43    2.32
  -6  -1  -1   57.95    2.33
   1  -1   6   58.66    2.33
  -6  -1  -1   49.50    2.33
  -1   6   1   58.64    2.33
  -1   1   6   54.75    2.32
  -1   1   6   56.08    2.33
   6   1  -1   57.77    2.33
   1  -1  -6   54.96    2.32
  -1  -1   6   57.26    2.32
  -1   6  -1   56.79    2.33
  -1  -1   6   58.33    2.33
   6   1   1   57.11    2.33
  -6   1  -1   57.29    2.33
   1   6   1   58.28    2.33
   1   6   1   50.55    2.33
   6  -1  -1   58.33    2.33
   1  -6  -1   58.00    2.33
   1   1   6   59.15    2.33
   3  -1   6    6.53    0.27
   3   1  -6    5.73    0.27
   1   6  -3    6.47    0.27
  -1   6   3    6.22    0.27
  -1   6   3    6.27    0.26
  -1  -6  -3    5.42    0.27
   6  -3   1    6.34    0.27
  -3   1   6    6.40    0.27
  -3   1   6    6.12    0.27
  -1  -6  -3    5.95    0.26
   1  -6  -3    6.64    0.27
  -6   3  -1    6.66    0.27
   3   1   6    6.34    0.27
   6  -3  -1    6.53    0.27
  -1   6  -3    6.72    0.27
   1   6   3    6.77    0.27
   1   6   3    5.96    0.27
   6   3   1    6.21    0.27
   1   6   3    6.33    0.27
  -3  -1   6    7.35    0.28
   3  -1  -6    5.81    0.27
   1  -6   5    2.17    0.09
  -6   5   1    2.21    0.10
  -1   6   5    2.22    0.09
   1   6  -5    2.26    0.09
   5   1  -6    1.90    0.10
  -5   1   6    2.21    0.10
  -1  -6  -5    1.92    0.10
  -1  -6  -5    2.14    0.09
   6  -5   1    2.22    0.10
   5  -1   6    2.22    0.10
  -1   6   5    2.28    0.10
  -5   1  -6    2.00    0.09
   5   1   6    2.06    0.10
  -5  -1   6    2.00    0.10
   1  -6  -5    1.92    0.09
   6  -5  -1    1.95    0.10
   1   6   5    1.92    0.09
   1   6   5    1.79    0.09
  -1   6  -5    2.04    0.09
   5  -1  -6    1.86    0.10
   5  -1  -6    1.99    0.10
  -6   5  -1    1.99    0.10
   1   6   5    2.03    0.09
   2  -6   0   70.86    2.92
  -6   0  -2   69.59    2.92
   0   2   6   70.06    2.92
   6   0  -2   72.68    2.92
   0   2  -6   71.39    2.91
  -6   0   2   72.57    2.92
  -2   6   0   71.54    2.92
   0  -2   6   68.90    2.92
   6  -2   2    0.00    0.01
   2   6  -2    0.01    0.01
  -6   2   2   -0.01    0.01
   2   2  -6    0.01    0.01
  -2  -6  -2    0.00    0.01
  -6  -2  -2    0.01    0.01
   2  -2   6    0.01    0.01
  -2   6   2    0.02    0.01
   6  -2  -2    0.01    0.01
   2   6   2    0.01    0.01
   2   6   2    0.01    0.01
   2  -6  -2    0.00    0.01
  -2   6  -2    0.06    0.01
   2  -2  -6    0.00    0.01
  -6  -2   2    0.01    0.01
   2   6   2    0.01    0.01
  -6   2  -2    0.01    0.01
   2  -2  -6    0.00    0.01
  -6   4   2    2.01    0.10
   6  -4   2    2.02    0.10
  -2   6   4    1.99    0.09
   4  -2   6    2.08    0.09
   2   6  -4    1.97    0.09
  -4   2   6    1.97    0.09
  -2   6   4    2.08    0.10
   4   2  -6    1.71    0.10
   6  -4  -2    2.18    0.10
   2  -6  -4    2.15    0.10
  -4  -2   6    2.13    0.10
  -2   6  -4    2.06    0.09
   2   6   4    2.11    0.09
   2   6   4    2.28    0.09
  -6   4  -2    2.12    0.10
   2  -6  -4    1.93    0.09
   4  -2  -6    2.16    0.10
  -4   2  -6    2.04    0.09
   4   2   6    2.15    0.10
   4  -2  -6    1.76    0.10
   6   4   2    2.17    0.09
  -1   3   6    6.25    0.27
   6  -1   3    6.48    0.27
   6  -1   3    6.06    0.27
  -6   1   3    6.34    0.28
   6   1  -3    6.39    0.27
   3  -6   1    6.25    0.27
  -3   6   1    6.43    0.27
   1  -3   6    6.10    0.27
   1   3  -6    6.80    0.27
  -1  -3  -6    6.06    0.27
   6   1   3    6.47    0.27
  -6  -1   3    6.67    0.28
   3  -6  -1    6.51    0.27
   1  -3  -6    6.06    0.27
   1  -3  -6    6.32    0.27
   1   3   6    6.43    0.27
  -1   3  -6    6.53    0.27
  -6   1  -3    6.57    0.27
  -1  -3   6    6.52    0.27
   3   6   1    6.86    0.27
   6  -1  -3    6.51    0.27
   3  -3   6   85.22    3.78
  -6   3   3   95.13    3.79
  -3   6   3   93.49    3.79
   3  -3   6   92.69    3.79
   6  -3   3   94.18    3.79
  -3   3   6   90.18    3.79
  -3   3   6   92.50    3.79
   6  -3   3   93.39    3.79
  -3  -3  -6   89.76    3.79
   3   6  -3   94.06    3.79
   3  -6  -3   93.84    3.79
  -3   3  -6   91.32    3.79
  -3   6  -3   92.93    3.79
  -6   3  -3   94.42    3.79
   6  -3  -3   94.56    3.79
   3   6   3   93.04    3.79
  -3  -3   6   92.32    3.79
   3   3   6   93.66    3.79
   3  -3  -6   94.91    3.79
   3  -3  -6   83.35    3.79
  -3  -6  -5   14.59    0.69
  -3   6   5   16.71    0.69
   3   6  -5   16.97    0.69
  -6   5   3   17.46    0.70
   6  -5   3   16.84    0.70
   3  -6   5   16.35    0.69
  -3   6   5   16.29    0.69
   5  -3   6   16.94    0.69
  -5   3   6   16.38    0.70
   6  -5   3   16.80    0.69
  -5   3  -6   16.66    0.69
   3  -6  -5   16.78    0.69
   5   3   6   16.86    0.69
   5  -3  -6   16.99    0.70
  -6   5  -3   17.20    0.69
  -3   6  -5   16.78    0.69
   3   6   5   16.56    0.69
   3   6   5   16.52    0.69
   6  -5  -3   16.81    0.70
   0  -4  -6   54.07    2.33
   0  -4  -6   54.86    2.33
   6   0   4   54.90    2.34
   0  -4   6   56.20    2.33
   0   4  -6   58.33    2.33
  -6   0  -4   56.22    2.33
  -6   0   4   57.74    2.34
   0   4   6   56.66    2.33
   6   0   4   58.43    2.33
   4   6   0   57.37    2.33
   6   0  -4   57.97    2.34
  -4   6   0   58.51    2.34
   4  -6   0   55.87    2.34
   2   4  -6    2.08    0.09
  -2   4   6    2.07    0.09
  -2   4   6    1.95    0.09
  -4   6   2    2.00    0.10
  -6   2   4    1.96    0.10
   6  -2   4    1.96    0.10
   6  -2   4    2.03    0.09
  -2  -4  -6    1.84    0.09
   2  -4   6    2.05    0.09
   4  -6  -2    2.15    0.10
  -4   6  -2    2.20    0.10
  -6  -2   4    2.12    0.10
   4   6   2    2.07    0.09
  -2   4  -6    2.12    0.09
   6   2   4    2.11    0.10
   2  -4  -6    1.91    0.09
   2  -4  -6    2.15    0.09
  -6   2  -4    2.20    0.10
   2   4   6    2.13    0.10
  -6   4   4    0.01    0.01
   6  -4   4    0.03    0.02
   4   6  -4    0.03    0.01
  -4   4   6    0.02    0.01
   6  -4   4    0.01    0.01
  -4  -4  -6   -0.01    0.01
   4  -4   6    0.00    0.01
  -4   4   6    0.01    0.01
  -4   6   4    0.05    0.01
   4   6   4    0.03    0.01
  -4   6  -4    0.01    0.01
   4   6   4    0.01    0.01
   4  -6  -4    0.00    0.01
   4  -4  -6   -0.01    0.01
  -6   4  -4    0.02    0.01
   6   4   4    0.00    0.01
  -4   4  -6    0.02    0.01
   4  -4  -6    0.02    0.01
   6  -4  -4    0.02    0.01
   4   4   6    0.02    0.01
  -5   6   1    2.31    0.10
   5  -6   1    2.30    0.10
   5   6  -1    2.43    0.10
  -6  -1  -5    1.99    0.10
  -1  -5  -6    1.98    0.10
   6  -1   5    2.21    0.10
   6  -1   5    2.28    0.10
  -1   5   6    2.26    0.10
  -6   1   5    2.22    0.10
   1  -5   6    2.23    0.10
   1   5  -6    2.37    0.10
  -1  -5  -6    2.14    0.09
  -1   5   6    2.30    0.10
   6   1   5    2.01    0.10
   6   1   5    1.90    0.09
   5   6   1    2.00    0.10
  -6  -1   5    2.00    0.10
  -6   1  -5    2.00    0.10
   5  -6  -1    1.91    0.10
  -5   6  -1    2.06    0.10
   6  -1  -5    2.09    0.10
   1   5   6    2.00    0.09
   1   5   6    1.79    0.09
   1   5   6    1.92    0.10
  -1   5  -6    1.98    0.09
   1  -5  -6    2.05    0.10
   5  -6   3   16.60    0.70
   5   6  -3   17.23    0.69
  -5   6   3   16.74    0.70
   6  -3   5   16.78    0.69
   6  -3   5   16.69    0.69
  -3  -5  -6   15.33    0.69
   3  -5   6   16.53    0.69
   3   5  -6   17.29    0.69
  -3   5   6   16.46    0.69
  -6   3   5   17.05    0.69
  -3   5   6   16.63    0.69
  -5   6  -3   16.94    0.69
   6   3   5   16.38    0.69
  -3   5  -6   16.82    0.69
  -6   3  -5   17.05    0.69
   3  -5  -6   14.62    0.69
   3  -5  -6   16.77    0.69
   6  -3  -5   16.56    0.70
   3   5   6   16.99    0.69
   5  -6  -3   17.06    0.70
  -6  -3   5   17.24    0.70
   3   5   6   16.27    0.69
  -6  -5  -5   18.78    0.88
   5  -5   6   21.24    0.88
  -6   5   5   21.29    0.88
   5  -6   5   21.18    0.88
   6  -5   5   21.41    0.88
  -5  -5  -6   20.84    0.88
   6  -5   5   21.34    0.89
  -5   5   6   21.53    0.88
  -5   5   6   20.89    0.88
  -5   6   5   21.61    0.88
  -5   6   5   20.64    0.88
   5   6  -5   21.96    0.88
   5  -5  -6   21.64    0.88
  -5   6  -5   21.83    0.88
   5   5   6   21.16    0.88
   5   6   5   21.41    0.88
   6  -5  -5   20.89    0.88
  -6   5  -5   21.63    0.88
  -5   5  -6   21.67    0.88
   5  -6  -5   21.65    0.88
   6   5   5   21.16    0.88
  -6   0  -6  115.78    4.68
  -6   0   6  117.00    4.68
  -6   6   0  115.71    4.68
   0  -6  -6  106.88    4.68
   0  -6   6  116.94    4.68
   0   6  -6  118.05    4.68
   0   6   6  115.53    4.68
   0   6   6   96.91    4.68
   0   6   6  118.02    4.68
   6  -6   0  115.10    4.68
   6   0  -6  117.25    4.68
  -6   2   6    0.01    0.01
   6  -2   6   -0.01    0.01
  -6   6   2    0.00    0.01
   2  -6   6    0.01    0.01
  -2   6   6    0.00    0.01
   6  -6   2    0.05    0.02
   2   6  -6    0.00    0.01
  -2   6   6    0.01    0.01
   2  -6  -6    0.01    0.01
  -2   6  -6    0.00    0.01
   2   6   6    0.03    0.01
   2   6   6    0.01    0.01
   6  -6  -2    0.00    0.01
  -6  -2   6    0.00    0.01
   6  -2  -6   -0.02    0.01
  -6   6  -2    0.00    0.01
   6   2   6    0.01    0.01
  -6   2  -6    0.01    0.01
   4  -6   6  106.72    4.35
  -6   4   6  105.98    4.36
  -4   6   6  107.71    4.36
   6  -4   6  106.85    4.35
  -4   6   6  108.86    4.36
  -6   6   4  110.18    4.36
  -4  -6  -6   93.35    4.35
   4   6  -6  109.86    4.36
   6  -6   4  109.19    4.36
   4  -6  -6  107.35    4.36
  -6   6  -4   94.30    4.35
  -6  -4   6  105.86    4.36
   4   6   6  107.57    4.36
   6  -6  -4  104.52    4.36
  -4   6  -6  104.88    4.35
   6  -4  -6  103.50    4.36
  -6   6  -4  108.78    4.36
   6   4   6  108.80    4.36
  -6   4  -6  110.51    4.35
   6   6   4  105.62    4.36
   6  -6   6    0.03    0.01
  -6   6   6    0.01    0.02
  -6   6   6    0.03    0.02
   6  -6  -6    0.03    0.02
  -6   6  -6    0.02    0.02
  -1   0   7   11.02    0.46
   0   7   1   11.04    0.46
   1   0   7   10.53    0.46
   7  -1   0   11.07    0.46
   7   1   0   10.74    0.46
  -7  -1   0   11.10    0.46
  -7   1   0   11.22    0.46
   7  -3   0    5.79    0.24
   7   3   0    5.60    0.23
  -7   3   0    5.78    0.24
   0  -7  -3    4.97    0.23
   0   7  -3    5.61    0.23
   0   7   3    5.60    0.23
   0   7   3    4.76    0.24
   0   7   3    5.57    0.23
  -3   0   7    5.47    0.24
   0  -7  -3    5.46    0.23
   3   0  -7    4.96    0.23
   3   0   7    5.80    0.24
   0   7  -5    3.50    0.15
  -5   0   7    3.59    0.15
   0   7   5    3.60    0.15
   5   0  -7    2.92    0.16
   0   7   5    3.48    0.15
   0   7   5    3.02    0.15
   7  -5   0    3.64    0.16
   5   0   7    3.59    0.15
  -7   5   0    3.59    0.16
   0  -7  -5    3.50    0.15
   1   7   0   10.88    0.46
   7   0  -1   10.99    0.46
  -7   0   1   11.01    0.46
   0   1   7   10.94    0.46
   0  -1   7   11.00    0.46
  -1   7   0   10.69    0.46
  -7   0  -1   11.27    0.46
   1  -7   0   10.92    0.46
   7   0   1   10.94    0.46
  -7   2   1   11.97    0.48
   7  -2   1   11.70    0.48
   7   2  -1   11.50    0.48
   2   1  -7   10.59    0.48
  -1   7   2   12.14    0.48
  -2   1   7   11.56    0.48
   2  -1   7   11.60    0.48
   1   7  -2   11.79    0.48
   1   7   2    9.87    0.48
   1   7   2   11.72    0.48
   2   1   7   11.85    0.48
  -1   7  -2   11.67    0.48
   7  -2  -1   11.66    0.48
   1   7   2   11.60    0.48
  -2  -1   7   11.61    0.48
   1  -7  -2   11.38    0.48
   7   2   1   11.34    0.48
  -7   2  -1   11.72    0.48
   2  -1  -7   10.59    0.48
  -7  -2   1   11.75    0.49
  -7   4   1    0.44    0.03
  -1   7   4    0.35    0.02
  -4   1   7    0.38    0.03
  -4   1   7    0.37    0.03
   4   1  -7    0.32    0.03
   1   7  -4    0.40    0.03
   1  -7   4    0.35    0.02
   7  -4   1    0.35    0.03
  -1  -7  -4    0.40    0.03
   4  -1   7    0.41    0.03
  -1   7   4    0.34    0.03
   1  -7  -4    0.36    0.03
   4   1   7    0.35    0.03
  -4  -1   7    0.36    0.03
   4  -1  -7    0.30    0.03
  -7   4  -1    0.37    0.03
   1   7   4    0.30    0.03
   1   7   4    0.32    0.02
   7  -4  -1    0.33    0.03
   1   7   4    0.34    0.03
  -1   7  -4    0.31    0.03
  -1   7   6    5.97    0.27
   7  -6   1    6.14    0.28
  -7   6   1    6.37    0.27
  -1   7   6    6.55    0.27
   1  -7   6    6.25    0.27
  -1  -7  -6    6.12    0.27
  -6  -1  -7    5.55    0.27
  -6   1   7    6.12    0.27
   6  -1   7    6.51    0.27
   1   7  -6    6.28    0.27
   7  -6  -1    6.51    0.28
  -1   7  -6    6.51    0.27
   6  -1  -7    6.48    0.27
  -7   6  -1    6.74    0.28
   1  -7  -6    6.45    0.27
  -6   1  -7    6.60    0.27
  -6  -1   7    6.42    0.27
   6   1   7    6.66    0.27
   1   7   6    6.14    0.27
   1   7   6    5.79    0.27
   1   7   6    6.64    0.27
  -7   1   2   12.08    0.49
   1  -2   7   11.37    0.48
   1   2  -7   11.95    0.48
   2  -7   1   11.31    0.48
   7   1  -2   11.77    0.48
  -1   2   7   11.14    0.48
   7  -1   2   11.53    0.48
  -7  -1  -2   11.62    0.48
   2   7  -1   11.95    0.48
  -2   7   1   12.04    0.48
  -1  -2   7   10.33    0.48
  -1  -2   7   11.35    0.48
   7  -1  -2   11.88    0.48
  -2   7  -1   11.45    0.48
   2  -7  -1   11.51    0.48
  -7   1  -2   11.36    0.48
   1   2   7   11.71    0.48
   7   1   2   11.44    0.48
   1  -2  -7   10.66    0.48
   2   7   1   11.59    0.48
  -7  -1   2   11.71    0.49
  -3   2   7    1.03    0.05
  -2   7   3    1.12    0.06
   3   2  -7    0.88    0.05
   2   7  -3    1.07    0.05
   7  -3   2    0.98    0.06
  -3   2   7    0.95    0.05
   7   3  -2    0.94    0.05
  -7   3   2    1.07    0.06
   3  -2   7    1.01    0.05
   2   7   3    0.96    0.05
  -7   3  -2    1.06    0.06
   3  -2  -7    0.98    0.05
   2   7   3    1.01    0.05
   3  -2  -7    1.03    0.05
   7   3   2    1.01    0.05
  -2   7  -3    1.03    0.05
   7  -3  -2    1.06    0.06
  -7  -3   2    1.12    0.06
   3   2   7    0.98    0.05
   2  -7  -3    1.03    0.05
   2  -7   5    0.74    0.04
   5   2  -7    0.64    0.05
  -5   2   7    0.80    0.05
   5  -2   7    0.77    0.04
  -2   7   5    0.76    0.05
  -2   7   5    0.77    0.04
  -7   5   2    0.79    0.05
   7  -5   2    0.75    0.05
   2   7  -5    0.73    0.04
  -2   7  -5    0.87    0.05
  -5   2  -7    0.80    0.04
   2  -7  -5    0.83    0.05
  -5  -2   7    0.81    0.05
   2   7   5    0.80    0.05
   5  -2  -7    0.81    0.05
   5  -2  -7    0.67    0.05
   7  -5  -2    0.83    0.05
   5   2   7    0.86    0.05
   2   7   5    0.79    0.04
   7   5   2    0.79    0.04
  -7   5  -2    0.82    0.05
  -7   5  -2    0.68    0.04
   3   7   0    5.56    0.24
   3  -7   0    5.78    0.24
   0  -3   7    4.88    0.23
   0  -3   7    5.17    0.23
   0  -3   7    5.77    0.24
   0  -3  -7    5.31    0.23
   0   3  -7    5.52    0.23
   0   3   7    5.64    0.24
  -7   0   3    5.71    0.24
  -7   0  -3    5.54    0.24
   7   0  -3    5.76    0.24
   7   0   3    5.61    0.24
   7   2  -3    0.98    0.06
  -2  -3  -7    0.94    0.05
  -7  -2  -3    0.89    0.05
  -2   3   7    1.05    0.05
   3  -7   2    1.06    0.06
   2  -3   7    0.99    0.05
  -7   2   3    1.05    0.06
   2   3  -7    1.07    0.05
   3   7  -2    1.08    0.05
  -3   7   2    1.04    0.06
   7  -2   3    1.01    0.06
  -2   3  -7    1.04    0.05
  -7   2  -3    1.08    0.06
   3  -7  -2    1.00    0.06
   3   7   2    1.10    0.05
   7  -2  -3    1.04    0.06
  -3   7  -2    1.04    0.05
  -7  -2   3    1.04    0.06
   7   2   3    1.01    0.05
  -2  -3   7    1.04    0.06
   2  -3  -7    0.97    0.05
   2  -3  -7    1.04    0.05
   2   3   7    1.03    0.05
   4  -3   7    6.62    0.28
   3   7  -4    6.69    0.28
  -3   7   4    6.42    0.28
   7  -4   3    6.43    0.28
  -4   3   7    6.40    0.28
  -7   4   3    6.58    0.28
  -3   7   4    6.58    0.28
  -4   3   7    6.43    0.28
  -3   7  -4    6.57    0.28
  -4  -3   7    6.43    0.28
   3  -7  -4    6.62    0.28
   3  -7  -4    5.54    0.27
  -4   3  -7    6.59    0.27
   4   3   7    6.77    0.28
   4  -3  -7    5.79    0.28
  -7   4  -3    6.61    0.28
   7  -4  -3    6.64    0.28
   3   7   4    6.71    0.28
   3   7   4    6.67    0.28
   4  -3  -7    6.52    0.28
   3  -7   6   13.62    0.58
  -3   7   6   13.87    0.58
   3   7  -6   14.22    0.58
  -3   7   6   14.11    0.58
  -3  -7  -6   12.40    0.59
  -7   6   3   13.98    0.59
   7  -6   3   14.28    0.59
   6  -3   7   14.14    0.58
  -6   3   7   13.66    0.58
  -7   6  -3   14.05    0.58
   6   3   7   14.17    0.58
   6  -3  -7   13.66    0.59
  -3   7  -6   14.34    0.58
  -6   3  -7   14.06    0.58
   7  -6  -3   13.98    0.59
  -6  -3   7   14.12    0.59
   3   7   6   13.66    0.58
   3   7   6   13.94    0.58
   3  -7  -6   14.03    0.58
   7   1  -4    0.36    0.03
   7  -1   4    0.39    0.03
  -7  -1  -4    0.34    0.03
  -1  -4  -7    0.38    0.02
   1   4  -7    0.38    0.02
   4   7  -1    0.36    0.03
  -1   4   7    0.37    0.03
  -7   1   4    0.41    0.03
   7  -1   4    0.40    0.03
  -4   7   1    0.42    0.03
   4  -7   1    0.33    0.03
   1  -4   7    0.38    0.03
  -1  -4  -7    0.33    0.02
   4  -7  -1    0.34    0.03
  -7  -1   4    0.31    0.03
   4   7   1    0.36    0.03
   7  -1  -4    0.37    0.03
   1  -4  -7    0.30    0.03
  -1  -4   7    0.31    0.03
   1  -4  -7    0.32    0.03
   1   4   7    0.35    0.03
  -7   1  -4    0.31    0.03
   7   1   4    0.35    0.03
   7   1   4    0.38    0.03
  -1   4  -7    0.35    0.02
   7  -3   4    6.59    0.28
   4   7  -3    6.56    0.28
  -3   4   7    6.12    0.28
  -3   4   7    6.57    0.28
  -7   3   4    6.41    0.28
  -4   7   3    6.68    0.28
  -3  -4  -7    6.23    0.28
   4  -7   3    6.38    0.28
   3   4  -7    6.79    0.28
   7  -3   4    6.47    0.28
   3  -4   7    6.46    0.28
   4  -7  -3    6.53    0.28
   7  -3  -4    6.59    0.28
   7   3   4    6.89    0.28
   3  -4  -7    6.58    0.28
  -7  -3   4    6.63    0.29
  -7   3  -4    6.67    0.28
  -3  -4   7    6.48    0.28
  -3   4  -7    6.70    0.28
   3   4   7    6.52    0.28
  -4   7  -3    6.78    0.28
   4   7   3    6.62    0.28
   4   7  -5    0.66    0.04
  -7   5   4    0.72    0.05
  -4   7   5    0.61    0.04
  -4   7   5    0.62    0.04
  -5   4   7    0.61    0.04
   7  -5   4    0.67    0.04
  -5   4   7    0.62    0.04
   5  -4   7    0.62    0.04
   7  -5   4    0.72    0.05
   4   7   5    0.65    0.04
  -5  -4   7    0.64    0.04
  -7   5  -4    0.61    0.04
  -5   4  -7    0.62    0.04
   5   4   7    0.67    0.04
   7  -5  -4    0.63    0.05
   4   7   5    0.62    0.04
   5  -4  -7    0.67    0.04
   4  -7  -5    0.59    0.04
  -4   7  -5    0.67    0.04
   5  -7   0    3.39    0.16
   0   5   7    3.65    0.16
   7   0   5    3.56    0.16
  -7   0  -5    3.57    0.16
   7   0  -5    3.57    0.16
   7   0   5    3.62    0.16
   0   5  -7    3.47    0.15
   0  -5  -7    3.44    0.15
  -7   0   5    3.66    0.16
   0  -5   7    3.59    0.16
   0  -5  -7    3.14    0.15
  -5   7   0    3.70    0.16
   7  -2   5    0.75    0.05
   5  -7   2    0.87    0.05
   5   7  -2    0.81    0.05
   7  -2   5    0.79    0.04
  -7   2   5    0.79    0.05
  -2  -5  -7    0.67    0.04
  -2   5   7    0.75    0.04
  -2   5   7    0.79    0.05
   2  -5   7    0.79    0.04
   2   5  -7    0.82    0.04
  -7   2  -5    0.75    0.04
   7  -2  -5    0.80    0.05
   7   2   5    0.80    0.05
  -5   7  -2    0.81    0.05
   2   5   7    0.80    0.05
  -2   5  -7    0.81    0.04
   5   7   2    0.75    0.04
   2  -5  -7    0.69    0.05
   2  -5  -7    0.80    0.05
   5  -7  -2    0.85    0.05
   7   2   5    0.83    0.04
  -7  -2   5    0.76    0.05
  -4   5   7    0.59    0.04
   5   7  -4    0.63    0.04
  -4  -5  -7    0.62    0.04
  -7   4   5    0.69    0.04
   7  -4   5    0.62    0.04
   7  -4   5    0.68    0.04
  -5   7   4    0.70    0.04
  -5   7   4    0.59    0.04
   4   5  -7    0.61    0.04
   4  -5   7    0.68    0.04
  -4   5  -7    0.64    0.04
   5   7   4    0.64    0.04
   4   5   7    0.65    0.04
  -7   4  -5    0.62    0.04
   4  -5  -7    0.60    0.04
   7  -4  -5    0.60    0.04
  -7  -4   5    0.71    0.05
  -5   7  -4    0.57    0.04
   5   7   4    0.64    0.04
   7   4   5    0.68    0.04
   5  -7  -4    0.66    0.05
   5  -7   6   37.61    1.57
   6  -5   7   38.26    1.57
   7  -6   5   37.61    1.58
   7  -6   5   37.99    1.57
  -7   6   5   38.13    1.58
   5   7  -6   38.45    1.58
  -5   7   6   38.16    1.58
  -6   5   7   38.07    1.58
  -6   5   7   38.23    1.58
  -5   7   6   37.32    1.57
  -6   5  -7   37.82    1.57
  -5   7  -6   39.16    1.58
  -7   6  -5   38.53    1.58
  -6  -5   7   38.34    1.58
   7   6   5   38.51    1.58
   5   7   6   38.58    1.58
   6  -5  -7   38.88    1.58
   6   5   7   38.33    1.58
   5  -7  -6   36.71    1.58
   7  -6  -5   38.19    1.58
  -6   7   1    6.46    0.27
   7   1  -6    6.47    0.27
   6  -7   1    6.56    0.28
  -7   1   6    6.27    0.27
  -1   6   7    6.00    0.27
  -1   6   7    6.55    0.27
  -1  -6  -7    6.21    0.27
  -1  -6  -7    5.64    0.27
  -7  -1  -6    5.63    0.27
   7  -1   6    6.28    0.27
   7  -1   6    6.19    0.27
   1   6  -7    6.44    0.27
   1  -6   7    6.46    0.27
   1  -6  -7    6.51    0.27
  -6   7  -1    6.45    0.27
   7   1   6    6.51    0.27
   1  -6  -7    5.57    0.27
   1   6   7    6.30    0.27
   1   6   7    5.88    0.27
   1   6   7    6.71    0.27
   6  -7  -1    6.37    0.28
  -7   1  -6    6.52    0.27
   7  -1  -6    6.47    0.27
   7   1   6    6.46    0.27
  -1   6  -7    6.47    0.27
  -7  -1   6    6.51    0.28
  -1  -6   7    6.62    0.27
   7  -3   6   13.94    0.58
  -7   3   6   14.43    0.59
  -3  -6  -7   12.50    0.58
   6  -7   3   14.09    0.59
  -3   6   7   13.76    0.58
   6   7  -3   14.11    0.59
   3   6  -7   14.39    0.58
   3  -6   7   13.75    0.58
   3  -6  -7   13.95    0.59
   6  -7  -3   13.93    0.59
  -3   6  -7   13.92    0.58
   7  -3  -6   14.14    0.59
  -7  -3   6   14.08    0.59
  -7   3  -6   14.64    0.58
   3   6   7   13.75    0.58
   3   6   7   14.03    0.59
   7   3   6   13.87    0.59
  -6   7  -3   14.21    0.59
  -7   5   6   38.41    1.57
  -6   7   5   38.10    1.57
  -6   7   5   38.05    1.57
  -5  -6  -7   33.58    1.57
   5   6  -7   38.22    1.57
   6  -7   5   38.11    1.57
  -5   6   7   38.01    1.57
  -5   6   7   37.87    1.57
   5  -6   7   38.52    1.57
   7  -5   6   38.01    1.57
   6  -7  -5   38.01    1.58
  -5   6  -7   38.45    1.57
   5  -6  -7   37.96    1.57
   5   6   7   37.46    1.57
   6   7   5   38.70    1.57
   7  -5  -6   38.92    1.58
  -7  -5   6   38.96    1.58
  -7   5  -6   39.16    1.57
  -6   7  -5   38.52    1.57
   7   5   6   37.63    1.57
  -7   0  -7    0.01    0.01
  -7   0   7    0.03    0.02
  -7   7   0    0.00    0.02
   0  -7  -7   -0.01    0.02
   0  -7  -7    0.02    0.01
   0  -7   7    0.02    0.01
   0   7  -7    0.01    0.01
   0   7   7    0.01    0.01
   0   7   7    0.02    0.01
   7  -7   0   -0.01    0.02
   7   0  -7    0.00    0.02
   7   0   7    0.00    0.01
   2   7  -7    9.64    0.41
   7  -2   7    9.69    0.41
  -7   2   7    9.55    0.42
   2  -7   7    9.28    0.41
  -7   7   2    9.48    0.42
   7  -7   2    9.75    0.42
  -2   7   7    9.15    0.41
  -2   7   7    9.61    0.41
   2   7   7    9.63    0.41
   2   7   7   10.27    0.42
   7  -7  -2    9.71    0.42
  -7   2  -7   10.00    0.41
  -2   7  -7   10.01    0.41
   2  -7  -7   10.30    0.41
   7  -2  -7    9.99    0.42
  -7   7  -2   10.15    0.42
  -7  -2   7   10.19    0.42
   7   2   7   10.10    0.42
   7  -7   4   -0.01    0.01
   4   7  -7    0.03    0.02
   7  -4   7   -0.01    0.01
  -7   4   7    0.00    0.02
   4  -7   7    0.02    0.01
  -7   7   4    0.00    0.02
  -4  -7  -7   -0.01    0.02
  -4   7   7    0.01    0.02
  -4   7   7    0.00    0.02
   7  -7   4    0.00    0.02
   4  -7  -7   -0.01    0.02
   4   7   7    0.02    0.01
   4   7   7    0.01    0.02
   7  -7  -4    0.02    0.02
  -7   4  -7    0.00    0.01
  -7   7  -4    0.00    0.02
   7  -4  -7    0.03    0.02
  -7  -4   7    0.02    0.02
   7   4   7    0.02    0.02
  -4   7  -7    0.02    0.02
  -7   6   7    3.65    0.17
  -7   6   7    3.55    0.16
   7  -6   7    3.81    0.16
  -7   7   6    3.71    0.17
  -7   7   6    3.52    0.16
   6  -7   7    3.74    0.16
  -6   7   7    3.62    0.17
  -6   7   7    3.54    0.16
   7  -7   6    3.66    0.16
  -6   7  -7    3.49    0.16
   6   7   7    3.70    0.18
   7  -7  -6    3.75    0.18
  -7   6  -7    3.58    0.16
   6  -7  -7    3.56    0.17
   7  -6  -7    3.47    0.18
  -7   7  -6    3.56    0.17
   7   6   7    3.73    0.17
   7   7   6    3.61    0.17
  -8   0   0  648.01   28.35
   0  -8   0  666.75   28.09
   0   0  -8  664.84   27.34
   0   0   8  658.14   27.32
   0   8   0  657.42   28.06
   8   0   0  662.85   28.38
   8  -2   0    0.66    0.04
   8   2   0    0.65    0.04
   0  -8  -2    0.62    0.04
   0   8   2    0.63    0.04
   0   8   2    0.60    0.03
   2   0  -8    0.60    0.04
   2   0   8    0.62    0.04
  -2   0   8    0.63    0.04
  -8  -2   0    0.63    0.04
  -8   2   0    0.62    0.04
  -8   4   0    0.35    0.03
   0   8  -4    0.35    0.03
   0   8   4    0.35    0.03
   0   8   4    0.38    0.03
   4   0  -8    0.33    0.03
   4   0   8    0.40    0.03
   8  -4   0    0.37    0.03
   8   4   0    0.37    0.03
   0  -8  -4    0.42    0.03
  -4   0   8    0.36    0.03
  -4   0   8    0.35    0.03
   0   8   6   41.32    1.71
   0   8  -6   41.47    1.71
   0   8   6   40.70    1.71
   0  -8   6   41.95    1.71
  -8   6   0   42.02    1.71
   0  -8  -6   40.51    1.71
   8  -6   0   41.95    1.72
   6   0   8   41.60    1.71
  -1   1   8    0.00    0.01
   8  -1   1    0.02    0.01
   8   1  -1    0.04    0.01
   1   8  -1    0.02    0.01
  -8  -1  -1    0.02    0.02
   1  -1   8    0.01    0.01
  -8   1   1    0.03    0.01
  -1  -8  -1    0.05    0.01
  -1   8   1    0.01    0.01
   1   8   1    0.06    0.01
  -1  -1   8    0.01    0.01
   8  -1  -1    0.04    0.01
  -1   8  -1    0.01    0.01
   1  -8  -1    0.00    0.01
  -8  -1   1    0.02    0.01
  -8   1  -1    0.01    0.01
   8   1   1   -0.01    0.01
   1   1   8    0.00    0.01
  -8   3   1    0.55    0.04
   3  -1   8    0.50    0.03
   8  -3   1    0.50    0.04
  -3   1   8    0.44    0.04
   8   3  -1    0.50    0.03
   3   1  -8    0.45    0.03
   1   8  -3    0.56    0.03
  -1   8   3    0.48    0.03
  -1  -8  -3    0.50    0.03
   1   8   3    0.46    0.03
  -8   3  -1    0.48    0.04
   8  -3  -1    0.49    0.04
  -3  -1   8    0.48    0.04
   1  -8  -3    0.46    0.03
   1   8   3    0.51    0.03
  -1   8  -3    0.52    0.04
   8   3   1    0.54    0.03
   3   1   8    0.50    0.03
   1  -8  -3    0.40    0.03
   3  -1  -8    0.46    0.03
  -8  -3   1    0.50    0.04
   1  -8   5    4.14    0.17
   1   8  -5    4.14    0.18
   8  -5   1    4.16    0.18
   5  -1   8    4.34    0.18
  -1  -8  -5    3.80    0.17
  -5   1   8    4.02    0.17
  -1   8   5    4.19    0.18
  -1   8   5    4.13    0.17
  -8   5   1    4.21    0.18
   5   1  -8    3.51    0.18
   1  -8  -5    4.00    0.17
   1   8   5    3.43    0.17
   5  -1  -8    4.01    0.18
   1   8   5    3.99    0.18
  -1   8  -5    4.02    0.18
  -5  -1   8    3.91    0.18
   8  -5  -1    3.99    0.18
   5  -1  -8    3.56    0.18
   8   5   1    3.91    0.17
   5   1   8    3.94    0.18
   1   8   5    3.97    0.17
  -5   1  -8    3.92    0.17
  -1   8   7    5.62    0.26
  -8   7   1    6.01    0.27
   7  -1   8    5.92    0.26
   8  -7   1    6.15    0.27
   1   8  -7    5.97    0.26
  -1   8   7    5.84    0.26
  -1  -8  -7    5.94    0.26
  -7   1   8    5.89    0.27
   1  -8   7    5.87    0.26
   1   8   7    6.34    0.26
   1  -8  -7    6.31    0.26
   8  -7  -1    6.34    0.27
   7   1   8    6.36    0.27
  -1   8  -7    6.25    0.26
  -8   7  -1    6.70    0.27
  -7   1  -8    6.13    0.26
   7  -1  -8    6.28    0.27
  -7  -1   8    6.06    0.27
   8   0   2    0.62    0.04
   0  -2  -8    0.62    0.03
   0  -2   8    0.58    0.04
   0   2  -8    0.64    0.03
   8   0  -2    0.57    0.04
   2  -8   0    0.66    0.04
  -8   0   2    0.70    0.04
  -8   0  -2    0.69    0.04
  -2   8   0    0.60    0.04
   0   2   8    0.62    0.04
   2   8   0    0.62    0.04
   8   2  -2   26.29    1.05
   2   8  -2   25.20    1.05
   2  -2   8   25.68    1.05
   2   2  -8   23.79    1.05
   8  -2   2   26.34    1.06
  -2   2   8   25.30    1.05
  -8   2   2   26.19    1.06
  -2   8   2   26.34    1.06
   8  -2  -2   26.44    1.06
  -8   2  -2   25.59    1.06
   2  -8  -2   25.68    1.05
  -2   8  -2   25.32    1.05
   2   2   8   25.68    1.05
   2  -2  -8   23.10    1.05
   8   2   2   25.90    1.05
  -2  -2   8   27.17    1.06
   2   8   2   21.83    1.05
   2   8   2   25.77    1.05
   8  -4   2   13.74    0.55
  -8   4   2   13.52    0.55
  -2   8   4   13.31    0.55
   2   8  -4   13.52    0.55
  -2   8   4   13.29    0.55
   4   2  -8   11.93    0.56
  -4   2   8   13.43    0.55
   4  -2   8   13.42    0.55
  -4   2   8   13.08    0.55
  -4  -2   8   13.01    0.55
   4  -2  -8   13.29    0.55
   2  -8  -4   13.11    0.55
   8  -4  -2   13.33    0.55
  -8   4  -2   13.39    0.55
  -2   8  -4   13.37    0.55
   2   8   4   13.04    0.55
   4   2   8   13.53    0.55
   2   8   4   11.60    0.55
   2   8   4   14.74    0.55
   2  -8  -4   11.04    0.55
   8   4   2   12.96    0.55
  -6  -2  -8    1.67    0.09
  -2   8   6    1.89    0.09
  -2   8   6    1.82    0.09
   8  -6   2    1.88    0.10
   2   8  -6    1.82    0.09
  -6   2   8    1.77    0.09
   2  -8   6    1.91    0.09
   6  -2   8    1.92    0.09
   8   6   2    1.85    0.09
  -6  -2   8    2.07    0.10
   8  -6  -2    2.13    0.10
   6  -2  -8    2.03    0.10
   6   2   8    2.08    0.10
   2   8   6    1.96    0.09
   2   8   6    2.08    0.09
  -8   6  -2    2.09    0.10
   2  -8  -6    2.06    0.09
  -2   8  -6    2.02    0.09
  -6   2  -8    2.07    0.09
   3  -8   1    0.55    0.04
   3   8  -1    0.56    0.04
   8  -1   3    0.53    0.04
  -8  -1  -3    0.52    0.04
   8   1  -3    0.56    0.04
  -8   1   3    0.50    0.04
  -1   3   8    0.49    0.03
  -1   3   8    0.56    0.04
  -3   8   1    0.53    0.04
   1   3  -8    0.51    0.03
   1  -3   8    0.54    0.04
  -8  -1   3    0.47    0.04
   8  -1  -3    0.52    0.04
   1  -3  -8    0.49    0.03
   8   1   3    0.51    0.03
   1  -3  -8    0.46    0.03
  -8   1  -3    0.50    0.04
  -3   8  -1    0.56    0.04
  -1   3  -8    0.48    0.03
   3  -8  -1    0.51    0.04
  -1  -3   8    0.49    0.04
  -1  -3   8    0.54    0.04
   3   8   1    0.50    0.03
   1   3   8    0.47    0.03
  -8   3   3    0.02    0.02
  -8  -3  -3    0.04    0.01
   8  -3   3    0.01    0.01
   8   3  -3    0.02    0.01
   3  -3   8    0.00    0.01
   3   8  -3   -0.01    0.01
  -3   8   3    0.00    0.01
  -3  -3  -8    0.01    0.01
  -3   3   8   -0.01    0.01
  -3   3   8    0.01    0.01
  -3   8  -3    0.01    0.01
   3  -3  -8    0.00    0.01
  -8  -3   3    0.01    0.02
  -8   3  -3    0.00    0.01
   3   8   3    0.02    0.01
   3   3   8    0.01    0.01
   3  -3  -8    0.01    0.01
   8   3   3    0.01    0.01
   8  -3  -3    0.01    0.01
   3  -8  -3    0.02    0.01
   3   8   3    0.00    0.01
  -3  -3   8    0.02    0.01
  -3   3  -8    0.02    0.01
   3   8   3   -0.01    0.01
  -8   5   3   15.02    0.63
   5  -3   8   15.34    0.63
  -3   8   5   14.46    0.62
   3   8  -5   15.14    0.63
  -3   8   5   15.13    0.63
  -5   3   8   15.03    0.63
   8  -5   3   15.04    0.63
  -5   3   8   14.47    0.63
   3   8   5   15.20    0.63
  -3   8  -5   15.11    0.63
   3  -8  -5   15.41    0.63
   3   8   5   15.04    0.63
   8   5   3   14.46    0.62
   8  -5  -3   15.46    0.63
   5  -3  -8   15.03    0.63
   5   3   8   15.49    0.63
  -5  -3   8   14.54    0.63
  -5   3  -8   14.96    0.62
  -8   5  -3   15.43    0.63
   3   8  -7    3.11    0.14
   3  -8   7    3.05    0.14
  -3   8   7    3.11    0.14
   8  -7   3    3.24    0.16
   7  -3   8    3.20    0.14
  -7   3   8    3.06    0.15
  -3   8   7    3.12    0.14
  -8   7   3    3.12    0.15
   3   8   7    3.18    0.14
   3   8   7    3.23    0.14
  -3   8  -7    3.15    0.14
   3  -8  -7    3.20    0.14
   7  -3  -8    3.19    0.15
  -7  -3   8    3.03    0.15
  -7   3  -8    3.09    0.14
   7   3   8    3.17    0.16
   0  -4   8    0.37    0.03
   0  -4  -8    0.32    0.02
   0  -4  -8    0.38    0.03
  -8   0  -4    0.42    0.03
  -8   0   4    0.35    0.03
  -4   8   0    0.37    0.03
   0   4   8    0.37    0.03
   0   4   8    0.30    0.02
   8   0  -4    0.39    0.03
   4  -8   0    0.39    0.03
   4   8   0    0.34    0.03
   0   4  -8    0.34    0.02
   8   0   4    0.37    0.03
  -8   2   4   13.52    0.56
  -4   8   2   13.63    0.56
   8  -2   4   13.77    0.55
  -2   4   8   13.37    0.55
  -2  -4  -8   12.15    0.55
   2   4  -8   13.63    0.55
   8   2  -4   13.47    0.56
   4   8  -2   13.86    0.55
   2  -4   8   13.16    0.55
   2  -4  -8   11.68    0.55
   2  -4  -8   13.16    0.55
   2   4   8   13.53    0.55
  -2   4  -8   12.98    0.55
  -8   2  -4   13.23    0.55
  -2  -4   8   13.01    0.56
   4   8   2   13.11    0.55
   8  -2  -4   13.06    0.56
  -8  -2   4   13.11    0.56
   8   2   4   13.37    0.56
   4  -8  -2   13.14    0.56
  -4   8   4   34.77    1.43
  -4  -4  -8   32.36    1.42
   4   8  -4   35.70    1.43
  -8   4   4   35.87    1.43
   8  -4   4   35.52    1.43
  -4   8   4   32.48    1.42
  -4   4   8   33.86    1.43
  -4   4   8   34.28    1.43
   4  -4   8   34.37    1.43
   4   8   4   35.09    1.43
  -4   8  -4   36.10    1.43
  -4  -4   8   33.66    1.43
   4  -4  -8   35.33    1.43
  -8   4  -4   36.40    1.43
   8  -4  -4   35.66    1.43
  -4   4  -8   35.09    1.42
   4  -4  -8   29.64    1.43
   4  -8  -4   35.23    1.43
   4   4   8   34.27    1.43
   4   8   4   34.70    1.43
  -4   8   6   67.35    2.86
  -8   6   4   71.36    2.87
   4   8  -6   70.40    2.86
   6  -4   8   69.56    2.86
   8  -6   4   71.67    2.87
  -6   4   8   69.61    2.86
  -6   4   8   69.31    2.86
  -4   8   6   70.99    2.86
   4  -8   6   66.65    2.86
   6  -4  -8   69.79    2.86
   6   4   8   70.18    2.86
   4  -8  -6   69.14    2.86
   4   8   6   68.69    2.86
   8  -6  -4   66.89    2.87
  -6  -4   8   69.06    2.86
  -6   4  -8   71.35    2.86
   4   8   6   68.92    2.86
  -4   8  -6   69.02    2.86
  -8   6  -4   70.68    2.86
  -5   8   1    4.21    0.18
   5   8  -1    4.12    0.18
  -8   1   5    4.39    0.18
  -1  -5  -8    3.39    0.17
   1   5  -8    4.19    0.17
  -1   5   8    4.06    0.18
  -1   5   8    3.85    0.18
   5  -8   1    3.99    0.18
   1  -5   8    4.19    0.18
   8   1  -5    4.02    0.18
   8  -1   5    4.24    0.18
  -8  -1  -5    4.26    0.18
   8  -1   5    4.27    0.18
   5   8   1    4.04    0.18
   8  -1  -5    4.17    0.18
  -5   8  -1    4.00    0.18
   8   1   5    3.97    0.18
  -1  -5   8    3.99    0.18
  -1   5  -8    3.98    0.17
   1   5   8    4.08    0.18
   8   1   5    4.08    0.18
   1  -5  -8    3.62    0.18
   1  -5  -8    3.96    0.18
   5  -8  -1    3.99    0.18
  -8   1  -5    3.94    0.18
  -8  -1   5    4.12    0.18
  -3   5   8   14.90    0.62
   8  -3   5   14.47    0.63
  -3   5   8   14.41    0.62
   8  -3   5   15.17    0.62
  -5   8   3   15.35    0.63
  -8   3   5   15.48    0.63
   3   5  -8   15.14    0.62
   5  -8   3   15.19    0.63
   3  -5   8   14.85    0.62
   5   8  -3   15.62    0.63
  -3  -5  -8   14.42    0.62
   8   3   5   15.44    0.62
   5  -8  -3   14.64    0.63
   8   3   5   14.29    0.62
   3  -5  -8   15.46    0.62
  -3   5  -8   15.14    0.62
  -8   3  -5   14.93    0.62
  -5   8  -3   15.10    0.63
   3  -5  -8   12.66    0.62
   3   5   8   15.03    0.62
  -8  -3   5   14.97    0.63
   5   8   3   14.93    0.62
   8  -3  -5   15.13    0.63
   8  -5   5    0.03    0.01
  -5   5   8    0.02    0.02
   5  -5   8   -0.01    0.01
  -5  -5  -8    0.00    0.01
   5   8  -5    0.01    0.02
  -5   8   5    0.03    0.02
  -8   5   5    0.02    0.02
  -5   5   8    0.00    0.02
  -5   8   5    0.00    0.01
  -8  -5   5    0.00    0.02
  -5  -5   8   -0.02    0.02
   8  -5  -5    0.00    0.02
   5   8   5    0.01    0.02
  -5   5  -8    0.02    0.01
   5  -5  -8    0.02    0.02
  -8   5  -5    0.01    0.02
   5   5   8    0.02    0.02
   5  -8  -5    0.00    0.02
  -5   8  -5    0.01    0.02
   5   8   5    0.03    0.02
  -8   7   5   12.04    0.51
   7  -5   8   11.70    0.50
   5   8  -7   12.13    0.51
   5  -8   7   12.17    0.50
   8  -7   5   12.08    0.50
  -7   5   8   12.34    0.51
  -5   8   7   11.72    0.51
  -5   8   7   11.88    0.50
   8  -7   5   12.00    0.51
  -7   5   8   11.78    0.51
   7  -5  -8   11.50    0.52
  -8   7  -5   12.00    0.51
  -7  -5   8   12.05    0.51
   5   8   7   11.87    0.51
  -7   5  -8   11.94    0.50
   5  -8  -7   11.97    0.51
  -5   8  -7   11.50    0.51
   8  -7  -5   12.06    0.51
   7   5   8   12.36    0.51
  -8   0   6   42.28    1.70
   8   0   6   41.58    1.69
   8   0   6   42.02    1.69
  -8   0  -6   41.02    1.69
   6   8   0   40.83    1.69
   8   0  -6   41.51    1.70
   0   6  -8   41.51    1.69
   0   6   8   39.75    1.69
   0   6   8   41.15    1.69
   0  -6  -8   40.29    1.69
   0  -6   8   41.47    1.69
  -6   8   0   41.64    1.70
   6  -8   0   40.93    1.70
   0  -6  -8   37.92    1.70
  -2   6   8    1.71    0.09
  -2   6   8    1.93    0.09
  -8   2   6    1.81    0.10
   2  -6   8    1.87    0.09
   6  -8   2    1.92    0.10
   8  -2   6    2.01    0.10
   8  -2   6    2.07    0.09
  -6   8   2    2.38    0.11
   2   6  -8    1.85    0.09
  -2  -6  -8    1.65    0.09
  -8  -2   6    2.09    0.10
  -6   8  -2    2.06    0.10
  -2   6  -8    1.92    0.09
   2   6   8    2.15    0.10
   8  -2  -6    1.97    0.10
  -8   2  -6    2.09    0.10
   6  -8  -2    2.08    0.10
   2  -6  -8    1.61    0.09
   2  -6  -8    2.02    0.09
   6   8   2    1.97    0.10
   8   2   6    2.19    0.10
  -4   6   8   67.28    2.85
  -4   6   8   68.39    2.85
   8  -4   6   68.17    2.86
  -4  -6  -8   64.60    2.85
   6   8  -4   71.37    2.86
  -6   8   4   69.32    2.86
   6  -8   4   70.26    2.86
  -8   4   6   71.39    2.86
   8  -4   6   71.02    2.85
   4   6  -8   70.34    2.85
   4  -6   8   67.96    2.85
   8   4   6   69.46    2.86
  -6   8  -4   70.65    2.86
  -8  -4   6   69.99    2.86
   4  -6  -8   68.35    2.86
  -4   6  -8   69.56    2.85
   8  -4  -6   69.57    2.86
  -8   4  -6   69.77    2.85
   4   6   8   69.71    2.86
   6  -8  -4   69.45    2.86
  -6  -6  -8  286.01   11.73
  -8   1   7    6.05    0.27
   1  -7   8    5.96    0.26
  -1  -7  -8    5.92    0.26
   8   1  -7    5.80    0.27
   1   7  -8    5.86    0.26
  -1   7   8    5.71    0.26
  -1   7   8    5.86    0.26
  -1  -7  -8    5.15    0.26
   8  -1   7    5.92    0.26
   7  -8   1    6.08    0.27
  -7   8   1    5.94    0.27
  -1  -7   8    6.40    0.26
  -1   7  -8    6.18    0.26
   1  -7  -8    6.27    0.26
  -8   1  -7    6.26    0.26
  -7   8  -1    6.38    0.27
   7  -8  -1    6.43    0.27
   8  -1  -7    6.20    0.27
   1   7   8    6.28    0.26
  -8  -1   7    6.37    0.27
   8   1   7    6.24    0.26
   1   7   8    6.24    0.26
  -8   3   7    3.06    0.15
   3   7  -8    3.22    0.14
  -7   8   3    3.07    0.15
  -3  -7  -8    2.68    0.14
   3  -7   8    3.14    0.14
  -3   7   8    2.98    0.14
  -3   7   8    3.17    0.14
   8  -3   7    3.21    0.14
   7  -8  -3    3.20    0.15
  -8   3  -7    3.24    0.14
   3   7   8    3.11    0.14
   3   7   8    2.94    0.14
   3  -7  -8    3.23    0.14
  -3   7  -8    3.18    0.14
  -8  -3   7    3.27    0.15
  -5   7   8   11.97    0.50
  -5   7   8   11.56    0.50
   8  -5   7   11.76    0.49
   7  -8   5   11.97    0.50
   5   7  -8   11.69    0.50
  -7   8   5   11.47    0.50
  -7   8   5   11.70    0.49
  -8   5   7   11.78    0.50
   5  -7   8   11.93    0.49
  -5  -7  -8   10.13    0.50
  -8   5  -7   11.79    0.50
  -8  -5   7   12.11    0.51
   8  -5  -7   11.99    0.50
  -5   7  -8   11.82    0.50
   5   7   8   12.24    0.50
   8   5   7   11.67    0.50
   5  -7  -8   12.23    0.50
   7  -8  -5   12.02    0.51
  -7   8  -5   11.92    0.50
   7  -7   8    0.06    0.02
   8  -7   7    0.01    0.02
  -8   7   7    0.05    0.03
  -8   7   7    0.00    0.02
  -7   7   8    0.07    0.03
  -7   7   8    0.03    0.03
  -7   8   7    0.01    0.03
  -7   8   7   -0.01    0.02
   7  -8   7    0.01    0.02
  -7   8  -7    0.03    0.02
   7  -7  -8    0.02    0.03
   7  -8  -7    0.01    0.03
   7   7   8    0.05    0.02
   7   8   7    0.02    0.02
   8  -7  -7    0.01    0.02
  -8   7  -7   -0.01    0.02
  -7   7  -8    0.01    0.02
   8   7   7    0.03    0.02
  -8   0  -8   41.59    1.76
  -8   0   8   43.16    1.76
  -8   8   0   43.69    1.77
   0  -8  -8   41.94    1.76
   0  -8   8   42.20    1.76
   0   8  -8   43.09    1.76
   0   8   8   40.74    1.76
   0   8   8   41.81    1.76
   8  -8   0   43.54    1.77
   8   0  -8   43.91    1.77
   8   0   8   43.04    1.76
   8  -2   8   -0.01    0.02
  -8   2   8    0.02    0.02
   2  -8   8    0.04    0.02
  -8   8   2    0.01    0.02
   8  -8   2    0.00    0.02
  -2   8   8    0.00    0.02
  -2   8   8    0.04    0.02
   2   8  -8    0.00    0.02
  -2   8  -8    0.00    0.02
   2   8   8    0.00    0.01
   2   8   8    0.04    0.02
   8  -8  -2    0.00    0.02
  -8   2  -8   -0.02    0.02
   2  -8  -8    0.01    0.02
   8  -2  -8    0.00    0.02
  -8   8  -2   -0.01    0.02
  -8  -2   8   -0.01    0.02
   8   2   8    0.00    0.02
   4   8  -8    7.87    0.32
   8  -4   8    7.12    0.32
  -8   4   8    7.29    0.32
   4  -8   8    7.31    0.32
  -8   8   4    7.77    0.33
  -4   8   8    7.45    0.32
  -4   8   8    7.28    0.32
   8  -8   4    7.38    0.33
   4  -8  -8    7.56    0.32
   4   8   8    7.60    0.32
   4   8   8    7.48    0.33
   8  -8  -4    7.44    0.33
  -8   4  -8    7.72    0.32
   8  -4  -8    7.46    0.33
  -8   8  -4    7.76    0.33
  -8  -4   8    7.13    0.33
   8   4   8    7.39    0.32
  -4   8  -8    7.70    0.32
  -8   6   8    0.00    0.03
  -8   6   8    0.03    0.02
   8  -6   8    0.02    0.02
  -8   8   6    0.06    0.03
  -8   8   6    0.00    0.02
   6   8  -8    0.02    0.02
   6  -8   8    0.02    0.02
  -6   8   8    0.03    0.03
  -6   8   8    0.03    0.02
   6  -8  -8    0.04    0.03
  -8  -6   8    0.03    0.03
  -6   8  -8    0.05    0.02
  -8   8  -6    0.01    0.02
   6   8   8    0.04    0.02
   8  -8  -6    0.00    0.03
   8  -6  -8    0.02    0.02
  -8   6  -8    0.08    0.02
   8   8   6   -0.02    0.02
   8  -8   8  223.50    9.33
  -8   8   8  231.09    9.33
  -1   0   9   12.76    0.52
   0   9  -1   12.63    0.52
   0   9   1   12.30    0.52
   1   0  -9   11.56    0.51
   1   0   9   12.96    0.52
   9  -1   0   12.42    0.52
   9   1   0   12.37    0.52
   9   3   0    3.00    0.14
  -3   0   9    3.05    0.14
  -9  -3   0    3.21    0.15
  -9   3   0    3.27    0.15
   0   9  -3    3.32    0.14
   0   9   3    3.17    0.14
   0   9   3    2.96    0.13
   3   0  -9    2.92    0.14
   3   0   9    3.07    0.14
   9  -3   0    3.07    0.14
   0  -9  -3    3.17    0.14
   9   5   0    0.02    0.01
   0   9  -5    0.00    0.01
   9  -5   0   -0.02    0.02
   0  -9  -5    0.01    0.01
  -9   5   0    0.02    0.02
   0   9   5   -0.02    0.01
   0   9   5    0.01    0.01
   5   0  -9    0.04    0.02
   5   0   9    0.02    0.02
  -5   0   9   -0.01    0.01
   9  -7   0    1.37    0.08
   7   0   9    1.39    0.08
   7   0  -9    1.25    0.07
  -9   7   0    1.18    0.07
  -7   0  -9    1.31    0.06
  -7   0   9    1.28    0.07
   0  -9  -7    1.38    0.07
   0  -9   7    1.31    0.07
   0   9   7    1.14    0.07
   0   9   7    1.29    0.07
   0  -1   9   12.64    0.53
  -9   0   1   12.55    0.53
  -1   9   0   12.65    0.53
   9   0  -1   12.43    0.53
   9   0   1   12.45    0.53
  -9   0  -1   12.64    0.53
   0   1   9   12.40    0.53
  -2   1   9    2.83    0.12
  -9   2   1    2.59    0.12
  -2   1   9    2.42    0.11
  -1   9   2    2.51    0.12
  -9  -2  -1    2.62    0.12
   9   2  -1    2.62    0.12
   9  -2   1    2.78    0.12
   2   1  -9    2.45    0.12
   2  -1   9    2.71    0.12
  -2  -1   9    2.76    0.12
   1   9   2    2.52    0.12
  -2  -1   9    2.44    0.11
  -1   9  -2    2.55    0.12
   2   1   9    2.65    0.12
  -9  -2   1    2.61    0.13
  -9   2  -1    2.58    0.12
   1  -9  -2    2.61    0.12
   2  -1  -9    2.32    0.11
   9  -2  -1    2.68    0.12
   9   2   1    2.66    0.12
   4   1  -9   10.22    0.49
   1   9  -4   12.21    0.50
   9  -4   1   12.04    0.50
  -4   1   9   11.51    0.49
  -4   1   9   11.59    0.50
   4  -1   9   12.08    0.50
  -9   4   1   12.34    0.50
  -1  -9  -4   11.83    0.49
  -1   9   4   11.98    0.50
   9   4  -1   11.95    0.49
  -1   9   4   11.70    0.49
  -9   4  -1   11.86    0.50
   9  -4  -1   11.95    0.50
   4   1   9   11.69    0.50
   4  -1  -9   10.49    0.49
  -4  -1   9   11.86    0.49
  -4  -1   9   11.88    0.50
   1   9   4   11.96    0.49
   9   4   1   11.45    0.49
   1  -9  -4   11.61    0.49
   1   9   4   11.93    0.49
  -1   9  -4   12.12    0.50
   1  -9   6    6.44    0.26
   1   9  -6    6.22    0.27
   9  -6   1    6.10    0.27
   6  -1   9    6.32    0.27
  -1   9   6    6.05    0.27
  -1   9   6    6.25    0.26
  -1  -9  -6    6.31    0.26
  -9   6   1    6.45    0.27
  -6   1   9    6.11    0.27
  -6   1  -9    6.03    0.26
   1  -9  -6    6.21    0.27
   1   9   6    5.98    0.27
   6   1   9    6.09    0.27
  -1   9  -6    5.98    0.27
   9  -6  -1    6.12    0.28
  -6  -1   9    6.00    0.27
   6  -1  -9    6.19    0.27
   9   6   1    6.02    0.26
   1   9   6    6.19    0.26
   9  -8   1    0.24    0.04
  -9   8   1    0.30    0.03
  -8   1   9    0.31    0.03
  -1  -9  -8    0.34    0.03
  -1   9   8    0.29    0.03
   1   9  -8    0.30    0.03
  -1   9   8    0.28    0.03
   8  -1   9    0.32    0.04
   1  -9   8    0.26    0.03
   1   9   8    0.20    0.03
  -9   8  -1    0.24    0.03
   8  -1  -9    0.27    0.04
   8   1   9    0.21    0.03
  -8  -1   9    0.25    0.03
  -1   9  -8    0.23    0.03
   9  -8  -1    0.23    0.04
   1   9   8    0.27    0.03
  -8   1  -9    0.25    0.03
  -1  -9   8    0.22    0.03
   1  -9  -8    0.22    0.03
   1   2  -9    2.43    0.12
   2   9  -1    2.75    0.12
  -9   1   2    2.67    0.13
   9  -1   2    2.66    0.12
   1   2  -9    2.52    0.11
  -9  -1  -2    2.64    0.12
   9   1  -2    2.58    0.12
   1  -2   9    2.73    0.12
  -1   2   9    2.75    0.12
  -9   1  -2    2.69    0.12
   1  -2  -9    2.30    0.11
  -1  -2   9    2.65    0.12
   9  -1  -2    2.69    0.12
  -9  -1   2    2.57    0.13
   2  -9  -1    2.62    0.12
  -2   9  -1    2.46    0.12
   9   1   2    2.65    0.12
   1   2   9    2.83    0.12
  -3   2   9    4.21    0.19
  -2   9   3    3.86    0.19
  -9   3   2    4.22    0.19
   3  -2   9    4.12    0.18
   2   9  -3    3.85    0.18
   3   2  -9    3.75    0.18
   9  -3   2    4.27    0.19
   9   3  -2    4.02    0.19
   3   2   9    4.53    0.19
   2  -9  -3    4.46    0.19
  -2   9  -3    4.40    0.19
   2   9   3    4.30    0.18
   3  -2  -9    3.66    0.18
  -9   3  -2    4.27    0.19
   2   9   3    4.24    0.19
  -3  -2   9    4.53    0.19
   9  -3  -2    4.26    0.19
   9   3   2    4.27    0.18
  -2  -9  -5    2.71    0.14
   5  -2   9    3.07    0.14
  -2   9   5    2.98    0.13
   5   2  -9    2.71    0.14
  -5   2   9    3.02    0.14
   9  -5   2    2.95    0.14
  -2   9   5    3.09    0.14
   2   9  -5    3.01    0.14
  -9   5   2    3.08    0.14
  -5   2   9    2.90    0.13
   5   2   9    3.14    0.14
  -5   2  -9    3.03    0.13
   5  -2  -9    3.01    0.14
  -9   5  -2    3.16    0.14
   9  -5  -2    3.07    0.14
   2   9   5    3.04    0.13
  -5  -2   9    2.92    0.14
   5  -2  -9    2.56    0.14
   2   9   5    2.83    0.13
   2  -9  -5    3.02    0.14
   9   5   2    2.96    0.13
  -2   9  -5    3.08    0.14
   2   9   5    2.61    0.13
   2   9  -7   13.43    0.55
   9  -7   2   13.38    0.56
  -2   9   7   13.14    0.56
  -2   9   7   12.76    0.55
  -7   2   9   12.89    0.56
   7  -2   9   12.85    0.55
   2  -9   7   12.61    0.55
  -9   7   2   12.83    0.57
   7   2   9   13.62    0.56
   9  -7  -2   13.70    0.56
   7  -2  -9   13.43    0.56
   2  -9  -7   13.06    0.55
   2   9   7   13.47    0.55
   2   9   7   13.26    0.55
  -7   2  -9   12.84    0.55
  -7  -2   9   13.20    0.56
   9   7   2   12.88    0.55
  -9   7  -2   13.90    0.56
   3   9   0    3.31    0.15
   9   0   3    3.19    0.14
  -9   0  -3    3.27    0.15
   0   3  -9    3.30    0.14
   0   3   9    3.19    0.15
   0  -3  -9    2.96    0.14
   9   0  -3    3.11    0.15
   0  -3   9    3.07    0.14
  -3   9   0    3.14    0.15
   3  -9   0    3.25    0.15
  -9   0   3    3.22    0.15
   9   2  -3    4.20    0.18
   2   3  -9    4.09    0.18
  -2   3   9    4.20    0.18
  -9  -2  -3    4.04    0.19
   2  -3   9    4.13    0.18
   9  -2   3    4.25    0.18
  -3   9   2    4.01    0.18
  -2  -3  -9    3.68    0.17
  -9   2   3    4.13    0.19
  -2  -3   9    4.44    0.19
   2  -3  -9    4.28    0.18
  -9   2  -3    4.13    0.19
   2   3   9    4.37    0.19
   9  -2  -3    3.94    0.19
  -3   9  -2    4.17    0.18
   2  -3  -9    3.69    0.18
  -9  -2   3    4.22    0.19
   9   2   3    4.31    0.18
   3  -9  -2    4.30    0.19
   3   9   2    4.20    0.18
  -9   4   3    2.60    0.12
  -3   9   4    2.55    0.12
   4  -3   9    2.72    0.12
  -4   3   9    2.61    0.12
  -4   3   9    2.68    0.12
   9   4  -3    2.81    0.12
   3   9  -4    2.55    0.12
   9  -4   3    2.74    0.13
   4   3   9    2.82    0.12
  -9  -4   3    2.52    0.13
   3   9   4    2.49    0.12
   3   9   4    2.58    0.12
   4  -3  -9    2.30    0.12
   4  -3  -9    2.58    0.12
   9  -4  -3    2.73    0.13
  -3   9  -4    2.59    0.12
  -4   3  -9    2.48    0.11
  -9   4  -3    2.66    0.12
   3  -9  -4    2.61    0.12
   9   4   3    2.58    0.12
  -4  -3   9    2.46    0.12
  -3   9   6    8.59    0.37
  -3   9   6    8.63    0.36
   9  -6   3    8.98    0.38
  -6   3   9    8.30    0.37
  -9   6   3    8.55    0.37
   3   9  -6    8.20    0.37
  -6   3   9    8.96    0.37
   6  -3   9    8.93    0.37
   3   9   6    8.33    0.37
   6  -3  -9    8.96    0.37
  -6  -3   9    8.69    0.37
  -9   6  -3    8.94    0.38
  -3   9  -6    8.48    0.37
   9   6   3    8.41    0.37
   3  -9  -6    8.51    0.37
   9  -6  -3    8.61    0.37
   6   3   9    8.80    0.37
   3   9   6    8.57    0.37
  -6   3  -9    8.45    0.36
   3  -9   8    2.63    0.12
   9  -8   3    2.69    0.14
  -3   9   8    2.74    0.13
  -8   3   9    2.44    0.13
   8  -3   9    2.80    0.13
  -3   9   8    2.50    0.13
   3   9  -8    2.50    0.13
  -8   3  -9    2.77    0.12
  -9   8  -3    2.76    0.13
   9  -8  -3    2.74    0.14
   8   3   9    2.88    0.13
   3  -9  -8    2.67    0.13
   3   9   8    2.80    0.13
   3   9   8    2.82    0.13
   8  -3  -9    2.78    0.13
  -3   9  -8    2.72    0.13
  -8  -3   9    2.57    0.13
   4  -9   1   11.89    0.50
  -9  -1  -4   11.99    0.50
   9  -1   4   11.55    0.49
  -1   4   9   11.97    0.50
   9   1  -4   11.82    0.50
   1  -4   9   11.67    0.50
  -9   1   4   12.45    0.50
  -1  -4  -9   10.82    0.49
   1   4  -9   12.10    0.49
  -4   9   1   12.38    0.50
  -1  -4   9   10.54    0.49
  -9   1  -4   11.53    0.50
   4  -9  -1   11.63    0.50
   9   1   4   11.96    0.49
   4   9   1   12.03    0.50
   1  -4  -9   11.68    0.49
  -1   4  -9   11.59    0.49
  -4   9  -1   12.20    0.50
   1   4   9   12.18    0.50
  -1  -4   9   12.04    0.50
  -9  -1   4   11.86    0.50
   1  -4  -9   10.65    0.49
   9  -1  -4   11.83    0.50
   3   4  -9    2.63    0.12
   3  -4   9    2.72    0.12
  -3   4   9    2.49    0.12
  -3   4   9    2.80    0.12
  -4   9   3    2.74    0.12
   9  -3   4    2.71    0.12
   9   3  -4    2.75    0.12
  -3  -4  -9    2.44    0.11
  -9   3   4    2.75    0.13
   9  -3  -4    2.64    0.13
  -3   4  -9    2.50    0.11
   3   4   9    2.70    0.12
  -3  -4   9    2.57    0.12
   9   3   4    2.57    0.12
   4   9   3    2.45    0.12
   4  -9  -3    2.64    0.12
  -9  -3   4    2.63    0.13
   4   9   3    2.18    0.12
  -9   3  -4    2.58    0.12
   3  -4  -9    2.61    0.12
  -3  -4   9    2.56    0.12
  -4   9  -3    2.67    0.12
  -5   4   9    0.50    0.04
  -5   4   9    0.48    0.04
  -4   9   5    0.49    0.04
  -9   5   4    0.51    0.04
   9  -5   4    0.55    0.05
  -5  -4  -9    0.49    0.03
   5  -4   9    0.56    0.04
  -4   9   5    0.50    0.03
  -9  -5   4    0.51    0.05
  -9   5  -4    0.42    0.04
   9  -5  -4    0.50    0.07
   4   9   5    0.43    0.04
   4   9   5    0.45    0.04
   5  -4  -9    0.52    0.04
  -5  -4   9    0.49    0.04
   4  -9  -5    0.52    0.04
  -5   4  -9    0.48    0.03
  -4   9  -5    0.50    0.05
   4  -9   7    5.70    0.25
  -4   9   7    5.75    0.25
   4   9  -7    5.89    0.26
  -9   7   4    5.92    0.26
  -7   4   9    5.73    0.26
  -7   4   9    5.94    0.26
  -4   9   7    5.87    0.26
   7  -4   9    5.88    0.26
   9  -7   4    5.93    0.26
   4   9   7    5.74    0.26
   4   9   7    6.13    0.26
  -7   4  -9    5.83    0.25
  -4   9  -7    6.03    0.26
  -7  -4   9    6.03    0.26
  -9   7  -4    6.01    0.26
   9  -7  -4    5.87    0.26
   7  -4  -9    6.09    0.26
   4  -9  -7    5.99    0.26
   7   4   9    6.00    0.26
  -9   0   5   -0.01    0.02
   9   0   5    0.00    0.01
  -5   9   0    0.02    0.02
   5  -9   0    0.00    0.02
   9   0   5    0.03    0.02
   0   5  -9    0.01    0.01
   0   5   9    0.03    0.02
  -9   0  -5   -0.01    0.02
   0  -5  -9    0.00    0.01
   5   9   0    0.00    0.02
   0  -5   9    0.01    0.02
   9   0  -5    0.01    0.02
   0  -5  -9   -0.01    0.01
  -2   5   9    2.79    0.13
   9  -2   5    3.17    0.14
   9   2  -5    3.08    0.14
   2   5  -9    3.02    0.13
   5  -9   2    3.18    0.15
  -2  -5  -9    2.70    0.13
  -2  -5  -9    2.94    0.14
   5   9  -2    3.00    0.14
   2  -5   9    3.00    0.14
   9  -2   5    3.14    0.14
  -9   2   5    3.11    0.14
  -2   5   9    2.92    0.14
  -5   9   2    2.98    0.14
   2  -5  -9    2.85    0.14
   5   9   2    3.02    0.14
   9   2   5    3.02    0.14
   5  -9  -2    3.09    0.14
  -2   5  -9    3.01    0.13
  -5   9  -2    3.10    0.14
  -2  -5   9    3.19    0.14
  -9   2  -5    3.11    0.14
   2  -5  -9    3.11    0.14
  -2  -5   9    3.09    0.14
   2   5   9    3.09    0.14
  -9  -2   5    3.10    0.15
   9  -2  -5    3.12    0.14
   4  -5   9    0.50    0.04
  -5   9   4    0.49    0.04
  -4  -5  -9    0.46    0.03
   9  -4   5    0.44    0.04
  -4   5   9    0.48    0.04
  -4   5   9    0.49    0.04
   9  -4   5    0.51    0.04
  -9   4   5    0.49    0.04
   4   5  -9    0.51    0.04
   4  -5  -9    0.51    0.04
   5   9   4    0.45    0.04
  -9   4  -5    0.53    0.04
  -9  -4   5    0.49    0.05
   9  -4  -5    0.52    0.06
  -4  -5   9    0.50    0.04
  -4   5  -9    0.50    0.03
   4   5   9    0.49    0.04
   5  -9  -4    0.47    0.04
   5   9  -6   19.10    0.79
   6  -5   9   20.09    0.79
   9  -6   5   19.41    0.80
  -6   5   9   19.31    0.79
  -5   9   6   18.77    0.78
  -5   9   6   18.26    0.79
  -6   5   9   18.67    0.79
  -6  -5  -9   17.02    0.78
  -6   5  -9   18.54    0.78
   6  -5  -9   19.08    0.79
   5  -9  -6   18.99    0.79
  -6  -5   9   18.61    0.79
   9  -6  -5   18.62    0.79
  -9   6  -5   19.35    0.79
   5   9   6   18.11    0.79
   5   9   6   18.99    0.79
   6   5   9   19.72    0.79
  -5   9  -6   19.03    0.79
  -8   5   9   16.39    0.70
  -5   9   8   16.79    0.69
   5   9  -8   16.40    0.69
  -8   5   9   16.66    0.69
   9  -8   5   16.83    0.70
   8  -5   9   16.71    0.69
   5  -9   8   16.54    0.69
  -5   9   8   16.09    0.69
  -9   8  -5   17.03    0.69
  -5   9  -8   16.86    0.69
   8   5   9   16.46    0.69
  -8  -5   9   16.39    0.70
   8  -5  -9   16.29    0.70
   5   9   8   15.88    0.69
   5   9   8   16.97    0.69
   5  -9  -8   16.13    0.70
   9  -8  -5   16.48    0.70
  -8   5  -9   15.76    0.69
  -1  -6  -9    6.24    0.26
   9   1  -6    6.32    0.27
  -1   6   9    5.82    0.26
   6   9  -1    6.20    0.27
   9  -1   6    6.22    0.27
   6  -9   1    6.46    0.27
   9  -1   6    6.54    0.27
   1  -6   9    6.32    0.27
  -9  -1  -6    6.48    0.27
  -1   6   9    6.26    0.27
   1   6  -9    6.15    0.26
  -1  -6  -9    5.46    0.26
  -9   1   6    6.47    0.27
   9   1   6    5.94    0.26
   9  -1  -6    6.28    0.28
  -6   9  -1    6.13    0.27
  -9  -1   6    6.07    0.27
  -1   6  -9    5.88    0.26
  -1  -6   9    6.28    0.27
   6  -9  -1    6.19    0.27
  -9   1  -6    6.22    0.27
   1   6   9    6.30    0.27
   1  -6  -9    6.13    0.26
   9   1   6    6.38    0.27
   1  -6  -9    5.25    0.27
   6   9   1    6.10    0.27
   3  -6   9    8.88    0.37
  -3   6   9    8.14    0.37
   6  -9   3    9.20    0.38
   9  -3   6    8.98    0.37
   3   6  -9    8.64    0.37
  -3  -6  -9    7.64    0.36
  -9   3   6    8.90    0.37
  -6   9   3    8.68    0.37
  -3   6   9    8.96    0.37
   9  -3   6    8.86    0.37
  -9   3  -6    8.71    0.37
   3  -6  -9    8.61    0.37
  -6   9  -3    8.60    0.37
  -3   6  -9    8.50    0.36
   9  -3  -6    8.64    0.37
  -9  -3   6    8.79    0.38
   3   6   9    8.82    0.37
   9   3   6    8.77    0.37
   6  -9  -3    8.41    0.37
   6   9   3    8.28    0.37
   9  -5   6   19.02    0.79
   6   9  -5   18.25    0.79
   5  -6   9   19.37    0.79
   9  -5   6   19.00    0.79
  -6   9   5   18.78    0.78
  -5   6   9   19.32    0.79
  -9   5   6   19.19    0.79
  -6   9   5   18.77    0.79
  -5  -6  -9   16.69    0.78
  -5   6   9   18.40    0.79
   6   9   5   19.73    0.79
   6   9   5   17.94    0.79
   5   6   9   19.60    0.79
   6  -9  -5   18.74    0.80
  -9  -5   6   19.56    0.80
   9   5   6   20.19    0.79
  -6   9  -5   18.66    0.79
  -5  -6   9   18.35    0.79
  -5   6  -9   18.56    0.78
   9  -5  -6   18.96    0.79
   5  -6  -9   19.29    0.79
  -9   5  -6   18.96    0.80
   9  -7   6   14.09    0.58
  -7   6   9   13.86    0.59
  -9   7   6   14.10    0.59
  -7   6   9   14.09    0.59
   9  -7   6   14.05    0.60
   6  -9   7   13.77    0.58
  -7  -6  -9   11.96    0.59
   6   9  -7   13.89    0.59
   7  -6   9   13.99    0.59
  -6   9   7   14.01    0.59
  -6   9   7   13.80    0.59
   7   6   9   14.61    0.59
  -6   9  -7   14.23    0.59
  -7   6  -9   14.22    0.59
   9  -7  -6   14.12    0.60
   7  -6  -9   13.99    0.59
   6  -9  -7   14.34    0.59
   6   9   7   14.07    0.59
  -9   7  -6   14.09    0.59
  -7  -6   9   14.28    0.60
   9   0  -7    1.41    0.08
   7  -9   0    1.27    0.08
   0  -7   9    1.32    0.07
  -7   9   0    1.33    0.08
   0  -7  -9    1.10    0.07
  -9   0   7    1.31    0.08
   9   0   7    1.32    0.07
   9   0   7    1.31    0.07
   0   7   9    1.29    0.07
   0  -7  -9    1.31    0.07
   0   7   9    1.24    0.07
   0   7  -9    1.33    0.07
  -9   0  -7    1.27    0.07
   9  -2   7   13.23    0.56
   2  -7   9   12.85    0.56
   2   7  -9   13.70    0.55
  -7   9   2   13.83    0.56
   9  -2   7   12.89    0.56
  -2   7   9   13.03    0.56
   9   2  -7   13.41    0.56
   7  -9   2   13.31    0.56
  -2  -7  -9   11.56    0.56
  -2   7   9   12.94    0.56
  -9   2   7   13.42    0.56
  -2  -7   9   13.47    0.56
  -9   2  -7   13.76    0.56
   7  -9  -2   13.51    0.56
   2   7   9   13.06    0.55
   2   7   9   13.28    0.56
   9  -2  -7   13.16    0.56
  -2   7  -9   13.49    0.55
   9   2   7   13.28    0.55
   9   2   7   13.08    0.56
  -9  -2   7   13.60    0.56
   2  -7  -9   13.31    0.56
  -7   9  -2   13.50    0.56
   4   7  -9    6.18    0.26
   9  -4   7    6.00    0.26
  -7   9   4    5.79    0.25
   4  -7   9    5.98    0.26
  -4   7   9    5.75    0.26
  -4   7   9    5.93    0.26
   7   9  -4    5.94    0.26
  -9   4   7    6.01    0.26
  -4  -7  -9    5.16    0.26
   7  -9   4    6.00    0.27
   9  -4   7    5.90    0.26
  -7   9   4    5.82    0.26
  -7   9  -4    6.16    0.26
   4  -7  -9    6.25    0.26
   9   4   7    6.20    0.26
   9  -4  -7    5.98    0.27
   7  -9  -4    5.97    0.27
  -4   7  -9    6.13    0.26
  -9  -4   7    6.10    0.27
   4   7   9    6.10    0.26
  -9   4  -7    5.95    0.26
  -6   7   9   14.09    0.59
  -6   7   9   13.93    0.59
  -6  -7  -9   12.07    0.59
   7   9  -6   14.14    0.59
   9  -6   7   14.14    0.59
  -7   9   6   13.95    0.59
  -9   6   7   14.01    0.59
   6  -7   9   14.08    0.59
  -7   9   6   14.40    0.59
  -7   9  -6   14.37    0.59
   6   7   9   13.99    0.59
   6  -7  -9   14.20    0.59
  -9   6  -7   14.17    0.59
   9  -6  -7   14.04    0.60
   7  -9  -6   14.16    0.59
   7   9   6   14.23    0.59
  -9  -6   7   13.90    0.60
   9   6   7   13.92    0.59
  -8   7   9   23.17    0.98
  -8   7   9   24.01    1.00
   8  -7   9   22.68    0.98
   7  -9   8   22.98    0.97
   9  -8   7   23.23    0.98
  -9   8   7   23.34    0.98
  -9   8   7   23.04    0.98
  -7   9   8   22.58    0.98
  -7   9   8   24.08    0.98
  -7   9  -8   23.72    0.98
   8   7   9   22.93    0.98
   7  -9  -8   23.62    0.99
  -9   8  -7   24.43    0.98
   9   8   7   23.83    0.98
   7   9   8   22.93    0.98
   8  -7  -9   24.09    0.99
   9  -8  -7   23.99    0.99
  -8  -7   9   23.76    0.99
  -8   7  -9   24.48    0.98
   9   1  -8    0.26    0.03
   8  -9   1    0.26    0.03
  -9  -1  -8    0.29    0.03
  -1   8   9    0.30    0.03
  -1   8   9    0.32    0.03
  -9   1   8    0.25    0.03
   1  -8   9    0.30    0.03
  -8   9   1    0.33    0.04
  -1  -8  -9    0.30    0.03
  -1   8  -9    0.28    0.03
   1  -8  -9    0.24    0.03
   9  -1  -8    0.26    0.04
  -1  -8   9    0.25    0.03
   1   8   9    0.25    0.03
   1   8   9    0.22    0.03
   8  -9  -1    0.23    0.03
   9   1   8    0.27    0.03
  -9  -1   8    0.23    0.03
  -9   1  -8    0.26    0.03
  -8   9  -1    0.21    0.03
  -3   8   9    2.70    0.13
   8  -9   3    2.83    0.14
  -9   3   8    2.66    0.13
  -3   8   9    2.60    0.13
   3   8  -9    2.63    0.13
   3  -8   9    2.81    0.13
   9  -3   8    2.74    0.13
  -8   9   3    2.88    0.13
  -8   9  -3    2.62    0.13
   9   3   8    2.78    0.13
  -9  -3   8    2.73    0.14
  -9   3  -8    2.60    0.13
   8  -9  -3    2.66    0.14
   3   8   9    2.87    0.13
  -3   8  -9    2.61    0.13
   3   8   9    2.57    0.12
   3  -8  -9    2.69    0.13
   9  -3  -8    2.83    0.14
  -9   5   8   16.49    0.70
  -8   9   5   16.54    0.69
   5  -8   9   16.61    0.69
   5   8  -9   17.08    0.70
   8  -9   5   16.98    0.70
  -8   9   5   16.46    0.70
  -5   8   9   16.72    0.70
   9  -5   8   16.52    0.69
  -5   8   9   16.27    0.70
   9   5   8   16.87    0.70
   9  -5  -8   16.16    0.70
   8  -9  -5   15.98    0.70
  -9   5  -8   16.86    0.69
   5   8   9   16.59    0.70
  -5   8  -9   16.26    0.69
  -8   9  -5   16.93    0.70
  -9  -5   8   16.56    0.70
   5  -8  -9   16.38    0.70
  -9   7   8   23.90    0.99
  -7   8   9   23.84    0.99
  -7   8   9   23.06    0.99
  -8   9   7   24.19    0.99
  -8   9   7   22.92    0.98
   7  -8   9   23.68    0.98
   8  -9   7   23.28    0.98
   9  -7   8   23.03    0.98
   9  -7  -8   23.34    0.99
   8   9   7   23.35    0.99
   9   7   8   23.26    0.99
  -8   9  -7   24.03    0.99
   8  -9  -7   24.18    0.99
   7  -8  -9   23.83    0.99
   7   8   9   24.22    0.99
  -7   8  -9   24.00    0.98
  -9  -7   8   23.57    0.99
  -9   7  -8   23.93    0.99
  -9   0  -9    0.02    0.02
  -9   0   9   -0.01    0.02
  -9   9   0    0.01    0.02
   0  -9  -9    0.00    0.02
   0  -9   9    0.01    0.02
   0   9  -9   -0.01    0.02
   0   9   9    0.01    0.02
   0   9   9    0.03    0.02
   9  -9   0   -0.02    0.02
   9   0  -9    0.00    0.02
   9   0   9    0.00    0.02
   2   9  -9   17.03    0.72
   9  -2   9   17.11    0.72
  -9   2   9   16.95    0.72
   2  -9   9   16.53    0.71
  -9   9   2   17.55    0.72
   9  -9   2   16.93    0.72
  -2   9   9   16.53    0.72
  -2   9   9   16.99    0.72
  -2   9  -9   17.49    0.72
   2   9   9   16.52    0.71
   2   9   9   18.21    0.73
   9  -9  -2   17.04    0.72
  -9   2  -9   16.92    0.71
   2  -9  -9   17.21    0.72
   9  -2  -9   17.03    0.72
  -9   9  -2   17.57    0.72
  -9  -2   9   17.02    0.72
   9   2   9   17.52    0.72
  -9   4   9   -0.01    0.02
   9  -4   9    0.03    0.02
  -9   9   4    0.00    0.02
   4  -9   9    0.01    0.02
   9  -9   4    0.09    0.03
  -4   9   9    0.03    0.02
  -4   9   9   -0.01    0.02
   4   9  -9    0.01    0.02
  -4   9  -9   -0.01    0.02
   4  -9  -9    0.00    0.02
   4   9   9    0.01    0.02
   4   9   9    0.06    0.02
   9  -9  -4   -0.01    0.02
  -9  -4   9    0.05    0.03
   9  -4  -9    0.00    0.02
  -9   9  -4   -0.03    0.02
   9   4   9    0.04    0.02
  -9   4  -9   -0.04    0.03
   6  -9   9   15.15    0.65
  -9   6   9   15.43    0.66
   9  -6   9   15.69    0.66
  -9   9   6   15.64    0.66
  -9   9   6   15.84    0.66
   6   9  -9   16.43    0.66
   9  -9   6   15.32    0.67
  -6   9   9   16.32    0.66
  -6   9   9   15.03    0.66
   6  -9  -9   15.94    0.66
  -9  -6   9   15.39    0.67
   6   9   9   15.27    0.66
   9  -9  -6   15.26    0.67
  -6   9  -9   15.79    0.66
   9  -6  -9   15.42    0.66
  -9   9  -6   16.46    0.66
   9   6   9   15.54    0.66
  -9   6  -9   15.85    0.66
   9  -8   9    0.03    0.02
  -9   8   9    0.05    0.03
  -9   8   9    0.04    0.03
  -9   9   8    0.07    0.03
  -9   9   8    0.02    0.02
   8  -9   9    0.05    0.02
  -8   9   9    0.06    0.03
  -8   9   9    0.08    0.03
   9  -9   8    0.01    0.02
  -8   9  -9    0.01    0.02
  -9   9  -8    0.01    0.02
   8   9   9    0.00    0.02
   9  -9  -8    0.04    0.03
   8  -9  -9    0.04    0.03
   9  -8  -9    0.05    0.03
   9   8   9    0.06    0.03
  -9  -8   9    0.00    0.03
  -9   8  -9    0.00    0.03
   9   9   8    0.12    0.03
 -10   0   0    0.01    0.02
   0   0  10   -0.02    0.02
   0  10   0    0.03    0.02
  10   0   0   -0.02    0.01
  10  -2   0   96.97    3.98
  10   2   0   97.94    3.98
   0  10  -2   98.47    3.98
   0  10   2   97.19    3.98
   2   0 -10   89.48    3.97
   2   0  10   95.96    3.98
  -2   0  10   95.75    3.98
 -10   2   0  100.17    3.98
 -10  -2   0   98.84    3.98
   0  10  -4   31.19    1.28
 -10   4   0   30.63    1.28
  -4   0  10   31.85    1.28
   0 -10  -4   31.36    1.27
   4   0 -10   27.51    1.27
   4   0  10   30.66    1.28
   0  10   4   30.95    1.27
  10   4   0   30.73    1.27
  10  -4   0   31.13    1.28
   0  10   4   31.65    1.28
   0  10  -6    0.03    0.02
   0  10   6    0.01    0.02
   0  10   6    0.03    0.02
 -10   6   0   -0.01    0.02
  10   6   0    0.01    0.02
   0 -10  -6    0.02    0.02
  10  -6   0    0.04    0.02
   6   0  10    0.03    0.02
  -6   0  10    0.05    0.02
  -8   0 -10   67.24    2.77
  -8   0  10   66.77    2.78
   0 -10   8   67.93    2.78
   8   0 -10   67.18    2.78
   8   0  10   67.91    2.78
   0 -10  -8   67.24    2.78
  10  -8   0   69.15    2.79
   0  10  -8   67.38    2.78
   0  10   8   65.22    2.78
   0  10   8   68.41    2.78
  -1  10   1   33.02    1.35
   1   1 -10   29.18    1.34
  10   1  -1   32.50    1.35
 -10  -1  -1   32.60    1.35
  -1   1  10   33.06    1.35
   1  10  -1   32.72    1.35
 -10   1   1   33.48    1.35
  10  -1   1   32.32    1.35
   1  -1  10   32.60    1.35
 -10  -1   1   33.36    1.35
  -1  10  -1   33.25    1.35
   1 -10  -1   32.73    1.35
   1  -1 -10   30.10    1.34
   1   1  10   32.01    1.35
 -10   1  -1   32.98    1.35
  10   1   1   32.56    1.34
  -1  -1  10   33.03    1.35
  10  -1  -1   33.44    1.35
   1  10   1   31.96    1.34
 -10   3   1   49.72    1.97
   3   1 -10   44.61    1.96
  -1  10   3   48.64    1.96
   1  10  -3   47.18    1.96
  10   3  -1   49.16    1.96
  10  -3   1   48.55    1.96
   3  -1  10   48.70    1.96
 -10  -3  -1   49.13    1.97
  -3   1  10   48.95    1.96
   1  10   3   47.62    1.96
 -10   3  -1   49.09    1.97
   1  10   3   47.74    1.96
   1 -10  -3   47.98    1.96
   3  -1 -10   42.57    1.96
  10  -3  -1   48.16    1.97
   3   1  10   47.21    1.96
  10   3   1   47.35    1.96
 -10  -3   1   49.73    1.97
  -3  -1  10   41.11    1.95
  -3  -1  10   46.96    1.96
  -1  10  -3   48.07    1.96
   5  -1  10    7.94    0.34
  -5   1  10    8.19    0.36
  -1  10   5    7.84    0.33
   5   1 -10    6.67    0.34
  -5   1  10    7.95    0.33
  10  -5   1    7.86    0.34
  10   5  -1    7.86    0.33
   1  10  -5    8.21    0.34
  -1  10   5    7.91    0.34
  -1 -10  -5    7.96    0.33
  -5  -1  10    7.78    0.34
   5  -1 -10    6.86    0.34
  10   5   1    7.57    0.33
  -1  10  -5    7.85    0.34
   1  10   5    7.90    0.34
   1  10   5    7.92    0.33
   5   1  10    7.70    0.34
 -10   5  -1    8.38    0.34
   1 -10  -5    7.99    0.33
  -5  -1  10    7.92    0.33
  10  -7   1    0.86    0.06
  -7   1  10    0.77    0.06
  -1  10   7    0.74    0.05
  -1 -10  -7    0.86    0.05
  -1  10   7    1.00    0.05
   1  10  -7    0.77    0.05
   7  -1  10    0.85    0.06
 -10   7   1    0.77    0.06
   1 -10   7    0.84    0.05
   7  -1 -10    0.88    0.06
   1  10   7    1.00    0.05
 -10   7  -1    0.97    0.06
  10  -7  -1    0.95    0.07
   7   1  10    1.04    0.06
   1  10   7    0.83    0.05
  -7  -1  10    0.89    0.06
  -1  10  -7    0.87    0.06
   1 -10  -7    0.90    0.06
  -7   1 -10    0.94    0.05
  10   7   1    0.98    0.05
   1 -10   9   61.80    2.58
   1  10  -9   63.95    2.58
 -10   9   1   64.09    2.58
  -1  10   9   63.40    2.58
  -1  10   9   60.08    2.58
  -9   1  10   63.30    2.58
  -1 -10  -9   62.94    2.57
   9   1 -10   63.67    2.58
  10  -9   1   61.98    2.58
   9  -1  10   63.64    2.58
  -9   1 -10   61.59    2.57
   1  10   9   61.10    2.57
   9  -1 -10   61.67    2.58
 -10   9  -1   62.70    2.58
  -1  10  -9   62.08    2.58
   1  10   9   62.74    2.60
  -9  -1  10   62.42    2.58
  10  -9  -1   61.36    2.58
  -1 -10   9   61.90    2.58
   1 -10  -9   62.07    2.57
   9   1  10   63.80    2.58
 -10   0  -2   97.14    4.00
   0  -2  10  100.02    4.00
  -2  10   0   98.63    4.00
   0  -2 -10   90.47    3.99
  10   0  -2   96.54    4.00
   0   2 -10   98.37    3.98
   0   2  10   98.22    4.00
   2  10   0   95.71    4.00
 -10   0   2   98.11    4.00
  10   0   2   97.55    3.99
   2 -10   0   97.85    4.00
   2   2 -10    0.03    0.02
   2  -2  10    0.00    0.01
  -2  10   2    0.01    0.02
  10   2  -2    0.00    0.02
 -10  -2  -2    0.03    0.02
  10  -2   2    0.00    0.02
   2  10  -2   -0.01    0.02
 -10   2   2    0.00    0.02
  -2   2  10   -0.01    0.01
  10   2   2    0.01    0.02
   2 -10  -2    0.05    0.02
  -2  10  -2    0.02    0.02
  -2  -2  10   -0.02    0.02
   2   2  10    0.05    0.02
   2  10   2   -0.02    0.01
  10  -2  -2    0.00    0.02
 -10  -2   2    0.01    0.02
   2  -2 -10    0.00    0.01
 -10   4   2    6.06    0.25
  -2  10   4    5.93    0.25
  -4   2  10    5.65    0.25
  10  -4   2    5.79    0.25
   4   2 -10    4.88    0.25
   4  -2  10    5.86    0.25
  10   4  -2    5.90    0.25
   2 -10  -4    5.79    0.25
  -4  -2  10    5.80    0.26
  10  -4  -2    5.79    0.26
 -10  -4   2    5.73    0.26
   2  10   4    5.78    0.25
   2  10   4    5.80    0.24
   4  -2 -10    4.90    0.25
   4   2  10    5.82    0.27
  10   4   2    5.62    0.25
   4  -2 -10    5.86    0.25
  10  -6   2    7.17    0.31
   6  -2  10    7.33    0.30
 -10   6   2    6.99    0.31
  -6   2  10    7.16    0.31
   2  10  -6    6.94    0.30
  -6   2  10    6.75    0.30
  -2  10   6    6.96    0.30
  -2 -10  -6    6.85    0.30
  -2  10   6    7.22    0.30
   2 -10  -6    6.88    0.30
   6  -2 -10    6.91    0.31
  -6   2 -10    6.73    0.29
 -10   6  -2    7.00    0.30
   2  10   6    6.92    0.30
  -6  -2  10    6.73    0.30
  10  -6  -2    7.13    0.31
   6   2  10    7.02    0.30
   2  10   6    6.99    0.30
  -2  10  -6    6.83    0.30
  10   6   2    6.91    0.30
   2  10  -8    0.37    0.04
   8  -2  10    0.38    0.04
  -2  10   8    0.34    0.04
   2 -10   8    0.43    0.04
  10  -8   2    0.43    0.05
  -2  10   8    0.41    0.04
  -8   2  10    0.40    0.04
 -10   8   2    0.40    0.05
   2  10   8    0.39    0.04
   8  -2 -10    0.45    0.05
   2 -10  -8    0.39    0.04
  10   8   2    0.42    0.04
   2  10   8    0.43    0.04
   8   2  10    0.39    0.04
  -8  -2  10    0.36    0.04
  -8   2 -10    0.40    0.04
  10  -8  -2    0.37    0.04
  -2  10  -8    0.43    0.04
 -10   8  -2    0.43    0.04
 -10  -1  -3   48.88    2.00
   3 -10   1   49.41    2.00
  10   1  -3   48.55    1.99
  -3  10   1   49.09    1.99
  -1   3  10   48.51    1.99
 -10   1   3   49.06    2.00
  10  -1   3   47.84    1.99
   1  -3  10   48.81    1.99
   3  10  -1   48.21    1.99
   1   3 -10   49.98    1.98
  -1  -3 -10   46.05    1.98
   3  10   1   48.64    1.99
   1   3  10   48.22    1.99
  -1  -3  10   49.63    1.99
   1  -3 -10   42.98    1.99
 -10  -1   3   47.97    2.00
   3 -10  -1   48.68    1.99
  10   1   3   46.87    1.99
  10  -1  -3   49.13    2.00
  -1   3 -10   47.77    1.98
  -3  10  -1   49.04    1.99
 -10   1  -3   48.37    1.99
   3  10  -3    5.92    0.25
  -3   3  10    5.60    0.25
  10   3  -3    5.68    0.25
 -10   3   3    6.19    0.26
   3  -3  10    5.94    0.25
  -3  10   3    5.72    0.25
  10  -3   3    5.73    0.25
   3  -3 -10    5.00    0.25
  -3  10  -3    5.70    0.26
  10  -3  -3    5.51    0.25
  10   3   3    5.73    0.25
  -3  -3  10    6.01    0.25
   3  -3 -10    5.68    0.25
   3  10   3    5.74    0.25
   3   3  10    5.66    0.25
   3 -10  -3    5.70    0.25
 -10   3  -3    5.95    0.25
  -3  10   5   16.79    0.73
  -3  10   5   17.26    0.73
  -5   3  10   17.58    0.76
  10  -5   3   17.84    0.74
  -5   3  10   17.08    0.73
   3  10  -5   17.66    0.73
   5  -3  10   17.61    0.73
 -10   5   3   18.23    0.74
   3  10   5   17.64    0.73
  10  -5  -3   17.88    0.74
 -10   5  -3   17.96    0.74
  -5   3 -10   17.47    0.72
  -5  -3  10   17.13    0.73
  10   5   3   16.88    0.73
 -10  -5   3   17.44    0.74
   3  10   5   17.35    0.73
   5  -3 -10   17.42    0.73
   5   3  10   17.56    0.73
   3 -10  -5   17.52    0.73
  -3  10  -5   17.97    0.73
   3  10  -7    7.40    0.33
  -7   3  10    7.70    0.33
  -3  10   7    7.82    0.32
 -10   7   3    7.70    0.33
   7  -3  10    7.78    0.35
  10  -7   3    7.87    0.33
  -7   3  10    7.78    0.33
  -3  10   7    7.44    0.33
  10  -7  -3    7.52    0.33
  -7  -3  10    7.27    0.33
   7  -3 -10    7.63    0.33
  -3  10  -7    7.43    0.33
   3 -10  -7    7.58    0.33
   3  10   7    7.22    0.33
   3  10   7    7.67    0.33
 -10   7  -3    7.64    0.33
  -7   3 -10    7.37    0.32
   7   3  10    7.66    0.33
  -3  10   9   11.64    0.49
   3  10  -9   11.03    0.49
 -10   9   3   11.46    0.50
  -9   3  10   11.05    0.49
  10  -9   3   11.40    0.50
  -3  10   9   11.15    0.49
   9  -3  10   11.71    0.49
   3 -10   9   10.88    0.49
 -10   9  -3   11.73    0.49
   9  -3 -10   11.56    0.50
   3  10   9   11.30    0.49
   9   3  10   12.10    0.49
  10  -9  -3   11.86    0.50
  -3  10  -9   12.41    0.49
  -9  -3  10   11.50    0.50
  -9   3 -10   11.21    0.49
   3  10   9   11.71    0.49
   3 -10  -9   11.94    0.49
 -10   0  -4   31.99    1.29
   0  -4  10   31.92    1.29
   0   4 -10   32.05    1.28
   0   4  10   31.97    1.29
   4  10   0   30.67    1.29
  10   0  -4   31.13    1.29
  10   0   4   31.55    1.29
   0  -4 -10   27.57    1.28
   4 -10   0   31.26    1.29
   0  -4 -10   30.57    1.28
 -10   2   4    6.13    0.26
  10  -2   4    5.81    0.25
  -2  -4 -10    5.37    0.25
 -10  -2  -4    5.81    0.26
   4 -10   2    5.93    0.26
   4  10  -2    5.89    0.25
  10   2  -4    5.94    0.26
  -2   4  10    5.78    0.25
   2   4 -10    6.14    0.25
   2  -4  10    5.65    0.25
  -4  10   2    5.87    0.26
   2  -4 -10    5.80    0.25
   2  -4 -10    5.24    0.25
 -10  -2   4    6.11    0.26
  -2   4 -10    6.01    0.25
 -10   2  -4    6.04    0.26
   2   4  10    5.84    0.26
  10  -2  -4    5.66    0.26
   4 -10  -2    5.56    0.26
   4  10   2    5.97    0.25
  10   2   4    5.60    0.25
  -2  -4  10    5.81    0.26
   4  10  -4    0.03    0.02
  10   4  -4    0.04    0.02
  -4  10   4    0.02    0.02
  10  -4   4    0.00    0.02
 -10   4   4    0.04    0.02
  -4   4  10    0.08    0.02
   4  -4  10    0.07    0.02
  -4  -4 -10    0.01    0.01
  -4   4  10    0.03    0.02
 -10   4  -4    0.00    0.02
  -4   4 -10    0.02    0.01
   4  10   4    0.06    0.02
  -4  10  -4   -0.01    0.02
   4  -4 -10    0.02    0.02
   4   4  10    0.01    0.02
   4  10   4    0.01    0.02
   4  -4 -10    0.00    0.02
  10  -4  -4   -0.03    0.02
  10   4   4    0.02    0.02
   4 -10  -4    0.02    0.02
 -10  -4   4    0.00    0.02
  -4  -4  10    0.02    0.02
  -6   4  10   33.11    1.34
   6  -4  10   31.17    1.34
   4  10  -6   33.20    1.34
  -4  10   6   32.43    1.34
  -4  10   6   31.06    1.33
  -6   4  10   31.79    1.34
  10  -6   4   32.18    1.34
   4  10   6   31.61    1.33
 -10   6  -4   33.91    1.34
  10  -6  -4   32.08    1.34
  -4  10  -6   33.07    1.34
   4  10   6   32.58    1.34
   4 -10  -6   31.65    1.34
  -6   4 -10   32.31    1.33
   6   4  10   31.26    1.34
  -6  -4  10   32.12    1.34
   6  -4 -10   32.33    1.34
  10  -8   4   21.07    0.88
  -4  10   8   20.71    0.87
  -8   4  10   20.55    0.87
  -8   4  10   20.82    0.88
   4 -10   8   20.49    0.87
  -4  10   8   20.65    0.87
   8  -4  10   20.51    0.88
   4  10  -8   20.79    0.87
 -10   8   4   21.14    0.88
   4 -10  -8   20.95    0.87
   4  10   8   20.63    0.87
   4  10   8   20.83    0.87
  -8   4 -10   21.13    0.87
  10  -8  -4   20.44    0.88
   8  -4 -10   21.63    0.88
  -4  10  -8   21.02    0.87
  -8  -4  10   20.72    0.88
   8   4  10   21.29    0.87
 -10   8  -4   21.34    0.88
  -1  -5 -10    7.28    0.33
  10  -1   5    7.92    0.34
  10   1  -5    7.78    0.35
   1  -5  10    8.01    0.34
  -5  10   1    8.09    0.34
   5  10  -1    8.04    0.34
 -10  -1  -5    7.96    0.34
  -1   5  10    8.02    0.34
  -1  -5 -10    7.86    0.33
   1   5 -10    8.21    0.33
 -10   1   5    8.20    0.34
   1   5  10    7.41    0.33
   1   5  10    7.93    0.34
 -10   1  -5    7.85    0.34
 -10  -1   5    8.22    0.34
   1  -5 -10    7.96    0.34
  10   1   5    7.80    0.34
   5  10   1    8.16    0.34
   1  -5 -10    7.04    0.33
  -1  -5  10    8.27    0.34
  -1   5 -10    7.85    0.33
  10  -1  -5    7.93    0.35
  -5  10  -1    6.85    0.35
   5 -10  -1    8.05    0.34
  10  -3   5   17.54    0.73
   3  -5  10   17.52    0.73
  -5  10   3   17.90    0.73
   5  10  -3   17.97    0.73
   3   5 -10   17.98    0.72
  -3  -5 -10   16.29    0.72
  -3   5  10   16.86    0.72
  -3   5  10   17.46    0.73
 -10   3   5   17.93    0.73
  10   3  -5   17.42    0.74
   3   5  10   17.17    0.73
   5  10   3   17.55    0.73
   3  -5 -10   15.11    0.73
  -5  10  -3   18.27    0.73
  -3  -5  10   16.97    0.73
  10  -3  -5   17.92    0.73
  10   3   5   16.71    0.72
  -3  -5  10   17.69    0.73
  -3   5 -10   17.53    0.72
   5 -10  -3   17.59    0.73
   3  -5 -10   17.72    0.73
  -5  -5 -10   42.77    1.87
   5  -5  10   45.39    1.87
  -5   5  10   45.33    1.89
  -5   5  10   44.14    1.88
  -5  10   5   47.00    1.88
   5  10  -5   46.88    1.88
 -10   5   5   46.78    1.88
   5 -10  -5   45.23    1.88
   5  -5 -10   45.77    1.88
   5  10   5   45.91    1.88
  -5  10  -5   45.99    1.88
  10  -5  -5   45.26    1.88
 -10   5  -5   45.63    1.88
  -5  -5  10   44.55    1.88
  -5   5 -10   45.35    1.87
   5   5  10   44.52    1.88
 -10  -5   5   45.86    1.88
   5  10   5   44.79    1.87
  10  -7   5   25.50    1.06
  -5  10   7   24.64    1.05
   5  10  -7   25.74    1.06
  -7  -5 -10   22.87    1.05
  -7   5  10   25.65    1.06
  -7   5  10   26.23    1.06
   7  -5  10   25.54    1.05
 -10   7   5   25.74    1.06
  -5  10   7   24.59    1.06
   5  10   7   25.17    1.05
  -7  -5  10   25.40    1.06
   5  10   7   25.03    1.05
 -10   7  -5   25.88    1.06
  10  -7  -5   25.50    1.06
  -5  10  -7   25.37    1.06
   7  -5 -10   26.23    1.06
  -7   5 -10   25.56    1.05
   7   5  10   25.80    1.06
  10  -9   5   12.75    0.54
  -5  10   9   12.10    0.53
   5 -10   9   12.30    0.53
   9  -5  10   12.13    0.53
   5  10  -9   12.87    0.53
 -10   9   5   12.66    0.54
  -9   5  10   12.72    0.54
  -5  10   9   11.79    0.53
  -9   5  10   12.36    0.53
   9   5  10   12.62    0.53
   9  -5 -10   12.72    0.54
   5 -10  -9   12.15    0.53
  -9  -5  10   12.57    0.54
  -5  10  -9   12.91    0.53
  -9   5 -10   13.06    0.53
 -10   9  -5   12.83    0.53
   5  10   9   12.50    0.53
   5  10   9   12.25    0.53
  10  -9  -5   12.42    0.54
   6  10   0    0.00    0.02
 -10   0  -6    0.00    0.02
   6 -10   0    0.02    0.03
   0  -6  10   -0.02    0.02
   0  -6 -10    0.03    0.02
   0  -6 -10    0.06    0.02
  10   0   6    0.03    0.02
   0   6 -10    0.00    0.01
   0   6  10    0.07    0.02
  -6  10   0    0.00    0.02
  10   0  -6    0.02    0.02
  10   0   6    0.02    0.02
 -10   0   6    0.05    0.02
  10   2  -6    6.99    0.30
 -10   2   6    7.15    0.30
  -2   6  10    6.76    0.29
  -2   6  10    7.13    0.30
   2  -6  10    6.98    0.30
   2   6 -10    7.06    0.29
  -2  -6 -10    6.95    0.29
  10  -2   6    6.95    0.30
  10  -2   6    7.25    0.30
  -2  -6 -10    6.07    0.29
   6 -10   2    7.00    0.30
  -6  10  -2    6.83    0.30
 -10  -2   6    6.89    0.31
 -10   2  -6    7.19    0.31
   6  10   2    6.64    0.30
   6 -10  -2    6.98    0.30
  10   2   6    7.51    0.30
  -2  -6  10    7.06    0.30
  -2   6 -10    6.72    0.29
   2  -6 -10    5.98    0.30
   2  -6 -10    7.10    0.30
  10  -2  -6    6.92    0.30
  10   2   6    6.85    0.29
   2   6  10    7.11    0.30
   2   6  10    6.27    0.29
   4   6 -10   33.58    1.33
   6  10  -4   32.70    1.33
  -4   6  10   30.89    1.33
  -4  -6 -10   29.75    1.33
   4  -6  10   31.10    1.33
  10  -4   6   32.46    1.33
  -6  10   4   32.94    1.34
  10  -4   6   32.88    1.34
 -10   4   6   33.19    1.34
  -4   6  10   31.10    1.33
   4   6  10   31.32    1.33
  -6  10  -4   32.44    1.33
 -10   4  -6   33.45    1.33
  -4  -6  10   32.24    1.33
  -4   6 -10   32.34    1.33
  10  -4  -6   31.93    1.34
   6 -10  -4   31.74    1.34
   4  -6 -10   31.73    1.33
 -10  -4   6   32.66    1.34
   6  10   4   32.32    1.33
  -6  10   6    0.00    0.02
  -6   6  10    0.00    0.03
  10  -6   6   -0.03    0.02
  -6   6  10    0.00    0.02
   6  -6  10    0.03    0.02
  -6  -6 -10    0.02    0.02
   6  10  -6    0.03    0.02
  10  -6   6    0.04    0.03
  -6  10   6    0.05    0.02
 -10   6   6    0.03    0.03
  -6  10  -6    0.03    0.02
  -6  -6  10   -0.05    0.02
  -6   6 -10    0.00    0.02
   6   6  10    0.03    0.02
  10  -6  -6   -0.02    0.02
   6  10   6    0.03    0.02
   6  -6 -10    0.08    0.03
 -10   6  -6    0.00    0.02
   6 -10  -6    0.04    0.03
 -10  -6   6    0.00    0.03
   6  10   6    0.01    0.02
  -8   6  10  128.13    5.32
  -8   6  10  129.98    5.32
  10  -8   6  128.78    5.33
   6  10  -8  135.83    5.32
   8  -6  10  124.71    5.32
  -8  -6 -10  116.37    5.32
 -10   8   6  136.03    5.33
  -6  10   8  125.36    5.32
  -6  10   8  131.45    5.32
   6 -10   8  125.29    5.31
   8   6  10  126.25    5.32
  -8  -6  10  127.54    5.32
   6 -10  -8  129.26    5.32
 -10   8  -6  139.42    5.32
   6  10   8  128.73    5.32
   8  -6 -10  128.64    5.32
  -6  10  -8  133.16    5.32
  -8   6 -10  133.01    5.32
  10  -8  -6  130.42    5.33
 -10   1   7    0.84    0.06
  -1  -7 -10    0.85    0.05
  -7  10   1    1.09    0.07
  -1  -7 -10    0.66    0.06
   7 -10   1    0.85    0.06
  10   1  -7    0.77    0.06
  -1   7  10    0.87    0.06
   1  -7  10    0.90    0.06
  -1   7  10    0.71    0.05
  10  -1   7    0.84    0.06
  10  -1   7    1.09    0.08
 -10  -1  -7    0.82    0.06
   1   7 -10    0.72    0.05
  -1  -7  10    1.05    0.06
  -7  10  -1    0.90    0.06
  10   1   7    1.00    0.06
  10  -1  -7    0.95    0.06
   1  -7 -10    0.96    0.05
   7 -10  -1    0.96    0.06
   1  -7 -10    0.77    0.06
  10   1   7    0.96    0.05
   7  10   1    0.79    0.06
  -1   7 -10    0.88    0.05
   1   7  10    1.04    0.06
 -10  -1   7    1.03    0.07
 -10   1  -7    0.93    0.07
   3   7 -10    7.50    0.32
  -7  10   3    7.89    0.33
  -3  -7 -10    6.33    0.32
  10   3  -7    7.28    0.33
  10  -3   7    7.65    0.33
  10  -3   7    7.67    0.32
  -3   7  10    7.66    0.32
   7  10  -3    7.59    0.32
 -10   3   7    7.56    0.33
   3  -7  10    7.60    0.32
   7 -10   3    7.67    0.33
  -3   7  10    7.41    0.32
   7  10   3    7.05    0.32
  10   3   7    7.31    0.32
  10   3   7    7.71    0.32
 -10   3  -7    7.45    0.32
  10  -3  -7    7.42    0.33
  -7  10  -3    7.43    0.33
 -10  -3   7    7.28    0.33
   3   7  10    7.70    0.32
   7 -10  -3    7.42    0.33
  -3   7 -10    7.34    0.32
   3  -7 -10    7.56    0.32
   5  -7  10   25.34    1.05
   5   7 -10   25.53    1.05
 -10   5   7   25.76    1.06
  -5   7  10   24.84    1.05
   7  10  -5   26.23    1.06
  10  -5   7   25.63    1.05
  -5   7  10   24.64    1.07
  -5  -7 -10   23.41    1.06
  -7  10   5   25.30    1.06
  10  -5   7   25.21    1.06
  -5   7 -10   25.51    1.05
   7 -10  -5   26.13    1.06
  10   5   7   25.79    1.06
 -10   5  -7   25.94    1.06
  10  -5  -7   25.06    1.06
 -10  -5   7   25.16    1.06
   5   7  10   25.46    1.06
  -7  10  -5   25.34    1.06
  10  -7   7   13.54    0.58
  -7  10   7   13.10    0.58
 -10   7   7   14.39    0.59
  -7  10   7   14.63    0.59
  -7  -7 -10   12.95    0.59
   7  -7  10   13.31    0.58
  -7   7  10   13.82    0.59
  -7   7  10   13.30    0.59
   7  10  -7   14.98    0.59
  10  -7   7   14.03    0.59
 -10   7  -7   14.11    0.59
  -7  -7  10   13.67    0.59
   7   7  10   13.88    0.59
   7 -10  -7   14.04    0.59
  -7  10  -7   14.24    0.59
 -10  -7   7   13.97    0.60
   7  -7 -10   14.34    0.59
   7  10   7   13.58    0.59
  10  -7  -7   14.07    0.59
  -7   7 -10   14.35    0.58
   9  -7  10   11.23    0.49
 -10   9   7   11.92    0.50
 -10   9   7   11.49    0.50
   7  10  -9   11.94    0.50
  -7  10   9   11.97    0.50
  -7  10   9   11.43    0.50
  -9   7  10   11.94    0.50
  -9   7  10   11.72    0.50
  10  -9   7   11.67    0.49
   7 -10   9   11.31    0.49
  -9  -7  10   11.46    0.51
 -10   9  -7   12.47    0.50
   7 -10  -9   11.67    0.50
   9   7  10   11.70    0.50
  -9   7 -10   12.04    0.50
  -7  10  -9   12.02    0.50
   7  10   9   11.31    0.50
   9  -7 -10   11.43    0.50
  10  -9  -7   11.35    0.50
  10   0  -8   67.86    2.78
   0  -8 -10   66.42    2.77
   0  -8  10   67.86    2.77
   0   8 -10   67.49    2.77
  10   0   8   68.10    2.77
  -8  10   0   68.25    2.78
 -10   0   8   67.56    2.78
   0   8  10   68.20    2.78
   0   8  10   64.57    2.77
   8 -10   0   66.37    2.78
  -2   8  10    0.34    0.04
  -2   8  10    0.40    0.04
  -2  -8 -10    0.33    0.04
  10   2  -8    0.43    0.05
  10  -2   8    0.41    0.04
   2   8 -10    0.41    0.04
 -10   2   8    0.40    0.04
   8 -10   2    0.49    0.05
   2  -8  10    0.42    0.04
  -8  10   2    0.46    0.05
   2   8  10    0.38    0.03
 -10  -2   8    0.44    0.05
   2  -8 -10    0.46    0.04
 -10   2  -8    0.41    0.04
   8 -10  -2    0.48    0.05
  10   2   8    0.41    0.04
  -2  -8  10    0.45    0.04
  -8  10  -2    0.37    0.04
  10  -2  -8    0.39    0.05
   2   8  10    0.44    0.04
   4  -8  10   20.83    0.88
  10  -4   8   21.11    0.88
  -8  10   4   20.97    0.89
   8 -10   4   20.88    0.89
   4   8 -10   21.68    0.88
  -4   8  10   19.83    0.88
  -4   8  10   21.53    0.89
 -10   4   8   21.03    0.89
  10  -4  -8   21.12    0.89
   8 -10  -4   21.27    0.89
 -10  -4   8   21.22    0.89
  10   4   8   20.62    0.88
   4   8  10   21.35    0.88
   4  -8 -10   21.30    0.88
  -8  10  -4   21.26    0.89
 -10   4  -8   21.35    0.88
  -4   8 -10   21.77    0.88
  -6   8  10  129.78    5.34
  -6   8  10  126.23    5.34
   6  -8  10  126.58    5.34
  -8  10   6  130.93    5.35
 -10   6   8  133.31    5.35
  -8  10   6  123.22    5.34
  10  -6   8  127.71    5.34
  10  -6  -8  128.48    5.35
 -10   6  -8  134.50    5.34
  -6   8 -10  135.15    5.34
 -10  -6   8  129.30    5.35
  10   6   8  129.37    5.34
  -8  10  -6  136.45    5.34
   8 -10  -6  127.44    5.35
   6   8  10  129.90    5.34
   6  -8 -10  130.29    5.34
  -8   8  10    0.02    0.03
  -8   8  10    0.05    0.03
   8  -8  10    0.04    0.02
   8 -10   8    0.03    0.02
  10  -8   8   -0.02    0.02
  -8  10   8    0.03    0.03
  -8  -8  10    0.05    0.03
  10  -8  -8    0.00    0.03
   8 -10  -8    0.00    0.03
 -10   8  -8    0.01    0.03
  -8   8 -10    0.00    0.02
   8  10   8    0.03    0.02
   8  -8 -10    0.09    0.03
  10   8   8    0.04    0.03
   8   8  10    0.02    0.02
  -8  10  -8    0.02    0.02
  10   1  -9   63.33    2.57
  -1   9  10   58.81    2.57
  -1   9  10   62.20    2.57
  -1  -9 -10   62.01    2.56
   1   9 -10   63.38    2.56
 -10   1   9   63.70    2.57
   9 -10   1   61.93    2.57
  10  -1   9   63.71    2.56
 -10  -1  -9   61.67    2.57
   1  -9  10   62.39    2.56
  10   1   9   64.08    2.56
 -10   1  -9   60.80    2.57
 -10  -1   9   62.40    2.57
  -1  -9  10   62.53    2.56
   1  -9 -10   62.13    2.56
  -1   9 -10   60.65    2.56
  -9  10  -1   62.32    2.57
   1   9  10   60.58    2.56
   1   9  10   62.68    2.56
   9 -10  -1   61.20    2.57
  10  -1  -9   61.74    2.57
  -3   9  10   10.98    0.49
 -10   3   9   11.39    0.50
  -3   9  10   11.31    0.50
   3  -9  10   11.02    0.49
  10  -3   9   11.49    0.49
   9 -10   3   11.28    0.50
   3   9 -10   11.16    0.49
  10  -3  -9   11.63    0.50
  -9  10  -3   12.07    0.50
   3  -9 -10   11.82    0.49
  10   3   9   11.79    0.49
 -10  -3   9   11.91    0.50
 -10   3  -9   11.75    0.49
   9 -10  -3   11.87    0.50
  -3   9 -10   12.18    0.49
   3   9  10   11.57    0.49
   3   9  10   11.86    0.49
  -9  10   5   12.13    0.54
 -10   5   9   12.35    0.53
  -5   9  10   12.43    0.53
  10  -5   9   12.20    0.53
   5   9 -10   12.89    0.53
   5  -9  10   12.03    0.53
   9 -10   5   12.32    0.54
  -9  10   5   12.16    0.53
   9 -10  -5   12.57    0.54
 -10  -5   9   12.99    0.54
  -5   9 -10   12.88    0.53
   5  -9 -10   12.45    0.53
 -10   5  -9   12.93    0.53
  10  -5  -9   12.66    0.54
  10   5   9   12.05    0.53
   5   9  10   12.50    0.53
  -9  10  -5   12.92    0.53
  10  -7   9   11.45    0.49
  -9  10   7   11.86    0.50
  -9  10   7   11.19    0.49
 -10   7   9   11.95    0.50
  -7   9  10   12.07    0.50
  -7   9  10   11.57    0.50
   7  -9  10   11.64    0.49
   7  -9 -10   11.42    0.50
  -9  10  -7   12.03    0.50
   7   9  10   11.90    0.50
   9 -10  -7   11.26    0.50
 -10   7  -9   11.83    0.50
  10  -7  -9   11.66    0.50
 -10  -7   9   11.48    0.51
  10   7   9   11.25    0.50
  -7   9 -10   12.00    0.50
 -10   9   9    5.56    0.25
 -10   9   9    5.51    0.25
  -9   9  10    5.39    0.25
  -9   9  10    5.48    0.25
   9 -10   9    5.46    0.24
  -9  10   9    5.47    0.25
  -9  10   9    5.40    0.25
  10  -9   9    5.47    0.24
   9  -9  10    5.56    0.24
  -9   9 -10    5.50    0.25
  -9  -9  10    5.35    0.26
 -10   9  -9    5.41    0.25
  -9  10  -9    5.44    0.25
   9   9  10    5.64    0.25
   9  10   9    5.78    0.25
  10  -9  -9    5.46    0.25
   9 -10  -9    5.65    0.25
   9  -9 -10    5.71    0.25
  10   9   9    5.69    0.25
 -10   0 -10   87.78    3.63
 -10   0  10   88.70    3.64
 -10  10   0   91.34    3.64
   0 -10 -10   85.30    3.63
   0 -10  10   87.61    3.64
   0  10 -10   88.25    3.63
   0  10  10   88.52    3.63
   0  10  10   87.55    3.64
  10 -10   0   89.50    3.64
  10   0 -10   89.95    3.64
  10   0  10   87.11    3.64
   2  10 -10    0.00    0.02
  10   2 -10    0.02    0.03
  10 -10   2    0.08    0.03
 -10   2  10   -0.03    0.02
   2 -10  10    0.01    0.02
  10  -2  10    0.01    0.02
 -10  10   2    0.01    0.03
  -2  10  10    0.01    0.02
  -2  10  10    0.01    0.03
   2 -10 -10    0.01    0.02
  -2  10 -10    0.01    0.02
   2  10  10   -0.02    0.02
  10 -10  -2    0.01    0.02
 -10   2 -10   -0.03    0.02
  10  -2 -10    0.00    0.03
 -10  10  -2   -0.01    0.03
 -10  -2  10    0.01    0.03
  10   2  10    0.00    0.02
 -10   4  10   14.17    0.61
  10  -4  10   14.56    0.61
 -10  10   4   14.11    0.62
   4 -10  10   14.05    0.61
  10 -10   4   14.20    0.62
  -4  10  10   14.31    0.61
   4  10 -10   14.30    0.61
   4 -10 -10   14.52    0.62
  -4  10 -10   14.89    0.61
   4  10  10   13.59    0.61
   4  10  10   14.67    0.61
  10 -10  -4   14.61    0.62
 -10  -4  10   14.88    0.62
  10  -4 -10   14.15    0.62
 -10  10  -4   14.54    0.61
  10   4  10   15.11    0.61
 -10   4 -10   14.86    0.61
   6  10 -10    0.01    0.02
  10  -6  10    0.03    0.02
   6 -10  10    0.02    0.02
 -10   6  10   -0.02    0.02
 -10  10   6    0.02    0.03
 -10  10   6   -0.03    0.02
  -6  10  10    0.01    0.02
  -6  10  10   -0.03    0.02
  10 -10   6    0.04    0.03
  -6  10 -10    0.02    0.02
   6 -10 -10    0.02    0.02
   6  10  10    0.15    0.03
  10 -10  -6   -0.02    0.02
 -10   6 -10    0.02    0.02
  10  -6 -10    0.04    0.03
 -10  10  -6   -0.01    0.02
 -10  -6  10    0.01    0.03
  10   6  10    0.03    0.02
 -10   8  10   64.05    2.65
 -10   8  10   62.71    2.65
 -10  10   8   63.46    2.65
 -10  10   8   60.97    2.65
  -8  10  10   63.94    2.65
  -8  10  10   62.68    2.65
   8 -10  10   62.80    2.64
   8 -10 -10   64.31    2.65
 -10   8 -10   65.96    2.65
 -10  10  -8   68.19    2.65
   8  10  10   62.78    2.65
  10 -10  -8   65.65    2.66
  -8  10 -10   66.00    2.65
  10  -8 -10   64.80    2.66
 -10  -8  10   64.65    2.66
  10   8  10   63.85    2.65
  10 -10  10    0.02    0.02
 -10  10  10    0.00    0.03
 -10  10  10    0.06    0.02
  10 -10 -10    0.03    0.03
 -10  10 -10    0.02    0.02
  10  10  10    0.03    0.02
  11   1   0    4.53    0.20
  11  -1   0    4.34    0.20
   0  11   1    4.50    0.20
   1   0 -11    4.08    0.19
   0  11  -1    4.59    0.20
  -1   0  11    4.59    0.22
   3   0 -11    4.54    0.22
   0  11   3    5.16    0.22
   0  11   3    4.87    0.21
   0  11  -3    5.21    0.22
 -11  -3   0    5.42    0.23
 -11   3   0    5.29    0.23
  -3   0  11    4.81    0.21
  -3   0  11    5.03    0.23
  11   3   0    5.22    0.22
   0 -11  -3    5.05    0.22
   3   0  11    4.99    0.22
  11  -3   0    5.05    0.23
  11   5   0    7.01    0.30
  11  -5   0    6.95    0.30
   0  11  -5    6.84    0.30
   0  11   5    6.74    0.30
   0  11   5    7.14    0.29
   5   0  11    6.94    0.30
 -11   5   0    6.92    0.30
  -5   0  11    6.72    0.29
   0 -11  -5    6.98    0.30
  -5   0  11    7.12    0.30
   5   0 -11    5.90    0.30
  11  -7   0    3.31    0.16
   0  11  -7    3.47    0.16
   0  11   7    3.30    0.16
   0  11   7    3.27    0.15
   0 -11  -7    3.36    0.15
   7   0  11    3.46    0.16
   0 -11   7    3.32    0.15
  11   7   0    3.42    0.16
 -11   7   0    3.47    0.16
   9   0 -11   23.20    0.96
  -9   0 -11   23.08    0.95
  -9   0  11   23.41    0.95
   0  11  -9   22.48    0.95
   0  11   9   22.84    0.95
   0  11   9   22.92    0.95
  11  -9   0   21.88    0.96
   0 -11  -9   22.48    0.95
   9   0  11   23.32    0.95
 -11   9   0   22.49    0.96
   0 -11   9   22.54    0.95
   0  -1  11    4.41    0.21
   1  11   0    4.44    0.20
  11   0  -1    4.61    0.20
  11   0   1    4.60    0.20
  -1  11   0    4.54    0.20
   2   1 -11   10.75    0.49
 -11  -2  -1   11.77    0.50
   2  -1  11   13.03    0.52
  -2   1  11   12.04    0.50
  11  -2   1   11.71    0.50
  11   2  -1   11.99    0.50
  -2  -1  11   11.83    0.50
  11   2   1   11.91    0.50
   2  -1 -11   10.47    0.49
   1  11   2   11.63    0.50
   2   1  11   11.73    0.50
  11  -2  -1   11.84    0.50
  -1  11  -2   11.68    0.51
   1 -11  -2   12.07    0.50
 -11   2  -1   11.59    0.50
   1  11  -4    6.57    0.29
  -1  11   4    6.69    0.30
   4  -1  11    6.92    0.30
   4   1 -11    5.93    0.29
  11   4  -1    6.85    0.29
 -11   4   1    7.03    0.30
  -4   1  11    6.87    0.30
  -1 -11  -4    6.87    0.29
 -11   4  -1    6.89    0.30
   1  11   4    6.50    0.29
   1  11   4    7.02    0.29
   1 -11  -4    7.05    0.29
   4   1  11    6.92    0.30
 -11  -4   1    7.17    0.30
  -4  -1  11    7.26    0.30
  11   4   1    6.83    0.29
  11  -4  -1    7.07    0.30
  -1  11  -4    6.66    0.30
   4  -1 -11    5.84    0.29
  -6   1  11    9.18    0.40
   6  -1  11    9.66    0.41
  11  -6   1   10.00    0.41
  11   6  -1    9.70    0.41
  -1  11   6    9.03    0.41
   1 -11   6    9.62    0.40
  -6   1  11    9.51    0.41
  -1 -11  -6    9.53    0.40
   1  11  -6    9.56    0.41
  -1  11   6    9.70    0.40
  11  -6  -1    9.66    0.41
 -11   6  -1    9.49    0.41
   6   1  11    9.63    0.41
   1 -11  -6    9.46    0.41
   1  11   6    9.18    0.41
   1  11   6    9.44    0.40
  -1  11  -6    9.32    0.41
  -6  -1  11    9.39    0.41
  11   6   1    9.46    0.40
  -6  -1  11    9.85    0.41
 -11   8   1   45.22    1.86
  -1  11   8   44.32    1.85
  -1 -11  -8   44.25    1.85
  11  -8   1   44.47    1.86
   1  11  -8   45.01    1.85
  -1  11   8   44.75    1.85
  -8   1  11   43.97    1.85
   8  -1  11   45.60    1.85
   1 -11   8   44.41    1.85
   1  11   8   45.69    1.85
 -11   8  -1   45.53    1.86
   1  11   8   45.31    1.85
   8   1  11   44.81    1.85
   8  -1 -11   44.97    1.86
   1 -11  -8   45.22    1.85
  -8  -1  11   44.55    1.85
  11   8   1   43.93    1.85
  11  -8  -1   43.30    1.86
  -8   1 -11   44.93    1.85
  -1  11  -8   45.41    1.85
 -10  -1 -11   20.28    0.85
  10  -1  11   21.05    0.86
 -10   1  11   20.79    0.86
  -1  11  10   20.30    0.85
   1  11 -10   20.36    0.85
  10   1 -11   20.34    0.86
  -1  11  10   20.23    0.85
   1 -11  10   19.68    0.85
 -11  10   1   20.96    0.86
  11 -10   1   20.00    0.86
  -1 -11 -10   20.45    0.85
 -10  -1  11   20.03    0.86
  11 -10  -1   20.57    0.86
 -11  10  -1   20.78    0.86
  10  -1 -11   20.16    0.86
  10   1  11   20.10    0.86
  -1  11 -10   20.26    0.85
   1 -11 -10   20.43    0.85
 -10   1 -11   19.99    0.85
  -1 -11  10   20.82    0.85
   1  11  10   20.58    0.85
   1  11  10   20.09    0.85
 -11  -1  -2   12.19    0.51
 -11   1   2   11.78    0.50
   1   2 -11   11.93    0.49
  11   1  -2   12.12    0.50
  11  -1   2   11.81    0.50
   1   2 -11   11.04    0.50
   1  -2  11   12.00    0.50
   2  11  -1   11.53    0.50
  -1   2  11   11.93    0.50
  -2  11   1   12.30    0.50
 -11  -1   2   11.81    0.51
   2  11   1   11.40    0.50
  11  -1  -2   12.27    0.50
 -11   1  -2   11.76    0.50
  11   1   2   12.02    0.50
   2 -11  -1   11.78    0.50
   1  -2 -11   10.67    0.49
   1   2  11   11.98    0.50
  -2  11   3    4.95    0.21
  -3   2  11    4.52    0.21
 -11  -3  -2    4.65    0.21
   2  11  -3    4.89    0.20
  -3   2  11    4.40    0.19
   3  -2  11    4.51    0.21
  11  -3   2    4.71    0.21
   3   2 -11    3.99    0.20
  11   3  -2    4.96    0.21
 -11   3  -2    4.78    0.21
   2  11   3    4.46    0.20
  -3  -2  11    4.48    0.21
  11   3   2    4.49    0.20
  -3  -2  11    4.36    0.20
   3  -2 -11    3.96    0.20
  -2  11  -3    4.73    0.21
   2 -11  -3    4.49    0.20
   3   2  11    4.55    0.20
  11  -3  -2    4.72    0.21
  -2  11   5    6.34    0.29
  -5   2  11    6.42    0.28
 -11   5   2    6.68    0.29
   2  11  -5    6.38    0.29
  11   5  -2    6.73    0.29
  11  -5   2    7.11    0.29
   5  -2  11    6.87    0.29
  -5   2  11    6.75    0.29
   5   2 -11    5.52    0.29
   2  11   5    6.44    0.29
  -5  -2  11    6.48    0.28
   5  -2 -11    6.92    0.29
   2 -11  -5    6.95    0.29
  11  -5  -2    6.51    0.29
 -11   5  -2    6.82    0.29
 -11  -5   2    7.06    0.30
   5  -2 -11    5.54    0.29
   5   2  11    7.02    0.29
  -5  -2  11    7.00    0.29
   2  11   5    6.81    0.28
  -2  11  -5    6.43    0.29
  11   5   2    6.63    0.28
  -2 -11  -7    0.62    0.04
  -2  11   7    0.60    0.04
   2  11  -7    0.58    0.05
  -7   2  11    0.68    0.06
 -11   7   2    0.63    0.06
   2 -11   7    0.66    0.04
   7  -2  11    0.66    0.05
  -7   2  11    0.53    0.05
  -2  11   7    0.66    0.05
  11  -7   2    0.69    0.06
 -11   7  -2    0.64    0.06
   2  11   7    0.80    0.05
   2 -11  -7    0.74    0.05
  11   7   2    0.73    0.05
  -7   2 -11    0.68    0.04
   2  11   7    0.60    0.05
   7  -2 -11    0.68    0.06
  11  -7  -2    0.70    0.06
   7   2  11    0.70    0.05
  -7  -2  11    0.70    0.05
  -2  11  -7    0.69    0.05
 -11   9   2    7.64    0.33
  -2  11   9    7.35    0.32
  -9   2  11    7.53    0.32
  -2  11   9    7.23    0.32
   2  11  -9    7.47    0.32
   9  -2  11    7.24    0.32
  11  -9   2    6.87    0.33
   2 -11   9    7.30    0.32
  -9  -2  11    7.37    0.32
  -2  11  -9    7.70    0.32
 -11   9  -2    7.56    0.32
  11  -9  -2    7.17    0.33
   9   2  11    7.50    0.32
  11   9   2    7.29    0.31
  -9   2 -11    7.31    0.31
   2  11   9    7.19    0.32
   2  11   9    7.33    0.32
   9  -2 -11    7.23    0.32
   2 -11  -9    7.16    0.32
 -11   0   3    5.25    0.24
   0   3  11    5.02    0.23
  11   0   3    4.94    0.23
   3  11   0    5.22    0.23
   3 -11   0    5.23    0.23
  11   0  -3    5.19    0.23
   0  -3  11    5.26    0.23
 -11   0  -3    5.24    0.23
   0   3 -11    5.30    0.22
  -2   3  11    4.50    0.21
  11   2  -3    4.71    0.21
  11  -2   3    4.68    0.21
  -3  11   2    4.65    0.21
   3  11  -2    5.12    0.21
   2   3 -11    4.95    0.20
 -11  -2  -3    4.91    0.21
   2  -3  11    4.60    0.21
 -11   2   3    4.83    0.21
   3  11   2    4.73    0.21
 -11  -2   3    4.52    0.21
  -3  11  -2    4.52    0.21
  -2  -3  11    4.55    0.21
   2   3  11    4.61    0.21
  11  -2  -3    4.52    0.21
   2  -3 -11    4.13    0.20
   3 -11  -2    4.65    0.21
 -11   2  -3    4.55    0.21
  11   2   3    4.40    0.20
  11  -4   3    9.12    0.41
   3  11  -4    8.98    0.39
  -3  11   4    8.95    0.39
  -4   3  11    9.26    0.40
   4  -3  11    8.66    0.41
 -11   4   3    8.97    0.40
  11   4  -3    9.13    0.39
  11  -4  -3    9.61    0.40
  -4  -3  11    9.38    0.40
   3  11   4    9.26    0.39
 -11  -4   3    9.29    0.41
   3 -11  -4    9.19    0.39
   4   3  11    9.22    0.40
 -11   4  -3    9.35    0.40
   4  -3 -11    9.54    0.40
  -3  11  -4    9.12    0.39
  11   4   3    9.21    0.39
  -3  11   6   10.50    0.46
 -11   6   3   11.30    0.47
  11  -6   3   10.73    0.47
   6  -3  11   10.76    0.46
   3  11  -6   10.92    0.46
  -6   3  11   10.64    0.46
  -6   3  11   10.83    0.47
  -3  11   6   10.73    0.46
 -11   6  -3   10.97    0.47
  -3  11  -6   11.00    0.46
   3  11   6   10.57    0.46
  -6  -3  11   10.86    0.46
  -6   3 -11   10.73    0.45
  11   6   3   10.77    0.46
   6   3  11   11.31    0.46
  11  -6  -3   10.95    0.47
   3 -11  -6   10.92    0.46
   6  -3 -11   10.93    0.47
   3  11   6   10.71    0.46
  -8   3  11    2.48    0.12
  -3  11   8    2.49    0.12
   3 -11   8    2.51    0.12
   3  11  -8    2.53    0.12
  -3  11   8    2.60    0.12
  -8   3  11    2.57    0.13
 -11   8   3    2.57    0.13
  11  -8   3    2.58    0.13
   8  -3  11    2.53    0.12
  -8  -3  11    2.48    0.13
   8   3  11    2.56    0.13
   3  11   8    2.33    0.12
  -3  11  -8    2.43    0.12
   3  11   8    2.53    0.12
 -11   8  -3    2.49    0.13
   8  -3 -11    2.45    0.13
  11  -8  -3    2.45    0.13
  -8   3 -11    2.46    0.12
   3 -11  -8    2.52    0.12
 -10   3  11   37.77    1.59
   3  11 -10   38.92    1.59
   3 -11  10   37.55    1.59
  11 -10   3   38.33    1.60
  -3  11  10   38.45    1.59
  10  -3  11   38.70    1.59
  -3  11  10   37.72    1.59
 -11  10   3   38.70    1.60
   3  11  10   38.95    1.59
   3 -11 -10   38.43    1.59
  10   3  11   38.37    1.59
  11 -10  -3   38.42    1.60
 -11  10  -3   38.67    1.60
  11  10   3   37.23    1.58
  10  -3 -11   39.18    1.60
  -3  11 -10   38.65    1.59
   3  11  10   37.84    1.59
 -10  -3  11   38.85    1.60
 -10   3 -11   38.69    1.59
  11   1  -4    7.24    0.33
  -1   4  11    7.07    0.30
   1  -4  11    6.86    0.30
  11  -1   4    6.63    0.29
   1   4 -11    6.67    0.29
 -11   1   4    6.85    0.30
   4 -11   1    7.05    0.30
 -11  -1  -4    6.69    0.30
  -1  -4 -11    5.98    0.28
  -1   4 -11    6.57    0.28
 -11  -1   4    7.08    0.30
  11   1   4    6.83    0.29
   4 -11  -1    7.11    0.30
  -4  11  -1    6.83    0.30
   4  11   1    6.56    0.29
   1  -4 -11    6.99    0.29
   1  -4 -11    5.91    0.29
 -11   1  -4    6.77    0.30
  11  -1  -4    6.86    0.30
   1   4  11    7.11    0.30
 -11   3   4    9.20    0.39
   3  -4  11    8.95    0.38
  -3   4  11    9.24    0.39
   4  11  -3    8.99    0.39
  -3  -4 -11    8.08    0.38
  11  -3   4    9.16    0.39
  -4  11   3    8.93    0.39
  -4  11  -3    9.13    0.39
 -11  -3   4    9.21    0.39
   3  -4 -11    7.82    0.38
   3  -4 -11    9.20    0.39
  -3   4 -11    8.81    0.37
  11  -3  -4    9.12    0.39
  11   3   4    8.95    0.38
   4 -11  -3    9.42    0.39
   3   4  11    8.74    0.39
  -3  -4  11    9.18    0.39
 -11   3  -4    9.16    0.39
   4  11   3    9.49    0.39
  11  -5   4    5.63    0.25
  -4  11   5    5.47    0.25
  -5   4  11    5.57    0.25
 -11   5   4    5.70    0.25
   4  11  -5    5.31    0.24
  -5   4  11    5.20    0.24
  -5  -4 -11    4.96    0.23
   4  11   5    5.47    0.24
   4  11   5    5.58    0.24
 -11   5  -4    5.62    0.25
  -5  -4  11    5.44    0.24
  -5   4 -11    5.48    0.23
  11   5   4    5.48    0.24
 -11  -5   4    5.54    0.25
   5  -4 -11    5.60    0.25
   4 -11  -5    5.77    0.25
   5   4  11    5.68    0.25
  -4  11  -5    5.51    0.24
  11  -5  -4    5.55    0.25
   4  11  -7   11.68    0.48
  -7   4  11   11.09    0.48
  -7   4  11   11.10    0.48
  11  -7   4   11.14    0.48
   7  -4  11   11.46    0.48
  -4  11   7   11.14    0.48
  -4  11   7   10.83    0.47
 -11   7   4   10.94    0.48
   7  -4 -11   11.43    0.48
 -11   7  -4   11.08    0.48
  -7  -4  11   11.19    0.48
   4  11   7   11.26    0.48
   4  11   7   11.21    0.48
  -4  11  -7   11.57    0.48
  -7   4 -11   11.33    0.47
  11  -7  -4   11.10    0.48
   7   4  11   11.19    0.48
   4 -11  -7   11.45    0.48
 -11   9   4    9.81    0.43
  11  -9   4    9.91    0.43
   4  11  -9   10.03    0.42
  -4  11   9    9.71    0.42
   9  -4  11   10.08    0.42
   4 -11   9    9.71    0.42
  -9   4  11    9.75    0.42
  -4  11   9    9.87    0.42
  -9   4  11    9.98    0.43
   9  -4 -11    9.95    0.43
   9   4  11   10.26    0.42
  11  -9  -4    9.56    0.43
  -4  11  -9   10.03    0.42
   4 -11  -9    9.63    0.42
 -11   9  -4    9.48    0.42
   4  11   9    9.71    0.42
  -9   4 -11    9.62    0.42
  -9  -4  11    9.63    0.43
   4  11   9    9.98    0.42
   0  -5 -11    6.91    0.29
   5 -11   0    7.15    0.30
  11   0  -5    6.98    0.30
  11   0   5    7.01    0.30
   0  -5 -11    5.95    0.29
  -5  11   0    6.98    0.30
 -11   0  -5    6.82    0.30
   0  -5  11    7.16    0.30
   5  11   0    7.17    0.31
   0   5  11    6.24    0.29
   0   5  11    7.17    0.30
   0   5 -11    6.85    0.29
 -11   0   5    7.18    0.31
  11  -2   5    6.84    0.29
   5  11  -2    6.47    0.29
  -5  11   2    6.53    0.29
  -2   5  11    6.89    0.29
   2  -5  11    6.86    0.29
  -2  -5 -11    5.79    0.28
  -2  -5 -11    6.66    0.28
 -11  -2  -5    6.52    0.29
 -11   2   5    6.81    0.29
  11   2  -5    6.92    0.29
   5 -11   2    6.81    0.29
   2   5 -11    6.43    0.28
   2  -5 -11    6.63    0.29
   5 -11  -2    7.04    0.29
  11   2   5    6.64    0.29
 -11  -2   5    7.02    0.30
 -11   2  -5    6.65    0.29
  -2  -5  11    6.88    0.29
  -5  11  -2    6.70    0.29
   2  -5 -11    5.79    0.28
   2   5  11    6.99    0.29
   5  11   2    6.29    0.29
  11  -2  -5    6.61    0.29
  -2   5 -11    6.57    0.28
   4  -5  11    5.56    0.24
   5  11  -4    5.48    0.24
  -4   5  11    5.57    0.24
  -4  -5 -11    4.88    0.23
  11   4  -5    5.45    0.25
  -5  11   4    5.43    0.24
  -4   5  11    5.16    0.24
 -11   4   5    5.40    0.26
   5  11   4    5.43    0.24
   5 -11  -4    5.53    0.25
 -11  -4   5    5.56    0.26
   4  -5 -11    5.54    0.24
  11  -4  -5    5.40    0.25
  -4  -5  11    5.47    0.24
  -4  -5  11    5.73    0.25
  -4   5 -11    5.47    0.23
 -11   4  -5    5.57    0.24
  -5  11  -4    5.56    0.24
   4   5  11    5.79    0.24
  11   4   5    5.38    0.24
   5  11  -6   10.19    0.44
  11  -6   5   10.40    0.44
  -6  -5 -11    9.27    0.43
  -6   5  11    9.75    0.43
 -11   6   5   10.40    0.44
  -5  11   6   10.10    0.44
  -5  11   6   10.00    0.43
   6  -5  11   10.22    0.45
  -6   5  11   10.31    0.44
  11  -6  -5   10.20    0.44
   5 -11  -6   10.60    0.44
 -11   6  -5   10.30    0.44
   6   5  11   10.56    0.44
  -5  11  -6   10.22    0.44
 -11  -6   5   10.49    0.45
  -6   5 -11   10.27    0.43
   5  11   6   10.36    0.43
   6  -5 -11   10.11    0.44
   5  11   6   10.12    0.43
  -6  -5  11   10.16    0.44
   5  11  -8   15.11    0.64
  -8   5  11   14.80    0.64
  -8   5  11   14.94    0.64
  -5  11   8   14.92    0.64
  -5  11   8   14.89    0.63
   8  -5  11   15.25    0.63
  11  -8   5   14.44    0.64
  -5  11  -8   15.32    0.64
   5  11   8   15.08    0.63
   8  -5 -11   14.76    0.64
   5  11   8   15.29    0.64
  11  -8  -5   14.80    0.64
   8   5  11   15.55    0.64
  -8   5 -11   15.20    0.63
  -8  -5  11   15.12    0.64
   5 -11  -8   15.00    0.64
 -11   8  -5   15.58    0.64
  -5  11  10    3.18    0.16
  10  -5  11    3.31    0.15
 -10   5  11    3.30    0.16
   5  11 -10    3.22    0.15
  -5  11  10    3.07    0.15
 -10   5  11    3.17    0.15
   5 -11  10    3.23    0.15
  11 -10   5    3.14    0.16
  10  -5 -11    3.23    0.16
   5  11  10    3.21    0.15
 -10   5 -11    3.06    0.15
  -5  11 -10    3.18    0.15
  10   5  11    3.28    0.15
   5 -11 -10    3.22    0.15
   5  11  10    2.94    0.15
 -10  -5  11    3.14    0.16
 -11  10  -5    3.18    0.15
  11 -10  -5    3.06    0.16
   6 -11   1    9.53    0.41
   1  -6  11    9.94    0.40
   1   6 -11    9.35    0.39
  -1  -6 -11    9.46    0.40
  -6  11   1    9.60    0.40
  -1   6  11    9.41    0.40
   6  11  -1    9.61    0.40
  11  -1   6    9.55    0.40
 -11  -1  -6    9.43    0.40
  -1  -6 -11    8.23    0.40
 -11   1   6    9.75    0.41
  11   1  -6    9.59    0.41
  11  -1  -6    9.80    0.41
  11   1   6    9.22    0.40
   1   6  11    7.89    0.39
 -11   1  -6    9.50    0.40
   1   6  11    9.88    0.40
  -1   6 -11    9.16    0.39
 -11  -1   6    9.86    0.41
   1  -6 -11    9.32    0.40
   6 -11  -1    9.84    0.41
  -1  -6  11    9.43    0.41
   6  11   1    9.27    0.40
   1  -6 -11    8.31    0.40
  -3  -6 -11    9.73    0.45
  -3   6  11   10.26    0.45
  11  -3   6   11.13    0.46
  -6  11   3   10.75    0.46
 -11   3   6   10.83    0.46
   6  11  -3   10.93    0.46
  11   3  -6   10.72    0.46
  -3   6  11   10.80    0.46
   3   6 -11   10.89    0.46
   3  -6  11   10.65    0.46
 -11   3  -6   11.06    0.46
   6  11   3   11.07    0.46
  11  -3  -6   11.38    0.46
   3  -6 -11   10.82    0.46
   3   6  11   11.08    0.46
   6 -11  -3   10.89    0.46
  -3   6 -11   10.72    0.45
  -6  11  -3   11.01    0.46
  -3  -6  11   10.78    0.46
  -3  -6  11   10.89    0.46
  11   3   6   10.74    0.45
   3  -6 -11    9.02    0.46
 -11  -3   6   11.22    0.47
  11  -5   6   10.50    0.44
   5  -6  11    9.98    0.43
  -5   6  11   10.26    0.43
   6  11  -5   10.30    0.43
  -5  -6 -11    9.08    0.43
  11  -5  -6    9.98    0.44
  -5   6 -11   10.10    0.43
   6  11   5   10.06    0.43
   5   6  11   10.32    0.43
 -11   5  -6   10.23    0.43
   5  -6 -11   10.19    0.43
  -6  11  -5   10.74    0.44
   6 -11  -5   10.17    0.44
  -5  -6  11    9.67    0.44
   7  -6  11   13.39    0.58
  -7   6  11   13.72    0.58
  11  -7   6   13.67    0.59
  -7  -6 -11   12.54    0.58
  -6  11   7   13.66    0.59
  -6  11   7   13.19    0.58
 -11   7   6   13.90    0.59
   6  11  -7   14.14    0.58
  -7   6  11   13.81    0.59
  -6  11  -7   13.96    0.58
  -7  -6  11   13.78    0.59
   7   6  11   14.02    0.59
 -11  -7   6   13.95    0.59
  -7   6 -11   13.79    0.58
 -11   7  -6   13.92    0.58
  11  -7  -6   14.22    0.59
   7  -6 -11   14.14    0.59
   6 -11  -7   14.01    0.59
   6  11   7   13.52    0.58
   6  11   7   14.17    0.58
   6 -11   9    2.84    0.13
   6  11  -9    2.99    0.14
  -9  -6 -11    2.44    0.14
  -9   6  11    2.92    0.15
   9  -6  11    2.99    0.14
  11  -9   6    2.94    0.15
  -6  11   9    2.98    0.14
  -6  11   9    2.83    0.14
  -9   6  11    2.88    0.14
 -11   9   6    3.04    0.15
  -6  11  -9    2.86    0.14
  -9   6 -11    3.07    0.14
  -9  -6  11    2.91    0.15
   9  -6 -11    2.72    0.15
  11  -9  -6    3.02    0.15
   6  11   9    2.95    0.14
   6 -11  -9    3.00    0.15
   9   6  11    3.01    0.14
 -11   9  -6    3.04    0.14
  11   0   7    3.24    0.15
  11   0  -7    3.24    0.16
  -7  11   0    3.19    0.16
   0   7  11    3.36    0.15
 -11   0  -7    3.48    0.16
   7  11   0    3.47    0.16
   0  -7 -11    2.96    0.15
   0  -7 -11    3.37    0.15
  11   0   7    3.25    0.15
   0  -7  11    3.36    0.16
   7 -11   0    3.27    0.16
   0   7 -11    3.32    0.15
 -11   0   7    3.37    0.16
   7  11  -2    0.63    0.05
  -7  11   2    0.64    0.05
  11  -2   7    0.65    0.05
  11  -2   7    0.64    0.05
   2  -7  11    0.69    0.05
  11   2  -7    0.60    0.06
 -11   2   7    0.60    0.06
   7 -11   2    0.74    0.06
  -2  -7 -11    0.53    0.04
  -2   7  11    0.52    0.04
  -2   7  11    0.62    0.05
   2   7 -11    0.61    0.04
 -11  -2  -7    0.66    0.05
   2   7  11    0.72    0.05
 -11  -2   7    0.70    0.06
  11  -2  -7    0.69    0.06
 -11   2  -7    0.71    0.05
  11   2   7    0.73    0.05
   7 -11  -2    0.71    0.06
   7  11   2    0.64    0.05
  -7  11  -2    0.70    0.06
   2  -7 -11    0.68    0.05
  -2  -7  11    0.63    0.05
  11   2   7    0.72    0.05
  -2   7 -11    0.69    0.04
  -4   7  11   10.47    0.48
   7 -11   4   11.13    0.49
   7  11  -4   11.57    0.48
  -4   7  11   11.10    0.48
 -11   4   7   11.38    0.48
  11  -4   7   11.04    0.48
  -7  11   4   11.44    0.48
  -4  -7 -11   10.51    0.47
   4  -7  11   10.98    0.48
   4   7 -11   11.80    0.48
  11  -4   7   11.16    0.48
 -11   4  -7   11.27    0.48
  -4  -7  11   11.25    0.48
   4  -7 -11   11.51    0.48
   4   7  11   11.80    0.48
   7 -11  -4   11.15    0.48
  11  -4  -7   11.56    0.49
   7  11   4   11.33    0.48
  -4   7 -11   11.17    0.47
  -7  11  -4   11.29    0.48
 -11  -4   7   11.52    0.49
  -6   7  11   13.70    0.59
  -7  11   6   14.17    0.59
 -11   6   7   13.24    0.60
  11  -6   7   14.17    0.60
   6  -7  11   13.57    0.59
   7  11  -6   14.27    0.59
  11  -6   7   13.79    0.59
  -6   7  11   13.63    0.59
   6   7  11   13.73    0.59
  -6   7 -11   14.13    0.59
 -11  -6   7   13.92    0.61
  -7  11  -6   14.36    0.59
   6  -7 -11   14.38    0.59
  11  -6  -7   13.85    0.60
   7 -11  -6   14.24    0.60
 -11   6  -7   14.36    0.59
  -6  -7  11   13.72    0.59
  -8  -7 -11   18.53    0.91
   7  11  -8   22.28    0.92
 -11   8   7   22.23    0.92
  -7  11   8   21.87    0.92
   7 -11   8   22.28    0.91
  -8   7  11   21.25    0.92
   8  -7  11   22.33    0.91
  -7  11   8   21.10    0.91
  11  -8   7   22.16    0.92
  -8   7  11   21.45    0.92
  -8  -7  11   21.97    0.92
  -8   7 -11   22.01    0.91
 -11   8  -7   22.40    0.92
   7 -11  -8   22.16    0.92
   7  11   8   22.13    0.92
  11  -8  -7   22.51    0.92
 -11  -8   7   21.68    0.93
   8   7  11   22.92    0.92
   8  -7 -11   22.15    0.92
  -7  11  -8   22.59    0.92
   7 -11  10    1.26    0.07
  11 -10   7    1.24    0.08
  10  -7  11    1.32    0.07
 -10   7  11    1.32    0.08
 -10   7  11    1.30    0.08
 -11  10   7    1.18    0.07
  -7  11  10    1.17    0.08
  -7  11  10    1.26    0.07
   7  11 -10    1.30    0.08
 -11  10   7    1.35    0.08
 -10   7 -11    1.12    0.07
 -10  -7  11    1.17    0.08
  -7  11 -10    1.18    0.07
   7  11  10    1.20    0.08
 -11  10  -7    1.10    0.08
   7 -11 -10    1.22    0.08
  10  -7 -11    1.19    0.08
  11 -10  -7    1.21    0.08
  10   7  11    1.20    0.08
   8  11  -1   45.75    1.84
  11  -1   8   44.04    1.84
 -11   1   8   44.76    1.84
   1   8 -11   46.59    1.84
  11  -1   8   45.00    1.84
  -1  -8 -11   44.28    1.83
  11   1  -8   44.56    1.85
  -1   8  11   46.06    1.84
   1  -8  11   44.53    1.84
  -1  -8 -11   38.47    1.84
   8 -11   1   44.53    1.85
 -11  -1  -8   43.96    1.84
  -8  11   1   45.83    1.84
  -1   8  11   43.32    1.83
 -11   1  -8   43.93    1.84
  -1  -8  11   46.10    1.84
   1   8  11   45.37    1.84
  -1   8 -11   45.54    1.84
   8 -11  -1   44.31    1.85
  11  -1  -8   44.21    1.84
  11   1   8   45.45    1.84
  -8  11  -1   44.84    1.84
   1   8  11   42.17    1.83
 -11  -1   8   45.54    1.85
   1  -8 -11   43.55    1.84
  11   1   8   43.55    1.84
   3   8 -11    2.54    0.12
 -11   3   8    2.51    0.13
  -3   8  11    2.55    0.13
   3  -8  11    2.47    0.12
   8 -11   3    2.68    0.13
   8  11  -3    2.61    0.13
  -3  -8 -11    2.11    0.12
  -8  11   3    2.60    0.13
  -3   8  11    2.59    0.12
  11  -3   8    2.48    0.12
  11  -3   8    2.59    0.12
  11   3  -8    2.46    0.13
   3  -8 -11    2.44    0.12
   3   8  11    2.54    0.12
  11  -3  -8    2.36    0.13
  -3  -8  11    2.42    0.12
  -3   8 -11    2.43    0.12
  -8  11  -3    2.31    0.12
 -11  -3   8    2.48    0.13
 -11   3  -8    2.47    0.12
   8 -11  -3    2.48    0.13
  11   3   8    2.35    0.12
   5  -8  11   14.94    0.63
   5   8 -11   15.32    0.63
  -5   8  11   14.72    0.63
  -5   8  11   14.81    0.63
  -8  11   5   14.76    0.64
  -5  -8 -11   12.81    0.63
  11  -5   8   14.85    0.64
 -11   5   8   15.06    0.64
   5   8  11   15.54    0.63
 -11  -5   8   15.03    0.64
  11  -5  -8   15.03    0.64
  -5   8 -11   15.09    0.63
   5  -8 -11   15.09    0.63
  -8  11  -5   15.60    0.63
  11   5   8   15.25    0.63
 -11   5  -8   15.37    0.63
   8 -11  -5   15.09    0.64
  -7   8  11   22.57    0.94
  -8  11   7   22.52    0.94
  -7   8  11   22.41    0.94
 -11   7   8   22.62    0.94
  11  -7   8   21.99    0.93
   7  -8  11   21.61    0.93
   8  11  -7   22.15    0.94
  -8  11   7   22.16    0.93
  -7  -8  11   22.08    0.94
 -11   7  -8   22.78    0.93
 -11  -7   8   22.36    0.95
   7  -8 -11   22.16    0.94
   7   8  11   22.50    0.94
  -8  11  -7   23.08    0.94
   8 -11  -7   21.84    0.94
  -7   8 -11   22.40    0.93
  11  -7  -8   22.48    0.94
   9  -8  11    2.03    0.10
  -9   8  11    1.83    0.10
  -9   8  11    2.03    0.11
 -11   9   8    1.91    0.11
  -8  11   9    2.07    0.12
  -8  11   9    1.91    0.10
  11  -9   8    1.82    0.10
   8 -11  -9    1.84    0.11
  -8  11  -9    1.99    0.10
 -11   9  -8    2.00    0.11
  -9  -8  11    1.88    0.11
   9  -8 -11    2.01    0.11
   9   8  11    1.90    0.10
  11  -9  -8    2.12    0.11
   8  11   9    1.94    0.10
  -9   8 -11    2.01    0.10
  11   0   9   22.45    0.95
  11   0  -9   22.78    0.95
   0  -9  11   23.10    0.97
   0   9 -11   23.44    0.94
   0   9  11   22.18    0.94
   0   9  11   22.31    0.95
   0  -9 -11   22.16    0.94
 -11   0   9   22.70    0.95
  -9  11   0   23.34    0.95
   9 -11   0   22.39    0.95
 -11   0  -9   22.72    0.95
   2   9 -11    7.71    0.32
   2  -9  11    6.99    0.32
 -11  -2  -9    7.29    0.32
   9 -11   2    7.35    0.33
  11   2  -9    7.51    0.33
 -11   2   9    7.42    0.32
  -2   9  11    7.06    0.32
  -2   9  11    7.17    0.32
  -9  11   2    7.60    0.33
  11  -2   9    7.32    0.32
   2   9  11    7.07    0.31
  11   2   9    7.62    0.32
   2  -9 -11    7.27    0.32
 -11   2  -9    7.47    0.32
   9 -11  -2    7.14    0.33
   2   9  11    7.29    0.32
  -2  -9  11    7.62    0.32
  -2   9 -11    7.47    0.32
 -11  -2   9    7.17    0.33
  -9  11  -2    7.34    0.32
  11  -2  -9    7.11    0.33
   4  -9  11    9.72    0.42
  -4   9  11    9.97    0.42
  -4   9  11    9.79    0.42
  -9  11   4    9.56    0.43
   9 -11   4    9.66    0.43
 -11   4   9    9.85    0.43
  11  -4   9   10.24    0.42
   4   9 -11   10.09    0.42
  -9  11  -4    9.76    0.42
 -11  -4   9    9.44    0.43
   4   9  11   10.10    0.42
 -11   4  -9    9.92    0.42
  -4   9 -11    9.63    0.42
  11   4   9   10.09    0.42
  11  -4  -9    9.23    0.43
   4  -9 -11    9.74    0.42
   9 -11  -4    9.70    0.43
 -11   6   9    2.73    0.15
   6  -9  11    3.00    0.14
  -9  11   6    2.94    0.15
   6   9 -11    3.03    0.14
  -6   9  11    2.81    0.14
  -6   9  11    2.94    0.14
  11  -6   9    3.04    0.14
  -9  11  -6    3.03    0.15
 -11   6  -9    2.94    0.14
   6  -9 -11    3.08    0.15
  11   6   9    3.00    0.14
  11  -6  -9    2.90    0.15
  -6   9 -11    2.95    0.14
   6   9  11    2.98    0.14
   9 -11  -6    2.91    0.15
 -11  -6   9    2.78    0.15
  11  -8   9    1.82    0.10
  -8   9  11    1.90    0.10
  -9  11   8    1.88    0.10
   8  -9  11    1.88    0.10
 -11   8   9    1.79    0.11
  -8   9  11    1.95    0.10
  -9  11   8    1.98    0.11
  -8  -9  11    2.01    0.11
   8  -9 -11    1.92    0.11
 -11  -8   9    1.90    0.12
 -11   8  -9    2.06    0.10
  11   8   9    1.94    0.10
  -8   9 -11    1.93    0.10
  -9  11  -8    1.98    0.10
   8   9  11    1.93    0.10
  11  -8  -9    1.93    0.11
   9 -11  -8    1.93    0.11
   9 -11  10    0.43    0.04
  10  -9  11    0.47    0.04
 -11  10   9    0.41    0.04
 -10   9  11    0.48    0.05
 -10   9  11    0.39    0.05
 -11  10   9    0.48    0.05
  -9  11  10    0.42    0.04
  -9  11  10    0.48    0.05
  11 -10   9    0.45    0.04
  11 -10  -9    0.47    0.05
 -11  10  -9    0.44    0.05
   9  11  10    0.51    0.05
   9 -11 -10    0.41    0.05
 -10  -9  11    0.50    0.06
  10  -9 -11    0.46    0.05
  -9  11 -10    0.53    0.05
 -10   9 -11    0.42    0.04
  10   9  11    0.48    0.05
  -1 -10 -11   19.93    0.85
  11  -1  10   21.10    0.85
   1  10 -11   20.83    0.85
  11   1 -10   20.45    0.86
   1 -10  11   20.29    0.85
 -11  -1 -10   20.14    0.85
  -1  10  11   19.85    0.85
 -10  11   1   21.06    0.86
  -1  10  11   20.86    0.85
 -11   1  10   20.63    0.86
  10 -11   1   19.98    0.86
  -1  10 -11   20.08    0.85
   1 -10 -11   20.42    0.85
  -1 -10  11   20.41    0.85
  11  -1 -10   19.68    0.86
   1  10  11   20.68    0.85
  10 -11  -1   20.34    0.86
   1  10  11   19.45    0.85
 -11  -1  10   20.37    0.86
  11   1  10   20.88    0.85
 -11   1 -10   19.89    0.85
 -10  11  -1   20.29    0.86
  10 -11   3   37.80    1.60
 -11   3  10   38.34    1.60
  11  -3  10   37.38    1.59
  -3  10  11   38.73    1.59
   3 -10  11   37.15    1.59
   3  10 -11   38.72    1.59
 -10  11   3   39.52    1.60
  -3  10  11   36.94    1.59
 -10  11  -3   39.24    1.60
  10 -11  -3   38.55    1.60
 -11  -3  10   37.88    1.60
 -11   3 -10   39.18    1.59
  -3  10 -11   38.84    1.59
   3  10  11   38.14    1.59
   3 -10 -11   38.48    1.59
  11   3  10   39.69    1.59
  11  -3 -10   38.84    1.60
   3  10  11   37.23    1.59
   5  10 -11    3.16    0.15
  -5  10  11    3.17    0.15
   5 -10  11    3.30    0.15
  11  -5  10    3.13    0.15
  10 -11   5    3.26    0.16
 -11   5  10    3.21    0.16
 -10  11   5    3.32    0.16
  -5  10  11    3.12    0.15
  -5  10 -11    3.18    0.15
  11  -5 -10    3.28    0.16
  11   5  10    3.28    0.16
   5  10  11    3.09    0.15
  10 -11  -5    3.21    0.16
 -11   5 -10    3.07    0.15
 -11  -5  10    3.18    0.16
 -10  11  -5    3.16    0.16
   5 -10 -11    3.35    0.16
  -7  10  11    1.18    0.08
  -7  10  11    1.27    0.08
 -10  11   7    1.29    0.08
 -10  11   7    1.19    0.07
   7 -10  11    1.25    0.07
  11  -7  10    1.26    0.07
  11  -7 -10    1.20    0.08
   7  10  11    1.19    0.08
  11   7  10    1.24    0.08
 -11   7 -10    1.09    0.07
 -10  11  -7    1.26    0.08
  10 -11  -7    1.19    0.08
 -11  -7  10    1.14    0.10
  -7  10 -11    1.15    0.07
   7 -10 -11    1.24    0.08
 -11   9  10    0.51    0.05
 -11   9  10    0.48    0.05
   9 -10  11    0.48    0.05
 -10  11   9    0.45    0.05
 -10  11   9    0.47    0.04
  11  -9  10    0.51    0.04
  -9  10  11    0.44    0.05
  -9  10  11    0.39    0.05
  10 -11   9    0.43    0.04
   9  10  11    0.42    0.05
 -11   9 -10    0.46    0.05
   9 -10 -11    0.50    0.05
 -10  11  -9    0.47    0.05
  10  11   9    0.41    0.05
  11  -9 -10    0.58    0.06
  -9  10 -11    0.54    0.05
  11   9  10    0.50    0.05
  10 -11  -9    0.46    0.05
 -11  -9  10    0.53    0.06
 -11   0 -11    0.01    0.02
 -11   0  11   -0.02    0.02
 -11  11   0    0.02    0.03
   0 -11 -11    0.02    0.02
   0 -11  11    0.02    0.03
   0  11 -11    0.03    0.02
   0  11  11    0.03    0.02
   0  11  11    0.05    0.02
  11 -11   0    0.00    0.03
  11   0 -11    0.00    0.03
  11   0  11    0.00    0.02
  11  -2  11    0.52    0.05
  11   2 -11    0.52    0.06
 -11   2  11    0.52    0.05
  11 -11   2    0.49    0.06
 -11  11   2    0.52    0.06
  -2  11  11    0.46    0.05
   2  11 -11    0.53    0.05
   2 -11  11    0.44    0.04
  -2  11  11    0.53    0.05
  -2  11 -11    0.69    0.05
   2 -11 -11    0.59    0.05
 -11  -2  11    0.65    0.06
  -2 -11  11    0.55    0.05
   2  11  11    0.65    0.05
   2  11  11    0.57    0.05
  11 -11  -2    0.55    0.06
  11  -2 -11    0.56    0.06
 -11  11  -2    0.58    0.06
  11   2  11    0.50    0.05
 -11   2 -11    0.57    0.05
  11  -4  11    0.04    0.02
 -11   4  11    0.02    0.02
   4  11 -11    0.01    0.02
 -11  11   4    0.02    0.03
   4 -11  11    0.00    0.02
  -4  11  11    0.05    0.02
  -4  11  11   -0.02    0.02
  11 -11   4    0.00    0.03
 -11  11  -4   -0.01    0.03
  -4  11 -11    0.01    0.02
   4  11  11    0.00    0.02
   4  11  11    0.00    0.02
  11 -11  -4    0.01    0.03
 -11  -4  11    0.06    0.03
   4 -11 -11   -0.02    0.02
  11  -4 -11    0.03    0.03
  11   4  11    0.02    0.02
 -11   4 -11    0.03    0.02
   6 -11  11    4.74    0.21
 -11   6  11    4.75    0.22
  11  -6  11    4.95    0.21
 -11  11   6    4.81    0.22
 -11  11   6    4.76    0.21
  11 -11   6    5.08    0.23
  -6  11  11    4.74    0.22
  -6  11  11    4.79    0.21
   6  11 -11    4.70    0.22
   6 -11 -11    4.67    0.22
   6  11  11    4.90    0.22
  11 -11  -6    4.54    0.22
 -11  -6  11    4.71    0.22
  -6  11 -11    4.49    0.21
  11  -6 -11    4.94    0.22
 -11  11  -6    4.54    0.22
  11   6  11    4.53    0.22
 -11   6 -11    4.59    0.21
  11  -8  11    0.03    0.02
 -11   8  11    0.01    0.03
 -11   8  11    0.02    0.02
 -11  11   8    0.03    0.03
   8 -11  11    0.00    0.02
  -8  11  11   -0.01    0.03
  -8  11  11   -0.02    0.02
  11 -11   8    0.03    0.02
  -8  11 -11   -0.02    0.02
 -11  11  -8    0.01    0.02
   8  11  11    0.02    0.02
  11 -11  -8    0.04    0.03
   8 -11 -11   -0.01    0.02
  11  -8 -11    0.00    0.03
 -11   8 -11    0.00    0.02
  11   8  11    0.01    0.03
  11 -10  11    1.39    0.08
 -11  10  11    1.40    0.09
 -11  10  11    1.42    0.08
 -11  11  10    1.43    0.09
 -11  11  10    1.52    0.09
 -10  11  11    1.38    0.09
 -10  11  11    1.42    0.08
  10 -11  11    1.51    0.10
  11 -11  10    1.52    0.08
  11 -11 -10    1.44    0.09
 -10  11 -11    1.43    0.08
  10 -11 -11    1.60    0.09
 -11  10 -11    1.51    0.09
 -11  11 -10    1.51    0.09
  11 -10 -11    1.40    0.09
 -11 -10  11    1.38    0.10
  11  10  11    1.48    0.09
  10  11  11    1.43    0.09
  11  11  10    1.62    0.09
 -12   0   0  367.43   15.25
 -12   0   0  369.74   16.96
   0 -12   0  373.91   15.19
   0 -12   0  368.98   16.59
   0   0 -12  363.42   14.98
   0   0 -12  359.58   15.30
   0   0  12  374.38   14.98
   0   0  12  365.12   15.29
   0  12   0  360.11   15.17
   0  12   0  365.30   16.50
  12   0   0  354.57   15.24
  12   0   0  343.99   16.89
   2   0 -12   27.32    1.19
   2   0  12   27.55    1.20
  12   2   0   28.62    1.20
   0  12  -2   30.04    1.20
   0  12   2   29.78    1.20
 -12  -2   0   29.43    1.21
 -12   2   0   29.17    1.21
  -2   0  12   29.19    1.20
   0  12   4    5.20    0.23
   0  12   4    4.91    0.22
   0  12  -4    4.97    0.23
 -12   4   0    5.43    0.23
  -4   0  12    5.14    0.23
   0 -12  -4    5.27    0.23
   4   0  12    4.91    0.23
  12  -4   0    5.22    0.23
  12   4   0    5.13    0.23
   4   0 -12    4.45    0.22
 -12  -4   0    5.18    0.24
  12  -6   0   15.21    0.64
  12   6   0   14.59    0.63
   0  12   6   15.15    0.63
   0  12   6   14.78    0.63
   0  12  -6   15.83    0.64
  -6   0  12   14.38    0.63
  -6   0  12   14.96    0.64
   0 -12  -6   15.12    0.63
   6   0  12   14.83    0.63
 -12   6   0   15.39    0.64
   0 -12  -8    0.23    0.03
  12  -8   0    0.21    0.03
  12   8   0    0.25    0.03
 -12   8   0    0.26    0.04
   8   0  12    0.21    0.03
  -8   0 -12    0.25    0.03
  -8   0  12    0.25    0.03
   0  12  -8    0.34    0.04
   0  12   8    0.33    0.04
   0  12   8    0.16    0.03
   8   0 -12    0.23    0.03
   0 -12   8    0.21    0.03
   0 -12 -10    9.41    0.41
 -10   0  12    9.53    0.41
 -10   0 -12    9.63    0.41
   0  12 -10   10.28    0.41
   0  12  10    9.71    0.41
   0  12  10    9.50    0.41
  10   0 -12    9.56    0.42
  10   0  12    9.18    0.41
  12 -10   0    9.59    0.42
   0 -12  10    9.35    0.41
 -12  -1  -1   -0.02    0.04
   1  -1  12    0.00    0.02
  12   1  -1    0.03    0.02
   1  12  -1    0.02    0.02
 -12   1   1    0.01    0.02
  -1   1  12    0.03    0.02
   1   1 -12   -0.01    0.01
  12  -1   1   -0.01    0.02
   1  -1 -12    0.03    0.01
   1   1  12    0.00    0.02
  -1  -1  12    0.02    0.02
   1  12   1    0.00    0.03
 -12   1  -1    0.03    0.02
  12   1   1   -0.01    0.02
  12  -1  -1    0.01    0.04
 -12  -1   1    0.00    0.02
  -3   1  12   10.74    0.46
  12   3  -1   10.95    0.45
  -1  12   3   10.45    0.46
 -12   3   1   10.96    0.46
  12  -3   1   10.99    0.46
   3  -1  12   10.76    0.45
 -12  -3  -1   10.98    0.46
   1  12  -3   10.69    0.45
   3   1 -12    9.50    0.45
   1  12   3   10.75    0.45
  12   3   1   10.58    0.45
 -12   3  -1   11.04    0.46
   3  -1 -12    9.28    0.45
   3   1  12   10.87    0.46
 -12  -3   1   10.75    0.46
  -3  -1  12   10.55    0.46
  12  -3  -1   10.72    0.46
  -1  12  -3   10.77    0.46
   1 -12  -3   11.01    0.45
  12  -5   1    6.45    0.27
   1  12  -5    6.24    0.27
  -1  12   5    6.16    0.26
  -1  12   5    6.24    0.27
   5  -1  12    6.34    0.27
  12   5  -1    6.30    0.27
  -5   1  12    6.36    0.27
  -1 -12  -5    6.25    0.26
   5   1 -12    5.43    0.27
  -5  -1  12    6.34    0.27
   1  12   5    5.81    0.27
   1  12   5    5.96    0.26
   5   1  12    5.90    0.27
  12  -5  -1    6.28    0.27
  12   5   1    6.06    0.27
 -12   5  -1    6.07    0.27
   1 -12  -5    6.12    0.27
   5  -1 -12    5.05    0.27
  -1  12  -5    6.06    0.27
 -12  -5   1    6.08    0.28
  -1  12   7   38.06    1.56
  -7   1  12   37.16    1.57
  12   7  -1   37.09    1.57
  -1  12   7   37.70    1.57
   1  12  -7   37.55    1.57
  -1 -12  -7   36.98    1.56
   7  -1  12   38.68    1.57
  -7   1  12   37.37    1.57
  12  -7   1   37.54    1.58
   1 -12   7   36.76    1.56
   1  12   7   38.40    1.57
  -7  -1  12   37.52    1.57
  -7   1 -12   37.03    1.56
 -12   7  -1   39.02    1.57
   7   1  12   38.49    1.57
  12  -7  -1   38.23    1.58
   1 -12  -7   38.69    1.57
   7  -1 -12   39.38    1.57
   1  12   7   38.28    1.57
  12   7   1   37.02    1.57
  -1  12  -7   37.99    1.57
  -1 -12  -9   40.88    1.73
  12  -9   1   42.39    1.75
   9  -1  12   42.17    1.74
  -1  12   9   41.52    1.74
   1 -12   9   41.17    1.73
  -9   1  12   42.11    1.74
   1  12  -9   42.73    1.74
  -1  12   9   42.16    1.73
   9   1  12   42.28    1.74
   1 -12  -9   42.18    1.74
   1  12   9   41.65    1.74
   1  12   9   41.83    1.74
  -9   1 -12   42.01    1.73
  -9  -1  12   41.50    1.74
  12  -9  -1   41.14    1.75
  -1  12  -9   42.48    1.74
  -1 -12   9   42.54    1.74
 -12   9  -1   43.65    1.74
  12   9   1   40.97    1.73
   9  -1 -12   41.63    1.74
  -1 -12 -11   17.93    0.73
 -12  11   1   18.55    0.75
  11   1 -12   18.17    0.75
   1  12 -11   18.51    0.74
  11  -1  12   17.98    0.74
  12 -11   1   17.59    0.75
 -11   1  12   17.86    0.74
   1 -12  11   17.81    0.74
  -1  12  11   17.26    0.73
  -1  12  11   18.13    0.74
 -11  -1 -12   17.41    0.73
  12 -11  -1   16.83    0.74
 -11  -1  12   16.72    0.74
  11  -1 -12   17.06    0.74
 -11   1 -12   16.85    0.73
   1 -12 -11   17.32    0.73
   1  12  11   17.02    0.74
  -1 -12  11   17.38    0.74
  -1  12 -11   17.15    0.74
   1  12  11   16.72    0.73
 -12  11  -1   17.25    0.74
  11   1  12   17.33    0.74
 -12   0   2   28.95    1.21
  -2  12   0   29.77    1.20
   0  -2  12   28.55    1.20
   0   2  12   28.91    1.20
 -12   0  -2   29.70    1.20
  12   0   2   28.26    1.20
   2  12   0   29.49    1.20
   0  -2 -12   27.20    1.19
 -12  -2  -2  122.87    5.08
 -12   2   2  125.40    5.08
   2   2 -12  112.36    5.07
  12  -2   2  127.89    5.08
   2  -2  12  126.21    5.07
  -2   2  12  126.61    5.08
   2  12  -2  121.03    5.07
  12   2  -2  127.16    5.08
 -12   2  -2  125.24    5.08
   2  12   2  125.21    5.07
  -2  12  -2  123.12    5.07
  12  -2  -2  125.87    5.08
   2  -2 -12  109.74    5.07
   2 -12  -2  125.30    5.07
  -2  -2  12  124.74    5.08
  12   2   2  122.44    5.07
   2   2  12  126.59    5.07
  -2  12   4    0.36    0.04
 -12  -4  -2    0.27    0.04
  12  -4   2    0.39    0.04
 -12   4   2    0.27    0.04
  -4   2  12    0.39    0.04
  12   4  -2    0.25    0.03
   2  12  -4    0.44    0.04
   4  -2  12    0.30    0.03
   4   2 -12    0.27    0.04
 -12   4  -2    0.34    0.04
 -12  -4   2    0.30    0.04
   4  -2 -12    0.30    0.03
   4   2  12    0.30    0.04
  -4  -2  12    0.36    0.04
  12  -4  -2    0.32    0.04
  -2  12  -4    0.36    0.04
   2 -12  -4    0.25    0.03
  12   4   2    0.32    0.04
   2  12   4    0.31    0.04
  12   6  -2   11.34    0.48
  12  -6   2   10.98    0.49
  -2  12   6   11.22    0.48
  -6   2  12   11.20    0.48
   6  -2  12   11.41    0.48
 -12   6   2   11.63    0.49
   2  12  -6   11.46    0.48
  -6   2  12   11.42    0.49
  -2  12   6   11.16    0.47
 -12   6  -2   11.28    0.48
  12  -6  -2   11.41    0.49
  12   6   2   11.11    0.48
  -6  -2  12   11.44    0.49
  -2  12  -6   11.38    0.48
   6   2  12   10.91    0.48
   6  -2 -12   11.56    0.48
   2  12   6   11.26    0.48
   2  12   6   10.98    0.48
   2 -12  -6   11.19    0.48
  -6  -2  12   11.37    0.48
  -8   2  12   29.01    1.19
  -2  12   8   28.58    1.19
  -2  12   8   28.33    1.18
   2 -12   8   27.60    1.18
   8  -2  12   27.86    1.19
   2  12  -8   29.41    1.19
  -8   2  12   27.64    1.19
 -12   8   2   28.98    1.19
  -2 -12  -8   27.87    1.18
  12  -8   2   28.69    1.20
 -12   8  -2   29.59    1.19
  -8  -2  12   28.79    1.19
  12  -8  -2   28.35    1.20
  -8   2 -12   28.55    1.18
   8   2  12   28.45    1.19
   2 -12  -8   28.95    1.19
   2  12   8   29.23    1.19
   2  12   8   27.95    1.19
   8  -2 -12   29.01    1.19
  12   8   2   27.98    1.18
  -2  12  -8   28.83    1.19
   2  12 -10    7.28    0.31
 -10   2  12    6.74    0.31
  12 -10   2    7.13    0.32
  -2  12  10    6.56    0.31
   2 -12  10    6.72    0.30
  10  -2  12    7.07    0.31
 -12  10   2    7.21    0.32
  -2  12  10    7.01    0.31
  12  10   2    6.98    0.30
   2  12  10    7.05    0.31
   2 -12 -10    7.14    0.31
  12 -10  -2    7.11    0.32
  10   2  12    7.17    0.31
   2  12  10    6.92    0.31
  -2  12 -10    7.23    0.31
 -12  10  -2    6.97    0.31
 -10   2 -12    7.08    0.30
  10  -2 -12    6.92    0.31
 -10  -2  12    6.89    0.31
  12  -1   3   10.97    0.46
   1  -3  12   10.51    0.46
   1   3 -12   10.91    0.44
  12   1  -3   10.93    0.46
  -1  -3 -12    9.75    0.44
  -1   3  12   10.77    0.46
 -12  -1  -3   10.51    0.46
  -3  12   1   10.81    0.46
 -12  -1   3   10.83    0.46
  -3  12  -1   10.54    0.46
  12   1   3   10.57    0.45
   1   3  12   11.11    0.46
 -12   1  -3   10.72    0.46
   1  -3 -12    9.71    0.45
  -1  -3  12   11.10    0.46
  12  -1  -3   10.94    0.46
   3  12   1   10.55    0.46
   3  -3  12    0.01    0.02
 -12  -3  -3    0.00    0.02
  -3   3  12   -0.01    0.02
  12   3  -3    0.00    0.04
   3  12  -3    0.11    0.03
 -12   3   3    0.00    0.03
  -3   3  12    0.01    0.02
  -3  -3  12    0.01    0.02
 -12  -3   3   -0.01    0.03
   3   3  12    0.06    0.03
   3  12   3    0.08    0.02
  12  -3  -3   -0.02    0.02
   3 -12  -3    0.00    0.02
  12   3   3    0.01    0.02
   3  -3 -12   -0.02    0.02
   3  -3 -12    0.02    0.02
  -3  12  -3    0.06    0.02
 -12   3  -3    0.00    0.02
  -3  12   5   10.71    0.48
  12  -5   3   11.34    0.48
  -5   3  12   11.53    0.48
   5  -3  12   11.43    0.48
  -5   3  12   10.34    0.47
   3  12  -5   10.70    0.48
 -12   5   3   10.92    0.48
  12  -5  -3   11.34    0.48
   5   3  12   11.81    0.48
   3  12   5   10.73    0.47
  12   5   3   10.94    0.47
  -3  12  -5   11.14    0.48
  -5  -3  12   11.83    0.48
 -12   5  -3   11.21    0.48
   5  -3 -12   11.08    0.48
  -5  -3  12   11.19    0.47
   3  12   5   11.56    0.47
   3 -12  -5   11.11    0.48
   7  -3  12   27.80    1.17
  -7   3  12   26.90    1.17
  -3  12   7   28.12    1.18
  -3  12   7   27.60    1.17
  12  -7   3   29.29    1.18
  -7   3  12   28.79    1.18
   3  12  -7   28.60    1.18
 -12   7   3   28.36    1.18
  12  -7  -3   28.45    1.18
  -7  -3  12   29.95    1.19
  -7   3 -12   28.08    1.17
 -12   7  -3   28.52    1.18
   7  -3 -12   27.73    1.18
  -3  12  -7   28.38    1.18
   3 -12  -7   28.23    1.18
   3  12   7   27.92    1.17
  12   7   3   27.49    1.17
   7   3  12   27.27    1.18
   3  12   7   28.86    1.18
  -9   3  12   51.94    2.14
   3 -12   9   49.99    2.13
  -9   3  12   52.61    2.14
  -3  12   9   51.96    2.14
   9  -3  12   52.00    2.14
  -3  12   9   52.40    2.13
   3  12  -9   52.57    2.14
  12  -9   3   50.51    2.14
 -12   9   3   52.35    2.14
   9  -3 -12   52.96    2.14
 -12   9  -3   51.25    2.14
   3  12   9   50.81    2.14
  -9   3 -12   52.90    2.13
  -3  12  -9   51.93    2.14
  12  -9  -3   50.74    2.14
  -9  -3  12   52.33    2.14
  12   9   3   50.69    2.13
   9   3  12   52.30    2.14
   3  12   9   51.66    2.14
   3 -12  -9   50.01    2.15
   3  12 -11   60.61    2.50
  12 -11   3   61.36    2.51
   3 -12  11   59.07    2.50
 -11   3  12   60.65    2.51
 -12  11   3   61.84    2.51
  -3  12  11   61.14    2.50
  -3  12  11   59.62    2.50
  11  -3  12   60.81    2.50
 -12  11  -3   62.13    2.51
  11  -3 -12   59.69    2.51
   3  12  11   61.01    2.50
  12  11   3   57.15    2.50
  -3  12 -11   61.95    2.50
  11   3  12   62.04    2.51
  12 -11  -3   59.87    2.51
 -11  -3  12   60.75    2.51
 -11   3 -12   61.68    2.50
   3 -12 -11   61.12    2.50
   3  12  11   58.74    2.50
   4  12   0    5.14    0.23
  12   0  -4    5.22    0.23
   0   4 -12    5.16    0.22
   0  -4 -12    4.62    0.22
  12   0   4    5.41    0.23
 -12   0  -4    5.09    0.23
  -4  12   0    5.10    0.23
   4 -12   0    5.32    0.23
   0   4  12    5.07    0.23
   0  -4  12    5.05    0.23
 -12   0   4    5.21    0.24
  -2   4  12    0.24    0.03
   2   4 -12    0.29    0.03
  12   2  -4    0.32    0.04
  -4  12   2    0.29    0.04
   4  12  -2    0.37    0.04
 -12  -2  -4    0.27    0.04
  -2   4  12    0.24    0.02
   2  -4  12    0.26    0.03
  -2  -4 -12    0.25    0.02
  12  -2   4    0.23    0.03
 -12   2  -4    0.32    0.04
  -2   4 -12    0.30    0.02
 -12  -2   4    0.37    0.04
  -2  -4  12    0.36    0.04
   2  -4 -12    0.30    0.03
   2  -4 -12    0.34    0.04
  12  -2  -4    0.28    0.04
   4  12   2    0.33    0.04
   2   4  12    0.26    0.03
  12   2   4    0.30    0.03
  -2  -4  12    0.29    0.03
   4 -12  -2    0.29    0.04
   4  12  -4   77.17    3.18
 -12   4   4   80.07    3.19
  -4   4  12   78.28    3.18
  -4  -4 -12   71.68    3.17
  12   4  -4   77.25    3.18
   4  -4  12   77.88    3.18
  12  -4   4   77.40    3.19
   4 -12  -4   77.75    3.18
   4  -4 -12   76.10    3.21
  12  -4  -4   75.21    3.19
 -12   4  -4   77.53    3.18
  -4  12  -4   78.71    3.18
  12   4   4   76.19    3.18
   4   4  12   76.72    3.18
  -4  -4  12   78.22    3.19
   4  12   4   77.42    3.18
 -12  -4   4   79.26    3.19
  -4   4 -12   77.07    3.17
  -6   4  12   23.52    1.03
  12  -6   4   25.17    1.04
   4  12  -6   24.54    1.03
  -6  -4 -12   22.91    1.02
  -6   4  12   24.87    1.04
  -4  12   6   25.05    1.03
 -12   6   4   25.13    1.04
  12   6  -4   25.16    1.03
   6  -4  12   24.21    1.03
   4  12   6   25.53    1.04
   4  12   6   25.07    1.03
 -12   6  -4   24.74    1.03
  12   6   4   24.29    1.03
  -4  12  -6   25.06    1.03
  -6  -4  12   24.08    1.03
 -12  -6   4   25.47    1.04
   6   4  12   25.71    1.03
  12  -6  -4   25.04    1.04
  -6   4 -12   24.60    1.02
   4 -12  -6   24.56    1.03
   6  -4 -12   24.77    1.03
  -8   4  12    0.41    0.05
  -8   4  12    0.35    0.04
   8  -4  12    0.44    0.04
  -4  12   8    0.49    0.05
  -4  12   8    0.39    0.04
  12  -8   4    0.50    0.05
 -12   8   4    0.46    0.05
   4  12  -8    0.38    0.04
   8   4  12    0.53    0.05
  -8  -4  12    0.43    0.05
  -4  12  -8    0.44    0.05
 -12   8  -4    0.35    0.04
  -8   4 -12    0.43    0.04
   4  12   8    0.39    0.04
   4  12   8    0.44    0.04
   8  -4 -12    0.46    0.05
   4 -12  -8    0.38    0.05
  12 -10   4   17.06    0.74
   4  12 -10   17.64    0.74
 -12  10   4   17.91    0.74
  -4  12  10   16.73    0.73
 -10   4  12   17.12    0.74
 -10   4  12   17.49    0.74
  -4  12  10   17.67    0.74
  10  -4  12   17.34    0.74
   4 -12  10   16.75    0.73
  10  -4 -12   18.01    0.74
   4  12  10   17.17    0.74
   4  12  10   17.19    0.73
  -4  12 -10   18.02    0.74
  12 -10  -4   17.17    0.74
   4 -12 -10   17.63    0.74
 -12  10  -4   18.03    0.74
 -10   4 -12   17.91    0.73
 -10  -4  12   17.56    0.74
  10   4  12   17.83    0.74
  -1  -5 -12    5.94    0.26
  -1  -5 -12    6.52    0.27
   5  12  -1    6.32    0.27
  -1   5  12    6.26    0.27
  12  -1   5    6.35    0.27
   1  -5  12    6.29    0.27
   1   5 -12    6.57    0.26
 -12   1   5    6.27    0.28
  -5  12   1    6.44    0.28
 -12  -1  -5    6.46    0.28
   5 -12   1    6.33    0.28
  12   1  -5    6.29    0.28
  -1   5 -12    6.04    0.26
   5 -12  -1    6.06    0.28
   1  -5 -12    5.30    0.26
   1  -5 -12    6.06    0.27
  -1  -5  12    6.32    0.27
  12   1   5    5.86    0.27
  -5  12  -1    6.06    0.27
  12  -1  -5    6.08    0.28
   1   5  12    6.19    0.27
 -12  -1   5    6.09    0.28
 -12   1  -5    6.01    0.27
   5  12  -3   10.77    0.47
  -3  -5 -12    9.84    0.46
  -5  12   3   10.95    0.47
   3  -5  12   10.98    0.47
 -12  -3  -5   11.34    0.47
  -3   5  12   11.44    0.47
  12   3  -5   11.00    0.47
 -12   3   5   10.79    0.47
 -12   3  -5   11.18    0.47
   3  -5 -12    9.36    0.47
  -3  -5  12   11.72    0.47
 -12  -3   5   11.30    0.48
   5 -12  -3   11.30    0.47
   3  -5 -12   11.19    0.47
  12   3   5   11.10    0.47
   5  12   3   11.09    0.47
   3   5  12   11.40    0.47
  12  -3  -5   11.16    0.47
  -5  12  -3   11.21    0.47
  -3   5 -12   11.13    0.46
  -5   5  12    0.02    0.03
 -12   5   5    0.01    0.03
  12   5  -5    0.02    0.03
   5  -5  12   -0.01    0.02
   5  12  -5    0.00    0.02
  -5   5  12   -0.01    0.02
  12  -5   5    0.01    0.02
  -5  -5 -12    0.02    0.02
  -5  12   5    0.04    0.02
  -5  -5  12   -0.01    0.02
  12  -5  -5    0.02    0.03
  -5  12  -5   -0.01    0.02
  12   5   5    0.04    0.02
   5 -12  -5    0.08    0.03
  -5   5 -12    0.00    0.01
 -12   5  -5    0.01    0.02
   5  12   5    0.02    0.02
   5   5  12    0.02    0.02
   5  -5 -12    0.03    0.02
 -12  -5   5   -0.01    0.03
  -5  -5  12    0.01    0.03
   7  -5  12   60.82    2.49
  -5  12   7   60.09    2.50
 -12   7   5   63.09    2.50
  -7  -5 -12   56.73    2.49
  12  -7   5   59.45    2.50
  -7   5  12   57.88    2.49
  -7   5  12   60.78    2.50
   5  12  -7   61.36    2.50
  -5  12   7   59.29    2.49
   5  12   7   59.04    2.49
  -7   5 -12   60.14    2.49
 -12   7  -5   62.67    2.50
  -5  12  -7   61.10    2.50
   5  12   7   60.32    2.49
  12  -7  -5   60.53    2.50
   7   5  12   60.18    2.50
 -12  -7   5   62.75    2.51
  -7  -5  12   59.17    2.50
   7  -5 -12   61.89    2.50
   5 -12  -7   61.41    2.50
  12  -9   5   32.84    1.40
   9  -5  12   32.73    1.39
   5  12  -9   34.12    1.39
  -9   5  12   32.88    1.39
  -9   5  12   33.09    1.40
  -5  12   9   31.87    1.39
   5 -12   9   32.01    1.38
  -5  12   9   33.46    1.39
 -12   9   5   34.47    1.40
  12  -9  -5   33.73    1.40
  -9  -5  12   32.83    1.40
  -9   5 -12   34.85    1.39
   5 -12  -9   33.83    1.39
   5  12   9   32.47    1.39
   9  -5 -12   34.75    1.40
  -5  12  -9   34.96    1.39
   5  12   9   34.14    1.39
   9   5  12   32.56    1.39
 -12   9  -5   34.90    1.40
  11  -5  12   25.07    1.04
  -5  12  11   24.26    1.04
   5  12 -11   25.09    1.04
 -11   5  12   25.24    1.05
  12 -11   5   24.50    1.05
 -11   5  12   24.21    1.05
 -12  11   5   25.28    1.05
  -5  12  11   24.50    1.04
   5 -12  11   24.10    1.04
  11  -5 -12   26.17    1.05
 -11  -5  12   24.90    1.05
  11   5  12   25.23    1.05
   5 -12 -11   25.02    1.05
   5  12  11   24.62    1.04
  -5  12 -11   25.37    1.04
 -11   5 -12   25.30    1.04
  12 -11  -5   25.29    1.05
 -12  11  -5   25.28    1.05
   5  12  11   25.07    1.04
   6  12   0   15.35    0.63
  12   0   6   14.50    0.62
   0  -6 -12   13.42    0.62
   0  -6  12   15.18    0.63
   0  -6 -12   14.79    0.62
 -12   0  -6   15.01    0.63
   0   6  12   14.24    0.61
   0   6  12   15.00    0.63
   6 -12   0   15.29    0.63
  -6  12   0   15.10    0.63
   0   6 -12   15.33    0.62
  12   0  -6   14.80    0.63
  -2   6  12   11.08    0.48
   6 -12   2   11.45    0.49
   6  12  -2   11.81    0.48
  -2  -6 -12   10.08    0.48
   2  -6  12   11.29    0.48
  12   2  -6   11.53    0.49
 -12   2   6   11.49    0.49
   2   6 -12   11.40    0.48
 -12  -2  -6   11.93    0.49
  12  -2   6   11.40    0.48
  -2  -6 -12   11.39    0.48
  -6  12   2   11.74    0.49
   6 -12  -2   11.64    0.49
 -12   2  -6   11.60    0.48
  12   2   6   11.05    0.48
  -2   6 -12   11.49    0.47
  12  -2  -6   10.87    0.49
   2  -6 -12   10.07    0.48
   2  -6 -12   11.03    0.48
   2   6  12   11.47    0.48
  -2  -6  12   11.75    0.49
  -6  12  -2   11.48    0.49
 -12  -2   6   11.43    0.49
  -4  -6 -12   22.62    1.03
   4   6 -12   26.34    1.03
  12  -4   6   24.20    1.04
  12   4  -6   25.56    1.04
 -12   4   6   25.05    1.04
  -4   6  12   23.98    1.03
  -4   6  12   24.57    1.04
   4  -6  12   24.23    1.04
  -6  12   4   25.38    1.04
   4   6  12   24.94    1.04
  -4   6 -12   24.89    1.03
   4  -6 -12   24.30    1.04
  -4  -6  12   24.15    1.03
   6 -12  -4   24.18    1.04
   6  12   4   24.97    1.04
  12  -4  -6   25.48    1.04
 -12  -4   6   25.50    1.05
  12   4   6   24.33    1.03
 -12   4  -6   25.02    1.04
  -6  12  -4   25.88    1.04
  -4  -6  12   26.47    1.04
   6  -6  12    2.00    0.10
   6  12  -6    1.39    0.09
  -6   6  12    2.06    0.10
  12  -6   6    1.86    0.10
 -12   6   6    1.71    0.10
  -6   6  12    1.57    0.09
  -6  12   6    1.55    0.10
   6 -12  -6    2.06    0.10
  -6  -6  12    1.82    0.10
   6  -6 -12    1.88    0.10
  12  -6  -6    1.91    0.10
  -6  12  -6    1.68    0.10
   6   6  12    2.06    0.10
 -12   6  -6    1.85    0.10
 -12  -6   6    1.96    0.11
   6  12   6    1.48    0.09
   6  12  -8   12.27    0.51
  -8   6  12   12.05    0.51
  12  -8   6   12.07    0.52
  -8   6  12   11.85    0.51
  -8  -6 -12   10.84    0.50
   8  -6  12   11.98    0.51
 -12   8   6   12.27    0.52
  -6  12   8   12.30    0.53
  -6  12   8   11.56    0.51
   8   6  12   11.45    0.51
 -12   8  -6   12.51    0.51
  -8  -6  12   11.87    0.51
   8  -6 -12   12.09    0.52
   6  12   8   12.22    0.51
  -6  12  -8   12.39    0.51
  -8   6 -12   12.27    0.50
 -12  -8   6   12.26    0.52
   6 -12  -8   11.89    0.51
   6  12   8   11.93    0.51
  12  -8  -6   11.60    0.52
   6  12 -10    0.77    0.06
  -6  12  10    0.87    0.06
 -10   6  12    0.75    0.06
 -12  10   6    0.90    0.07
   6 -12  10    0.73    0.05
 -10   6  12    0.90    0.06
  -6  12  10    0.77    0.05
  12 -10   6    0.69    0.06
  10  -6  12    0.81    0.06
   6  12  10    0.64    0.06
  10  -6 -12    0.72    0.06
 -10  -6  12    0.63    0.06
 -10   6 -12    0.69    0.05
   6 -12 -10    0.61    0.06
  12 -10  -6    0.72    0.06
 -12  10  -6    0.81    0.06
  -6  12 -10    0.80    0.06
  10   6  12    0.71    0.06
  -1  -7 -12   33.80    1.55
   1  -7  12   37.48    1.55
  12   1  -7   38.00    1.56
  -1   7  12   37.83    1.55
  -7  12   1   38.96    1.56
  12  -1   7   37.17    1.55
   1   7 -12   38.56    1.55
  -1  -7 -12   37.33    1.55
   7 -12   1   37.51    1.56
   7  12  -1   37.96    1.55
 -12  -1  -7   37.64    1.55
   1  -7 -12   37.54    1.55
   7 -12  -1   38.94    1.56
   1   7  12   38.23    1.55
   7  12   1   37.64    1.55
   1   7  12   34.39    1.54
   1  -7 -12   32.86    1.55
  -1  -7  12   37.81    1.55
  -7  12  -1   38.21    1.56
  12   1   7   37.58    1.55
 -12   1  -7   38.73    1.55
  12  -1  -7   39.00    1.56
  -3   7  12   27.11    1.15
  12  -3   7   28.28    1.17
   7 -12   3   27.91    1.17
   7  12  -3   28.73    1.16
   3   7 -12   28.79    1.16
 -12   3   7   28.02    1.17
  -3  -7 -12   24.85    1.15
  -7  12   3   28.14    1.16
  12   3  -7   28.92    1.17
  -3   7  12   28.01    1.16
   3  -7  12   27.77    1.16
  12  -3  -7   28.62    1.17
  -3  -7  12   27.06    1.16
   3  -7 -12   28.37    1.16
   3   7  12   27.73    1.16
  -7  12  -3   27.66    1.16
  -3  -7  12   27.75    1.16
   7 -12  -3   28.22    1.17
   7  12   3   27.60    1.17
  12   3   7   26.86    1.15
 -12  -3   7   28.19    1.17
 -12   3  -7   28.13    1.16
 -12   5   7   62.07    2.49
  -7  12   5   60.02    2.49
  -5   7  12   57.15    2.48
  12  -5   7   60.82    2.49
   5  -7  12   60.05    2.48
   7  12  -5   60.44    2.49
  -5   7  12   61.36    2.49
  -5  -7 -12   53.88    2.48
  -5   7 -12   59.66    2.48
  12  -5  -7   59.01    2.49
 -12   5  -7   61.21    2.49
   7  12   5   61.07    2.49
   7 -12  -5   60.42    2.49
 -12  -5   7   62.14    2.49
   5   7  12   62.28    2.49
   5  -7 -12   60.57    2.49
  -7  12  -5   60.97    2.49
 -12   7   7    0.00    0.03
   7  12  -7    0.03    0.02
  -7   7  12    0.00    0.03
   7  -7  12    0.01    0.02
  12  -7   7    0.03    0.03
  -7   7  12    0.01    0.02
  -7  12   7    0.03    0.02
  -7  -7  12    0.03    0.03
   7  -7 -12    0.00    0.02
   7  12   7    0.05    0.02
 -12   7  -7   -0.03    0.02
   7 -12  -7   -0.03    0.03
  -7  12  -7    0.06    0.03
  12  -7  -7   -0.02    0.03
   7   7  12   -0.01    0.02
  -7   7 -12    0.02    0.02
 -12  -7   7   -0.06    0.03
   9  -7  12    6.79    0.29
  12  -9   7    6.43    0.30
  -7  12   9    6.65    0.30
 -12   9   7    7.04    0.30
  -9   7  12    6.42    0.29
   7  12  -9    7.02    0.29
  -7  12   9    6.53    0.29
  -9  -7 -12    5.49    0.29
  -9   7  12    6.79    0.30
  -9   7 -12    6.63    0.29
   7 -12  -9    6.89    0.30
  -9  -7  12    6.44    0.30
   7  12   9    6.39    0.29
  12  -9  -7    6.62    0.30
 -12   9  -7    6.76    0.29
  -7  12  -9    6.83    0.29
   9  -7 -12    6.81    0.30
   9   7  12    6.38    0.29
 -12  11   7   33.55    1.42
  -7  12  11   33.51    1.42
  11  -7  12   33.94    1.42
   7 -12  11   33.05    1.42
 -12  11   7   34.78    1.43
 -11   7  12   33.61    1.43
 -11   7  12   34.34    1.43
   7  12 -11   35.63    1.43
  -7  12  11   34.06    1.43
  12 -11   7   33.84    1.43
  11   7  12   32.91    1.43
  11  -7 -12   33.93    1.43
   7  12  11   34.08    1.43
   7 -12 -11   34.55    1.43
 -12  11  -7   36.03    1.43
 -11  -7  12   34.56    1.43
 -11   7 -12   35.52    1.42
  12 -11  -7   33.92    1.43
  -7  12 -11   34.55    1.42
  12   0   8    0.18    0.03
   0  -8 -12    0.27    0.03
  12   0  -8    0.24    0.04
 -12   0   8    0.30    0.04
   0  -8  12    0.20    0.03
   8 -12   0    0.23    0.04
   0   8 -12    0.33    0.03
   0   8  12    0.19    0.03
  12   0   8    0.26    0.03
  -8  12   0    0.30    0.04
 -12   0  -8    0.23    0.03
   0  -8 -12    0.21    0.03
 -12   2   8   28.08    1.20
   8 -12   2   28.24    1.19
  -8  12   2   29.20    1.19
   8  12  -2   28.98    1.19
  -2  -8 -12   24.91    1.18
   2   8 -12   29.15    1.18
  -2   8  12   27.28    1.18
  -2   8  12   28.42    1.19
  12  -2   8   28.39    1.19
  12  -2   8   28.52    1.18
  12   2  -8   28.33    1.19
 -12  -2  -8   28.48    1.19
   2  -8  12   27.27    1.18
  -8  12  -2   29.39    1.19
  12   2   8   27.90    1.18
   8 -12  -2   29.50    1.19
  12   2   8   29.01    1.19
   2  -8 -12   28.53    1.18
  -2   8 -12   28.96    1.18
 -12   2  -8   28.77    1.19
  -2  -8  12   28.40    1.19
  12  -2  -8   28.45    1.19
 -12  -2   8   28.57    1.21
   2   8  12   28.87    1.19
   8  12   2   29.67    1.19
   4  -8  12    0.42    0.04
   8 -12   4    0.44    0.05
  -8  12   4    0.53    0.05
  -4  -8 -12    0.42    0.04
  12  -4   8    0.49    0.05
  12  -4   8    0.43    0.04
  12   4  -8    0.51    0.05
 -12   4   8    0.45    0.05
   4   8 -12    0.44    0.04
  -4   8  12    0.38    0.05
  -4   8  12    0.40    0.04
   4  -8 -12    0.40    0.05
  -4   8 -12    0.43    0.04
  -8  12  -4    0.44    0.05
   8 -12  -4    0.45    0.05
  -4  -8  12    0.37    0.06
  12  -4  -8    0.38    0.04
  -4  -8  12    0.41    0.05
   4   8  12    0.42    0.05
 -12  -4   8    0.44    0.05
 -12   4  -8    0.37    0.05
  12  -6   8   12.03    0.51
 -12   6   8   12.17    0.52
   6  -8  12   11.92    0.51
  -6   8  12   11.89    0.51
  -6   8  12   11.58    0.51
  -8  12   6   12.13    0.51
  -6  -8 -12   10.43    0.50
  12  -6   8   11.99    0.52
   8  12  -6   12.31    0.51
   6  -8 -12   11.75    0.51
  -6  -8  12   12.07    0.51
   6   8  12   11.88    0.51
  -8  12  -6   12.05    0.51
 -12  -6   8   12.08    0.52
   8 -12  -6   11.98    0.52
 -12   6  -8   12.44    0.51
  -6   8 -12   12.20    0.50
  12  -6  -8   12.09    0.52
 -12   8   8   34.93    1.42
   8  -8  12   33.18    1.42
  -8  12   8   34.97    1.42
  -8   8  12   32.57    1.42
  12  -8   8   33.43    1.41
  -8  12   8   33.05    1.41
  -8   8  12   34.01    1.42
   8  12  -8   34.73    1.42
  12  -8   8   34.09    1.43
  -8  12  -8   35.61    1.42
   8  -8 -12   33.74    1.42
 -12   8  -8   34.21    1.42
 -12  -8   8   35.05    1.43
   8  12   8   33.57    1.42
  -8  -8  12   33.61    1.42
  -8   8 -12   35.09    1.41
   8 -12  -8   34.01    1.42
  12  -8  -8   34.55    1.43
   8   8  12   34.03    1.42
 -10   8  12    3.99    0.19
   8  12 -10    3.88    0.18
  10  -8  12    3.99    0.18
  -8  12  10    3.73    0.18
  -8  12  10    3.78    0.18
 -12  10   8    3.95    0.19
 -10   8  12    3.85    0.19
   8  12  10    3.93    0.18
 -12  10  -8    4.00    0.19
 -10  -8  12    3.75    0.19
 -10   8 -12    3.91    0.18
  -8  12 -10    3.92    0.18
  10   8  12    3.81    0.19
   8 -12 -10    3.94    0.19
  10  -8 -12    3.87    0.19
  12 -10  -8    4.05    0.19
  -1   9  12   40.54    1.74
   9 -12   1   42.20    1.76
   1   9 -12   43.21    1.74
  12   1  -9   41.96    1.75
 -12  -1  -9   42.68    1.75
  -9  12   1   42.78    1.75
 -12   1   9   42.29    1.75
  -1  -9 -12   41.29    1.74
  -1   9  12   43.16    1.75
   1  -9  12   41.83    1.75
  12  -1   9   42.12    1.75
  -9  12  -1   42.01    1.75
   1  -9 -12   41.77    1.74
  -1   9 -12   42.85    1.74
 -12  -1   9   42.05    1.75
   1   9  12   42.93    1.75
  12   1   9   43.11    1.75
  12  -1  -9   40.82    1.75
 -12   1  -9   43.12    1.75
  -1  -9  12   42.33    1.75
   1   9  12   40.68    1.74
   9 -12  -1   42.14    1.75
  -9  12   3   52.85    2.15
  -3   9  12   48.42    2.14
  12  -3   9   52.20    2.14
 -12   3   9   52.99    2.16
  12   3  -9   52.11    2.15
   9 -12   3   51.72    2.15
   3  -9  12   52.15    2.14
   3   9 -12   53.57    2.14
  -3   9  12   51.42    2.14
  -3  -9  12   52.17    2.15
  -9  12  -3   51.30    2.15
  12   3   9   52.08    2.14
  12  -3  -9   51.04    2.15
 -12  -3   9   50.77    2.15
  -3   9 -12   52.77    2.14
   3  -9 -12   51.38    2.15
 -12   3  -9   51.97    2.14
   3   9  12   51.57    2.14
   9 -12  -3   52.35    2.15
 -12   5   9   34.27    1.41
  -5   9  12   33.26    1.41
  -9  12   5   33.83    1.41
  12  -5   9   33.39    1.40
   5  -9  12   32.65    1.40
   5   9 -12   35.59    1.41
   9 -12   5   32.96    1.42
  -5   9  12   33.33    1.41
 -12   5  -9   34.44    1.41
   5  -9 -12   33.50    1.41
  -5   9 -12   35.28    1.40
   5   9  12   33.49    1.41
 -12  -5   9   33.45    1.42
   9 -12  -5   33.71    1.41
  12   5   9   33.75    1.41
  12  -5  -9   33.76    1.41
  -9  12  -5   34.98    1.41
 -12   7   9    7.01    0.30
  -9  12   7    6.89    0.30
  12  -7   9    6.68    0.29
  -7   9  12    6.63    0.29
  -7   9  12    6.62    0.29
  -9  12   7    6.53    0.29
   7  -9  12    6.73    0.29
   9 -12  -7    6.55    0.30
   7   9  12    6.54    0.30
 -12   7  -9    6.73    0.29
  12  -7  -9    6.68    0.30
  -9  12  -7    6.90    0.30
   7  -9 -12    6.68    0.30
  -7  -9  12    6.54    0.30
  -7   9 -12    6.83    0.29
 -12  -7   9    6.44    0.30
  12   7   9    6.21    0.29
  -9   9  12    0.03    0.02
   9  -9  12    0.03    0.02
  -9   9  12    0.08    0.03
  -9  12   9    0.02    0.02
  -9  12   9    0.03    0.03
  12  -9   9   -0.04    0.03
 -12   9   9   -0.01    0.03
  -9  -9  12   -0.01    0.03
   9 -12  -9    0.06    0.03
  12  -9  -9    0.03    0.03
  -9  12  -9    0.08    0.03
 -12  -9   9    0.03    0.03
 -12   9  -9    0.00    0.02
   9   9  12    0.00    0.02
   9  12   9    0.01    0.02
  -9   9 -12    0.02    0.02
   9  -9 -12    0.04    0.03
  12 -11   9   12.83    0.54
 -11   9  12   13.11    0.55
  -9  12  11   12.97    0.56
 -12  11   9   12.74    0.55
  11  -9  12   12.95    0.55
 -12  11   9   12.80    0.56
  -9  12  11   12.58    0.55
   9 -12  11   12.73    0.54
 -11   9  12   13.09    0.56
   9 -12 -11   12.86    0.56
   9  12  11   12.75    0.55
 -12  11  -9   12.91    0.55
  12 -11  -9   12.97    0.56
 -11   9 -12   12.93    0.55
  11  -9 -12   12.97    0.56
  11   9  12   12.93    0.55
  -9  12 -11   12.73    0.55
 -11  -9  12   13.17    0.56
   0  10 -12    9.87    0.41
 -12   0 -10    9.83    0.41
  12   0  10    9.49    0.41
   0  10  12    9.48    0.41
 -10  12   0   10.14    0.42
  12   0 -10    9.56    0.42
   0  10  12    9.33    0.41
   0 -10  12    9.24    0.41
  10 -12   0    9.50    0.42
 -12   0  10   10.02    0.42
   0 -10 -12    9.19    0.41
 -10  12   2    6.84    0.31
  -2  10  12    6.73    0.30
  -2  10  12    7.02    0.31
  10 -12   2    7.01    0.32
   2 -10  12    7.02    0.31
 -12  -2 -10    6.80    0.31
 -12   2  10    6.92    0.31
   2  10 -12    7.15    0.30
  12  -2  10    7.29    0.31
  12   2 -10    7.25    0.32
   2 -10 -12    6.98    0.31
   2  10  12    6.97    0.31
  12  -2 -10    6.98    0.31
  12   2  10    6.93    0.31
  -2  10 -12    7.24    0.30
  -2 -10  12    6.95    0.31
   2  10  12    6.98    0.30
 -10  12  -2    7.27    0.31
  10 -12  -2    6.77    0.31
 -12  -2  10    6.95    0.31
 -12   2 -10    7.02    0.31
  12  -4  10   16.65    0.74
 -10  12   4   17.71    0.74
  -4  10  12   17.14    0.74
  -4  10  12   17.13    0.74
   4 -10  12   16.83    0.74
  10 -12   4   17.35    0.75
 -12   4  10   17.87    0.76
   4  10 -12   17.87    0.74
 -12   4 -10   17.68    0.74
 -10  12  -4   18.04    0.74
   4  10  12   17.53    0.74
  12   4  10   17.72    0.74
  12  -4 -10   17.35    0.74
  10 -12  -4   17.94    0.75
 -12  -4  10   17.77    0.75
  -4  10 -12   17.98    0.73
   4 -10 -12   17.13    0.74
   6 -10  12    0.69    0.05
   6  10 -12    0.92    0.06
  12  -6  10    0.91    0.06
  -6  10  12    0.74    0.06
 -10  12   6    0.81    0.06
 -10  12   6    0.87    0.05
  -6  10  12    0.82    0.06
 -12   6  10    0.83    0.06
  12   6  10    0.62    0.06
  -6  10 -12    0.73    0.05
  12  -6 -10    0.69    0.06
 -12   6 -10    0.74    0.06
   6  10  12    0.81    0.06
  10 -12  -6    0.70    0.07
 -12  -6  10    0.80    0.07
 -10  12  -6    0.80    0.06
   6 -10 -12    0.73    0.06
 -12   8  10    3.78    0.19
 -10  12   8    3.90    0.18
  -8  10  12    3.76    0.18
  -8  10  12    3.74    0.18
   8 -10  12    4.03    0.18
 -10  12   8    3.89    0.19
  12  -8  10    3.92    0.18
  12  -8 -10    4.06    0.19
  -8 -10  12    3.76    0.19
 -10  12  -8    4.01    0.18
 -12  -8  10    3.82    0.19
  -8  10 -12    3.86    0.18
  10 -12  -8    3.96    0.19
 -12   8 -10    3.86    0.18
   8 -10 -12    4.03    0.19
   8  10  12    3.88    0.18
  12   8  10    3.70    0.18
  10 -10  12   37.16    1.58
 -12  10  10   37.24    1.58
 -10  10  12   37.16    1.58
 -10  12  10   37.92    1.59
 -10  12  10   36.42    1.58
 -12  10  10   39.12    1.59
  12 -10  10   37.87    1.57
  10 -12  10   36.26    1.57
 -10  12 -10   38.35    1.58
  10 -12 -10   39.04    1.59
 -10  10 -12   39.17    1.58
  10 -10 -12   38.99    1.59
  12 -10 -10   38.27    1.59
 -10 -10  12   39.11    1.61
 -12  10 -10   39.69    1.58
 -12 -10  10   38.18    1.59
  10  12  10   36.44    1.58
  10  10  12   38.04    1.58
   1  11 -12   18.37    0.74
   1 -11  12   17.95    0.75
  11 -12   1   17.38    0.76
  12  -1  11   18.30    0.75
 -11  12   1   18.92    0.75
  -1 -11 -12   18.19    0.74
  -1  11  12   18.22    0.74
 -12   1  11   18.10    0.75
 -12  -1 -11   18.06    0.75
  12   1 -11   18.28    0.75
  -1  11  12   18.45    0.75
  11 -12  -1   16.76    0.75
  -1 -11  12   17.31    0.75
  12   1  11   17.64    0.75
 -12   1 -11   17.27    0.74
  12  -1 -11   17.46    0.75
  -1  11 -12   17.30    0.74
 -12  -1  11   16.93    0.75
 -11  12  -1   17.01    0.75
   1 -11 -12   17.36    0.74
   1  11  12   17.01    0.75
 -11  12   3   61.48    2.50
   3 -11  12   58.77    2.49
  -3  11  12   59.68    2.49
  12  -3  11   61.03    2.49
  -3  11  12   56.65    2.49
  12   3 -11   62.80    2.50
   3  11 -12   62.14    2.49
  11 -12   3   60.13    2.50
 -12   3  11   60.76    2.50
 -11  12  -3   60.21    2.50
  -3 -11  12   60.60    2.49
  12   3  11   60.41    2.49
 -12  -3  11   61.52    2.50
  -3  11 -12   61.32    2.49
   3  11  12   57.02    2.48
  12  -3 -11   58.44    2.50
   3 -11 -12   61.79    2.49
   3  11  12   61.04    2.49
  11 -12  -3   58.85    2.50
 -12   3 -11   61.15    2.49
  11 -12   5   23.63    1.05
 -11  12   5   25.85    1.05
   5  11 -12   25.55    1.04
   5 -11  12   25.92    1.06
  -5  11  12   23.83    1.04
 -12   5  11   24.85    1.06
  -5  11  12   24.77    1.04
  12  -5  11   24.61    1.04
  -5  11 -12   26.08    1.04
  11 -12  -5   25.30    1.05
 -11  12  -5   25.36    1.05
   5  11  12   24.70    1.05
   5 -11 -12   25.28    1.05
  12   5  11   24.19    1.05
 -12   5 -11   25.40    1.04
 -12  -5  11   25.00    1.06
  12  -5 -11   24.53    1.05
 -12   7  11   34.40    1.43
  12  -7  11   33.61    1.42
 -11  12   7   34.02    1.43
   7  11 -12   35.79    1.43
  -7  11  12   34.33    1.43
  -7  11  12   33.16    1.42
   7 -11  12   33.43    1.42
 -11  12   7   32.46    1.42
 -12   7 -11   35.65    1.43
  12  -7 -11   34.38    1.43
   7 -11 -12   34.18    1.43
 -11  12  -7   34.92    1.43
  12   7  11   33.72    1.43
  11 -12  -7   33.98    1.43
 -12  -7  11   34.49    1.44
  -7  11 -12   34.82    1.42
   7  11  12   35.22    1.43
 -12   9  11   13.23    0.56
  12  -9  11   13.41    0.55
   9 -11  12   12.62    0.55
 -11  12   9   13.02    0.56
  -9  11  12   12.70    0.57
  -9  11  12   13.26    0.56
 -11  12   9   12.37    0.55
 -12   9  11   13.14    0.56
 -11  12  -9   13.11    0.56
 -12  -9  11   13.04    0.57
  12   9  11   12.73    0.56
  -9  11 -12   13.37    0.56
 -12   9 -11   13.03    0.56
   9 -11 -12   13.15    0.56
  12  -9 -11   13.21    0.56
   9  11  12   12.91    0.56
  11 -12  -9   12.97    0.56
  11 -11  12    0.03    0.02
 -12  11  11    0.01    0.03
 -12  11  11    0.00    0.02
 -11  11  12    0.01    0.02
 -11  11  12    0.01    0.02
 -11  12  11   -0.01    0.02
 -11  12  11   -0.01    0.02
  12 -11  11    0.00    0.02
  11 -11 -12   -0.01    0.02
 -11  12 -11    0.02    0.02
 -12 -11  11    0.05    0.03
 -12  11 -11    0.01    0.02
  11  11  12    0.01    0.02
 -11 -11  12    0.02    0.03
  11  12  11    0.02    0.02
  12 -11 -11   -0.02    0.03
 -11  11 -12    0.01    0.02
  11 -12 -11    0.02    0.03
  12  11  11    0.00    0.02
 -12   0 -12   54.39    2.28
 -12   0  12   55.73    2.29
 -12  12   0   58.09    2.29
   0 -12 -12   54.75    2.28
   0 -12  12   54.15    2.28
   0  12 -12   57.14    2.28
   0  12  12   55.55    2.28
   0  12  12   54.35    2.28
  12 -12   0   54.12    2.29
  12   0 -12   54.43    2.29
  12   0  12   54.69    2.28
 -12  -2 -12   -0.01    0.02
  12   2 -12   -0.02    0.03
  12 -12   2   -0.01    0.03
 -12   2  12    0.00    0.02
  12  -2  12    0.01    0.02
 -12  12   2    0.03    0.03
   2 -12  12   -0.01    0.02
  -2  12  12    0.00    0.02
   2  12 -12   -0.02    0.02
  -2  12  12    0.00    0.02
  -2 -12  12    0.07    0.03
  -2  12 -12    0.00    0.02
   2  12  12    0.03    0.02
   2  12  12    0.00    0.02
  12 -12  -2   -0.01    0.03
 -12  -2  12   -0.04    0.02
  12  -2 -12    0.01    0.03
 -12  12  -2    0.02    0.03
  12   2  12   -0.01    0.02
 -12   2 -12    0.07    0.02
  12  -4  12   11.75    0.50
 -12   4  12   11.56    0.50
   4  12 -12   11.96    0.50
 -12  12   4   11.77    0.51
  12 -12   4   11.32    0.51
  -4  12  12   11.50    0.50
  -4  12  12   11.59    0.50
   4 -12 -12   11.94    0.50
 -12   4 -12   11.85    0.50
   4  12  12   11.13    0.49
   4  12  12   11.64    0.50
  12 -12  -4   11.45    0.51
 -12  -4  12   11.69    0.51
  -4  12 -12   11.62    0.50
  12  -4 -12   11.53    0.51
 -12  12  -4   11.68    0.50
  12   4  12   11.79    0.50
  12  -6  12    0.00    0.02
   6 -12  12    0.00    0.02
  12 -12   6    0.01    0.03
  -6  12  12    0.02    0.02
 -12  12   6    0.07    0.03
  -6  12  12   -0.01    0.02
 -12   6 -12    0.00    0.02
   6  12  12    0.01    0.02
  12 -12  -6    0.00    0.03
  -6  12 -12    0.01    0.02
   6 -12 -12    0.04    0.02
  12  -6 -12   -0.01    0.03
 -12  12  -6   -0.01    0.02
  12   6  12    0.00    0.02
 -12  -6  12   -0.03    0.03
 -12   8  12    2.13    0.11
 -12   8  12    1.86    0.11
  -8  12  12    1.95    0.11
 -12  12   8    2.14    0.11
 -12  12   8    1.78    0.10
  12  -8  12    1.93    0.10
   8 -12  12    1.74    0.10
  -8  12  12    1.67    0.10
   8 -12 -12    1.90    0.11
 -12  12  -8    1.99    0.11
  -8  12 -12    1.96    0.10
   8  12  12    1.84    0.10
  12 -12  -8    1.73    0.11
  12  -8 -12    1.84    0.11
 -12   8 -12    1.99    0.10
  12   8  12    1.65    0.10
 -12  -8  12    1.84    0.11
  12 -12  10    0.04    0.02
 -12  10  12   -0.02    0.02
 -12  10  12    0.02    0.02
 -12  12  10    0.00    0.02
 -12  12  10    0.06    0.02
 -10  12  12    0.01    0.02
 -10  12  12    0.01    0.02
  10 -12  12    0.00    0.02
  12 -10  12    0.02    0.02
  12 -12 -10    0.02    0.03
 -12  10 -12   -0.02    0.02
 -12  12 -10    0.03    0.03
  10 -12 -12   -0.02    0.03
 -12 -10  12   -0.01    0.03
  12 -10 -12    0.02    0.03
  10  12  12   -0.02    0.02
  12  10  12    0.01    0.03
 -10  12 -12    0.04    0.03
  12 -12  12   33.74    1.41
 -12  12  12   35.14    1.42
 -12  12  12   33.27    1.41
  12 -12 -12   33.36    1.47
 -12 -12  12   33.25    1.43
 -12  12 -12   35.26    1.43
  12  12  12   33.43    1.42
   1   0 -13    2.34    0.12
   1   0  13    2.65    0.13
  13  -1   0    2.67    0.13
  13   1   0    2.76    0.13
 -13  -1   0    2.72    0.14
 -13   1   0    2.54    0.13
  -1   0  13    2.70    0.13
   0  13  -1    2.65    0.13
   0  13   1    2.69    0.13
   0  13   3    5.02    0.23
   3   0  13    5.37    0.23
  13  -3   0    5.03    0.23
  13   3   0    4.96    0.23
 -13   3   0    5.20    0.23
  -3   0  13    5.44    0.23
   3   0 -13    4.47    0.22
 -13  -3   0    5.16    0.24
   0  13  -5   15.86    0.65
   5   0 -13   13.53    0.65
 -13  -5   0   15.93    0.66
  13   5   0   15.49    0.65
  -5   0  13   15.77    0.66
   0 -13  -5   15.34    0.65
   0  13   5   15.39    0.64
   0  13   5   16.03    0.65
   5   0  13   15.85    0.65
  13  -5   0   15.29    0.66
  13  -7   0    4.92    0.23
   7   0  13    4.58    0.22
  -7   0  13    4.81    0.22
  -7   0  13    4.81    0.22
   0  13   7    4.61    0.21
 -13   7   0    5.10    0.23
   0  13   7    4.89    0.22
   0 -13  -7    4.97    0.22
  13   7   0    4.71    0.22
   0  13  -7    5.06    0.22
   9   0 -13    7.19    0.32
   0 -13  -9    7.16    0.31
  13   9   0    7.22    0.31
   0  13   9    7.17    0.31
 -13   9   0    6.84    0.32
  13  -9   0    6.99    0.32
   0  13   9    7.38    0.31
   0 -13   9    7.08    0.31
  -9   0 -13    6.81    0.30
  -9   0  13    7.12    0.31
   0  13  -9    7.22    0.31
   9   0  13    7.28    0.32
  13 -11   0   16.79    0.74
 -11   0 -13   17.39    0.73
  11   0  13   17.62    0.74
   0 -13  11   16.65    0.73
   0  13  11   17.46    0.73
   0  13  11   17.24    0.73
   0 -13 -11   17.28    0.73
 -11   0  13   16.87    0.74
   0  13 -11   18.66    0.74
  11   0 -13   17.64    0.74
 -13  11   0   18.33    0.74
 -13   0  -1    2.71    0.14
   1  13   0    2.60    0.13
  -1  13   0    2.60    0.13
   0  -1  13    2.62    0.13
 -13   0   1    2.64    0.14
  13   0   1    2.63    0.13
  13   0  -1    2.68    0.13
   0   1  13    2.68    0.13
   2  -1  13    1.10    0.07
  13   2  -1    1.13    0.08
  -2   1  13    1.04    0.07
 -13   2   1    1.10    0.07
  -1  13   2    1.19    0.07
 -13  -2  -1    1.10    0.08
   1  13  -2    1.08    0.07
  13  -2   1    1.03    0.07
   2   1 -13    0.97    0.06
   2  -1 -13    0.92    0.06
  13   2   1    1.06    0.07
   1  13   2    1.09    0.07
  13  -2  -1    0.99    0.07
 -13  -2   1    1.02    0.07
 -13   2  -1    1.00    0.07
  -1  13  -2    1.13    0.07
   2   1  13    1.16    0.07
  -2  -1  13    1.00    0.07
   4  -1  13   25.67    1.05
   4   1 -13   22.34    1.05
  -4   1  13   25.75    1.05
  13  -4   1   25.60    1.05
   1  13  -4   25.97    1.05
 -13   4   1   25.88    1.05
  13   4  -1   25.74    1.05
 -13  -4  -1   25.69    1.06
  13   4   1   25.08    1.05
  -1  13  -4   26.04    1.05
   1 -13  -4   25.97    1.05
  -4  -1  13   26.11    1.05
   1  13   4   25.91    1.05
  -4  -1  13   21.95    1.04
   4  -1 -13   22.42    1.04
  13  -4  -1   24.88    1.05
 -13   4  -1   25.71    1.05
   4   1  13   25.04    1.05
 -13  -4   1   25.53    1.06
  13  -6   1   17.81    0.75
  -6   1  13   17.08    0.74
  -1  13   6   17.16    0.74
  -1  13   6   18.35    0.75
  -1 -13  -6   17.54    0.74
 -13   6   1   18.32    0.75
   1  13  -6   17.87    0.74
  -6   1  13   17.82    0.75
  13   6  -1   17.26    0.74
   6  -1  13   18.19    0.75
   6   1  13   17.51    0.75
   1 -13  -6   17.81    0.74
  -6  -1  13   17.22    0.74
  -6  -1  13   17.27    0.75
   1  13   6   18.03    0.74
   1  13   6   17.24    0.74
  -1  13  -6   17.82    0.74
  13  -6  -1   17.95    0.75
  13   6   1   17.71    0.74
 -13   6  -1   17.60    0.75
   1 -13   8   19.61    0.83
  -1  13   8   19.41    0.84
  -1  13   8   19.49    0.83
   1  13  -8   19.98    0.84
  13   8  -1   19.62    0.83
  -8   1  13   19.40    0.83
  -8   1  13   20.10    0.84
 -13   8   1   20.22    0.84
   8  -1  13   19.41    0.84
  -1 -13  -8   19.99    0.83
  13  -8   1   19.69    0.84
  13  -8  -1   20.02    0.84
   8  -1 -13   20.23    0.84
   1 -13  -8   19.48    0.83
  -1  13  -8   20.60    0.84
   1  13   8   20.39    0.84
  -8  -1  13   19.90    0.83
   8   1  13   20.46    0.84
  -8   1 -13   19.64    0.83
  13   8   1   19.95    0.83
   1  13   8   20.04    0.84
 -13   8  -1   20.35    0.84
  -1  13  10   12.04    0.51
 -13  10   1   12.27    0.52
  13 -10   1   11.94    0.52
   1  13 -10   11.64    0.52
  -1 -13 -10   11.90    0.51
 -10   1  13   11.76    0.52
 -10  -1 -13   12.05    0.51
  10   1 -13   11.96    0.52
  10  -1  13   12.00    0.52
  -1  13  10   11.59    0.52
   1 -13  10   11.87    0.51
  -1 -13  10   13.01    0.53
   1 -13 -10   12.18    0.51
  13 -10  -1   12.16    0.53
  10  -1 -13   11.85    0.52
  13  10   1   12.20    0.51
 -10  -1  13   12.03    0.52
   1  13  10   12.16    0.52
   1  13  10   12.11    0.51
 -13  10  -1   12.58    0.52
  10   1  13   12.40    0.52
  -1  13 -10   12.71    0.52
 -10   1 -13   11.85    0.51
   1 -13  12   30.78    1.27
 -12   1  13   30.63    1.27
  13 -12   1   30.85    1.28
  12   1 -13   30.24    1.28
  -1  13  12   30.18    1.27
   1  13 -12   31.33    1.27
 -12  -1 -13   30.23    1.26
  12  -1  13   30.47    1.27
 -13  12   1   31.32    1.28
  -1  13  12   30.98    1.27
  -1 -13 -12   30.06    1.26
  12  -1 -13   28.82    1.27
  13 -12  -1   30.12    1.28
  -1 -13  12   30.28    1.27
   1 -13 -12   29.90    1.27
   1  13  12   29.82    1.27
   1  13  12   30.11    1.27
  -1  13 -12   31.45    1.27
 -13  12  -1   30.60    1.28
 -12  -1  13   30.59    1.27
  12   1  13   30.53    1.27
 -12   1 -13   30.17    1.26
 -13  -1  -2    1.17    0.08
  -1   2  13    1.18    0.07
  13   1  -2    1.03    0.07
 -13   1   2    1.12    0.08
   1  -2  13    1.09    0.07
  13  -1   2    1.11    0.08
   2  13  -1    1.11    0.07
   1   2  13    1.09    0.07
 -13   1  -2    1.14    0.07
  -1  -2  13    1.08    0.07
  -2  13  -1    1.16    0.07
   2  13   1    1.10    0.07
  13  -1  -2    1.02    0.07
 -13  -1   2    1.07    0.08
  13   1   2    1.03    0.07
  -3   2  13    3.34    0.16
 -13   3   2    3.44    0.16
  13   3  -2    3.38    0.16
 -13  -3  -2    3.43    0.17
  -2  13   3    3.36    0.16
   2  13  -3    3.38    0.16
   3  -2  13    3.16    0.16
   3   2 -13    2.88    0.15
  13  -3   2    3.45    0.16
   3  -2 -13    2.88    0.15
  13  -3  -2    3.31    0.16
   2 -13  -3    3.41    0.16
  -2  13  -3    3.36    0.16
 -13  -3   2    3.60    0.17
  13   3   2    3.42    0.16
 -13   3  -2    3.47    0.16
  -3  -2  13    3.21    0.16
   3   2  13    3.58    0.16
   2  13  -5   29.93    1.21
  13  -5   2   28.14    1.21
   5  -2  13   29.17    1.21
  13   5  -2   28.53    1.21
  -5   2  13   29.06    1.21
  -2  13   5   28.56    1.22
  -2  13  -5   30.32    1.21
 -13  -5   2   29.90    1.21
   5   2  13   29.35    1.21
   5  -2 -13   24.95    1.20
  13  -5  -2   28.57    1.21
   2  13   5   30.44    1.21
 -13   5  -2   28.72    1.21
  13   5   2   28.94    1.20
   2 -13  -5   28.96    1.20
   2  13   5   28.61    1.20
  -5  -2  13   29.62    1.21
   2  13  -7    2.47    0.12
  -2 -13  -7    2.38    0.12
  -7   2  13    2.59    0.13
 -13   7   2    2.35    0.13
  13   7  -2    2.37    0.12
  -7   2  13    2.33    0.12
  -2  13   7    2.30    0.11
  -2  13   7    2.45    0.12
   7  -2  13    2.43    0.12
  13  -7   2    2.53    0.13
  13   7   2    2.47    0.12
  -7  -2  13    2.37    0.12
   2  13   7    2.42    0.12
   2 -13  -7    2.47    0.12
 -13   7  -2    2.40    0.13
  13  -7  -2    2.40    0.13
   7   2  13    2.40    0.12
  -7  -2  13    2.45    0.13
   7  -2 -13    2.49    0.13
  -2  13  -7    2.56    0.12
   2  13   7    2.34    0.12
  -9   2  13    2.18    0.11
   2 -13   9    2.15    0.11
   9  -2  13    2.29    0.11
  13  -9   2    2.06    0.12
   2  13  -9    2.16    0.11
  -9   2  13    2.28    0.12
  -2  13   9    2.18    0.11
 -13   9   2    2.24    0.12
  -2  13   9    2.20    0.11
  -2  13  -9    2.21    0.11
  -9  -2  13    2.21    0.11
   2  13   9    2.11    0.11
   2  13   9    2.24    0.11
   9  -2 -13    2.33    0.12
  13   9   2    2.21    0.11
 -13   9  -2    2.29    0.12
   9   2  13    2.31    0.12
  13  -9  -2    2.13    0.12
   2 -13  -9    2.12    0.11
 -13  11   2   13.38    0.58
  11  -2  13   13.73    0.57
 -11   2  13   12.70    0.57
   2 -13  11   13.26    0.57
  11   2 -13   13.16    0.58
  -2  13  11   13.49    0.57
   2  13 -11   13.26    0.57
  13 -11   2   13.52    0.58
  -2  13  11   12.75    0.57
  13 -11  -2   13.89    0.58
  13  11   2   13.19    0.57
 -11   2 -13   13.63    0.57
  -2  13 -11   13.35    0.57
  11  -2 -13   13.93    0.58
  -2 -13  11   13.86    0.57
 -11  -2  13   13.26    0.58
   2  13  11   13.22    0.57
   2  13  11   13.41    0.57
  11   2  13   13.50    0.57
 -13  11  -2   13.71    0.58
  13   0  -3    5.24    0.23
   0  -3 -13    4.69    0.22
  13   0   3    5.00    0.23
 -13   0   3    5.15    0.24
   0   3 -13    5.09    0.22
  -3  13   0    5.17    0.23
   3  13   0    4.97    0.23
   0   3  13    5.31    0.23
 -13   0  -3    5.21    0.23
   0  -3  13    5.36    0.23
  -2   3  13    3.52    0.16
 -13  -2  -3    3.18    0.16
 -13   2   3    3.38    0.16
  -3  13   2    3.39    0.16
  13  -2   3    3.29    0.16
  13   2  -3    3.26    0.16
   2  -3  13    3.51    0.16
  13   2   3    3.39    0.16
  -3  13  -2    3.32    0.16
   3 -13  -2    3.45    0.16
   3  13   2    3.37    0.16
  -2  -3  13    3.45    0.16
  13  -2  -3    3.29    0.16
   2  -3 -13    2.89    0.15
 -13   2  -3    3.48    0.16
   2   3  13    3.42    0.16
  13   4  -3    3.09    0.15
  13  -4   3    3.11    0.15
 -13   4   3    3.06    0.15
 -13  -4  -3    2.99    0.15
   4  -3  13    2.93    0.14
   3  13  -4    3.03    0.14
  -4   3  13    2.85    0.15
  -3  13   4    3.05    0.15
  -4  -3  13    3.11    0.15
  13  -4  -3    3.03    0.15
   4   3  13    2.87    0.15
   3 -13  -4    2.89    0.15
 -13   4  -3    3.03    0.15
   3  13   4    3.13    0.15
  -3  13  -4    3.10    0.15
   4  -3 -13    3.05    0.15
  13   4   3    2.95    0.14
  -6   3  13    1.14    0.07
  -6   3  13    1.41    0.08
  -3  13   6    1.28    0.07
   6  -3  13    1.38    0.08
  -3  13   6    1.17    0.09
  13   6  -3    1.26    0.08
   3  13  -6    1.21    0.08
 -13   6   3    1.28    0.08
  13  -6   3    1.31    0.08
  13   6   3    1.35    0.07
  -6  -3  13    1.33    0.07
  -6  -3  13    1.38    0.08
 -13   6  -3    1.36    0.08
   6   3  13    1.33    0.08
  13  -6  -3    1.36    0.08
   3  13   6    1.36    0.07
  -3  13  -6    1.28    0.08
   3 -13  -6    1.36    0.09
   6  -3 -13    1.44    0.08
 -13  -6   3    1.28    0.09
   3  13   6    1.26    0.08
 -13   8   3    2.20    0.12
  -8   3  13    2.32    0.12
  -3  13   8    2.19    0.12
   8  -3  13    2.41    0.12
  13  -8   3    2.40    0.13
  -3  13   8    2.23    0.11
  -8   3  13    2.45    0.12
   3  13  -8    2.37    0.12
  13   8  -3    2.32    0.12
  -8   3 -13    2.30    0.11
  -8  -3  13    2.30    0.12
  13  -8  -3    2.44    0.13
 -13   8  -3    2.33    0.12
   3  13   8    2.37    0.11
   3 -13  -8    2.39    0.12
   3  13   8    2.42    0.12
  13   8   3    2.21    0.11
   8   3  13    2.33    0.12
  -3  13  -8    2.46    0.12
   8  -3 -13    2.26    0.12
  13 -10   3    0.34    0.04
  10  -3  13    0.39    0.04
 -10   3  13    0.24    0.04
 -10   3  13    0.39    0.04
  -3  13  10    0.37    0.04
 -13  10   3    0.34    0.05
   3 -13  10    0.32    0.03
   3  13 -10    0.35    0.04
  -3  13  10    0.33    0.04
  13 -10  -3    0.27    0.04
  13  10   3    0.27    0.03
  -3  13 -10    0.30    0.04
 -10   3 -13    0.26    0.03
   3  13  10    0.27    0.03
  10  -3 -13    0.30    0.04
  10   3  13    0.31    0.04
 -10  -3  13    0.30    0.04
 -13  10  -3    0.25    0.04
   3  13  10    0.29    0.03
   3 -13 -10    0.29    0.04
   3 -13  12    5.82    0.26
 -13  12   3    6.01    0.27
  12  -3  13    5.85    0.26
   3  13 -12    5.99    0.26
  -3  13  12    5.63    0.26
  13 -12   3    5.72    0.27
 -12   3  13    5.74    0.26
  -3  13  12    6.05    0.26
  12   3 -13    5.52    0.27
   3  13  12    5.50    0.25
  12   3  13    5.80    0.26
 -12   3 -13    5.86    0.25
 -12  -3  13    5.51    0.26
   3 -13 -12    5.74    0.26
  12  -3 -13    5.74    0.27
  -3 -13  12    6.05    0.26
  -3  13 -12    5.70    0.26
  13  12   3    5.45    0.25
  13 -12  -3    5.58    0.27
   3  13  12    5.86    0.26
 -13  12  -3    5.67    0.26
 -13  -1  -4   25.50    1.07
   1  -4  13   25.60    1.06
   4  13  -1   26.47    1.06
  13   1  -4   25.76    1.07
  -4  13   1   25.90    1.07
  13  -1   4   25.34    1.06
   1   4 -13   26.49    1.05
 -13   1   4   26.25    1.07
  -1   4  13   24.56    1.06
 -13   1  -4   25.44    1.07
  -1  -4  13   25.10    1.06
  13  -1  -4   25.62    1.07
  -1   4 -13   25.70    1.05
   4 -13  -1   25.46    1.07
   1   4  13   24.58    1.06
   1  -4 -13   22.57    1.05
 -13  -1   4   26.39    1.07
   4  13   1   25.92    1.06
  13   1   4   24.84    1.06
  -4  13  -1   26.13    1.07
  13  -3   4    2.91    0.14
  13   3  -4    3.11    0.14
  -3  -4 -13    2.79    0.13
   3  -4  13    2.84    0.14
  -4  13   3    2.95    0.14
 -13  -3  -4    3.10    0.15
  -3   4  13    2.84    0.14
  -3  -4  13    2.91    0.14
  13  -3  -4    2.97    0.15
  -3  -4  13    2.63    0.13
 -13  -3   4    3.08    0.15
   3  -4 -13    2.61    0.14
  13   3   4    2.85    0.14
   4 -13  -3    2.95    0.14
  -4  13  -3    3.02    0.14
 -13   3  -4    2.98    0.14
   3   4  13    3.09    0.14
   5  -4  13   34.34    1.42
  -5   4  13   34.83    1.43
 -13   5   4   34.82    1.43
  -5   4  13   32.46    1.41
  -4  13   5   34.24    1.42
  13  -5   4   34.82    1.43
   4  13  -5   34.78    1.42
  -5  -4 -13   32.17    1.41
  13   5  -4   34.83    1.42
  -4  13  -5   34.25    1.42
  -5  -4  13   32.98    1.42
   5  -4 -13   34.22    1.42
 -13  -5   4   35.37    1.43
   4  13   5   34.10    1.42
   5   4  13   34.69    1.42
  13  -5  -4   34.84    1.43
   4 -13  -5   33.78    1.42
  -5  -4  13   35.65    1.43
  -5   4 -13   33.26    1.41
 -13   5  -4   34.94    1.43
  13   5   4   33.60    1.42
  -7   4  13    2.19    0.12
   4  13  -7    1.99    0.12
 -13   7   4    2.18    0.12
  13  -7   4    2.24    0.12
  13   7  -4    2.21    0.12
   7  -4  13    2.25    0.12
 -13   7  -4    2.34    0.12
   7   4  13    2.34    0.12
  13   7   4    2.49    0.11
   4 -13  -7    2.41    0.12
   7  -4 -13    2.35    0.12
  -7   4 -13    2.41    0.11
 -13  -7   4    2.36    0.13
   4  13   7    2.32    0.12
   4  13   7    2.49    0.11
  -4  13  -7    2.26    0.12
  13  -7  -4    2.45    0.13
  -4  13   9   14.97    0.62
 -13   9   4   14.96    0.63
   9  -4  13   14.45    0.62
   4  13  -9   14.88    0.62
  13  -9   4   14.87    0.63
  -4  13   9   14.09    0.61
  -9   4  13   13.87    0.62
  -9   4  13   14.56    0.63
   9  -4 -13   14.59    0.63
  -4  13  -9   15.41    0.62
   4  13   9   14.12    0.62
   4 -13  -9   14.26    0.62
   9   4  13   14.43    0.62
  13  -9  -4   14.56    0.63
 -13   9  -4   14.82    0.62
  -9   4 -13   14.81    0.61
   4  13   9   14.81    0.62
  -9  -4  13   14.69    0.62
 -13  11   4    1.12    0.08
  13 -11   4    1.13    0.08
  11  -4  13    1.22    0.07
  -4  13  11    1.10    0.07
 -11   4  13    1.13    0.07
   4 -13  11    1.08    0.06
   4  13 -11    1.03    0.07
  -4  13  11    1.05    0.07
 -11   4  13    1.15    0.08
  11   4  13    1.15    0.07
   4  13  11    1.04    0.07
   4  13  11    1.08    0.07
 -11   4 -13    1.16    0.06
   4 -13 -11    1.07    0.07
  11  -4 -13    1.23    0.08
 -13  11  -4    1.15    0.08
  13 -11  -4    1.05    0.08
 -11  -4  13    1.01    0.08
  -4  13 -11    1.13    0.07
   0   5  13   16.11    0.67
   0  -5  13   15.33    0.67
  -5  13   0   16.20    0.67
   0  -5 -13   14.17    0.66
 -13   0   5   15.51    0.67
   0   5 -13   16.24    0.66
 -13   0  -5   16.05    0.67
  13   0  -5   16.10    0.67
   0  -5 -13   15.79    0.66
   5  13   0   16.25    0.67
  13   0   5   15.71    0.66
   5 -13   0   15.87    0.67
 -13   2   5   29.70    1.19
  13   2  -5   29.07    1.19
  -2   5  13   29.06    1.19
 -13  -2  -5   29.33    1.19
  -2  -5 -13   26.83    1.18
   2  -5  13   28.79    1.19
  -2   5  13   27.24    1.17
  13   2   5   28.10    1.18
  -2  -5  13   28.99    1.19
   2  -5 -13   24.98    1.18
   5 -13  -2   28.61    1.19
  -2  -5  13   28.13    1.18
   2  -5 -13   28.47    1.18
   2   5  13   28.37    1.19
   5  13   2   29.33    1.19
  13  -2  -5   28.39    1.19
 -13   2  -5   29.55    1.19
  -2   5 -13   28.78    1.17
  -5  13  -2   29.31    1.19
  -4  -5 -13   31.64    1.42
  -5  13   4   34.36    1.43
  13   4  -5   34.31    1.43
  -4   5  13   34.13    1.43
  13  -4   5   34.29    1.43
   4  -5  13   34.75    1.43
 -13   4   5   34.78    1.44
   5  13  -4   34.57    1.43
  -4  -5  13   34.98    1.44
   5 -13  -4   34.88    1.43
 -13  -4   5   34.71    1.44
   5  13   4   34.19    1.43
  -4   5 -13   34.42    1.42
   4   5  13   35.78    1.43
  -5  13  -4   35.10    1.43
   4  -5 -13   34.31    1.43
  13   4   5   33.74    1.43
 -13   4  -5   35.49    1.43
  13  -4  -5   34.10    1.44
   6  -5  13    7.14    0.31
   5  13  -6    6.80    0.31
  -5  13   6    7.14    0.31
  13  -6   5    7.60    0.31
 -13   6   5    7.08    0.31
  -6   5  13    7.24    0.31
  -6  -5 -13    6.59    0.30
  -6   5  13    6.75    0.30
  13   6  -5    7.07    0.31
  13  -6  -5    7.07    0.31
   6   5  13    7.00    0.31
  -5  13  -6    6.64    0.31
 -13   6  -5    7.17    0.31
  -6   5 -13    6.75    0.29
  -6  -5  13    6.76    0.30
   5  13   6    6.79    0.30
   5 -13  -6    6.92    0.31
  13   6   5    6.75    0.30
  -6  -5  13    6.81    0.31
   6  -5 -13    6.98    0.31
   5  13  -8    1.88    0.10
   8  -5  13    1.94    0.10
  -5  13   8    1.87    0.09
  -8   5  13    1.88    0.10
  -8   5  13    1.93    0.11
  13  -8   5    1.98    0.11
  -5  13   8    2.00    0.12
  -8  -5 -13    1.75    0.09
 -13  -8   5    1.86    0.11
 -13   8  -5    1.85    0.10
  -8  -5  13    1.90    0.10
   8   5  13    1.76    0.10
   5 -13  -8    1.91    0.10
  -5  13  -8    1.95    0.10
   8  -5 -13    1.96    0.11
   5  13   8    1.94    0.10
   5  13   8    1.99    0.10
  13  -8  -5    1.82    0.11
  -8   5 -13    1.91    0.09
  -5  13  10   16.94    0.73
  13 -10   5   17.29    0.74
  10  -5  13   17.16    0.73
 -13  10   5   17.80    0.74
 -10   5  13   17.34    0.73
 -10   5  13   17.06    0.74
  -5  13  10   17.40    0.73
   5  13 -10   18.13    0.73
 -10  -5  13   17.38    0.74
  10   5  13   17.08    0.73
 -10   5 -13   17.80    0.73
   5 -13 -10   17.25    0.73
  -5  13 -10   17.54    0.73
  13 -10  -5   16.95    0.74
 -13  10  -5   17.38    0.74
  10  -5 -13   17.08    0.74
   5  13  10   17.04    0.73
   5  13  10   17.39    0.73
   5 -13  12   38.80    1.70
  -5  13  12   40.15    1.70
 -12   5  13   42.04    1.71
  -5  13  12   40.50    1.71
  12  -5  13   41.89    1.71
 -12   5  13   41.16    1.71
 -13  12   5   41.88    1.71
   5  13 -12   42.93    1.71
  13 -12   5   41.77    1.72
 -12  -5  13   40.48    1.71
   5 -13 -12   40.73    1.71
 -12   5 -13   41.15    1.70
  13 -12  -5   39.20    1.71
  12  -5 -13   42.37    1.71
  12   5  13   40.58    1.71
  -5  13 -12   41.48    1.70
   5  13  12   39.65    1.70
   5  13  12   41.98    1.71
 -13  12  -5   41.60    1.71
 -13   1   6   17.99    0.75
   6  13  -1   17.90    0.74
  -1  -6 -13   16.08    0.74
  -1  -6 -13   17.60    0.74
  13  -1   6   17.47    0.74
   1  -6  13   17.75    0.74
  -1   6  13   17.24    0.73
  -1   6  13   18.06    0.75
  13   1  -6   18.24    0.75
   1   6 -13   18.16    0.74
   6 -13   1   18.08    0.75
  -6  13   1   18.07    0.75
 -13  -1  -6   18.26    0.75
  -1  -6  13   17.88    0.75
 -13   1  -6   17.85    0.75
   6 -13  -1   17.87    0.75
  -1  -6  13   16.98    0.73
 -13  -1   6   17.50    0.75
  13   1   6   17.61    0.74
   1  -6 -13   18.23    0.74
   1   6  13   17.77    0.75
  13  -1  -6   17.89    0.75
   1  -6 -13   15.65    0.74
   6  13   1   17.72    0.74
  -6  13  -1   18.16    0.75
  -1   6 -13   17.57    0.73
   3   6 -13    1.29    0.07
 -13  -3  -6    1.31    0.08
  -3  -6 -13    1.31    0.07
  -6  13   3    1.44    0.08
  13  -3   6    1.37    0.08
  -3  -6 -13    1.14    0.07
   3  -6  13    1.31    0.08
 -13   3   6    1.37    0.09
  -3   6  13    1.42    0.08
  13   3  -6    1.31    0.08
 -13   3  -6    1.31    0.08
  13   3   6    1.32    0.07
   3  -6 -13    1.03    0.07
   6 -13  -3    1.27    0.08
   3   6  13    1.37    0.08
  13  -3  -6    1.22    0.08
 -13  -3   6    1.33    0.09
   6  13   3    1.31    0.08
  -6  13  -3    1.27    0.08
  -3  -6  13    1.37    0.08
  -3   6 -13    1.29    0.07
   5  -6  13    7.15    0.30
 -13   5   6    7.18    0.31
  -6  13   5    7.10    0.31
  -5   6  13    7.04    0.31
  13   5  -6    7.39    0.31
  -5   6  13    6.57    0.30
  13  -5   6    7.12    0.31
   6  13  -5    7.20    0.31
  -5  -6 -13    6.25    0.30
 -13   5  -6    7.17    0.31
  13   5   6    6.64    0.30
  -5  -6  13    6.74    0.30
  -5  -6  13    7.11    0.31
  -5   6 -13    6.79    0.30
  -6  13  -5    6.79    0.31
   5  -6 -13    6.98    0.31
   6 -13  -5    7.20    0.31
  13  -5  -6    6.81    0.31
   5   6  13    7.12    0.31
   6  13   5    6.84    0.31
  -7  -6 -13    4.03    0.19
 -13   7   6    4.44    0.21
  -7   6  13    4.44    0.21
  13  -7   6    4.39    0.21
  -7   6  13    4.43    0.20
   6  13  -7    4.56    0.20
  -6  13   7    4.24    0.21
   7  -6  13    4.34    0.20
  -6  13   7    4.35    0.20
   6 -13  -7    4.50    0.21
   7   6  13    4.28    0.20
  -7  -6  13    4.37    0.20
  13  -7  -6    4.51    0.21
 -13  -7   6    4.61    0.22
  -7   6 -13    4.62    0.20
 -13   7  -6    4.66    0.21
   6  13   7    4.49    0.20
   6  13   7    4.64    0.20
  -6  13  -7    4.43    0.21
   7  -6 -13    4.36    0.21
  13  -9   6    4.44    0.22
   6  13  -9    4.76    0.21
  -9   6  13    4.39    0.21
   9  -6  13    4.41    0.21
  -6  13   9    4.55    0.21
  -9  -6 -13    3.88    0.21
  -6  13   9    4.39    0.20
  -9   6  13    4.47    0.21
 -13   9   6    4.80    0.22
  -9  -6  13    4.61    0.21
   9   6  13    4.56    0.21
   6  13   9    4.59    0.21
 -13   9  -6    4.64    0.21
   9  -6 -13    4.73    0.22
   6  13   9    4.79    0.21
   6 -13  -9    4.66    0.21
  13  -9  -6    4.51    0.22
  -9   6 -13    4.84    0.20
  -6  13  -9    4.69    0.21
 -11   6  13    8.50    0.38
  13 -11   6    8.70    0.39
 -11   6  13    8.52    0.38
  -6  13  11    8.47    0.38
 -13  11   6    8.79    0.39
  -6  13  11    8.35    0.37
   6  13 -11    8.96    0.38
  11  -6  13    8.70    0.38
 -11   6 -13    8.45    0.37
  11  -6 -13    8.96    0.39
   6  13  11    8.46    0.38
  11   6  13    8.69    0.38
 -13  11  -6    8.86    0.38
 -11  -6  13    8.53    0.39
  -6  13 -11    8.95    0.38
   6 -13 -11    8.99    0.38
  13 -11  -6    8.91    0.39
   0  -7 -13    4.94    0.22
  13   0  -7    4.90    0.23
  13   0   7    4.85    0.22
   7  13   0    5.18    0.22
 -13   0  -7    5.14    0.23
 -13   0   7    5.11    0.23
  -7  13   0    4.92    0.23
   0  -7  13    4.68    0.21
   0  -7  13    4.70    0.22
   0   7 -13    4.99    0.21
   0   7  13    4.95    0.22
   7 -13   0    4.74    0.23
   7 -13   2    2.46    0.13
   2   7 -13    2.50    0.11
  -2   7  13    2.39    0.12
   2  -7  13    2.62    0.12
  -2  -7 -13    2.07    0.11
 -13  -2  -7    2.31    0.12
   7  13  -2    2.35    0.12
  13   2  -7    2.55    0.13
  13  -2   7    2.24    0.15
  -7  13   2    2.49    0.13
  -2  -7 -13    2.30    0.11
 -13   2   7    2.38    0.13
 -13   2  -7    2.52    0.12
   7  13   2    2.47    0.12
  -2   7 -13    2.53    0.11
 -13  -2   7    2.39    0.13
  13  -2  -7    2.46    0.13
  13   2   7    2.44    0.12
   2   7  13    2.53    0.12
  -7  13  -2    2.51    0.13
   2  -7 -13    2.50    0.12
   2  -7 -13    2.13    0.12
  -2  -7  13    2.50    0.13
   7 -13  -2    2.48    0.13
   4   7 -13    2.12    0.11
  -4   7  13    2.19    0.12
  13   4  -7    2.10    0.12
 -13   4   7    2.23    0.12
   4  -7  13    2.27    0.11
  -4   7  13    1.89    0.11
  -7  13   4    2.18    0.12
  -4  -7 -13    1.86    0.11
  13  -4   7    2.22    0.12
   7  13  -4    2.17    0.12
   7  13   4    2.26    0.12
   7 -13  -4    2.37    0.12
  -7  13  -4    2.34    0.12
  13  -4  -7    2.24    0.12
 -13   4  -7    2.43    0.12
  13   4   7    2.37    0.11
 -13  -4   7    2.52    0.13
  -4  -7  13    2.32    0.11
  -4  -7  13    2.59    0.12
   4  -7 -13    2.33    0.12
   4   7  13    2.52    0.12
  -4   7 -13    2.41    0.11
 -13   6   7    4.58    0.21
  13  -6   7    4.39    0.21
   7  13  -6    4.58    0.21
  -6   7  13    4.23    0.20
  -6  -7 -13    4.03    0.20
   6  -7  13    4.40    0.20
  -6   7  13    4.34    0.21
  -7  13   6    4.51    0.21
   6   7  13    4.57    0.21
  -7  13  -6    4.60    0.21
   7 -13  -6    4.30    0.21
  13  -6  -7    4.48    0.21
   7  13   6    4.50    0.20
 -13   6  -7    4.54    0.21
   6  -7 -13    4.59    0.21
 -13  -6   7    4.56    0.22
  -6   7 -13    4.49    0.20
  -6  -7  13    4.27    0.20
  -8  -7 -13    5.72    0.27
  -8   7  13    6.05    0.27
  13  -8   7    5.81    0.28
  -7  13   8    6.03    0.27
   8  -7  13    6.24    0.27
   7  13  -8    5.98    0.27
 -13   8   7    6.10    0.28
  -8   7  13    6.11    0.27
  -7  13   8    6.01    0.26
  13  -8  -7    5.89    0.28
  -7  13  -8    6.15    0.27
 -13   8  -7    6.35    0.27
   8  -7 -13    6.05    0.27
 -13  -8   7    6.01    0.28
   8   7  13    5.90    0.27
   7  13   8    6.07    0.27
   7 -13  -8    6.18    0.27
  -8   7 -13    5.95    0.26
   7  13   8    6.02    0.27
  -8  -7  13    6.11    0.27
   7  13 -10    9.70    0.43
  13 -10   7   10.28    0.44
 -13  10   7   10.21    0.44
  -7  13  10    9.76    0.42
   7 -13  10    9.74    0.42
  10  -7  13   10.11    0.43
 -10   7  13    9.73    0.43
 -10   7  13    9.62    0.43
  -7  13  10    9.98    0.43
  13 -10  -7    9.85    0.44
 -10   7 -13    9.86    0.42
  10  -7 -13    9.78    0.43
  10   7  13    9.94    0.43
 -10  -7  13    9.73    0.43
   7  13  10    9.82    0.43
  -7  13 -10    9.95    0.43
 -13  10  -7    9.87    0.43
   7 -13 -10   10.12    0.43
 -12   7  13   37.01    1.53
   7 -13  12   35.33    1.52
   7  13 -12   37.63    1.53
  -7  13  12   35.70    1.54
 -13  12   7   36.96    1.53
 -13  12   7   36.13    1.53
  13 -12   7   35.93    1.53
  12  -7  13   36.05    1.52
  -7  13  12   37.08    1.52
   7 -13 -12   36.93    1.53
 -13  12  -7   37.44    1.53
  12   7  13   36.04    1.53
 -12  -7  13   36.89    1.55
 -12   7 -13   37.48    1.52
  12  -7 -13   37.00    1.53
  -7  13 -12   37.42    1.52
   7  13  12   35.85    1.53
  13 -12  -7   36.75    1.53
   8 -13   1   20.28    0.84
  -1  -8 -13   19.33    0.83
  -8  13   1   19.66    0.84
 -13  -1  -8   19.79    0.84
  13   1  -8   19.63    0.84
 -13   1   8   20.21    0.84
  -1   8  13   19.63    0.83
   8  13  -1   20.89    0.84
  13  -1   8   19.88    0.83
   1   8 -13   20.30    0.83
  -1  -8 -13   17.09    0.83
   1  -8  13   19.63    0.83
   1   8  13   20.74    0.84
   8  13   1   20.69    0.84
 -13   1  -8   20.39    0.84
   8 -13  -1   20.20    0.84
   1   8  13   17.61    0.82
  13  -1  -8   19.70    0.84
  -1   8 -13   20.98    0.83
  13   1   8   19.48    0.83
  -8  13  -1   20.71    0.84
   1  -8 -13   19.33    0.83
  -1  -8  13   20.10    0.84
 -13  -1   8   20.28    0.84
  13  -3   8    2.33    0.12
 -13  -3  -8    2.39    0.12
  13   3  -8    2.28    0.12
 -13   3   8    2.33    0.12
   3  -8  13    2.23    0.12
   8  13  -3    2.39    0.12
  -3   8  13    2.13    0.11
   8 -13   3    2.33    0.13
   3   8 -13    2.39    0.11
  -8  13   3    2.37    0.12
  -3   8  13    2.39    0.12
  -3  -8  13    2.46    0.12
  -3  -8  13    2.29    0.12
   8 -13  -3    2.28    0.12
   8  13   3    2.25    0.12
  -3   8 -13    2.43    0.11
   3  -8 -13    2.24    0.12
  13   3   8    2.28    0.11
 -13  -3   8    2.48    0.13
 -13   3  -8    2.38    0.12
   3   8  13    2.36    0.12
  13  -3  -8    2.37    0.13
  -8  13  -3    2.31    0.12
  -5   8  13    1.88    0.10
 -13   5   8    1.76    0.11
  -5  -8 -13    1.79    0.11
   5  -8  13    1.98    0.10
  -5   8  13    1.85    0.10
   8  13  -5    1.94    0.10
  13   5  -8    2.05    0.11
  13  -5   8    1.99    0.11
   5   8 -13    2.13    0.10
  -8  13   5    1.97    0.11
  -8  13  -5    1.97    0.11
   5   8  13    1.95    0.10
  13  -5  -8    1.91    0.11
 -13   5  -8    1.86    0.10
  -5   8 -13    1.93    0.09
   8 -13  -5    1.98    0.11
 -13  -5   8    1.91    0.11
   5  -8 -13    2.00    0.11
  -5  -8  13    2.07    0.11
  -5  -8  13    1.81    0.11
  -7   8  13    5.84    0.27
   8  13  -7    6.11    0.27
  13  -7   8    6.08    0.28
 -13   7   8    6.00    0.28
  -8  13   7    5.95    0.27
  -7  -8 -13    5.28    0.27
  -7   8  13    5.97    0.27
   7  -8  13    6.01    0.27
 -13   7  -8    6.40    0.27
  -7  -8  13    5.98    0.27
 -13  -7   8    6.20    0.28
  -8  13  -7    6.36    0.27
  -7   8 -13    6.09    0.26
   7   8  13    6.31    0.27
   8 -13  -7    6.25    0.28
  13  -7  -8    6.13    0.28
   7  -8 -13    6.26    0.28
  -8  13   9   14.71    0.63
   9  -8  13   15.26    0.64
   8  13  -9   15.19    0.64
  13  -9   8   15.22    0.65
  -9   8  13   14.68    0.64
  -8  13   9   14.99    0.65
 -13   9   8   15.48    0.65
  -9   8  13   14.99    0.64
  13  -9  -8   15.44    0.65
  -9   8 -13   14.94    0.63
   9  -8 -13   14.75    0.65
   9   8  13   15.61    0.64
   8 -13  -9   14.93    0.65
  -8  13  -9   15.12    0.64
   8  13   9   15.04    0.64
 -13  -9   8   15.26    0.65
  -9  -8  13   14.62    0.65
 -13   9  -8   15.41    0.64
 -13  11   8    3.36    0.17
 -11   8  13    3.15    0.16
 -13  11   8    3.29    0.16
  11  -8  13    3.35    0.16
  -8  13  11    3.29    0.16
  -8  13  11    3.29    0.15
 -11   8  13    3.24    0.16
   8  13 -11    3.47    0.16
 -11   8 -13    3.29    0.15
  -8  13 -11    3.20    0.16
  11  -8 -13    3.13    0.17
  13 -11  -8    3.16    0.17
 -11  -8  13    3.32    0.17
 -13  11  -8    3.21    0.16
   8 -13 -11    3.20    0.16
  11   8  13    3.52    0.16
   8  13  11    3.21    0.16
   0   9 -13    7.17    0.31
   0   9  13    6.59    0.30
   0   9  13    7.36    0.31
  -9  13   0    7.07    0.32
   0  -9 -13    7.19    0.31
  13   0   9    6.93    0.31
  13   0   9    7.09    0.31
 -13   0  -9    7.30    0.31
   9 -13   0    7.21    0.32
 -13   0   9    7.04    0.32
   0  -9  13    7.37    0.31
  13   0  -9    6.98    0.32
 -13   2   9    2.10    0.12
  13   2  -9    2.34    0.12
  -2   9  13    2.04    0.11
 -13  -2  -9    2.24    0.12
   9  13  -2    2.01    0.12
   2  -9  13    2.32    0.11
  13  -2   9    2.27    0.12
  13  -2   9    2.38    0.11
  -9  13   2    2.40    0.12
  -2   9  13    2.33    0.12
  -2  -9 -13    2.18    0.11
   9 -13   2    2.24    0.12
   2   9 -13    2.15    0.11
   9 -13  -2    2.22    0.12
  13   2   9    2.25    0.11
 -13   2  -9    2.29    0.12
 -13  -2   9    2.23    0.13
   2   9  13    2.28    0.12
  13   2   9    2.27    0.12
   2  -9 -13    2.23    0.11
  -9  13  -2    2.34    0.12
  -2   9 -13    2.22    0.11
  13  -2  -9    2.25    0.12
  -2  -9  13    2.32    0.12
  -4   9  13   14.81    0.63
  13  -4   9   14.58    0.62
   9 -13   4   14.31    0.63
   4   9 -13   15.32    0.62
   4  -9  13   14.30    0.62
  -4   9  13   14.33    0.62
  13   4  -9   15.00    0.63
   9  13  -4   15.28    0.63
  -9  13   4   14.81    0.63
 -13   4   9   14.92    0.63
  13  -4   9   14.48    0.63
  -4  -9  13   14.76    0.63
  -4   9 -13   15.26    0.62
 -13   4  -9   14.51    0.63
 -13  -4   9   14.27    0.63
  -9  13  -4   15.33    0.63
  13  -4  -9   14.91    0.63
   4   9  13   14.75    0.63
  -4  -9  13   14.53    0.66
   4  -9 -13   14.62    0.63
   9 -13  -4   14.57    0.63
   6  -9  13    4.31    0.21
  -6   9  13    4.45    0.21
  -6   9  13    4.46    0.21
 -13   6   9    4.34    0.21
  -9  13   6    4.82    0.22
  13  -6   9    4.40    0.21
  -9  13  -6    4.60    0.21
  -6  -9  13    4.73    0.21
   6  -9 -13    4.65    0.21
 -13   6  -9    4.77    0.21
   6   9  13    4.63    0.21
  13  -6  -9    4.57    0.22
  -6   9 -13    4.61    0.20
   9 -13  -6    4.55    0.22
 -13  -6   9    4.79    0.22
  -8   9  13   15.10    0.64
   8  -9  13   15.46    0.64
  -8   9  13   14.86    0.64
 -13   8   9   15.53    0.65
  -9  13   8   14.86    0.63
  13  -8   9   15.41    0.64
  -9  13   8   15.00    0.65
 -13   8  -9   15.25    0.64
  -8  -9  13   14.92    0.65
   8   9  13   14.93    0.64
 -13  -8   9   15.17    0.65
  -8   9 -13   15.12    0.64
   9 -13  -8   15.02    0.65
  13  -8  -9   14.72    0.65
  -9  13  -8   15.04    0.64
   8  -9 -13   15.16    0.65
 -10   9  13    4.88    0.23
 -13  10   9    5.19    0.23
  10  -9  13    5.01    0.22
  -9  13  10    4.92    0.23
  -9  13  10    4.64    0.22
 -10   9  13    4.66    0.23
 -13  10   9    5.05    0.23
  13 -10  -9    5.02    0.24
 -10   9 -13    5.00    0.22
   9  13  10    4.93    0.23
 -13 -10   9    4.85    0.24
  10   9  13    5.08    0.23
   9 -13 -10    5.06    0.23
  -9  13 -10    4.97    0.23
  10  -9 -13    4.90    0.23
 -10  -9  13    4.75    0.23
 -13  10  -9    4.77    0.23
 -13  12   9    4.54    0.21
 -12   9  13    4.61    0.21
   9 -13  12    4.73    0.23
  12  -9  13    4.66    0.21
  -9  13  12    4.38    0.21
 -13  12   9    4.72    0.22
 -12   9  13    4.37    0.21
  -9  13  12    4.26    0.21
 -12   9 -13    4.80    0.21
 -12  -9  13    4.39    0.22
  12  -9 -13    4.49    0.22
 -13  12  -9    4.53    0.21
   9  13  12    4.46    0.21
  12   9  13    4.32    0.21
  13 -12  -9    4.21    0.22
  -9  13 -12    4.57    0.21
   9 -13 -12    4.52    0.22
   1  10 -13   12.05    0.51
 -13   1  10   11.92    0.52
 -10  13   1   12.00    0.52
  13  -1  10   11.89    0.52
  13   1 -10   11.99    0.52
  10 -13   1   11.72    0.52
   1 -10  13   11.82    0.52
 -13  -1 -10   12.11    0.52
  -1  10  13   11.92    0.52
  -1 -10 -13   11.68    0.51
  -1  10  13   11.39    0.51
  10 -13  -1   12.51    0.52
  13  -1 -10   12.43    0.52
   1  10  13   11.83    0.51
  -1  10 -13   12.28    0.51
   1  10  13   12.30    0.52
   1 -10 -13   12.32    0.51
 -13  -1  10   12.50    0.52
  13   1  10   12.40    0.52
 -13   1 -10   12.12    0.52
  -1 -10  13   12.27    0.52
  10 -13   3    0.27    0.04
  13  -3  10    0.35    0.04
 -13  -3 -10    0.36    0.04
  -3  10  13    0.35    0.04
   3 -10  13    0.31    0.04
 -13   3  10    0.25    0.04
  -3  10  13    0.33    0.04
 -10  13   3    0.34    0.04
  13   3 -10    0.41    0.05
   3  10 -13    0.34    0.04
   3  10  13    0.26    0.04
  -3  10 -13    0.29    0.03
  -3 -10  13    0.26    0.04
 -10  13  -3    0.32    0.04
 -13  -3  10    0.26    0.04
   3  10  13    0.33    0.04
  10 -13  -3    0.34    0.04
   3 -10 -13    0.33    0.04
  13  -3 -10    0.27    0.04
 -13   3 -10    0.31    0.04
  13   3  10    0.24    0.04
 -10  13   5   17.62    0.74
   5 -10  13   17.08    0.73
   5  10 -13   18.00    0.73
  -5  10  13   16.81    0.73
  13  -5  10   17.48    0.73
  -5  10  13   17.45    0.73
 -13   5  10   17.08    0.74
  10 -13   5   17.93    0.74
   5 -10 -13   17.49    0.74
  13   5  10   17.06    0.74
  13  -5 -10   16.73    0.74
 -13   5 -10   17.42    0.73
 -13  -5  10   17.48    0.74
  10 -13  -5   17.39    0.74
 -10  13  -5   17.86    0.74
   5  10  13   17.14    0.73
  -5  10 -13   17.40    0.73
 -13   7  10   10.00    0.43
  -7  10  13    9.55    0.43
  -7  10  13    9.80    0.43
  13  -7  10   10.05    0.43
 -10  13   7   10.28    0.44
   7 -10  13   10.25    0.43
  10 -13  -7    9.98    0.44
  -7  10 -13   10.00    0.42
 -13   7 -10   10.22    0.43
  -7 -10  13    9.51    0.43
  13  -7 -10    9.65    0.44
   7  10  13   10.17    0.43
  13   7  10    9.79    0.43
 -10  13  -7    9.93    0.43
 -13  -7  10    9.53    0.44
   7 -10 -13    9.90    0.43
 -10  13   9    4.52    0.22
  -9  10  13    4.82    0.22
   9 -10  13    4.72    0.22
  -9  10  13    4.74    0.22
 -10  13   9    4.71    0.23
  13  -9  10    5.07    0.22
 -13   9  10    4.95    0.23
   9  10  13    4.88    0.23
  -9  10 -13    4.84    0.22
 -13   9 -10    4.98    0.22
 -10  13  -9    5.09    0.23
  10 -13  -9    5.23    0.23
  13  -9 -10    4.91    0.23
 -13  -9  10    4.86    0.24
   9 -10 -13    4.89    0.23
  -9 -10  13    4.89    0.23
 -11  10  13    0.34    0.04
  13 -11  10    0.38    0.04
 -13  11  10    0.33    0.04
  11 -10  13    0.32    0.04
  10 -13  11    0.30    0.03
 -10  13  11    0.37    0.04
 -13  11  10    0.36    0.04
 -11  10  13    0.38    0.04
 -10  13  11    0.32    0.04
 -13 -11  10    0.36    0.06
 -10  13 -11    0.39    0.05
 -11  10 -13    0.34    0.04
  10  13  11    0.39    0.04
 -11 -10  13    0.35    0.05
 -13  11 -10    0.39    0.05
  11  10  13    0.36    0.05
  11 -10 -13    0.42    0.05
  13 -11 -10    0.33    0.05
  10 -13 -11    0.28    0.04
  13   0 -11   17.36    0.75
 -11  13   0   18.06    0.75
  11 -13   0   16.91    0.75
  13   0  11   17.46    0.74
 -13   0 -11   17.52    0.74
   0 -11  13   17.49    0.74
   0 -11 -13   17.69    0.74
   0  11  13   17.77    0.74
   0  11  13   16.89    0.74
   0  11 -13   18.15    0.74
   2 -11  13   13.35    0.57
  11 -13   2   13.07    0.58
  13   2 -11   13.64    0.58
 -13   2  11   13.51    0.58
  -2  11  13   13.15    0.57
   2  11 -13   13.44    0.57
 -13  -2 -11   13.19    0.57
 -11  13   2   13.48    0.58
  13  -2  11   13.57    0.57
  -2  11  13   13.81    0.57
   2  11  13   12.89    0.57
 -13   2 -11   13.43    0.57
  11 -13  -2   13.50    0.58
  13  -2 -11   13.57    0.58
 -13  -2  11   13.81    0.59
  13   2  11   13.51    0.58
  -2  11 -13   13.45    0.57
   2  11  13   13.64    0.57
  -2 -11  13   14.02    0.58
 -11  13  -2   13.40    0.58
 -11  13   4    1.19    0.08
   4  11 -13    1.13    0.07
  13   4 -11    1.09    0.08
 -13   4  11    1.14    0.08
  -4  11  13    1.14    0.07
  11 -13   4    1.15    0.08
  13  -4  11    1.13    0.07
   4 -11  13    1.07    0.07
  -4  11  13    0.99    0.07
   4  11  13    1.07    0.07
  11 -13  -4    1.11    0.08
 -13  -4  11    1.14    0.08
  13   4  11    1.10    0.07
 -11  13  -4    1.12    0.08
  13  -4 -11    1.13    0.08
   4 -11 -13    1.04    0.07
 -13   4 -11    1.12    0.07
  -4 -11  13    1.14    0.08
  -4  11 -13    1.19    0.07
 -11  13   6    8.55    0.38
  -6  11  13    8.30    0.37
  13  -6  11    8.48    0.37
   6  11 -13    8.74    0.37
   6 -11  13    8.37    0.37
  -6  11  13    8.23    0.37
 -13   6  11    8.50    0.38
   6 -11 -13    8.77    0.38
 -11  13  -6    8.73    0.38
  13   6  11    8.52    0.38
  13  -6 -11    8.60    0.38
 -13  -6  11    8.69    0.39
  -6  11 -13    8.66    0.37
   6  11  13    8.73    0.38
  11 -13  -6    9.10    0.39
 -13   6 -11    8.89    0.38
   8 -11  13    3.27    0.15
  -8  11  13    3.23    0.16
 -11  13   8    3.29    0.17
  -8  11  13    3.21    0.16
 -13   8  11    3.44    0.17
  13  -8  11    3.21    0.15
 -11  13   8    3.20    0.15
  11 -13  -8    3.04    0.17
  13   8  11    3.21    0.16
 -13  -8  11    3.35    0.17
  13  -8 -11    3.29    0.17
  -8 -11  13    3.26    0.17
   8 -11 -13    3.37    0.16
 -11  13  -8    3.42    0.16
 -13   8 -11    3.37    0.16
  -8  11 -13    3.29    0.16
   8  11  13    3.13    0.16
 -11  13  10    0.40    0.04
 -13  10  11    0.34    0.04
 -11  13  10    0.29    0.04
  11 -13  10    0.33    0.03
 -13  10  11    0.37    0.04
  10 -11  13    0.29    0.03
  13 -10  11    0.34    0.04
 -10  11  13    0.33    0.04
 -10  11  13    0.32    0.04
 -13  10 -11    0.39    0.05
  13 -10 -11    0.31    0.04
  11 -13 -10    0.31    0.04
 -13 -10  11    0.33    0.05
  10 -11 -13    0.34    0.04
 -10 -11  13    0.41    0.06
 -10  11 -13    0.37    0.04
  10  11  13    0.32    0.04
 -11  13 -10    0.40    0.05
 -12  11  13    4.84    0.23
 -13  12  11    5.32    0.24
  11 -13  12    4.75    0.22
 -13  12  11    4.92    0.23
 -11  13  12    5.13    0.24
 -11  13  12    4.78    0.23
 -12  11  13    4.87    0.23
  13 -12  11    4.93    0.22
  12 -11  13    5.15    0.22
 -13 -12  11    4.80    0.24
 -13  12 -11    4.99    0.23
  12  11  13    4.91    0.23
  13 -12 -11    4.90    0.24
  11  13  12    4.84    0.23
 -12  11 -13    5.28    0.23
  11 -13 -12    5.16    0.24
 -12 -11  13    4.75    0.24
  -1 -12 -13   30.18    1.25
  13  -1  12   30.48    1.26
  12 -13   1   30.48    1.27
   1  12 -13   30.88    1.26
 -13  -1 -12   30.44    1.26
  13   1 -12   30.38    1.27
 -12  13   1   30.57    1.27
  -1  12  13   30.58    1.26
  -1  12  13   30.12    1.26
   1 -12  13   30.77    1.26
 -13   1  12   30.14    1.28
   1  12  13   30.16    1.26
   1 -12 -13   29.68    1.25
  13   1  12   30.43    1.26
  13  -1 -12   29.74    1.27
   1  12  13   28.96    1.25
 -13  -1  12   29.25    1.27
 -13   1 -12   30.17    1.26
  -1  12 -13   29.87    1.25
  12 -13  -1   29.62    1.27
  -1 -12  13   30.73    1.26
  -3  12  13    5.54    0.26
  -3  12  13    5.82    0.26
 -13   3  12    5.77    0.29
   3 -12  13    5.83    0.26
 -12  13   3    6.07    0.27
   3  12 -13    5.87    0.26
  12 -13   3    6.00    0.27
  13   3 -12    5.71    0.27
  13  -3  12    5.95    0.26
  13  -3 -12    5.62    0.27
   3  12  13    5.85    0.26
 -12  13  -3    5.77    0.27
  13   3  12    5.76    0.26
  12 -13  -3    5.93    0.27
 -13   3 -12    5.79    0.26
   3 -12 -13    5.93    0.26
   3  12  13    5.51    0.25
  -3 -12  13    6.08    0.27
  -3  12 -13    5.85    0.26
 -12  13   5   41.85    1.71
 -13   5  12   41.15    1.71
   5 -12  13   40.21    1.70
   5  12 -13   41.48    1.70
  13  -5  12   41.88    1.70
  -5  12  13   39.43    1.70
  -5  12  13   40.69    1.70
  12 -13   5   40.82    1.71
 -13   5 -12   41.02    1.70
 -12  13  -5   40.96    1.71
 -13  -5  12   40.68    1.71
  13   5  12   40.47    1.70
   5 -12 -13   40.17    1.70
   5  12  13   40.75    1.70
  13  -5 -12   41.09    1.71
  -5  12 -13   42.49    1.70
  12 -13  -5   41.67    1.71
 -12  13   7   34.42    1.51
 -12  13   7   36.01    1.52
 -13   7  12   36.10    1.52
  -7  12  13   35.95    1.52
   7 -12  13   35.50    1.51
  -7  12  13   36.11    1.52
  13  -7  12   36.41    1.51
   7  12 -13   37.78    1.52
   7  12  13   35.73    1.52
  13  -7 -12   37.19    1.53
  -7  12 -13   37.06    1.51
 -12  13  -7   37.39    1.52
  13   7  12   35.71    1.52
 -13   7 -12   37.48    1.51
   7 -12 -13   36.80    1.52
 -13  -7  12   36.52    1.53
  12 -13  -7   37.26    1.53
 -12  13   9    4.26    0.20
 -13   9  12    4.61    0.22
 -13   9  12    4.53    0.21
  -9  12  13    4.50    0.22
  -9  12  13    4.35    0.21
 -12  13   9    4.66    0.22
  13  -9  12    4.37    0.20
   9 -12  13    4.34    0.20
 -12  13  -9    4.71    0.21
   9  12  13    4.54    0.21
 -13  -9  12    4.31    0.22
 -13   9 -12    4.62    0.21
  13  -9 -12    4.56    0.22
  -9  12 -13    4.68    0.21
  13   9  12    4.50    0.21
  12 -13  -9    4.54    0.22
   9 -12 -13    4.41    0.22
  13 -11  12    5.02    0.22
  12 -13  11    5.07    0.24
 -12  13  11    5.09    0.24
 -13  11  12    4.98    0.23
 -11  12  13    4.90    0.23
  11 -12  13    4.89    0.22
 -13  11  12    4.92    0.23
 -11  12  13    4.78    0.23
 -12  13  11    4.75    0.22
 -12  13 -11    5.05    0.23
 -11 -12  13    4.93    0.24
 -11  12 -13    4.91    0.23
  11 -12 -13    5.06    0.24
  13  11  12    4.77    0.23
 -13 -11  12    4.92    0.24
 -13  11 -12    4.79    0.23
  11  12  13    4.92    0.23
  13 -11 -12    5.15    0.24
 -13   0 -13   -0.01    0.02
 -13   0  13    0.04    0.03
 -13  13   0    0.00    0.02
   0 -13 -13    0.02    0.02
   0 -13  13    0.00    0.02
   0  13 -13    0.01    0.02
   0  13  13    0.01    0.02
   0  13  13   -0.02    0.02
  13 -13   0   -0.02    0.03
  13   0 -13   -0.01    0.02
  13   0  13    0.01    0.02
 -13  -2 -13   15.85    0.65
  13   2 -13   14.80    0.66
  13 -13   2   14.81    0.66
 -13   2  13   15.59    0.66
  13  -2  13   15.00    0.65
 -13  13   2   15.67    0.66
   2 -13  13   15.30    0.65
   2  13 -13   15.92    0.65
  -2  13  13   15.22    0.65
  -2  13  13   15.21    0.65
  -2  13 -13   15.82    0.65
   2 -13 -13   15.04    0.65
  -2 -13  13   15.31    0.65
   2  13  13   15.26    0.65
   2  13  13   15.21    0.65
  13 -13  -2   14.85    0.66
 -13  -2  13   15.50    0.66
  13  -2 -13   15.09    0.66
 -13  13  -2   15.53    0.66
  13   2  13   15.22    0.66
 -13   2 -13   16.33    0.65
  13  -4  13   -0.02    0.02
  13   4 -13    0.03    0.03
  13 -13   4    0.03    0.03
   4  13 -13   -0.01    0.02
 -13  13   4    0.02    0.02
   4 -13  13    0.04    0.02
  -4  13  13    0.03    0.02
  -4  13  13    0.04    0.02
   4 -13 -13    0.03    0.02
  -4  13 -13    0.02    0.02
 -13  13  -4   -0.01    0.02
   4  13  13    0.01    0.02
   4  13  13    0.01    0.02
  13 -13  -4    0.00    0.03
  13  -4 -13   -0.02    0.02
  13   4  13    0.00    0.02
 -13   4 -13   -0.01    0.02
  -4 -13  13    0.00    0.02
  13  -6  13    1.53    0.09
   6 -13  13    1.53    0.08
 -13   6  13    1.44    0.09
 -13   6  13    1.60    0.10
 -13  13   6    1.75    0.10
  -6  13  13    1.54    0.09
  -6  13  13    1.51    0.09
   6  13 -13    1.60    0.09
  13 -13   6    1.73    0.10
   6 -13 -13    1.63    0.09
  -6  13 -13    1.55    0.09
 -13   6 -13    1.57    0.09
   6  13  13    1.64    0.09
  13 -13  -6    1.53    0.10
 -13  -6  13    1.46    0.10
  13  -6 -13    1.54    0.10
 -13  13  -6    1.55    0.10
  13   6  13    1.52    0.09
  13  -8  13    0.01    0.02
 -13   8  13   -0.02    0.02
 -13   8  13    0.04    0.03
 -13  13   8    0.02    0.03
 -13  13   8    0.00    0.02
   8 -13  13    0.02    0.02
  -8  13  13    0.02    0.03
  -8  13  13   -0.02    0.02
 -13  13  -8    0.00    0.02
  -8  13 -13    0.00    0.02
   8 -13 -13    0.02    0.03
 -13  -8  13    0.06    0.03
   8  13  13    0.01    0.02
  13 -13  -8    0.01    0.03
  13  -8 -13    0.05    0.04
 -13   8 -13    0.05    0.02
  13   8  13    0.01    0.02
  13 -10  13    3.48    0.17
 -13  10  13    3.48    0.18
 -13  10  13    3.42    0.17
 -13  13  10    3.60    0.18
 -13  13  10    3.36    0.17
  10 -13  13    3.64    0.16
 -10  13  13    3.55    0.17
 -10  13  13    3.38    0.17
 -13  13 -10    3.56    0.17
  10 -13 -13    3.51    0.18
  10  13  13    3.56    0.17
  13 -13 -10    3.63    0.18
 -13 -10  13    3.37    0.18
 -10  13 -13    3.56    0.17
  13 -10 -13    3.35    0.18
  13  10  13    3.45    0.17
 -13  10 -13    3.52    0.17
 -13  13  12    0.06    0.03
  13 -12  13    0.01    0.02
 -13  12  13    0.03    0.03
 -13  12  13    0.02    0.02
  12 -13  13    0.02    0.02
 -13  13  12    0.00    0.02
 -12  13  13    0.04    0.03
 -12  13  13    0.03    0.02
  12 -13 -13    0.01    0.03
  13 -13 -12    0.00    0.03
 -12 -13  13    0.01    0.03
 -13  12 -13   -0.01    0.02
 -13  13 -12   -0.03    0.02
  13 -12 -13   -0.02    0.03
 -13 -13  12    0.02    0.03
 -13 -12  13    0.01    0.03
  13  12  13    0.00    0.02
 -12  13 -13    0.00    0.02
  12  13  13   -0.01    0.03
   0   0  14    0.04    0.03
   0  14   0    0.07    0.03
  14   0   0    0.00    0.03
   2   0 -14  127.65    5.76
   2   0  14  138.30    5.77
  14  -2   0  142.44    5.77
  14   2   0  140.07    5.77
   0  14   2  145.49    5.77
 -14  -2   0  138.75    5.77
 -14   2   0  143.92    5.77
  -2   0  14  145.25    5.77
   4   0  14    6.11    0.28
   0  14   4    6.81    0.28
   4   0 -14    5.24    0.27
  14   4   0    6.19    0.28
  14  -4   0    5.98    0.28
 -14  -4   0    6.41    0.29
 -14   4   0    6.63    0.29
  -4   0  14    6.26    0.28
   0  14  -4    6.91    0.28
  14   6   0    6.61    0.29
   0  14   6    7.37    0.31
   0  14   6    6.23    0.28
   6   0  14    6.49    0.29
  14  -6   0    6.64    0.30
  -6   0  14    6.38    0.29
   0 -14  -6    6.48    0.29
   0  14  -6    6.28    0.29
 -14  -6   0    6.74    0.30
 -14   6   0    6.51    0.30
   0  14   8    1.66    0.09
   0  14   8    1.72    0.09
   0 -14  -8    1.78    0.09
   0  14  -8    1.70    0.09
   8   0  14    1.73    0.10
  14  -8   0    1.72    0.10
  -8   0  14    1.62    0.11
  14   8   0    1.84    0.09
 -14   8   0    1.61    0.10
  -8   0  14    1.75    0.10
   0 -14   8    1.65    0.09
 -10   0  14    5.49    0.25
   0  14  10    5.48    0.25
   0  14  10    5.59    0.25
   0 -14 -10    5.47    0.25
  14 -10   0    5.36    0.26
  10   0  14    5.74    0.25
   0  14 -10    5.37    0.25
  10   0 -14    5.67    0.26
  14  10   0    5.55    0.26
   0 -14  10    5.66    0.25
 -10   0 -14    5.49    0.24
 -14  10   0    5.65    0.26
 -14  12   0    0.16    0.04
  14 -12   0    0.10    0.03
 -12   0 -14    0.17    0.03
 -12   0  14    0.12    0.03
   0 -14 -12    0.14    0.03
   0  14  12    0.19    0.03
   0  14  12    0.14    0.03
  12   0 -14    0.13    0.04
  12   0  14    0.10    0.03
   0  14 -12    0.23    0.03
   0 -14  12    0.16    0.03
  14   1  -1   21.22    0.87
  -1   1  14   20.51    0.87
   1   1 -14   19.07    0.86
  14  -1   1   20.95    0.87
 -14  -1  -1   20.69    0.87
  -1  14   1   21.35    0.87
   1  -1  14   20.51    0.87
 -14   1   1   21.14    0.87
  -1  -1  14   21.22    0.87
   1  14   1   21.43    0.87
  14  -1  -1   20.02    0.87
 -14  -1   1   21.07    0.88
   1  -1 -14   19.01    0.86
  -1  14  -1   22.01    0.87
 -14   1  -1   21.05    0.87
   1   1  14   19.90    0.87
  14   1   1   20.71    0.88
 -14   3   1   31.10    1.29
  -1  14   3   32.00    1.28
  14   3  -1   30.54    1.28
  14  -3   1   30.08    1.28
  -3   1  14   30.40    1.28
   1  14  -3   32.66    1.28
   3  -1  14   30.90    1.28
   3   1 -14   27.37    1.27
 -14  -3  -1   31.19    1.29
   3  -1 -14   27.53    1.27
  -1  14  -3   32.21    1.28
 -14  -3   1   31.79    1.29
  14   3   1   30.44    1.28
   1  14   3   32.23    1.28
  -3  -1  14   30.50    1.28
 -14   3  -1   31.52    1.29
   3   1  14   30.54    1.28
  14  -3  -1   30.50    1.28
 -14  -5  -1   14.32    0.61
   5   1 -14   11.96    0.60
   1  14  -5   14.28    0.60
  -5   1  14   14.36    0.60
  -1  14   5   14.08    0.60
  14   5  -1   14.20    0.60
 -14   5   1   13.97    0.60
   5  -1  14   14.25    0.60
  14  -5   1   14.27    0.60
   1  14   5   13.70    0.61
   1 -14  -5   14.11    0.60
   5   1  14   14.52    0.60
  -1  14  -5   14.00    0.60
  14   5   1   14.02    0.60
  -5  -1  14   14.23    0.60
  14  -5  -1   14.59    0.60
   1  14   5   14.09    0.59
 -14   5  -1   14.12    0.60
 -14  -5   1   14.73    0.61
   7  -1  14   28.75    1.22
  -7   1  14   29.24    1.22
 -14   7   1   30.30    1.23
  14  -7   1   29.77    1.23
  -1  14   7   29.05    1.22
  14   7  -1   29.47    1.22
  -1 -14  -7   29.04    1.22
   1  14  -7   29.46    1.22
  -7   1  14   28.85    1.23
  -1  14   7   30.18    1.23
   1 -14  -7   28.89    1.22
   7  -1 -14   30.17    1.23
  -7  -1  14   28.67    1.22
  -7  -1  14   29.03    1.23
   1  14   7   30.03    1.22
   7   1  14   28.95    1.22
  14  -7  -1   29.48    1.23
  -1  14  -7   29.70    1.22
   1  14   7   28.37    1.22
  14   7   1   28.78    1.22
 -14   7  -1   30.08    1.23
  14   9  -1    7.39    0.33
  -1  14   9    7.56    0.33
  -1  14   9    7.48    0.33
 -14   9   1    7.61    0.34
  14  -9   1    7.67    0.34
  -1 -14  -9    7.60    0.33
   9  -1  14    7.49    0.33
  -9   1  14    7.76    0.34
   1 -14   9    7.44    0.33
   1  14  -9    7.72    0.33
  -9   1  14    7.80    0.33
   9  -1 -14    7.68    0.34
   9   1  14    7.96    0.34
  -9  -1  14    7.51    0.33
   1 -14  -9    7.60    0.33
   1  14   9    7.54    0.33
  14  -9  -1    7.45    0.34
  -1 -14   9    7.88    0.33
  -1  14  -9    7.58    0.33
  14   9   1    7.36    0.33
   1  14   9    7.47    0.33
 -14   9  -1    7.42    0.34
   1 -14  11   21.06    0.91
  14 -11   1   21.12    0.91
   1  14 -11   21.54    0.90
  11  -1  14   21.45    0.90
 -14  11   1   21.13    0.91
 -11  -1 -14   20.70    0.89
  11   1 -14   21.17    0.91
  -1 -14 -11   21.66    0.90
  -1  14  11   20.54    0.90
  -1  14  11   21.62    0.90
 -11   1  14   20.74    0.90
  11  -1 -14   21.55    0.91
   1  14  11   21.58    0.90
  14 -11  -1   22.08    0.91
  11   1  14   22.30    0.90
  -1  14 -11   21.84    0.90
 -11  -1  14   21.21    0.90
  -1 -14  11   21.89    0.90
   1 -14 -11   21.47    0.90
  14  11   1   21.25    0.90
 -11   1 -14   21.53    0.89
   1  14  11   21.83    0.90
 -14  11  -1   22.34    0.91
  -1  14  13    5.35    0.24
  14 -13   1    5.58    0.25
 -14  13   1    5.35    0.25
  -1 -14 -13    5.29    0.23
  13  -1  14    5.54    0.24
 -13  -1 -14    5.10    0.24
   1 -14  13    5.27    0.24
   1  14 -13    5.29    0.24
 -13   1  14    5.16    0.24
  -1  14  13    5.66    0.24
  13   1 -14    5.29    0.25
  -1 -14  13    5.43    0.24
 -14  13  -1    5.29    0.25
  13  -1 -14    5.28    0.25
  13   1  14    5.37    0.24
 -13  -1  14    5.17    0.25
 -13   1 -14    5.13    0.24
   1  14  13    5.06    0.24
   1 -14 -13    5.28    0.24
  14 -13  -1    5.08    0.25
   1  14  13    5.41    0.24
  -1  14 -13    5.19    0.24
  14   0   2  142.69    5.81
   0  -2 -14  129.50    5.79
   0  -2  14  141.54    5.81
   0   2  14  140.28    5.81
   2  14   0  145.81    5.81
 -14   0   2  143.91    5.81
  14   0  -2  139.50    5.81
 -14   0  -2  145.05    5.81
  -2  14   0  142.92    5.81
   2   2 -14    0.03    0.02
   2  14  -2    0.01    0.02
  14  -2   2    0.00    0.02
  14   2  -2    0.01    0.03
   2  -2  14   -0.02    0.02
 -14   2   2    0.02    0.03
  -2  14   2   -0.01    0.04
  -2   2  14    0.02    0.02
 -14  -2  -2   -0.03    0.03
   2 -14  -2    0.01    0.02
  14   2   2    0.00    0.02
 -14  -2   2   -0.01    0.03
 -14   2  -2    0.01    0.03
  -2  14  -2   -0.01    0.02
  -2  -2  14    0.04    0.02
  14  -2  -2   -0.04    0.02
   2  -2 -14    0.01    0.02
   2   2  14   -0.02    0.02
   2  14  -4   46.95    1.89
   4  -2  14   45.75    1.89
 -14  -4  -2   45.69    1.89
  14   4  -2   45.77    1.89
  -4   2  14   43.25    1.87
   4   2 -14   40.28    1.88
  -2  14   4   46.21    1.89
  14  -4   2   46.79    1.89
 -14   4   2   46.75    1.89
  -4   2  14   45.27    1.89
 -14   4  -2   45.88    1.89
   2 -14  -4   45.88    1.89
  14  -4  -2   46.15    1.89
  -2  14  -4   46.69    1.89
 -14  -4   2   46.69    1.90
   4   2  14   43.37    1.89
   2  14   4   46.63    1.89
  14   4   2   45.69    1.88
  -4  -2  14   45.69    1.89
  14   6  -2   16.93    0.71
  -2  14   6   16.52    0.70
  14  -6   2   17.16    0.71
   6  -2  14   16.73    0.71
  -2  14   6   17.20    0.71
  -6   2  14   16.58    0.70
  -6   2  14   16.72    0.71
 -14   6   2   16.84    0.71
   2  14  -6   16.83    0.71
   2 -14  -6   16.74    0.71
  -6  -2  14   15.77    0.70
  -6  -2  14   16.55    0.71
 -14  -6   2   17.48    0.72
  14   6   2   16.48    0.70
   2  14   6   16.86    0.70
 -14   6  -2   16.64    0.71
  14  -6  -2   16.43    0.71
   6  -2 -14   16.37    0.71
  -2  14  -6   16.76    0.71
   6   2  14   16.44    0.71
   2  14   6   16.97    0.71
   2  14  -8    0.34    0.04
  -2 -14  -8    0.35    0.04
   8  -2  14    0.37    0.04
  -8   2  14    0.40    0.04
  -8   2  14    0.31    0.04
  -2  14   8    0.34    0.04
  -2  14   8    0.33    0.04
 -14   8   2    0.32    0.04
  14   8  -2    0.34    0.04
  14  -8   2    0.32    0.05
  -8   2 -14    0.31    0.03
  14   8   2    0.33    0.04
   2  14   8    0.31    0.04
   8   2  14    0.36    0.04
  -8  -2  14    0.21    0.04
   2  14   8    0.37    0.04
   8  -2 -14    0.33    0.04
 -14   8  -2    0.26    0.04
   2 -14  -8    0.28    0.04
  14  -8  -2    0.29    0.04
  -2  14  -8    0.33    0.04
   2 -14  10    1.10    0.07
 -10   2  14    1.24    0.07
  -2 -14 -10    1.07    0.06
   2  14 -10    1.31    0.07
  10  -2  14    1.17    0.07
  -2  14  10    1.12    0.07
  14 -10   2    1.12    0.08
  -2  14  10    1.28    0.07
 -10   2  14    1.14    0.08
  -2  14 -10    1.11    0.07
  14  10   2    1.08    0.07
  10  -2 -14    1.15    0.08
  10   2  14    1.08    0.07
   2  14  10    1.22    0.07
 -10   2 -14    1.20    0.06
  14 -10  -2    1.12    0.08
 -14  10  -2    1.12    0.08
   2  14  10    1.08    0.07
   2 -14 -10    1.09    0.07
 -10  -2  14    1.13    0.07
  12   2 -14    1.74    0.10
  -2  14  12    1.71    0.09
  -2  14  12    1.70    0.09
   2 -14  12    1.66    0.09
 -12  -2 -14    1.68    0.09
  12  -2  14    1.53    0.09
  14 -12   2    1.65    0.11
 -12   2  14    1.54    0.10
   2  14 -12    1.70    0.09
   2  14  12    1.80    0.09
   2 -14 -12    1.79    0.09
 -14  12  -2    1.85    0.10
  14 -12  -2    1.74    0.11
  12   2  14    1.71    0.10
   2  14  12    1.70    0.09
  14  12   2    1.69    0.09
  12  -2 -14    1.71    0.10
  -2 -14  12    1.69    0.10
 -12   2 -14    1.69    0.09
 -12  -2  14    1.75    0.10
  -2  14 -12    1.81    0.09
  14  -1   3   30.78    1.28
  -1  -3 -14   29.24    1.27
 -14  -1  -3   31.43    1.29
   1   3 -14   32.79    1.27
  -3  14   1   31.92    1.28
  -1   3  14   30.75    1.28
   3  14  -1   31.93    1.28
   1  -3  14   30.29    1.28
  14   1  -3   30.28    1.28
 -14   1   3   31.09    1.29
   3 -14  -1   30.24    1.28
   1   3  14   29.69    1.28
  14  -1  -3   30.64    1.28
   1  -3 -14   27.97    1.27
  -1  -3  14   30.81    1.28
 -14  -1   3   31.34    1.29
 -14   1  -3   30.90    1.28
  14   1   3   30.19    1.28
  -3  14  -1   31.95    1.28
  14   3  -3    8.68    0.37
   3  14  -3    8.54    0.37
  -3   3  14    8.15    0.37
   3  -3  14    8.54    0.37
 -14   3   3    8.40    0.37
 -14  -3  -3    8.48    0.37
  14  -3   3    8.32    0.37
   3  14   3    8.55    0.37
  14   3   3    8.27    0.36
   3   3  14    8.43    0.37
  -3  14  -3    8.74    0.37
  -3  -3  14    8.75    0.37
   3 -14  -3    8.53    0.37
 -14   3  -3    8.39    0.37
   3  -3 -14    7.28    0.36
 -14  -3   3    8.51    0.38
  14  -3  -3    8.72    0.37
 -14  -5  -3    0.22    0.04
  -5   3  14    0.17    0.03
  14   5  -3    0.19    0.03
  14  -5   3    0.16    0.03
   3  14  -5    0.15    0.03
 -14   5   3    0.20    0.04
  -3  14   5    0.18    0.03
   5  -3  14    0.17    0.03
  14  -5  -3    0.20    0.04
  14   5   3    0.15    0.03
  -5  -3  14    0.17    0.03
   5  -3 -14    0.22    0.03
 -14   5  -3    0.16    0.03
   5  -3 -14    0.19    0.03
   5   3  14    0.16    0.03
 -14  -5   3    0.13    0.04
   3 -14  -5    0.21    0.03
  -3  14  -5    0.15    0.03
  -3  14   7   10.22    0.44
   3  14  -7   10.06    0.44
 -14   7   3   10.25    0.44
  -7   3  14   10.23    0.44
  -3  14   7    9.77    0.43
  -7   3  14    9.58    0.43
   7  -3  14   10.25    0.44
  14   7  -3   10.01    0.44
  14  -7   3   10.32    0.44
 -14  -7   3   10.55    0.45
   7   3  14   10.02    0.44
  -3  14  -7   10.33    0.44
  -7  -3  14    9.86    0.43
  -7  -3  14   10.17    0.44
   7  -3 -14   10.48    0.44
 -14   7  -3   10.42    0.44
   3  14   7   10.12    0.44
   3  14   7   10.19    0.43
  14  -7  -3    9.80    0.44
  14   7   3   10.04    0.43
   3 -14  -7    9.86    0.44
   3  14  -9   10.02    0.42
 -14   9   3   10.00    0.42
  14  -9   3    9.50    0.42
  -3  14   9    9.50    0.41
  -9   3  14    9.97    0.41
   9  -3  14    9.83    0.42
  -9   3  14    9.54    0.42
  -3  14   9    9.68    0.42
  14   9  -3    9.93    0.42
  -3  14  -9    9.83    0.42
  14  -9  -3    9.27    0.42
  -9   3 -14    9.44    0.40
 -14   9  -3    9.79    0.42
   9   3  14    9.44    0.42
   3  14   9    9.47    0.41
  -9  -3  14    9.35    0.42
   3  14   9    9.66    0.41
  14   9   3    9.09    0.41
   3 -14  -9    9.02    0.41
   9  -3 -14    9.37    0.42
 -14  11   3   18.14    0.75
  -3  14  11   17.57    0.74
  11  -3  14   17.95    0.75
  14 -11   3   18.31    0.76
   3  14 -11   18.34    0.75
  -3  14  11   17.33    0.75
 -11   3  14   17.33    0.75
   3 -14  11   17.11    0.74
 -11   3  14   17.79    0.75
 -14  11  -3   17.81    0.75
  14  11   3   16.99    0.74
  -3  14 -11   17.80    0.75
  11  -3 -14   17.73    0.75
  14 -11  -3   17.55    0.76
 -11   3 -14   17.74    0.74
   3 -14 -11   17.82    0.75
   3  14  11   16.92    0.74
   3  14  11   17.75    0.74
  11   3  14   18.06    0.75
 -11  -3  14   17.44    0.75
 -14  13   3    3.99    0.19
  13  -3  14    4.00    0.19
   3 -14  13    3.99    0.18
   3  14 -13    4.17    0.19
  14 -13   3    3.97    0.20
  -3  14  13    3.94    0.19
 -13   3  14    4.09    0.19
  -3  14  13    4.09    0.18
  13   3 -14    3.97    0.20
  -3  14 -13    3.89    0.18
   3  14  13    3.85    0.18
 -13   3 -14    3.92    0.18
  14 -13  -3    3.82    0.20
  -3 -14  13    4.27    0.19
  13  -3 -14    3.88    0.19
 -13  -3  14    3.82    0.19
  13   3  14    3.89    0.19
 -14  13  -3    3.93    0.19
   3 -14 -13    3.88    0.19
  14  13   3    3.69    0.18
   3  14  13    3.71    0.18
 -14   0  -4    6.27    0.29
   0   4  14    6.21    0.28
   4  14   0    6.93    0.28
  14   0   4    6.09    0.28
   0   4 -14    6.88    0.27
  14   0  -4    6.29    0.29
   4 -14   0    6.31    0.29
  -4  14   0    6.65    0.29
   0  -4 -14    6.02    0.27
 -14   0   4    6.29    0.29
   0  -4  14    6.08    0.28
  -2  -4 -14   42.69    1.86
  14   2  -4   45.72    1.87
  -4  14   2   46.98    1.88
   4  14  -2   46.36    1.87
 -14  -2  -4   44.84    1.88
  14  -2   4   44.44    1.87
  -2   4  14   44.18    1.87
 -14   2   4   46.68    1.88
   2  -4  14   44.67    1.87
   2   4  14   44.01    1.87
   2  -4 -14   43.82    1.88
 -14   2  -4   45.44    1.88
  -4  14  -2   46.65    1.87
   4  14   2   47.26    1.87
  14   2   4   44.93    1.87
   2  -4 -14   40.21    1.86
  14  -2  -4   46.64    1.88
 -14  -2   4   46.12    1.88
  -2  -4  14   45.03    1.87
   4 -14  -2   45.85    1.87
  -2   4 -14   46.38    1.86
  -4   4  14   -0.01    0.01
  -4  14   4    0.01    0.02
  14   4  -4    0.02    0.03
 -14  -4  -4    0.02    0.03
  -4   4  14    0.07    0.03
  14  -4   4    0.03    0.03
   4  -4  14    0.00    0.02
 -14   4   4    0.03    0.03
   4  14  -4    0.01    0.02
  -4  14  -4    0.01    0.02
  -4  -4  14   -0.01    0.02
   4 -14  -4    0.05    0.03
 -14   4  -4    0.01    0.03
 -14  -4   4   -0.01    0.03
   4  -4 -14    0.03    0.02
   4   4  14    0.02    0.02
  14  -4  -4    0.01    0.03
  -4  -4  14    0.02    0.02
   4  14   4   -0.01    0.02
  14   4   4    0.01    0.02
   4  -4 -14    0.01    0.02
  14  -6   4    0.67    0.06
   6  -4  14    0.64    0.05
 -14   6   4    0.64    0.06
  14   6  -4    0.70    0.06
  -6   4  14    0.71    0.06
  -4  14   6    0.71    0.06
   4  14  -6    0.74    0.05
  -6  -4 -14    0.66    0.04
   6   4  14    0.57    0.05
  -6  -4  14    0.63    0.05
  14   6   4    0.53    0.05
 -14   6  -4    0.66    0.06
 -14  -6   4    0.57    0.06
   6  -4 -14    0.55    0.06
   4 -14  -6    0.64    0.06
   4  14   6    0.66    0.05
  -6  -4  14    0.59    0.06
  14  -6  -4    0.64    0.06
  -6   4 -14    0.59    0.04
  -4  14  -6    0.70    0.06
  14   8  -4   20.43    0.86
 -14   8   4   20.86    0.86
  -8   4  14   19.79    0.85
   4  14  -8   21.14    0.86
  -4  14   8   20.64    0.86
  14  -8   4   20.26    0.86
  -8   4  14   20.54    0.86
   8  -4  14   20.23    0.86
  -4  14   8   19.41    0.85
  -4  14  -8   21.11    0.86
 -14   8  -4   20.85    0.86
   4  14   8   20.97    0.86
  -8  -4  14   20.27    0.86
  14  -8  -4   19.95    0.86
   4 -14  -8   20.04    0.86
 -14  -8   4   20.91    0.87
   8  -4 -14   20.73    0.86
  14   8   4   19.93    0.85
  -8   4 -14   19.90    0.85
   8   4  14   19.59    0.86
   4  14   8   20.58    0.85
 -10   4  14    3.23    0.16
 -14  10   4    3.03    0.16
  10  -4  14    3.17    0.15
   4  14 -10    3.10    0.15
  -4  14  10    3.25    0.15
  -4  14  10    3.19    0.15
 -10   4  14    3.11    0.15
  14 -10   4    3.27    0.16
 -10   4 -14    2.95    0.14
  14 -10  -4    2.94    0.16
   4  14  10    2.94    0.15
  -4  14 -10    2.98    0.15
  10   4  14    3.09    0.15
   4  14  10    3.00    0.15
 -10  -4  14    2.93    0.15
   4 -14 -10    3.03    0.15
  10  -4 -14    3.21    0.16
 -14  10  -4    3.12    0.16
  12  -4  14    8.42    0.36
 -14  12   4    8.55    0.37
  -4  14  12    8.47    0.37
  14 -12   4    8.47    0.38
 -12   4  14    8.56    0.37
 -12   4  14    8.27    0.37
  -4  14  12    8.10    0.36
   4 -14  12    8.15    0.37
   4  14 -12    8.86    0.37
 -12   4 -14    8.35    0.36
   4  14  12    8.19    0.36
  -4  14 -12    8.39    0.36
  12   4  14    7.92    0.37
   4 -14 -12    8.22    0.36
 -14  12  -4    8.45    0.37
   4  14  12    8.23    0.36
  12  -4 -14    8.28    0.37
 -12  -4  14    8.18    0.37
  14 -12  -4    7.91    0.37
 -14   1   5   14.12    0.61
   1  -5  14   14.20    0.60
   5 -14   1   14.25    0.61
  -1  -5 -14   12.87    0.59
 -14  -1  -5   14.44    0.61
  14  -1   5   14.15    0.61
   5  14  -1   14.24    0.60
  -5  14   1   14.32    0.61
  -1   5  14   14.25    0.60
  14   1  -5   14.18    0.61
   5  14   1   14.30    0.60
  14  -1  -5   14.60    0.61
   5 -14  -1   14.68    0.61
   1  -5 -14   12.14    0.59
 -14   1  -5   14.44    0.61
 -14  -1   5   14.42    0.61
  14   1   5   14.26    0.60
   1  -5 -14   14.72    0.60
   1   5  14   14.23    0.60
  -1  -5  14   14.81    0.61
  -5  14  -1   14.76    0.61
  -1   5 -14   14.39    0.59
 -14  -3  -5    0.12    0.03
  14   3  -5    0.22    0.04
 -14   3   5    0.14    0.03
  -3   5  14    0.27    0.04
  14  -3   5    0.20    0.03
   3  -5  14    0.17    0.03
   5  14  -3    0.16    0.03
  -5  14   3    0.18    0.03
   3  -5 -14    0.13    0.04
   5  14   3    0.16    0.03
  -3   5 -14    0.20    0.02
  14  -3  -5    0.28    0.04
  -3  -5  14    0.19    0.02
 -14   3  -5    0.19    0.03
 -14  -3   5    0.27    0.06
  -5  14  -3    0.18    0.03
  14   3   5    0.19    0.03
   3  -5 -14    0.26    0.04
  -3  -5  14    0.21    0.03
   3   5  14    0.22    0.03
   5 -14  -3    0.21    0.04
  -5  -5 -14    8.02    0.36
  -5  14   5    8.39    0.37
  -5   5  14    8.69    0.37
 -14   5   5    8.40    0.37
  -5   5  14    7.60    0.36
  14   5  -5    8.86    0.37
  14  -5   5    8.65    0.37
   5  -5  14    8.45    0.37
   5  14  -5    8.27    0.37
  -5  -5  14    8.00    0.37
  14  -5  -5    8.79    0.38
 -14   5  -5    8.57    0.37
   5 -14  -5    8.87    0.37
   5  -5 -14    8.81    0.37
 -14  -5   5    8.70    0.38
  -5  14  -5    8.35    0.37
  -5   5 -14    8.44    0.36
   5   5  14    8.33    0.37
   5  14   5    8.50    0.37
  14   5   5    8.44    0.36
  -5  -5  14    8.92    0.38
  -7   5  14   25.66    1.05
 -14   7   5   25.17    1.05
  14  -7   5   25.17    1.05
   7  -5  14   25.48    1.05
   5  14  -7   25.01    1.05
  -5  14   7   24.89    1.04
  -5  14   7   24.39    1.05
  -7  -5 -14   22.43    1.03
  14   7  -5   25.58    1.05
  -7   5 -14   24.23    1.03
   7   5  14   25.34    1.05
  -7  -5  14   23.58    1.05
  -5  14  -7   25.88    1.05
 -14   7  -5   25.95    1.05
  14  -7  -5   25.36    1.05
   5  14   7   24.65    1.04
   5  14   7   25.79    1.04
   7  -5 -14   25.60    1.05
   5 -14  -7   25.02    1.05
  14   7   5   24.07    1.04
 -14  -7   5   25.81    1.06
  14  -9   5    3.80    0.19
   9  -5  14    3.70    0.18
  -5  14   9    3.97    0.19
  -5  14   9    3.85    0.18
   5  14  -9    3.85    0.18
  -9   5  14    3.78    0.18
  -9   5  14    3.92    0.19
 -14   9   5    3.89    0.19
  -5  14  -9    4.08    0.19
 -14   9  -5    4.17    0.19
   9  -5 -14    4.12    0.19
   5  14   9    3.81    0.18
   9   5  14    3.87    0.19
  -9  -5  14    3.77    0.19
  -9   5 -14    3.99    0.18
  14  -9  -5    3.90    0.19
   5  14   9    4.07    0.18
   5 -14  -9    4.09    0.19
 -11   5  14   19.46    0.86
  14 -11   5   19.78    0.86
  -5  14  11   20.31    0.85
 -14  11   5   20.16    0.86
 -11   5  14   20.67    0.86
  11  -5  14   20.56    0.86
   5  14 -11   20.37    0.86
  -5  14  11   20.10    0.86
  11   5  14   20.57    0.86
 -11  -5  14   20.16    0.86
  -5  14 -11   21.03    0.86
   5  14  11   19.84    0.85
  14 -11  -5   20.11    0.86
 -14  11  -5   20.42    0.86
   5 -14 -11   20.53    0.86
 -11   5 -14   20.99    0.85
  11  -5 -14   20.11    0.86
   5  14  11   20.39    0.85
   5  14 -13   26.72    1.11
 -14  13   5   26.70    1.12
 -13   5  14   26.27    1.11
   5 -14  13   25.53    1.10
  -5  14  13   25.74    1.11
  -5  14  13   26.19    1.10
  13  -5  14   26.82    1.11
   5 -14 -13   26.31    1.11
  13  -5 -14   26.78    1.12
 -13  -5  14   25.93    1.13
   5  14  13   25.74    1.11
 -14  13  -5   25.71    1.12
  13   5  14   28.36    1.12
 -13   5 -14   27.04    1.10
  -5  14 -13   27.25    1.11
   5  14  13   25.91    1.10
   0  -6  14    6.53    0.28
  14   0   6    6.29    0.28
 -14   0   6    6.42    0.29
  -6  14   0    6.51    0.29
   6  14   0    6.37    0.28
   6 -14   0    6.53    0.29
   0  -6 -14    5.32    0.27
   0   6 -14    6.51    0.27
 -14   0  -6    6.50    0.29
   0   6  14    6.73    0.28
   0  -6 -14    6.30    0.28
  14   0  -6    6.41    0.29
  -2  -6 -14   16.26    0.70
  14   2  -6   17.17    0.71
  -2   6  14   15.69    0.70
   2  -6  14   16.85    0.71
  -2  -6 -14   15.18    0.70
 -14  -2  -6   16.46    0.71
   6  14  -2   17.69    0.71
  -2   6  14   17.19    0.71
   2   6 -14   17.42    0.70
   6 -14   2   17.24    0.71
  14  -2   6   16.30    0.71
  -6  14   2   17.53    0.71
 -14   2   6   17.48    0.72
   6 -14  -2   16.97    0.71
  -6  14  -2   17.48    0.71
  -2  -6  14   16.69    0.71
  14  -2  -6   16.30    0.71
  -2  -6  14   16.25    0.70
   2   6  14   17.10    0.71
 -14   2  -6   16.89    0.71
   6  14   2   16.66    0.71
  -2   6 -14   16.55    0.70
 -14  -2   6   16.72    0.72
  14   2   6   16.68    0.71
  -6  14   4    0.82    0.06
  14  -4   6    0.68    0.06
 -14  -4  -6    0.81    0.06
   4  -6  14    0.72    0.05
  -4   6  14    0.66    0.06
  14   4  -6    0.63    0.06
   6  14  -4    0.74    0.06
 -14   4   6    0.83    0.07
  -4  -6 -14    0.74    0.04
  14  -4  -6    0.76    0.06
   4   6  14    0.58    0.05
  -6  14  -4    0.63    0.06
   4  -6 -14    0.55    0.05
  -4   6 -14    0.68    0.05
   6 -14  -4    0.68    0.06
 -14   4  -6    0.69    0.06
 -14  -4   6    0.69    0.07
  14   4   6    0.54    0.05
   6  14   4    0.60    0.05
  -4  -6  14    0.60    0.06
  -6   6  14    0.04    0.02
  -6   6  14    0.00    0.02
  -6  14   6    0.00    0.02
  -6  -6 -14    0.01    0.02
   6  14  -6    0.00    0.02
  14   6  -6   -0.01    0.02
  14  -6   6    0.01    0.03
 -14   6   6    0.03    0.03
   6  -6  14    0.03    0.02
  -6  14  -6    0.02    0.02
 -14   6  -6   -0.02    0.02
  -6   6 -14    0.02    0.02
  14  -6  -6   -0.01    0.03
  -6  -6  14    0.00    0.02
  -6  -6  14    0.01    0.03
   6  14   6    0.04    0.02
   6   6  14    0.03    0.02
   6  -6 -14   -0.03    0.02
   6 -14  -6    0.04    0.03
 -14  -6   6    0.01    0.03
  -8   6  14    2.88    0.14
  -8   6  14    2.68    0.14
  -6  14   8    2.78    0.14
   8  -6  14    2.81    0.14
  -6  14   8    2.78    0.13
 -14   8   6    2.79    0.15
  14  -8   6    2.88    0.15
  -8  -6 -14    2.39    0.13
   6  14  -8    2.67    0.14
  -6  14  -8    2.99    0.14
  14  -8  -6    2.62    0.15
  -8   6 -14    2.90    0.13
 -14  -8   6    2.84    0.15
  -8  -6  14    2.73    0.14
 -14   8  -6    2.89    0.14
   6  14   8    2.80    0.14
   8  -6 -14    3.03    0.14
   8   6  14    2.89    0.14
   6  14   8    2.72    0.14
   6 -14  -8    2.97    0.14
  10  -6  14   35.44    1.46
 -10   6  14   34.08    1.46
  -6  14  10   34.32    1.46
  -6  14  10   34.56    1.45
 -10   6  14   35.33    1.46
 -14  10   6   36.14    1.47
   6  14 -10   35.41    1.46
  14 -10   6   33.15    1.47
   6  14  10   35.14    1.46
  10   6  14   34.18    1.46
   6 -14 -10   35.62    1.46
  10  -6 -14   36.63    1.47
  -6  14 -10   35.36    1.46
 -10   6 -14   36.52    1.45
 -10  -6  14   34.46    1.46
  14 -10  -6   33.90    1.47
 -14  10  -6   35.83    1.46
   6  14  10   34.47    1.46
 -14  12   6    7.42    0.32
  14 -12   6    7.29    0.33
 -12   6  14    7.26    0.32
  12  -6  14    7.19    0.31
   6 -14  12    6.72    0.31
 -12   6  14    7.10    0.32
  -6  14  12    7.03    0.31
   6  14 -12    7.39    0.32
  12   6  14    6.69    0.32
 -12   6 -14    7.09    0.31
 -12  -6  14    7.39    0.32
   6 -14 -12    7.03    0.32
  -6  14 -12    7.05    0.32
  14 -12  -6    6.86    0.32
  12  -6 -14    7.20    0.32
 -14  12  -6    7.19    0.32
   6  14  12    6.91    0.32
  -1   7  14   29.67    1.22
 -14   1   7   29.60    1.22
  -1   7  14   26.55    1.20
  -1  -7 -14   26.00    1.21
  -1  -7 -14   29.21    1.21
   1   7 -14   30.69    1.21
 -14  -1  -7   30.25    1.22
   7 -14   1   29.67    1.22
  -7  14   1   29.86    1.22
  14  -1   7   29.73    1.25
  14   1  -7   29.10    1.22
   1  -7  14   29.32    1.22
  -1  -7  14   28.99    1.22
   1   7  14   29.51    1.22
 -14  -1   7   29.05    1.22
   1  -7 -14   29.13    1.21
  14   1   7   29.02    1.21
   7 -14  -1   28.90    1.22
  -1   7 -14   30.16    1.21
   1  -7 -14   26.30    1.21
   7  14   1   30.60    1.22
 -14   1  -7   30.22    1.22
  -7  14  -1   29.65    1.22
  14  -1  -7   28.51    1.22
 -14  -3  -7   10.01    0.44
  14  -3   7    9.99    0.44
  14   3  -7    9.87    0.44
  -3  -7 -14   10.11    0.43
   7  14  -3   10.45    0.44
  -3   7  14    9.83    0.44
   3   7 -14   10.58    0.43
  -3  -7 -14    8.85    0.43
   3  -7  14   10.07    0.44
 -14   3   7   10.44    0.44
 -14   3  -7   10.34    0.44
 -14  -3   7   10.20    0.45
   7  14   3   10.46    0.44
  14   3   7    9.83    0.43
   7 -14  -3   10.00    0.44
  -3   7 -14   10.61    0.43
   3  -7 -14   10.43    0.44
  -7  14  -3   10.34    0.44
  14  -3  -7    9.88    0.44
  -3  -7  14   10.24    0.44
   3   7  14   10.12    0.44
  -5  -7 -14   22.17    1.04
  -5   7  14   25.14    1.05
   7  14  -5   25.07    1.05
  -7  14   5   25.14    1.06
  14  -5   7   25.24    1.06
   5  -7  14   25.43    1.05
 -14   5   7   25.53    1.06
  14   5  -7   25.64    1.06
  -5   7  14   24.44    1.05
  14  -5  -7   25.37    1.06
 -14   5  -7   25.58    1.05
  -5  -7  14   26.05    1.06
  -5   7 -14   25.10    1.04
   5  -7 -14   24.74    1.05
  -7  14  -5   25.32    1.05
   5   7  14   26.42    1.05
 -14  -5   7   25.48    1.06
   7  14   5   24.99    1.05
   7 -14  -5   25.12    1.06
  -5  -7  14   24.90    1.05
 -14   7   7   58.37    2.40
  -7   7  14   57.50    2.39
  14   7  -7   57.54    2.39
   7  14  -7   59.95    2.39
  -7   7  14   57.20    2.39
   7  -7  14   58.11    2.39
  -7  -7 -14   51.95    2.38
  -7  14   7   59.26    2.39
  14  -7   7   57.17    2.40
   7   7  14   57.96    2.39
  -7  -7  14   57.64    2.39
   7  14   7   58.11    2.39
  -7   7 -14   57.37    2.38
   7  -7 -14   58.57    2.39
 -14   7  -7   60.26    2.39
   7 -14  -7   57.89    2.39
  14  -7  -7   56.17    2.40
  -7  14  -7   58.80    2.39
 -14  -7   7   57.82    2.40
  -9   7  14   11.75    0.53
  -9   7  14   12.32    0.53
  -7  14   9   12.26    0.53
   7  14  -9   12.42    0.53
  14  -9   7   12.53    0.54
   9  -7  14   12.27    0.53
  -9  -7 -14   10.43    0.52
  -7  14   9   12.21    0.52
 -14   9   7   12.94    0.54
  -7  14  -9   13.16    0.53
   7  14   9   12.48    0.53
 -14  -9   7   13.14    0.55
   9  -7 -14   12.75    0.54
  -9  -7  14   12.26    0.54
  -9   7 -14   12.70    0.52
  14  -9  -7   12.00    0.54
 -14   9  -7   12.71    0.53
   9   7  14   12.31    0.53
   7  14   9   12.42    0.53
   7 -14  -9   12.77    0.54
 -11   7  14    2.50    0.13
  14 -11   7    2.48    0.14
  -7  14  11    2.37    0.13
  -7  14  11    2.30    0.12
 -14  11   7    2.36    0.13
  11  -7  14    2.62    0.13
   7  14 -11    2.26    0.13
 -11   7  14    2.41    0.13
   7 -14 -11    2.59    0.13
 -14  11  -7    2.69    0.13
  11  -7 -14    2.41    0.13
  11   7  14    2.38    0.13
 -11   7 -14    2.66    0.12
 -11  -7  14    2.50    0.13
   7  14  11    2.49    0.13
  -7  14 -11    2.51    0.13
  14 -11  -7    2.57    0.14
  -7  14  13   12.29    0.53
  14 -13   7   11.91    0.53
 -13   7  14   12.35    0.53
 -13   7  14   11.89    0.52
  -7  14  13   12.04    0.52
   7 -14  13   11.93    0.51
  13  -7  14   12.51    0.52
 -14  13   7   11.56    0.51
   7  14 -13   12.07    0.52
 -14  13   7   12.00    0.53
 -14  13  -7   12.25    0.52
  -7  14 -13   12.06    0.52
  13  -7 -14   12.40    0.54
 -13   7 -14   12.06    0.52
  13   7  14   11.90    0.52
   7 -14 -13   12.01    0.52
   7  14  13   12.35    0.52
  14 -13  -7   11.36    0.53
 -13  -7  14   12.13    0.53
 -14   0   8    1.75    0.10
   0  -8 -14    1.46    0.09
   0  -8 -14    1.85    0.09
   0  -8  14    1.77    0.10
 -14   0  -8    1.81    0.10
   0  -8  14    1.62    0.09
   8 -14   0    1.71    0.10
   8  14   0    1.86    0.10
  14   0  -8    1.74    0.10
   0   8 -14    1.84    0.09
   0   8  14    1.78    0.10
  -8  14   0    1.88    0.10
  14   0   8    1.63    0.09
   2  -8  14    0.31    0.04
   8  14  -2    0.32    0.04
 -14  -2  -8    0.37    0.04
 -14   2   8    0.33    0.04
  -2  -8 -14    0.32    0.03
  14   2  -8    0.37    0.04
   8 -14   2    0.27    0.04
  -2   8  14    0.30    0.04
  -8  14   2    0.40    0.05
  14  -2   8    0.36    0.04
   2   8 -14    0.35    0.03
  -8  14  -2    0.33    0.04
  -2  -8  14    0.38    0.04
  -2   8 -14    0.28    0.03
   2   8  14    0.34    0.04
 -14   2  -8    0.28    0.04
   8 -14  -2    0.32    0.04
   8  14   2    0.35    0.04
  14  -2  -8    0.32    0.05
 -14  -2   8    0.35    0.05
  14   2   8    0.27    0.03
  -8  14   4   21.04    0.87
  -4   8  14   20.18    0.86
  14   4  -8   20.01    0.87
   4   8 -14   21.83    0.86
  -4  -8 -14   17.61    0.87
  14  -4   8   20.03    0.86
  -4   8  14   20.46    0.85
   4  -8  14   19.46    0.86
 -14   4   8   20.30    0.87
   8  14  -4   20.79    0.86
   4   8  14   20.76    0.86
  -4  -8  14   19.86    0.86
  14   4   8   19.86    0.85
  -8  14  -4   21.38    0.87
 -14  -4   8   20.50    0.87
  -4  -8  14   20.44    0.86
  -4   8 -14   21.31    0.85
  14  -4  -8   20.36    0.87
 -14   4  -8   21.13    0.86
   4  -8 -14   20.53    0.86
   8  14   4   21.41    0.86
   8 -14  -4   20.82    0.87
 -14   6   8    2.79    0.15
  14  -6   8    2.76    0.14
  -6   8  14    2.63    0.13
  -6   8  14    2.99    0.14
  14   6  -8    2.85    0.15
   6  -8  14    2.81    0.14
  -8  14   6    2.79    0.14
   6  -8 -14    2.87    0.14
   8  14   6    2.67    0.14
 -14   6  -8    2.89    0.14
  -6  -8  14    2.83    0.14
  -6  -8  14    2.88    0.15
  -6   8 -14    2.89    0.13
   6   8  14    2.86    0.14
  14  -6  -8    2.87    0.15
 -14  -6   8    2.96    0.15
   8 -14  -6    2.88    0.15
  -8  14  -6    2.78    0.14
  -8  14   8    0.01    0.02
  -8  14   8    0.02    0.02
   8  -8  14    0.00    0.02
  14  -8   8    0.02    0.02
  -8   8  14    0.00    0.02
  -8   8  14    0.01    0.02
   8  14  -8   -0.02    0.02
  -8  -8 -14    0.02    0.02
  -8   8 -14    0.03    0.02
 -14   8  -8    0.01    0.02
  -8  -8  14   -0.04    0.03
   8 -14  -8    0.01    0.02
   8  -8 -14    0.02    0.02
  14  -8  -8    0.04    0.03
  -8  14  -8   -0.01    0.02
   8   8  14    0.00    0.02
 -14  -8   8    0.14    0.04
 -14  10   8    0.03    0.03
  10  -8  14    0.05    0.02
  -8  14  10    0.05    0.02
  -8  14  10    0.04    0.02
 -10   8  14    0.03    0.02
 -10   8  14    0.01    0.03
   8  14 -10    0.07    0.03
  14 -10   8    0.01    0.03
  10  -8 -14    0.04    0.03
  14 -10  -8    0.02    0.03
 -10   8 -14    0.01    0.02
 -14 -10   8    0.03    0.03
 -10  -8  14    0.01    0.03
   8 -14 -10   -0.01    0.02
   8  14  10    0.04    0.02
 -14  10  -8    0.04    0.02
  -8  14 -10    0.04    0.02
  10   8  14    0.01    0.02
  -8  14  12    0.23    0.03
 -14  12   8    0.20    0.03
 -14  12   8    0.20    0.04
  -8  14  12    0.21    0.04
   8  14 -12    0.20    0.03
 -12   8  14    0.27    0.06
  12  -8  14    0.22    0.03
 -12   8  14    0.25    0.04
  -8  14 -12    0.22    0.04
  12  -8 -14    0.20    0.04
   8 -14 -12    0.26    0.04
 -14  12  -8    0.22    0.04
   8  14  12    0.20    0.03
 -12   8 -14    0.21    0.03
  14 -12  -8    0.19    0.04
  12   8  14    0.13    0.03
 -14  -1  -9    7.69    0.34
  14   1  -9    7.65    0.34
   9 -14   1    7.98    0.34
  -9  14   1    7.50    0.34
  14  -1   9    7.27    0.33
  -1   9  14    7.66    0.33
  -1  -9 -14    7.60    0.33
   1   9 -14    7.69    0.33
 -14   1   9    7.46    0.34
   1  -9  14    7.76    0.33
  14   1   9    7.27    0.33
  -1  -9  14    7.72    0.34
  14  -1  -9    7.80    0.34
  -9  14  -1    7.92    0.34
   1  -9 -14    7.56    0.33
   9  14   1    7.43    0.34
 -14   1  -9    7.49    0.33
 -14  -1   9    7.62    0.34
   9 -14  -1    7.59    0.34
   1   9  14    7.62    0.34
  -1   9 -14    7.58    0.33
 -14  -3  -9    9.97    0.42
  -3   9  14    9.96    0.42
  -3   9  14    9.69    0.41
   9  14  -3    9.84    0.42
  14  -3   9    9.84    0.42
   9 -14   3    9.79    0.42
  -3  -9 -14    8.52    0.41
  14   3  -9    9.83    0.42
   3  -9  14    9.72    0.41
 -14   3   9   10.02    0.42
   3   9 -14   10.66    0.41
  -9  14   3    9.82    0.42
  14   3   9    9.04    0.41
   3   9  14    9.15    0.42
  -3  -9  14    9.48    0.41
  -3  -9  14    9.24    0.42
   3  -9 -14    9.34    0.41
  14  -3  -9    9.21    0.42
  -9  14  -3    9.56    0.42
 -14  -3   9    9.43    0.42
  -3   9 -14    9.35    0.41
 -14   3  -9    9.47    0.41
   9 -14  -3    9.47    0.42
  14   5  -9    3.71    0.19
 -14   5   9    3.73    0.19
  -9  14   5    3.92    0.19
  -5  -9 -14    3.24    0.18
  14  -5   9    3.84    0.19
   5  -9  14    3.99    0.18
  -5   9  14    3.68    0.18
  -5   9  14    3.67    0.18
   5   9 -14    3.89    0.18
   9  14  -5    3.76    0.18
  -5  -9  14    4.09    0.18
  -5   9 -14    4.02    0.17
 -14   5  -9    3.92    0.18
   9 -14  -5    4.01    0.19
 -14  -5   9    3.95    0.19
   5   9  14    4.03    0.18
   5  -9 -14    3.92    0.18
  -9  14  -5    3.91    0.19
  14  -5  -9    3.97    0.19
  -5  -9  14    3.92    0.19
  -7   9  14   11.84    0.53
   9  14  -7   12.40    0.54
  -9  14   7   12.46    0.54
 -14   7   9   12.52    0.54
  14  -7   9   12.19    0.54
  -7   9  14   12.44    0.53
   7  -9  14   12.63    0.53
   7  -9 -14   12.13    0.54
  -9  14  -7   12.37    0.53
 -14   7  -9   12.69    0.53
  -7  -9  14   12.41    0.54
 -14  -7   9   12.77    0.55
  -7   9 -14   12.55    0.53
  14  -7  -9   12.36    0.54
   7   9  14   12.55    0.53
   9 -14  -7   12.55    0.54
   9  -9  14   10.35    0.44
  -9   9  14   10.16    0.45
  -9  14   9   10.27    0.45
  -9  14   9   10.09    0.44
  -9   9  14   10.10    0.44
   9  14  -9   10.31    0.45
 -14   9   9   10.57    0.45
 -14   9  -9   10.61    0.45
   9 -14  -9    9.99    0.45
  -9  14  -9   10.21    0.45
   9  -9 -14   10.61    0.45
  -9  -9  14   10.11    0.45
   9   9  14   10.27    0.45
  14  -9  -9   10.04    0.45
 -14  -9   9   10.22    0.46
  -9   9 -14   10.08    0.44
 -11   9  14    8.11    0.36
  11  -9  14    8.20    0.35
 -14  11   9    8.19    0.36
  -9  14  11    7.97    0.36
  -9  14  11    7.75    0.35
 -14  11   9    7.68    0.35
 -11   9  14    7.91    0.36
 -14  11  -9    8.35    0.36
 -11  -9  14    7.96    0.36
 -11   9 -14    8.01    0.35
  11  -9 -14    8.17    0.36
   9  14  11    7.84    0.35
  11   9  14    8.13    0.36
 -14 -11   9    8.21    0.37
   9 -14 -11    8.12    0.36
  -9  14 -11    8.35    0.36
 -13   9  14    4.87    0.23
 -14  13   9    4.67    0.22
  13  -9  14    4.85    0.22
  -9  14  13    4.95    0.23
   9 -14  13    4.76    0.22
  -9  14  13    4.67    0.23
 -14  13   9    5.15    0.24
 -13   9  14    4.97    0.23
   9 -14 -13    4.91    0.23
 -13  -9  14    4.91    0.24
   9  14  13    4.84    0.24
 -13   9 -14    5.03    0.23
 -14  13  -9    5.12    0.23
  13   9  14    4.93    0.23
  -9  14 -13    5.32    0.24
  14 -13  -9    4.89    0.24
  13  -9 -14    5.03    0.24
  14   0 -10    5.34    0.26
 -14   0  10    5.77    0.26
 -14   0 -10    5.71    0.25
   0  10 -14    5.60    0.25
   0  10  14    5.55    0.25
  10 -14   0    5.60    0.26
 -10  14   0    5.59    0.26
   0  10  14    5.31    0.24
  14   0  10    5.65    0.25
   0 -10  14    5.76    0.25
   0 -10 -14    5.51    0.25
 -14  -2 -10    1.25    0.08
  -2  10  14    1.20    0.07
   2  10 -14    1.26    0.07
   2 -10  14    1.24    0.07
 -14   2  10    1.28    0.08
  -2  10  14    1.20    0.07
  14  -2  10    1.12    0.07
  14   2 -10    1.18    0.08
 -10  14   2    1.25    0.08
  10 -14   2    1.11    0.08
  10 -14  -2    1.15    0.08
 -10  14  -2    1.12    0.08
  14  -2 -10    1.01    0.08
 -14  -2  10    1.16    0.08
   2  10  14    1.01    0.07
 -14   2 -10    1.19    0.07
  14   2  10    1.06    0.07
  -2 -10  14    1.18    0.08
  -2  10 -14    1.21    0.07
   2 -10 -14    1.13    0.07
 -14   4  10    3.14    0.16
  14   4 -10    3.21    0.16
   4 -10  14    3.09    0.15
  14  -4  10    3.16    0.15
  -4  10  14    3.38    0.15
 -10  14   4    3.12    0.16
  10 -14   4    3.17    0.16
   4  10 -14    3.23    0.15
  -4  10  14    3.08    0.15
  -4 -10  14    3.03    0.15
   4  10  14    3.15    0.15
  14  -4 -10    2.90    0.16
 -14  -4  10    3.14    0.16
   4 -10 -14    3.04    0.15
  10 -14  -4    3.14    0.16
  -4  10 -14    3.04    0.15
  -4 -10  14    3.11    0.16
 -14   4 -10    3.02    0.15
 -10  14  -4    3.16    0.16
   6 -10  14   34.40    1.46
 -14   6  10   35.38    1.47
   6  10 -14   35.79    1.46
 -10  14   6   35.07    1.47
  14  -6  10   34.52    1.46
  -6  10  14   35.23    1.46
  -6  10  14   34.25    1.47
  -6  10 -14   35.50    1.46
   6 -10 -14   35.69    1.47
 -14   6 -10   36.18    1.47
  10 -14  -6   35.43    1.47
 -14  -6  10   35.47    1.48
  14  -6 -10   34.83    1.47
   6  10  14   34.57    1.47
 -10  14  -6   35.86    1.47
  -6 -10  14   34.84    1.47
  -8  10  14    0.04    0.02
 -10  14   8    0.04    0.03
 -14   8  10    0.06    0.03
  14  -8  10    0.03    0.02
   8 -10  14    0.03    0.02
  10 -14  -8    0.01    0.03
  -8  10 -14    0.05    0.02
   8  10  14    0.01    0.02
 -10  14  -8    0.04    0.02
 -14  -8  10    0.04    0.03
   8 -10 -14    0.01    0.03
 -14   8 -10    0.03    0.02
  -8 -10  14    0.00    0.03
  14  -8 -10   -0.02    0.02
 -10  14  10   -0.01    0.02
 -10  14  10    0.03    0.02
 -14  10  10    0.03    0.03
 -14  10  10    0.02    0.02
 -10  10  14    0.00    0.02
  10 -10  14    0.00    0.02
 -10  10  14    0.01    0.02
 -10  10 -14    0.00    0.02
 -10 -10  14    0.03    0.03
 -14  10 -10   -0.03    0.02
  10 -10 -14    0.01    0.03
 -10  14 -10    0.01    0.02
  10 -14 -10    0.04    0.03
 -14 -10  10    0.02    0.03
 -12  10  14    2.82    0.14
  12 -10  14    2.52    0.13
 -14  12  10    2.78    0.15
 -14  12  10    2.66    0.14
 -12  10  14    2.64    0.14
 -10  14  12    2.85    0.15
 -10  14  12    2.55    0.13
  12 -10 -14    2.82    0.16
  10  14  12    2.84    0.17
 -14 -12  10    2.75    0.15
  10 -14 -12    2.65    0.15
  14 -12 -10    2.77    0.15
 -12  10 -14    3.20    0.14
  12  10  14    2.63    0.14
 -14  12 -10    2.79    0.14
 -10  14 -12    2.84    0.14
 -12 -10  14    2.86    0.15
  -1  11  14   21.35    0.91
  -1 -11 -14   21.01    0.90
 -14   1  11   21.36    0.91
   1 -11  14   21.29    0.90
   1  11 -14   21.46    0.90
 -11  14   1   21.05    0.91
  -1  11  14   20.10    0.90
 -14  -1 -11   21.59    0.91
  14  -1  11   20.96    0.90
  11 -14   1   20.60    0.91
  14   1 -11   21.33    0.91
  14  -1 -11   21.14    0.91
   1  11  14   20.37    0.90
  14   1  11   22.26    0.91
   1 -11 -14   21.69    0.90
 -14   1 -11   22.49    0.91
  -1 -11  14   22.71    0.91
  11 -14  -1   22.32    0.92
  -1  11 -14   22.33    0.90
   1  11  14   21.66    0.91
 -14  -1  11   22.26    0.91
 -11  14  -1   22.33    0.91
   3  11 -14   18.46    0.75
   3 -11  14   17.37    0.75
  14   3 -11   17.72    0.76
 -11  14   3   18.53    0.76
  -3  11  14   17.66    0.75
 -14  -3 -11   17.59    0.75
 -14   3  11   18.26    0.76
  -3  11  14   17.46    0.75
  11 -14   3   17.31    0.76
  14  -3  11   17.67    0.75
  -3  11 -14   17.50    0.74
   3  11  14   15.82    0.74
  -3 -11  14   18.13    0.75
  14   3  11   18.08    0.75
 -14   3 -11   18.01    0.75
 -11  14  -3   17.82    0.76
  11 -14  -3   17.97    0.76
   3 -11 -14   17.66    0.75
  14  -3 -11   17.76    0.76
 -14  -3  11   17.98    0.76
   3  11  14   17.92    0.75
  14   5 -11   19.87    0.87
  -5  11  14   20.06    0.86
   5 -11  14   20.22    0.86
  14  -5  11   20.88    0.86
 -11  14   5   20.35    0.87
  11 -14   5   20.07    0.87
 -14   5  11   20.14    0.87
  -5  11  14   19.81    0.86
   5  11 -14   20.28    0.86
 -11  14  -5   20.72    0.87
  -5 -11  14   20.91    0.87
  -5  11 -14   21.03    0.86
  11 -14  -5   20.27    0.87
  14   5  11   20.86    0.86
  14  -5 -11   20.12    0.87
   5  11  14   20.90    0.86
 -14   5 -11   20.97    0.86
 -14  -5  11   20.19    0.87
   5 -11 -14   20.64    0.86
 -11  14   7    2.53    0.13
  -7  11  14    2.35    0.13
  -7  11  14    2.52    0.13
  14  -7  11    2.44    0.12
   7 -11  14    2.49    0.12
 -14   7  11    2.41    0.13
  -7  11 -14    2.54    0.12
   7 -11 -14    2.54    0.13
 -11  14  -7    2.50    0.13
  11 -14  -7    2.56    0.14
   7  11  14    2.29    0.13
 -14  -7  11    2.68    0.14
  14  -7 -11    2.54    0.14
  -7 -11  14    2.46    0.13
 -14   7 -11    2.57    0.13
   9 -11  14    8.31    0.36
  14  -9  11    8.28    0.35
 -14   9  11    8.45    0.37
 -14   9  11    8.11    0.36
 -11  14   9    8.26    0.37
  -9  11  14    7.85    0.36
 -11  14   9    7.74    0.35
  -9  11  14    8.12    0.36
 -14  -9  11    8.24    0.37
  11 -14  -9    7.94    0.37
   9 -11 -14    8.21    0.37
  -9  11 -14    8.20    0.36
   9  11  14    8.09    0.36
 -14   9 -11    8.58    0.36
  -9 -11  14    8.13    0.37
 -14  11  11   11.48    0.52
 -14  11  11   11.63    0.51
 -11  11  14   11.68    0.51
  11 -11  14   11.49    0.51
 -11  14  11   11.69    0.52
 -11  11  14   11.94    0.51
  14 -11  11   11.44    0.50
 -11  14  11   11.12    0.51
 -14 -11  11   12.49    0.53
  11 -14 -11   12.23    0.52
 -11  14 -11   12.09    0.51
  14 -11 -11   12.08    0.52
  11 -11 -14   12.19    0.52
 -14  11 -11   12.27    0.51
 -11  11 -14   11.92    0.51
  11  11  14   11.71    0.51
 -11 -11  14   11.92    0.52
  11 -14  13    6.71    0.29
  13 -11  14    6.98    0.30
 -13  11  14    6.80    0.30
 -11  14  13    6.57    0.30
 -14  13  11    6.57    0.30
 -13  11  14    6.96    0.31
 -11  14  13    6.82    0.31
 -14  13  11    6.66    0.31
  11  14  13    6.69    0.30
  11 -14 -13    6.39    0.31
 -11  14 -13    6.67    0.30
 -14 -13  11    6.89    0.32
  13  11  14    6.45    0.30
 -13 -11  14    6.64    0.31
 -13  11 -14    6.64    0.30
  14 -13 -11    6.41    0.31
  13 -11 -14    6.66    0.31
 -14  13 -11    6.67    0.30
   0  12 -14    0.21    0.03
  12 -14   0    0.12    0.03
 -12  14   0    0.19    0.04
   0 -12  14    0.13    0.03
   0 -12 -14    0.17    0.03
  14   0 -12    0.12    0.04
  14   0  12    0.10    0.03
   0  12  14    0.16    0.03
 -14   0  12    0.13    0.04
 -14   0 -12    0.22    0.04
   2  12 -14    1.76    0.09
  12 -14   2    1.44    0.10
  14  -2  12    1.65    0.09
 -14  -2 -12    1.60    0.09
 -12  14   2    1.74    0.10
  -2 -12 -14    1.61    0.08
  14   2 -12    1.71    0.10
  -2  12  14    1.71    0.09
   2 -12  14    1.52    0.09
 -14   2  12    1.69    0.10
  -2  12  14    1.66    0.09
   2 -12 -14    1.66    0.09
 -14  -2  12    1.88    0.11
  -2  12 -14    1.82    0.09
 -12  14  -2    1.76    0.10
   2  12  14    1.67    0.09
   2  12  14    1.76    0.09
 -14   2 -12    1.78    0.09
  -2 -12  14    1.64    0.10
  12 -14  -2    1.72    0.10
  14   2  12    1.55    0.10
  14  -2 -12    1.68    0.10
   4 -12  14    8.21    0.36
  14   4 -12    8.41    0.37
  -4  12  14    8.25    0.36
  12 -14   4    8.47    0.38
  14  -4  12    8.37    0.36
  -4  12  14    8.31    0.36
 -14   4  12    8.63    0.37
   4  12 -14    8.73    0.36
 -12  14   4    8.79    0.37
   4 -12 -14    8.18    0.36
   4  12  14    8.05    0.37
  14   4  12    7.83    0.37
  -4 -12  14    8.16    0.37
  -4  12 -14    8.49    0.36
  12 -14  -4    8.35    0.37
  14  -4 -12    8.13    0.37
 -14   4 -12    8.44    0.36
 -14  -4  12    8.04    0.37
 -12  14  -4    8.11    0.37
  14  -6  12    7.34    0.31
 -14   6  12    7.04    0.32
 -12  14   6    7.24    0.32
  12 -14   6    7.04    0.33
   6 -12  14    6.81    0.31
  -6  12  14    7.02    0.31
   6  12 -14    7.37    0.31
  -6  12  14    6.84    0.31
 -14  -6  12    6.88    0.32
  14  -6 -12    7.09    0.32
   6 -12 -14    7.36    0.32
 -12  14  -6    6.70    0.32
  -6  12 -14    7.09    0.31
 -14   6 -12    7.06    0.31
   6  12  14    6.96    0.31
  14   6  12    6.78    0.32
  12 -14  -6    7.17    0.32
 -12  14   8    0.20    0.04
 -12  14   8    0.20    0.03
  14  -8  12    0.19    0.03
   8 -12  14    0.21    0.03
 -14   8  12    0.22    0.04
  -8  12  14    0.20    0.04
 -14   8  12    0.18    0.03
  -8  12  14    0.23    0.03
  -8 -12  14    0.21    0.04
 -14  -8  12    0.23    0.04
   8 -12 -14    0.16    0.04
   8  12  14    0.15    0.03
  14   8  12    0.17    0.03
 -12  14  -8    0.23    0.04
  14  -8 -12    0.22    0.05
  -8  12 -14    0.17    0.03
 -14   8 -12    0.24    0.04
  12 -14  -8    0.20    0.04
 -12  14  10    2.36    0.13
 -10  12  14    2.64    0.14
 -12  14  10    2.75    0.15
 -14  10  12    2.57    0.14
  10 -12  14    2.58    0.13
  14 -10  12    2.60    0.13
 -14  10  12    2.54    0.14
 -10  12  14    2.80    0.14
 -14 -10  12    2.71    0.15
  10  12  14    2.66    0.14
 -10 -12  14    3.03    0.15
 -10  12 -14    2.92    0.14
  14 -10 -12    2.86    0.15
 -12  14 -10    2.89    0.14
 -14  10 -12    2.73    0.15
  12 -14 -10    3.06    0.16
  10 -12 -14    2.88    0.15
 -14  12  12    0.00    0.02
 -14  12  12   -0.01    0.02
  14 -12  12    0.02    0.02
 -12  14  12   -0.03    0.03
 -12  12  14    0.03    0.03
 -12  12  14    0.08    0.03
 -12  14  12    0.00    0.02
  12 -14  12    0.02    0.02
  12 -12  14    0.01    0.02
 -12  14 -12    0.00    0.02
  12  12  14    0.06    0.03
  12 -14 -12    0.05    0.03
  14 -12 -12    0.02    0.03
 -14  12 -12    0.02    0.03
 -12 -12  14   -0.02    0.03
 -12  12 -14    0.03    0.02
 -14 -12  12    0.00    0.03
  12 -12 -14    0.01    0.03
 -14   1  13    5.51    0.25
 -13  14   1    5.55    0.25
  -1 -13 -14    5.12    0.23
   1 -13  14    5.21    0.24
  -1  13  14    5.34    0.24
 -14  -1 -13    5.39    0.24
  -1  13  14    5.52    0.24
  13 -14   1    5.43    0.25
  14  -1  13    5.52    0.24
  14   1 -13    5.22    0.25
   1  13 -14    5.09    0.24
   1  13  14    5.31    0.24
 -14  -1  13    5.00    0.25
  14  -1 -13    5.22    0.25
  14   1  13    5.38    0.24
   1  13  14    4.97    0.23
  -1  13 -14    4.96    0.24
 -14   1 -13    5.25    0.24
 -13  14  -1    5.34    0.25
   1 -13 -14    5.22    0.24
  13 -14  -1    5.09    0.25
  -1 -13  14    5.25    0.24
  -3  13  14    4.04    0.19
 -14  -3 -13    3.98    0.19
   3 -13  14    4.08    0.18
 -13  14   3    3.94    0.19
  14  -3  13    3.92    0.19
   3  13 -14    4.05    0.18
  13 -14   3    4.09    0.20
 -14   3  13    3.85    0.19
  14   3 -13    3.89    0.20
  -3  13  14    3.87    0.18
 -14   3 -13    3.81    0.18
  -3 -13  14    4.07    0.19
  -3  13 -14    4.04    0.18
  13 -14  -3    3.96    0.20
  14  -3 -13    3.84    0.19
   3  13  14    3.74    0.19
   3  13  14    3.59    0.19
  14   3  13    3.86    0.19
 -13  14  -3    3.71    0.19
   3 -13 -14    3.94    0.19
 -14  -3  13    4.04    0.19
   5  13 -14   26.20    1.09
  -5  13  14   25.85    1.09
  -5  13  14   25.84    1.09
 -14   5  13   26.40    1.10
  14  -5  13   25.71    1.09
 -13  14   5   26.00    1.10
   5 -13  14   25.26    1.09
  13 -14   5   25.75    1.12
   5 -13 -14   26.50    1.09
 -13  14  -5   25.48    1.10
   5  13  14   25.39    1.09
 -14  -5  13   26.27    1.10
 -14   5 -13   26.36    1.09
  13 -14  -5   25.48    1.11
  14   5  13   26.57    1.11
  -5  13 -14   26.62    1.09
  -5 -13  14   26.83    1.10
   7  13 -14   11.68    0.52
  14  -7  13   12.34    0.52
 -14   7  13   11.86    0.52
 -14   7  13   12.24    0.52
   7 -13  14   11.96    0.51
 -13  14   7   12.33    0.53
  -7  13  14   11.66    0.52
  -7  13  14   11.86    0.52
   7 -13 -14   12.31    0.52
 -14   7 -13   12.25    0.52
   7  13  14   12.56    0.52
  14   7  13   11.84    0.52
  -7  13 -14   11.87    0.52
 -13  14  -7   12.07    0.52
 -14  -7  13   12.01    0.53
  14  -7 -13   11.69    0.53
  13 -14  -7   12.27    0.53
  14  -9  13    4.96    0.23
 -13  14   9    4.98    0.24
   9 -13  14    4.71    0.22
  -9  13  14    4.74    0.23
  -9  13  14    4.66    0.23
 -13  14   9    4.72    0.22
 -14   9  13    4.80    0.23
 -14   9  13    4.83    0.23
   9 -13 -14    5.06    0.24
  14   9  13    4.84    0.23
  13 -14  -9    5.04    0.24
  14  -9 -13    4.92    0.24
 -14   9 -13    5.27    0.23
  -9 -13  14    5.15    0.25
  -9  13 -14    5.11    0.23
   9  13  14    4.87    0.23
 -13  14  -9    4.91    0.23
 -14  -9  13    5.31    0.24
 -11  13  14    6.52    0.30
 -14  11  13    6.78    0.30
  14 -11  13    6.65    0.29
  11 -13  14    6.69    0.29
 -14  11  13    6.66    0.31
 -13  14  11    7.03    0.31
 -13  14  11    6.49    0.30
 -11  13  14    6.67    0.30
 -13  14 -11    6.74    0.30
  13 -14 -11    6.65    0.31
  14  11  13    6.46    0.30
  14 -11 -13    6.63    0.31
 -11 -13  14    6.66    0.31
 -11  13 -14    6.44    0.30
  11 -13 -14    6.51    0.31
 -14 -11  13    6.79    0.32
 -14  11 -13    6.85    0.30
  11  13  14    6.74    0.30
 -14  13  13    5.07    0.24
 -14  13  13    4.92    0.23
  14 -13  13    4.94    0.22
 -13  13  14    4.72    0.23
 -13  13  14    4.87    0.23
  13 -14  13    4.83    0.22
 -13  14  13    4.97    0.24
 -13  14  13    4.95    0.23
  13 -13  14    4.76    0.22
  13 -13 -14    4.74    0.24
 -14 -13  13    5.08    0.25
 -14  13 -13    5.14    0.23
 -13  14 -13    4.90    0.23
  13  13  14    4.96    0.23
 -13 -13  14    4.90    0.24
  14 -13 -13    4.84    0.24
 -13  13 -14    4.80    0.23
  13 -14 -13    4.81    0.24
 -13 -14  13    4.98    0.25
 -14   0 -14    0.06    0.03
 -14   0  14    0.14    0.03
 -14  14   0    0.07    0.04
   0 -14 -14    0.10    0.02
   0 -14  14    0.07    0.02
   0  14 -14    0.14    0.03
   0  14  14    0.16    0.03
   0  14  14    0.06    0.02
  14 -14   0    0.05    0.03
  14   0 -14    0.10    0.04
  14   0  14    0.03    0.02
  14 -14   2    0.03    0.03
   2 -14  14    0.03    0.02
 -14  -2 -14    0.00    0.02
  14  -2  14   -0.01    0.02
  14   2 -14    0.03    0.03
 -14   2  14    0.03    0.02
 -14  14   2    0.09    0.04
   2  14 -14    0.02    0.02
  -2  14  14    0.01    0.02
  -2  14  14    0.02    0.02
   2 -14 -14   -0.01    0.02
  -2  14 -14   -0.01    0.02
  -2 -14  14    0.04    0.02
   2  14  14    0.00    0.02
   2  14  14    0.04    0.02
  14 -14  -2    0.01    0.03
 -14   2 -14    0.02    0.02
  14  -2 -14    0.01    0.03
 -14  14  -2   -0.01    0.02
 -14  -2  14    0.02    0.03
  14   2  14    0.01    0.03
  14  -4  14    1.55    0.09
  14   4 -14    1.46    0.10
  14 -14   4    1.45    0.10
 -14   4  14    1.40    0.09
 -14  14   4    1.40    0.09
   4  14 -14    1.27    0.09
   4 -14  14    1.50    0.08
  -4  14  14    1.29    0.08
  -4  14  14    1.47    0.09
  -4 -14  14    1.59    0.09
   4 -14 -14    1.59    0.09
  -4  14 -14    1.44    0.08
   4  14  14    1.27    0.08
   4  14  14    1.66    0.09
  14 -14  -4    1.50    0.10
 -14  -4  14    1.45    0.09
  14  -4 -14    1.57    0.10
 -14  14  -4    1.37    0.09
  14   4  14    1.60    0.09
 -14   4 -14    1.40    0.08
   6 -14  14    0.03    0.02
 -14   6  14    0.02    0.03
 -14   6  14    0.01    0.03
  14  -6  14    0.01    0.02
 -14  14   6    0.03    0.03
   6  14 -14    0.00    0.02
  -6  14  14   -0.01    0.02
  -6  14  14   -0.01    0.02
  14 -14   6   -0.01    0.02
   6 -14 -14    0.02    0.03
  -6  14 -14    0.00    0.02
   6  14  14    0.02    0.02
  14 -14  -6    0.03    0.03
 -14  -6  14   -0.01    0.03
  14  -6 -14    0.01    0.03
 -14  14  -6   -0.02    0.02
  14   6  14    0.03    0.02
 -14   6 -14    0.00    0.02
  14  -8  14   12.24    0.51
   8 -14  14   11.86    0.51
 -14   8  14   12.75    0.52
 -14   8  14   12.31    0.52
 -14  14   8   12.49    0.52
 -14  14   8   11.59    0.51
   8  14 -14   12.55    0.52
  -8  14  14   12.31    0.52
  -8  14  14   11.61    0.51
   8  14  14   11.55    0.51
  14 -14  -8   11.60    0.52
 -14  -8  14   11.53    0.52
   8 -14 -14   11.52    0.52
  14  -8 -14   11.53    0.52
 -14  14  -8   11.80    0.52
 -14   8 -14   11.50    0.51
  14   8  14   11.37    0.52
 -14  10  14    0.19    0.04
 -14  10  14    0.05    0.03
 -14  14  10   -0.01    0.02
 -14  14  10    0.05    0.03
  14 -10  14    0.00    0.02
 -10  14  14    0.00    0.02
 -10  14  14    0.00    0.02
  10 -14  14    0.01    0.02
 -10  14 -14   -0.03    0.02
  10  14  14    0.04    0.03
  14 -14 -10    0.03    0.03
 -14 -10  14    0.04    0.03
 -14  10 -14    0.04    0.02
  14 -10 -14   -0.04    0.03
 -14  14 -10    0.03    0.03
  14  10  14   -0.01    0.02
 -14  12  14   13.71    0.60
 -14  12  14   13.69    0.59
  12 -14  14   13.25    0.58
 -14  14  12   13.73    0.60
 -14  14  12   12.86    0.59
 -12  14  14   13.96    0.60
 -12  14  14   13.76    0.59
  14 -12  14   13.19    0.58
  12 -14 -14   13.57    0.60
  12  14  14   13.64    0.59
  14 -14 -12   14.20    0.60
 -14 -12  14   13.49    0.61
 -14  12 -14   14.02    0.59
 -14  14 -12   14.51    0.60
  14 -12 -14   13.96    0.60
 -14 -14  12   13.69    0.61
  14  12  14   13.61    0.59
 -12 -14  14   13.88    0.61
 -12  14 -14   14.35    0.59
  14 -14  14    0.03    0.02
 -14  14  14    0.05    0.03
 -14  14  14    0.00    0.02
  14 -14 -14    0.01    0.03
 -14 -14  14    0.03    0.04
 -14  14 -14    0.00    0.02
   0  15  -1    1.44    0.08
   0  15   1    1.43    0.08
   1   0 -15    1.15    0.07
   1   0  15    1.34    0.08
  15  -1   0    1.19    0.08
  15   1   0    1.33    0.08
 -15   1   0    1.35    0.09
  -1   0  15    1.32    0.08
 -15  -1   0    1.25    0.09
   0  15   3   17.61    0.75
  -3   0  15   18.07    0.75
 -15   3   0   18.25    0.76
 -15  -3   0   18.22    0.76
   0  15  -3   17.75    0.75
  15  -3   0   18.03    0.75
  15   3   0   18.41    0.75
   3   0 -15   15.70    0.74
   3   0  15   18.06    0.75
  15   5   0   15.75    0.66
  -5   0  15   16.21    0.67
  15  -5   0   16.16    0.67
   5   0 -15   13.71    0.66
   5   0  15   15.85    0.67
   0  15   5   16.61    0.67
   0  15   5   15.14    0.65
   0  15  -5   16.51    0.67
  -5   0  15   14.18    0.65
 -15  -5   0   16.43    0.67
 -15   5   0   16.09    0.67
  -7   0  15    5.08    0.24
   0  15  -7    5.24    0.23
   0  15   7    5.15    0.23
   0  15   7    5.00    0.22
   0 -15  -7    5.12    0.23
 -15   7   0    5.40    0.24
  -7   0  15    5.09    0.23
 -15  -7   0    5.06    0.24
   7   0  15    5.16    0.23
  15   7   0    5.00    0.23
  15  -7   0    5.13    0.24
   9   0  15    3.32    0.16
 -15   9   0    3.15    0.16
  15   9   0    3.20    0.15
   0 -15  -9    3.21    0.15
   0 -15   9    3.23    0.15
   0  15  -9    3.15    0.16
   0  15   9    3.25    0.16
   0  15   9    3.39    0.15
   9   0 -15    3.23    0.16
  15  -9   0    3.33    0.17
  -9   0  15    3.14    0.15
  -9   0  15    3.14    0.16
  15 -11   0    4.76    0.24
  15  11   0    4.80    0.22
 -11   0 -15    5.03    0.22
  11   0  15    4.99    0.23
   0 -15  11    4.94    0.22
   0  15 -11    5.13    0.23
   0  15  11    4.97    0.23
   0  15  11    4.78    0.22
   0 -15 -11    4.97    0.22
 -15  11   0    5.30    0.24
 -11   0  15    4.83    0.23
  11   0 -15    4.97    0.24
 -13   0  15    2.82    0.15
 -13   0 -15    2.85    0.14
  13   0  15    2.72    0.14
   0 -15  13    2.85    0.14
   0  15 -13    3.02    0.14
   0  15  13    2.82    0.14
   0  15  13    2.85    0.14
   0 -15 -13    2.95    0.14
  13   0 -15    2.98    0.16
  15 -13   0    2.92    0.16
  15   0   1    1.16    0.08
 -15   0  -1    1.45    0.09
   0  -1  15    1.24    0.08
  -1  15   0    1.35    0.08
   1  15   0    1.31    0.08
  15   0  -1    1.23    0.08
   0   1  15    1.27    0.08
 -15   0   1    1.25    0.09
  15   2  -1    3.77    0.18
   2   1 -15    3.37    0.17
  -1  15   2    3.87    0.18
 -15   2   1    3.88    0.18
  15  -2   1    3.74    0.18
  -2   1  15    3.77    0.18
   2  -1  15    3.53    0.18
   1  15  -2    3.90    0.18
 -15  -2  -1    3.86    0.18
   2  -1 -15    3.50    0.17
  -2  -1  15    3.54    0.18
   1  15   2    3.88    0.18
  15  -2  -1    3.80    0.18
  15   2   1    3.68    0.18
   2   1  15    3.83    0.18
 -15   2  -1    3.71    0.18
   1  15  -4   15.09    0.64
  -1  15   4   15.28    0.64
  -4   1  15   15.43    0.64
 -15  -4  -1   14.81    0.64
   4  -1  15   15.04    0.64
 -15   4   1   15.59    0.64
  15   4  -1   15.40    0.64
   4   1 -15   13.06    0.63
  15  -4   1   15.51    0.64
 -15   4  -1   14.74    0.64
   4   1  15   15.15    0.64
 -15  -4   1   15.56    0.65
  -1  15  -4   15.08    0.64
  15  -4  -1   14.99    0.64
   4  -1 -15   13.24    0.63
   1 -15  -4   15.55    0.64
   1  15   4   15.10    0.64
  15   4   1   15.02    0.66
  -4  -1  15   15.32    0.64
 -15  -6  -1    0.18    0.04
  15  -6   1    0.17    0.03
   1  15  -6    0.22    0.03
  15   6  -1    0.23    0.03
   6  -1  15    0.20    0.03
  -1  15   6    0.25    0.03
  -6   1  15    0.24    0.04
  -1  15   6    0.25    0.03
  -6  -1  15    0.18    0.04
   1  15   6    0.17    0.03
  15   6   1    0.22    0.03
   1  15   6    0.19    0.03
 -15   6  -1    0.22    0.04
   6   1  15    0.18    0.03
  15  -6  -1    0.15    0.03
   1 -15  -6    0.25    0.04
  -1  15  -6    0.24    0.03
 -15  -6   1    0.18    0.04
   1  15  -8   12.19    0.51
  -1  15   8   11.81    0.50
  -1  15   8   11.79    0.51
   8  -1  15   11.59    0.51
  -1 -15  -8   11.69    0.50
  15  -8   1   12.18    0.51
  -8   1  15   11.54    0.50
  -8   1  15   12.07    0.51
  15   8  -1   12.03    0.50
 -15   8   1   12.16    0.51
   1  15   8   12.40    0.51
   8  -1 -15   11.67    0.51
  15   8   1   11.30    0.50
   8   1  15   11.40    0.51
  -8  -1  15   11.96    0.51
  15  -8  -1   11.43    0.51
 -15   8  -1   11.89    0.51
  -8  -1  15   11.23    0.50
   1  15   8   11.19    0.50
  -1  15  -8   12.35    0.51
  15  10  -1   13.22    0.57
  -1  15  10   13.39    0.57
  15 -10   1   13.95    0.58
  10   1 -15   13.67    0.58
   1  15 -10   13.50    0.57
 -15  10   1   13.37    0.58
  10  -1  15   13.52    0.57
   1 -15  10   12.99    0.57
  -1  15  10   13.26    0.57
 -10   1  15   13.13    0.57
 -10   1  15   13.77    0.58
  -1 -15 -10   13.45    0.57
 -10   1 -15   13.16    0.56
  -1 -15  10   13.60    0.57
 -10  -1  15   12.87    0.58
 -10  -1  15   13.40    0.57
  15  10   1   13.36    0.57
   1  15  10   13.34    0.57
   1  15  10   13.43    0.57
   1 -15 -10   13.38    0.58
  -1  15 -10   13.48    0.57
  10  -1 -15   13.38    0.58
  10   1  15   12.99    0.57
  15 -10  -1   13.35    0.58
 -15  10  -1   13.67    0.58
  -1  15  12   28.55    1.20
   1 -15  12   28.81    1.19
  12   1 -15   28.57    1.20
  12  -1  15   29.32    1.20
  -1  15  12   29.31    1.19
   1  15 -12   29.22    1.20
  15 -12   1   28.64    1.21
  -1 -15 -12   28.28    1.19
 -15  12   1   29.04    1.20
  15  12  -1   27.64    1.19
 -12   1  15   28.01    1.20
 -12  -1 -15   28.96    1.19
  12   1  15   28.92    1.20
 -12  -1  15   27.76    1.20
 -12   1 -15   28.65    1.19
  -1  15 -12   28.68    1.20
   1 -15 -12   28.24    1.19
  -1 -15  12   28.56    1.19
  12  -1 -15   28.67    1.20
   1  15  12   28.32    1.19
   1  15  12   28.61    1.19
  15 -12  -1   28.26    1.21
 -15  12  -1   28.75    1.20
  14  -1  15   15.74    0.66
  -1 -15 -14   15.48    0.65
  15 -14   1   15.18    0.67
  -1  15  14   15.84    0.66
 -14  -1 -15   15.61    0.65
 -15  14   1   15.89    0.67
  -1  15  14   15.51    0.66
  14   1 -15   15.35    0.67
   1 -15  14   15.78    0.66
   1 -15 -14   15.47    0.65
   1  15  14   15.24    0.65
  -1 -15  14   15.57    0.66
 -14   1 -15   15.44    0.65
 -14  -1  15   14.98    0.69
  15 -14  -1   15.45    0.67
  -1  15 -14   14.73    0.66
   1  15  14   15.70    0.66
  14  -1 -15   15.39    0.67
  14   1  15   15.06    0.66
 -15  14  -1   15.42    0.67
  -1   2  15    3.73    0.18
 -15  -1  -2    3.76    0.18
   1   2 -15    3.42    0.16
  15  -1   2    3.82    0.18
   1  -2  15    3.54    0.18
  15   1  -2    3.83    0.18
 -15   1   2    3.71    0.18
  15  -1  -2    3.82    0.18
   1  -2 -15    3.28    0.18
 -15   1  -2    3.65    0.18
  -1  -2  15    3.61    0.18
 -15  -1   2    3.82    0.18
  -2  15  -1    4.00    0.18
   2  15   1    3.83    0.18
   1   2  15    3.69    0.18
  15   1   2    3.74    0.18
   3  -2  15   10.86    0.46
  -2  15   3   10.76    0.46
   2  15  -3   11.49    0.46
   3   2 -15    9.28    0.45
  15  -3   2   10.85    0.46
 -15   3   2   11.24    0.47
 -15  -3  -2   10.93    0.47
  15   3  -2   11.08    0.46
  -3   2  15   10.76    0.46
  -3  -2  15   10.99    0.47
   2 -15  -3   10.98    0.46
 -15  -3   2   10.86    0.47
 -15   3  -2   10.63    0.47
   2  15   3   11.11    0.46
  15   3   2   10.35    0.47
  -2  15  -3   11.40    0.46
   3   2  15   10.31    0.46
   3  -2 -15    9.19    0.45
  15  -3  -2   10.62    0.47
 -15  -5  -2    8.85    0.39
   2  15  -5    8.97    0.38
  -2  15   5    9.09    0.38
  -5   2  15    8.40    0.38
  15   5  -2    8.81    0.38
   5   2 -15    7.60    0.38
  15  -5   2    8.87    0.39
   5  -2  15    8.91    0.38
  -5   2  15    8.88    0.39
  -2  15  -5    8.90    0.38
 -15   5  -2    9.34    0.39
  15  -5  -2    9.00    0.39
   2  15   5    9.03    0.38
   5   2  15    8.77    0.38
  -5  -2  15    8.76    0.39
 -15  -5   2    9.14    0.39
   2 -15  -5    8.80    0.38
   5  -2 -15    7.41    0.38
  15   5   2    8.96    0.38
  15   7  -2    1.99    0.10
  -2  15   7    1.92    0.10
  -7   2  15    1.95    0.11
   2  15  -7    1.96    0.10
  -2  15   7    1.80    0.09
 -15   7   2    1.86    0.11
  -7   2  15    1.79    0.10
  15  -7   2    2.01    0.11
   7  -2  15    1.92    0.10
  -2  15  -7    1.99    0.10
   2  15   7    1.97    0.10
   7   2  15    2.00    0.11
 -15  -7   2    1.92    0.11
   2  15   7    1.81    0.11
  -7  -2  15    2.01    0.11
   7  -2 -15    1.92    0.11
  -7  -2  15    1.89    0.10
  15   7   2    1.98    0.10
  15  -7  -2    1.95    0.11
   2 -15  -7    2.00    0.10
 -15   7  -2    1.93    0.11
  -9   2  15   14.33    0.61
  -2  15   9   14.74    0.62
   9  -2  15   13.98    0.61
  -2  15   9   14.74    0.62
  -9   2  15   14.88    0.62
 -15   9   2   14.90    0.62
  -2 -15  -9   14.30    0.60
  15   9  -2   14.52    0.61
   2  15  -9   14.80    0.61
  15  -9   2   14.63    0.62
   9   2  15   14.65    0.61
   2  15   9   13.95    0.61
   9  -2 -15   14.28    0.62
  -9  -2  15   14.14    0.61
  15  -9  -2   14.30    0.62
  -2  15  -9   14.39    0.61
 -15   9  -2   14.02    0.62
   2  15   9   14.10    0.61
  -9   2 -15   14.10    0.60
   2 -15  -9   13.97    0.61
  15   9   2   14.42    0.61
  -9  -2  15   14.07    0.62
   2  15 -11    3.26    0.16
   2 -15  11    3.26    0.15
  -2  15  11    3.26    0.16
  15  11  -2    3.34    0.16
 -11   2  15    3.13    0.16
  -2  15  11    3.30    0.16
  15 -11   2    3.22    0.17
 -11   2  15    3.31    0.17
  11  -2  15    3.39    0.16
 -15  11   2    3.41    0.17
  11   2 -15    3.31    0.17
  11   2  15    3.46    0.16
   2  15  11    3.44    0.16
 -15  11  -2    3.42    0.17
  15  11   2    3.30    0.16
 -11  -2  15    3.36    0.16
   2  15  11    3.18    0.16
  11  -2 -15    3.33    0.17
  -2 -15  11    3.37    0.16
  15 -11  -2    3.38    0.17
  -2  15 -11    3.46    0.16
 -11   2 -15    3.34    0.15
   2 -15 -11    3.37    0.16
   2  15 -13    9.37    0.40
  13   2 -15    9.22    0.41
  -2  15  13    9.33    0.40
 -15  13   2    9.34    0.41
 -13  -2 -15    9.18    0.40
  -2  15  13    9.51    0.40
 -13   2  15    9.34    0.41
   2 -15  13    9.14    0.40
  15 -13   2    9.28    0.42
  13  -2  15    9.86    0.41
   2 -15 -13    9.24    0.40
  -2 -15  13    9.40    0.41
  15 -13  -2    9.38    0.42
   2  15  13    9.09    0.40
 -13  -2  15    9.17    0.41
  13   2  15    8.66    0.43
  13  -2 -15    9.17    0.42
  -2  15 -13    9.29    0.40
  15  13   2    9.21    0.40
 -13   2 -15    9.21    0.40
   2  15  13    9.45    0.40
 -15  13  -2    9.23    0.41
   0  -3 -15   16.22    0.74
 -15   0  -3   17.69    0.76
  15   0  -3   18.25    0.76
  15   0   3   18.12    0.75
   0   3 -15   17.74    0.74
   3  15   0   18.23    0.75
  -3  15   0   17.97    0.75
   0   3  15   17.26    0.75
   0  -3  15   18.53    0.75
 -15   0   3   18.15    0.76
   2  -3  15   10.83    0.47
 -15  -2  -3   10.92    0.47
  15  -2   3   11.03    0.47
   3  15  -2   11.20    0.47
  -3  15   2   11.36    0.47
  -2   3  15   10.91    0.47
 -15   2   3   11.36    0.47
  15   2  -3   11.14    0.47
   3  15   2   10.58    0.47
  15   2   3   10.83    0.48
   2  -3 -15    9.38    0.46
  -2  -3  15   10.83    0.47
  15  -2  -3   10.63    0.47
 -15   2  -3   10.80    0.47
  -3  15  -2   11.17    0.47
   3 -15  -2   10.75    0.47
   2   3  15   10.73    0.47
   4  -3  15    8.27    0.37
  -4   3  15    8.60    0.38
  -3  15   4    8.35    0.37
   3  15  -4    8.27    0.37
  15  -4   3    8.55    0.38
  15   4  -3    8.67    0.37
 -15   4   3    8.60    0.38
 -15  -4  -3    8.53    0.38
  15  -4  -3    8.22    0.38
  -4  -3  15    8.36    0.38
   3 -15  -4    8.51    0.37
 -15  -4   3    8.88    0.38
   4   3  15    8.47    0.37
  15   4   3    8.35    0.37
 -15   4  -3    8.72    0.38
  -3  15  -4    8.86    0.37
   3  15   4    8.80    0.37
   4  -3 -15    8.70    0.37
   6  -3  15    2.23    0.12
  15   6  -3    2.32    0.12
  -6   3  15    2.20    0.12
  15  -6   3    2.14    0.12
  -3  15   6    2.17    0.12
   3  15  -6    2.19    0.12
 -15   6   3    2.09    0.12
  -3  15  -6    2.37    0.12
   3 -15  -6    2.22    0.12
  15  -6  -3    2.31    0.12
 -15   6  -3    2.18    0.12
   3  15   6    2.29    0.12
   6  -3 -15    2.27    0.12
 -15  -6   3    2.18    0.13
  15   6   3    2.23    0.11
   6   3  15    2.38    0.12
  -6  -3  15    2.22    0.12
  -3  15   8    8.45    0.36
   3  15  -8    8.00    0.35
  -8   3  15    8.11    0.36
   8  -3  15    8.00    0.35
 -15   8   3    7.93    0.36
  -8   3  15    7.74    0.35
  15   8  -3    8.00    0.35
  -3  15   8    7.92    0.35
  15  -8   3    7.94    0.36
  15   8   3    7.87    0.35
 -15  -8   3    8.32    0.37
  15  -8  -3    8.13    0.36
   3  15   8    8.09    0.35
   3  15   8    8.14    0.35
  -8   3 -15    7.97    0.35
  -8  -3  15    8.41    0.36
  -3  15  -8    8.28    0.36
  -8  -3  15    8.10    0.35
   8   3  15    7.94    0.36
   3 -15  -8    8.11    0.35
 -15   8  -3    7.96    0.36
   8  -3 -15    8.26    0.36
  -3  15  10   14.27    0.60
  10  -3  15   14.12    0.61
   3  15 -10   14.85    0.61
  -3  15  10   14.48    0.62
 -10   3  15   14.08    0.61
 -10   3  15   14.44    0.61
 -15  10   3   14.78    0.61
  15 -10   3   14.33    0.62
  15  10  -3   14.41    0.61
   3  15  10   13.88    0.60
  15 -10  -3   13.87    0.62
   3  15  10   14.01    0.60
  10  -3 -15   14.12    0.61
 -10   3 -15   13.95    0.60
  -3  15 -10   14.62    0.61
 -15  10  -3   14.53    0.61
  15  10   3   13.58    0.60
  10   3  15   14.39    0.61
   3 -15 -10   13.97    0.61
 -10  -3  15   14.03    0.61
 -12   3  15    9.09    0.39
   3  15 -12    8.80    0.38
  12  -3  15    8.66    0.38
   3 -15  12    8.20    0.39
 -12   3  15    8.26    0.38
 -15  12   3    8.84    0.39
  -3  15  12    8.66    0.38
  -3  15  12    8.25    0.38
  15 -12   3    8.64    0.40
  15 -12  -3    7.65    0.41
  15  12   3    8.78    0.38
 -12   3 -15    9.08    0.38
   3  15  12    8.94    0.38
   3  15  12    9.38    0.38
  12  -3 -15    8.98    0.39
 -15  12  -3    8.34    0.40
  -3  15 -12    9.36    0.39
   3 -15 -12    9.13    0.38
  12   3  15    8.90    0.39
  -3 -15  12    9.32    0.39
 -12  -3  15    8.72    0.39
 -14  -3 -15    3.13    0.15
   3  15 -14    3.14    0.15
  -3  15  14    3.30    0.15
  14   3 -15    3.17    0.16
  15 -14   3    3.45    0.17
  14  -3  15    3.08    0.15
   3 -15  14    3.21    0.15
 -14   3  15    3.05    0.17
  -3  15  14    3.00    0.15
  15 -14  -3    3.10    0.17
  15  14   3    2.94    0.15
 -14   3 -15    3.16    0.15
   3  15  14    2.85    0.15
   3  15  14    3.25    0.15
 -15  14  -3    2.85    0.16
 -14  -3  15    3.28    0.20
   3 -15 -14    2.97    0.15
  -3 -15  14    3.19    0.16
  14  -3 -15    2.96    0.16
  -3  15 -14    3.08    0.16
  14   3  15    3.22    0.16
 -15  -1  -4   14.79    0.64
  15   1  -4   15.54    0.64
   1   4 -15   14.91    0.63
  -1   4  15   15.33    0.64
  -4  15   1   15.07    0.64
   1  -4  15   15.18    0.64
   4  15  -1   15.19    0.64
  -1  -4 -15   13.72    0.62
  15  -1   4   15.25    0.64
  -4  15  -1   15.47    0.64
   4 -15  -1   15.41    0.64
   1   4  15   14.55    0.64
  -1  -4  15   15.23    0.64
  15  -1  -4   14.94    0.64
   4  15   1   15.06    0.64
 -15   1  -4   14.94    0.64
   1  -4 -15   13.17    0.62
 -15  -1   4   15.05    0.64
  -1   4 -15   15.49    0.62
  15  -3   4    8.38    0.37
  -4  15   3    8.73    0.37
   4  15  -3    8.50    0.37
 -15   3   4    8.42    0.38
   3  -4  15    8.42    0.37
  -3   4  15    8.66    0.37
 -15  -3  -4    8.46    0.38
  15   3  -4    8.72    0.37
   3  -4 -15    8.69    0.37
   3  -4 -15    7.22    0.36
  -3  -4  15    8.59    0.38
   3   4  15    8.70    0.37
  15  -3  -4    8.54    0.38
   4 -15  -3    8.86    0.37
  15   3   4    8.40    0.37
   4  15   3    8.53    0.37
  -4  15  -3    8.62    0.37
 -15   3  -4    8.61    0.38
 -15  -3   4    8.74    0.38
  -5   4  15   10.36    0.45
   5  -4  15   10.44    0.45
 -15  -5  -4    9.95    0.45
   4  15  -5   10.41    0.45
  -4  15   5   10.42    0.45
  15   5  -4   10.13    0.45
  15  -5   4   10.30    0.45
 -15   5   4   10.44    0.45
  15   5   4    9.97    0.44
  -4  15  -5   10.53    0.45
   4  15   5   10.30    0.45
 -15  -5   4   10.39    0.46
   4 -15  -5   10.44    0.45
 -15   5  -4   10.04    0.45
   5  -4 -15   10.33    0.45
   5   4  15   10.16    0.45
  -5  -4  15   10.52    0.45
  15  -5  -4   10.40    0.45
  -4  15   7    1.47    0.09
  -7  -4 -15    1.31    0.07
  -7   4  15    1.38    0.08
  15  -7   4    1.45    0.09
   7  -4  15    1.34    0.08
   4  15  -7    1.43    0.08
 -15   7   4    1.29    0.09
  -7   4  15    1.36    0.09
  15   7  -4    1.48    0.09
  15   7   4    1.42    0.08
 -15  -7   4    1.51    0.10
 -15   7  -4    1.51    0.09
  -4  15  -7    1.49    0.09
  -7  -4  15    1.40    0.08
  -7  -4  15    1.39    0.09
   7   4  15    1.34    0.08
   4  15   7    1.36    0.08
  15  -7  -4    1.38    0.09
  -7   4 -15    1.48    0.07
   7  -4 -15    1.57    0.09
   4 -15  -7    1.43    0.08
  15   9  -4    6.11    0.28
   4  15  -9    6.14    0.28
   9  -4  15    6.16    0.28
  -4  15   9    6.11    0.28
  -4  15   9    6.03    0.27
  15  -9   4    6.28    0.29
  -9   4  15    6.12    0.27
 -15   9   4    6.02    0.28
  -9   4  15    6.50    0.28
   9   4  15    6.31    0.28
 -15  -9   4    6.23    0.29
  -4  15  -9    6.26    0.28
  15   9   4    5.77    0.27
   9  -4 -15    6.11    0.28
   4 -15  -9    6.27    0.28
  15  -9  -4    6.24    0.29
  -9   4 -15    6.34    0.27
  -9  -4  15    6.37    0.28
 -15   9  -4    6.24    0.28
   4  15   9    6.41    0.28
   4  15   9    6.22    0.27
  11  -4  15   10.64    0.47
  15 -11   4   10.78    0.48
 -11   4  15   10.44    0.47
  -4  15  11   10.30    0.47
  -4  15  11   10.87    0.46
 -15  11   4   10.97    0.47
 -11   4  15   10.23    0.46
   4  15 -11   10.75    0.47
  -4  15 -11   10.92    0.47
   4  15  11   10.49    0.46
   4 -15 -11   11.21    0.47
  11  -4 -15   11.14    0.47
  15 -11  -4   10.36    0.47
 -11   4 -15   11.12    0.46
  11   4  15   10.76    0.47
 -15  11  -4   10.77    0.47
 -11  -4  15   10.78    0.47
   4  15  11   11.21    0.46
  15 -13   4    1.54    0.10
  -4  15  13    1.43    0.08
  13  -4  15    1.48    0.09
 -13   4  15    1.44    0.09
   4 -15  13    1.29    0.08
 -13   4  15    1.51    0.09
   4  15 -13    1.53    0.09
 -15  13   4    1.53    0.10
  -4  15  13    1.41    0.09
   4  15  13    1.43    0.09
  -4 -15  13    1.53    0.09
  13  -4 -15    1.59    0.10
  -4  15 -13    1.48    0.09
 -13  -4  15    1.47    0.09
   4 -15 -13    1.43    0.09
 -15  13  -4    1.49    0.09
   4  15  13    1.56    0.08
  13   4  15    1.38    0.09
 -13   4 -15    1.58    0.08
  15 -13  -4    1.31    0.10
 -15   0   5   16.67    0.69
   5  15   0   16.84    0.69
  -5  15   0   16.95    0.69
  15   0  -5   16.54    0.69
  15   0   5   16.08    0.68
   0  -5 -15   16.57    0.68
 -15   0  -5   15.65    0.69
   0   5  15   16.05    0.69
   5 -15   0   15.98    0.69
   0  -5  15   15.79    0.69
   0  -5 -15   14.61    0.67
  -2  -5 -15    9.19    0.39
 -15   2   5    9.43    0.40
  -5  15   2    8.72    0.39
   2   5 -15    8.88    0.38
   5  15  -2    9.04    0.39
  15  -2   5    9.12    0.39
 -15  -2  -5    8.81    0.39
  15   2  -5    8.98    0.39
  -2   5  15    9.28    0.39
   2  -5  15    9.09    0.39
  15   2   5    8.86    0.39
   2  -5 -15    8.94    0.39
 -15  -2   5    9.25    0.40
   2  -5 -15    7.58    0.38
  -5  15  -2    8.81    0.39
  -2  -5  15    9.00    0.39
  -2   5 -15    8.76    0.37
   5  15   2    8.98    0.39
   2   5  15    8.68    0.39
   5 -15  -2    9.04    0.39
 -15   2  -5    9.04    0.39
  15  -2  -5    8.78    0.39
  -4   5  15   10.74    0.45
  -4  -5 -15    9.08    0.43
   4  -5  15   10.29    0.44
  15  -4   5   10.49    0.45
   5  15  -4   10.46    0.45
  15   4  -5   10.12    0.45
 -15   4   5   10.54    0.45
  -5  15   4   10.69    0.45
 -15  -4  -5   10.82    0.45
  -4   5  15    9.83    0.43
   5 -15  -4   10.51    0.45
  15   4   5    9.98    0.44
  -5  15  -4   10.22    0.45
  -4   5 -15   10.18    0.43
   4  -5 -15   10.42    0.44
  15  -4  -5   10.34    0.45
 -15   4  -5   10.40    0.45
   5  15   4   10.31    0.44
   4   5  15   10.37    0.45
  -4  -5  15   10.48    0.45
   6  -5  15   33.24    1.41
  15   6  -5   34.21    1.41
  15  -6   5   33.43    1.41
  -6   5  15   32.30    1.40
  -5  15   6   34.93    1.41
   5  15  -6   35.27    1.41
  -6   5  15   33.85    1.41
   5 -15  -6   33.71    1.41
 -15   6  -5   34.27    1.41
  -5  15  -6   34.56    1.41
   6   5  15   32.42    1.41
  15   6   5   32.69    1.40
   5  15   6   34.40    1.41
   6  -5 -15   34.61    1.41
  -6  -5  15   32.56    1.40
  15  -6  -5   34.13    1.41
  -6  -5  15   33.45    1.41
  -8   5  15   18.61    0.80
  15  -8   5   19.63    0.81
   5  15  -8   19.00    0.80
  -5  15   8   18.89    0.79
 -15   8   5   19.09    0.81
   8  -5  15   19.59    0.80
  -5  15   8   20.24    0.81
  -8  -5 -15   17.47    0.79
  -8   5  15   19.91    0.81
  15   8  -5   19.02    0.80
   5  15   8   18.88    0.80
   8  -5 -15   18.78    0.80
   5 -15  -8   19.04    0.80
  -8  -5  15   18.78    0.80
 -15  -8   5   19.85    0.81
  -8   5 -15   18.71    0.79
   8   5  15   18.30    0.80
   5  15   8   18.93    0.80
 -15   8  -5   18.88    0.80
  -8  -5  15   18.06    0.81
  15  -8  -5   18.60    0.81
  15   8   5   18.27    0.79
  -5  15  -8   19.70    0.80
 -10   5  15   11.42    0.49
  10  -5  15   11.43    0.48
  15 -10   5   11.50    0.49
 -15  10   5   10.96    0.49
   5  15 -10   11.35    0.48
  -5  15  10   11.37    0.48
  -5  15  10   11.33    0.48
 -10   5  15   11.12    0.48
 -10  -5  15   11.13    0.48
  10   5  15   10.89    0.48
  -5  15 -10   11.37    0.48
  15 -10  -5   10.93    0.49
 -15  10  -5   11.09    0.49
 -10   5 -15   10.95    0.47
   5 -15 -10   11.17    0.48
   5  15  10   10.90    0.48
  10  -5 -15   10.96    0.49
   5  15  10   11.00    0.48
 -12   5  15    9.71    0.43
  -5  15  12    9.97    0.43
   5 -15  12    9.52    0.42
 -15  12   5    9.78    0.44
 -12   5  15    9.96    0.44
  12  -5  15   10.04    0.43
  -5  15  12    9.53    0.43
 -12  -5  15    9.94    0.44
   5  15  12   10.10    0.43
   5  15  12    9.55    0.43
  -5  15 -12   10.15    0.43
 -12   5 -15    9.98    0.42
  12  -5 -15    9.90    0.44
  15 -12  -5   10.36    0.45
 -15  12  -5    9.96    0.44
  12   5  15   10.17    0.44
   5 -15 -12   10.12    0.43
 -14   5  15    2.63    0.14
  15 -14   5    2.26    0.15
  14  -5  15    2.40    0.14
  -5  15  14    2.66    0.14
  -5  15  14    2.59    0.14
   5 -15  14    2.91    0.13
 -14   5  15    2.63    0.18
 -15  14   5    2.49    0.15
   5  15 -14    2.69    0.14
   5  15  14    2.98    0.14
  -5  15 -14    3.07    0.15
  15 -14  -5    2.69    0.15
   5 -15 -14    2.84    0.14
  -5 -15  14    3.07    0.15
  14  -5 -15    2.98    0.15
 -14   5 -15    2.81    0.13
 -15  14  -5    2.81    0.15
 -14  -5  15    2.65    0.15
   5  15  14    2.69    0.13
  14   5  15    2.88    0.14
   1   6 -15    0.26    0.03
  15  -1   6    0.19    0.03
  -1  -6 -15    0.22    0.03
  -6  15   1    0.23    0.04
  -1  -6 -15    0.22    0.03
   1  -6  15    0.26    0.04
  15   1  -6    0.18    0.04
  -1   6  15    0.25    0.04
   6 -15   1    0.21    0.04
 -15   1   6    0.19    0.04
   6  15  -1    0.28    0.04
 -15  -1  -6    0.32    0.04
  15   1   6    0.22    0.03
 -15   1  -6    0.26    0.04
   6 -15  -1    0.19    0.03
   1   6  15    0.18    0.03
   1  -6 -15    0.18    0.03
  -1   6 -15    0.22    0.03
  -1  -6  15    0.23    0.04
   6  15   1    0.24    0.03
  15  -1  -6    0.23    0.04
  -6  15  -1    0.22    0.04
 -15  -1   6    0.37    0.07
 -15   3   6    2.17    0.12
  -6  15   3    2.36    0.12
 -15  -3  -6    2.17    0.12
  -3  -6 -15    2.14    0.11
  15   3  -6    2.23    0.12
  15  -3   6    2.13    0.12
   3   6 -15    2.17    0.10
  -3  -6 -15    1.88    0.10
  -3   6  15    2.12    0.12
   3  -6  15    2.16    0.11
   6  15  -3    2.26    0.12
  -3  -6  15    2.27    0.12
  -3  -6  15    2.16    0.10
  15   3   6    2.23    0.11
  -3   6 -15    2.19    0.10
   6 -15  -3    2.31    0.12
   3   6  15    2.38    0.12
 -15   3  -6    2.30    0.12
 -15  -3   6    2.25    0.12
  15  -3  -6    2.20    0.12
  -6  15  -3    2.33    0.12
   6  15   3    2.30    0.12
   3  -6 -15    1.90    0.11
   3  -6 -15    2.35    0.11
  15   5  -6   33.87    1.41
  -5  -6 -15   30.89    1.40
  -5   6  15   33.33    1.40
   5  -6  15   33.85    1.41
 -15  -5  -6   33.97    1.41
  -6  15   5   35.29    1.41
  15  -5   6   33.03    1.41
 -15   5   6   33.54    1.41
  -5   6  15   33.60    1.41
   6  15  -5   34.73    1.41
  -6  15  -5   34.14    1.41
 -15   5  -6   34.93    1.41
  -5  -6  15   33.82    1.41
  -5   6 -15   33.63    1.39
   5   6  15   33.92    1.41
 -15  -5   6   33.51    1.42
  15  -5  -6   34.88    1.41
  15   5   6   32.54    1.40
   6  15   5   34.25    1.41
   5  -6 -15   34.01    1.41
   6 -15  -5   33.70    1.41
   7  -6  15    0.78    0.06
  -7   6  15    0.66    0.06
  -6  15   7    0.71    0.06
 -15   7   6    0.72    0.06
   6  15  -7    0.70    0.06
  15  -7   6    0.70    0.06
  -7  -6 -15    0.61    0.04
  15   7  -6    0.75    0.06
  -7   6 -15    0.63    0.04
   7   6  15    0.69    0.06
  15  -7  -6    0.65    0.06
   7  -6 -15    0.73    0.06
   6 -15  -7    0.57    0.06
 -15  -7   6    0.66    0.07
  -7  -6  15    0.63    0.06
 -15   7  -6    0.66    0.06
  -6  15  -7    0.70    0.06
  -7  -6  15    0.68    0.06
   6  15   7    0.69    0.05
  -9   6  15    3.09    0.16
 -15   9   6    2.90    0.16
  -9   6  15    3.14    0.15
  -6  15   9    2.93    0.14
   9  -6  15    3.10    0.15
  -9  -6 -15    2.68    0.14
  15  -9   6    3.06    0.16
  -6  15   9    2.89    0.15
   6  15  -9    3.10    0.15
 -15  -9   6    3.27    0.17
   9  -6 -15    3.17    0.16
   6  15   9    3.14    0.15
  -6  15  -9    3.17    0.15
   6  15   9    3.00    0.15
  -9  -6  15    3.10    0.15
  -9   6 -15    3.22    0.14
   9   6  15    3.23    0.15
   6 -15  -9    3.18    0.15
 -15   9  -6    3.13    0.15
  15  -9  -6    3.05    0.16
  11  -6  15    1.43    0.08
  15 -11   6    1.34    0.09
  -6  15  11    1.39    0.09
 -11  -6 -15    1.18    0.08
   6  15 -11    1.22    0.09
  -6  15  11    1.43    0.08
 -15  11   6    1.30    0.09
 -11   6  15    1.24    0.09
 -11   6  15    1.29    0.08
 -11   6 -15    1.38    0.07
 -15  11  -6    1.35    0.10
  11  -6 -15    1.48    0.09
   6 -15 -11    1.29    0.09
  -6  15 -11    1.39    0.08
   6  15  11    1.34    0.08
  15 -11  -6    1.53    0.14
   6  15  11    1.36    0.08
 -11  -6  15    1.41    0.09
 -15  13   6    7.27    0.32
  15 -13   6    7.41    0.33
  -6  15  13    6.87    0.31
 -13   6  15    7.01    0.32
  -6  15  13    6.92    0.31
 -13   6  15    6.88    0.35
   6 -15  13    6.91    0.30
   6  15 -13    7.06    0.31
  13  -6  15    6.96    0.31
  15 -13  -6    6.75    0.32
 -13   6 -15    6.95    0.31
 -15  13  -6    7.34    0.32
   6 -15 -13    6.81    0.32
  13  -6 -15    6.86    0.32
 -13  -6  15    6.82    0.32
  13   6  15    7.04    0.32
   6  15  13    7.12    0.31
   7  15   0    5.24    0.24
  -7  15   0    5.52    0.24
   7 -15   0    5.20    0.24
  15   0  -7    5.27    0.24
  15   0   7    4.94    0.24
   0  -7  15    5.15    0.24
 -15   0  -7    5.26    0.24
   0  -7 -15    4.28    0.23
   0  -7 -15    5.09    0.23
   0   7 -15    5.39    0.22
   0   7  15    5.03    0.23
   2   7 -15    1.92    0.09
   7  15  -2    1.98    0.11
  15  -2   7    1.89    0.10
  -2   7  15    1.83    0.09
 -15  -2  -7    1.88    0.11
   2  -7  15    2.02    0.10
   7 -15   2    1.90    0.11
  -2   7  15    1.89    0.10
 -15   2   7    1.95    0.11
  15   2  -7    1.84    0.11
  -7  15   2    2.00    0.11
  -2  -7 -15    1.70    0.09
  -2  -7 -15    1.93    0.09
  -2   7 -15    1.94    0.09
   2   7  15    2.01    0.11
   7 -15  -2    1.94    0.11
 -15  -2   7    1.87    0.11
   2  -7 -15    1.59    0.10
   2  -7 -15    1.91    0.10
 -15   2  -7    2.10    0.11
   7  15   2    1.92    0.10
  15   2   7    1.96    0.10
  15  -2  -7    2.12    0.11
  -2  -7  15    1.87    0.09
  -2  -7  15    1.95    0.11
  -7  15  -2    2.09    0.11
  -4   7  15    1.40    0.09
 -15  -4  -7    1.33    0.09
 -15   4   7    1.38    0.09
   4  -7  15    1.39    0.08
  15   4  -7    1.44    0.09
  -4  -7 -15    1.26    0.07
  15  -4   7    1.44    0.09
   4   7  15    1.39    0.08
  -7  15  -4    1.60    0.09
 -15   4  -7    1.38    0.09
  15  -4  -7    1.51    0.09
  -4  -7  15    1.47    0.09
  -4   7 -15    1.42    0.07
   4  -7 -15    1.55    0.08
 -15  -4   7    1.45    0.10
  15   4   7    1.32    0.08
   7 -15  -4    1.47    0.09
   7  15   4    1.60    0.09
  15   6  -7    0.64    0.06
 -15   6   7    0.71    0.06
  -6  -7 -15    0.58    0.05
  15  -6   7    0.67    0.06
   7  15  -6    0.69    0.06
  -6   7  15    0.73    0.06
   6  -7  15    0.71    0.05
  -6   7  15    0.69    0.05
  -7  15   6    0.69    0.06
   7 -15  -6    0.67    0.06
   7  15   6    0.65    0.05
   6  -7 -15    0.72    0.06
  -7  15  -6    0.66    0.06
 -15  -6   7    0.57    0.07
  -6   7 -15    0.68    0.04
  15  -6  -7    0.60    0.06
 -15   6  -7    0.73    0.06
  -6  -7  15    0.69    0.06
  -6  -7  15    0.63    0.06
   6   7  15    0.71    0.06
 -15   8   7    7.81    0.35
  -8   7  15    7.89    0.35
  -8  -7 -15    6.76    0.34
   7  15  -8    8.19    0.35
  15  -8   7    7.87    0.35
   8  -7  15    7.70    0.35
  15   8  -7    8.18    0.35
  -8   7  15    7.62    0.34
  -7  15   8    8.21    0.35
   8   7  15    7.67    0.35
   8  -7 -15    8.15    0.35
 -15  -8   7    8.12    0.36
   7 -15  -8    8.25    0.35
  -8  -7  15    7.84    0.35
  15  -8  -7    7.96    0.36
   7  15   8    7.87    0.35
 -15   8  -7    8.10    0.35
  -7  15  -8    7.87    0.35
  -8   7 -15    7.87    0.34
  15 -10   7    0.44    0.05
  -7  15  10    0.40    0.05
 -15  10   7    0.33    0.05
 -10   7  15    0.29    0.04
 -10   7  15    0.37    0.04
  10  -7  15    0.36    0.04
  -7  15  10    0.38    0.04
   7  15 -10    0.38    0.05
 -10  -7 -15    0.28    0.04
 -15  10  -7    0.39    0.05
  15 -10  -7    0.37    0.05
 -10   7 -15    0.33    0.04
   7 -15 -10    0.30    0.04
  10   7  15    0.39    0.05
  -7  15 -10    0.40    0.04
   7  15  10    0.35    0.04
  10  -7 -15    0.37    0.05
   7  15  10    0.35    0.04
 -15 -10   7    0.44    0.06
 -10  -7  15    0.45    0.05
   7 -15  12   15.65    0.67
 -12   7  15   16.35    0.69
  12  -7  15   16.44    0.68
   7  15 -12   16.41    0.68
  -7  15  12   16.48    0.69
  -7  15  12   15.87    0.68
 -15  12   7   16.02    0.69
  15 -12   7   16.48    0.70
 -12   7  15   16.11    0.69
   7  15  12   15.76    0.68
 -12   7 -15   16.22    0.68
  15 -12  -7   15.42    0.69
  -7  15 -12   16.61    0.70
 -12  -7  15   15.01    0.69
 -15  12  -7   15.99    0.69
   7 -15 -12   16.48    0.69
  12   7  15   15.89    0.69
   7  15 -14    3.57    0.17
  14  -7  15    3.58    0.17
 -15  14   7    3.56    0.18
  -7  15  14    3.41    0.17
 -14   7  15    3.51    0.18
   7 -15  14    3.31    0.16
  15 -14   7    3.30    0.18
  -7  15  14    3.54    0.18
 -15  14   7    3.49    0.17
 -14   7  15    3.64    0.18
   7  15  14    4.07    0.21
 -14  -7  15    3.77    0.19
 -15  14  -7    3.65    0.18
  14  -7 -15    3.62    0.18
  -7  15 -14    3.54    0.17
   7 -15 -14    3.69    0.18
 -14   7 -15    3.51    0.17
  15 -14  -7    3.47    0.19
  14   7  15    3.48    0.18
  15   1  -8   12.00    0.52
  -1   8  15   10.95    0.51
   8  15  -1   12.44    0.52
   8 -15   1   11.99    0.52
  15  -1   8   11.94    0.51
 -15   1   8   12.10    0.52
   1   8 -15   12.53    0.51
 -15  -1  -8   12.26    0.52
  -1   8  15   11.92    0.51
   1  -8  15   11.75    0.51
  -8  15   1   12.14    0.52
  -1  -8 -15   11.83    0.51
 -15  -1   8   11.91    0.52
  -1   8 -15   12.01    0.50
   1  -8 -15   12.00    0.52
   1   8  15   11.71    0.51
  15   1   8   11.82    0.51
 -15   1  -8   12.34    0.52
   8  15   1   12.27    0.52
  -8  15  -1   12.23    0.52
   8 -15  -1   11.52    0.52
  -1  -8  15   12.11    0.52
  15  -1  -8   11.78    0.52
  15   3  -8    7.96    0.36
   8 -15   3    8.10    0.37
 -15  -3  -8    8.34    0.36
  -3   8  15    8.19    0.36
  -3  -8 -15    7.13    0.35
  15  -3   8    7.80    0.36
 -15   3   8    8.38    0.37
   3  -8  15    8.40    0.36
  -8  15   3    8.25    0.36
   3   8 -15    8.71    0.35
   8  15  -3    8.62    0.36
   3   8  15    8.55    0.36
  15  -3  -8    8.24    0.37
  -3  -8  15    7.94    0.36
  -8  15  -3    8.04    0.36
   8 -15  -3    8.19    0.37
  15   3   8    7.92    0.35
 -15   3  -8    8.47    0.36
  -3   8 -15    8.54    0.35
 -15  -3   8    8.15    0.37
   3  -8 -15    8.14    0.36
   8  15   3    8.24    0.36
   5  -8  15   19.46    0.80
  -8  15   5   19.61    0.81
  -5  -8 -15   16.70    0.80
  -5   8  15   18.90    0.80
  15  -5   8   19.44    0.81
  -5   8  15   19.71    0.81
 -15   5   8   20.06    0.81
   8  15  -5   20.01    0.81
  15   5  -8   19.59    0.81
  -5  -8  15   18.69    0.81
   5   8  15   19.37    0.81
   5  -8 -15   19.09    0.80
  -5  -8  15   18.45    0.80
  -8  15  -5   19.20    0.81
  15  -5  -8   18.35    0.81
 -15  -5   8   18.98    0.81
  -5   8 -15   18.79    0.79
 -15   5  -8   19.86    0.81
   8  15   5   18.79    0.80
   8 -15  -5   18.86    0.81
  15   5   8   17.80    0.79
  -7   8  15    8.10    0.35
  15   7  -8    8.01    0.36
  15  -7   8    8.25    0.36
   7  -8  15    7.88    0.35
   8  15  -7    7.97    0.35
 -15   7   8    7.83    0.36
  -7   8  15    7.68    0.35
  -8  15   7    8.19    0.36
 -15   7  -8    8.38    0.35
   8 -15  -7    8.02    0.36
  -7  -8  15    7.98    0.35
   7   8  15    8.09    0.35
  15  -7  -8    7.66    0.36
   7  -8 -15    8.12    0.35
  -7   8 -15    8.04    0.34
  -7  -8  15    7.90    0.36
  -8  15  -7    7.85    0.35
   8  15   7    8.11    0.35
 -15  -7   8    7.80    0.36
 -15   9   8    0.01    0.03
   8  15  -9    0.05    0.03
  -9   8  15    0.04    0.02
  -8  15   9    0.04    0.03
  15  -9   8    0.04    0.03
   9  -8  15    0.04    0.02
  -9  -8 -15    0.03    0.03
  -9   8  15    0.03    0.02
 -15   9  -8    0.05    0.03
  15  -9  -8    0.01    0.03
   9   8  15    0.04    0.03
  -8  15  -9    0.06    0.03
   8 -15  -9    0.08    0.03
 -15  -9   8    0.00    0.03
   9  -8 -15    0.04    0.03
  -9  -8  15   -0.01    0.03
  -9   8 -15    0.08    0.02
  -8  15  11    5.05    0.24
  11  -8  15    4.95    0.23
 -11   8  15    4.92    0.23
 -11   8  15    4.87    0.23
   8  15 -11    5.01    0.23
  15 -11   8    4.72    0.24
  -8  15  11    4.90    0.22
 -15  11   8    5.29    0.24
   8  15  11    5.02    0.23
  11   8  15    4.93    0.23
 -15 -11   8    4.98    0.25
  15 -11  -8    5.02    0.24
  11  -8 -15    4.97    0.24
 -11   8 -15    5.06    0.22
 -15  11  -8    5.06    0.23
   8 -15 -11    5.10    0.24
 -11  -8  15    4.93    0.24
  -8  15  13    8.02    0.34
  -8  15  13    7.76    0.35
 -13   8  15    7.97    0.35
   8 -15  13    7.57    0.34
 -13   8  15    7.63    0.35
 -15  13   8    7.89    0.36
 -15  13   8    7.76    0.34
  13  -8  15    7.83    0.35
   8  15 -13    7.94    0.35
  13   8  15    7.48    0.35
  13  -8 -15    8.34    0.36
  15 -13  -8    7.85    0.36
  -8  15 -13    8.03    0.35
 -15  13  -8    7.98    0.35
 -13  -8  15    7.64    0.36
   8 -15 -13    7.95    0.35
   8  15  13    7.25    0.36
 -13   8 -15    7.84    0.34
   0   9  15    2.71    0.14
  15   0   9    3.33    0.16
   0   9 -15    3.16    0.15
   0  -9  15    3.18    0.16
   0  -9  15    3.13    0.15
 -15   0   9    3.18    0.16
  -9  15   0    3.24    0.16
  15   0  -9    3.24    0.16
   0   9  15    3.24    0.16
 -15   0  -9    3.23    0.16
   9 -15   0    3.38    0.16
   0  -9 -15    3.24    0.15
 -15  -2  -9   13.72    0.62
  -2  -9 -15   14.02    0.61
   9 -15   2   14.25    0.62
 -15   2   9   14.77    0.62
   2   9 -15   15.00    0.61
  15   2  -9   14.60    0.62
   2  -9  15   14.64    0.62
  -2   9  15   14.47    0.62
   9  15  -2   14.86    0.62
  -9  15   2   14.82    0.62
  15  -2   9   14.29    0.62
 -15   2  -9   14.45    0.62
  -9  15  -2   14.76    0.62
 -15  -2   9   14.20    0.62
   2   9  15   14.16    0.62
   9 -15  -2   14.52    0.62
  -2  -9  15   14.33    0.62
  15   2   9   13.93    0.61
   9  15   2   14.09    0.62
  -2   9 -15   14.61    0.61
  15  -2  -9   14.78    0.62
   2  -9 -15   14.45    0.61
  15   4  -9    6.01    0.28
 -15   4   9    6.08    0.28
 -15  -4  -9    6.20    0.28
   4   9 -15    6.23    0.27
   4  -9  15    6.23    0.28
  -4   9  15    6.04    0.27
  -4   9  15    6.19    0.28
  15  -4   9    6.15    0.28
  -4  -9  15    5.97    0.28
   4   9  15    6.54    0.28
   4  -9 -15    6.28    0.28
  -4  -9  15    6.44    0.28
   9 -15  -4    6.34    0.29
  15   4   9    6.26    0.27
  15  -4  -9    6.01    0.29
  -4   9 -15    6.26    0.27
  -9  15  -4    6.39    0.28
 -15   4  -9    6.35    0.28
 -15  -4   9    6.36    0.29
   9  15   4    6.19    0.28
  -9  15   6    3.18    0.16
  15   6  -9    3.02    0.16
   6  -9  15    3.19    0.15
  -6   9  15    3.00    0.15
  15  -6   9    3.12    0.16
  -6  -9 -15    2.54    0.15
  -6   9  15    3.12    0.15
 -15   6   9    3.06    0.16
  -9  15  -6    3.24    0.16
   6   9  15    3.30    0.16
 -15  -6   9    3.01    0.16
  15  -6  -9    3.00    0.16
   6  -9 -15    3.30    0.16
 -15   6  -9    3.11    0.15
  -6  -9  15    3.06    0.15
   9 -15  -6    3.16    0.16
  -6  -9  15    3.20    0.16
  -6   9 -15    3.22    0.14
  -8   9  15    0.08    0.03
 -15   8   9    0.02    0.02
  -8   9  15    0.06    0.02
  -9  15   8    0.02    0.02
  15  -8   9    0.03    0.03
   8  -9  15    0.00    0.02
   9  15  -8    0.01    0.02
  -9  15  -8    0.04    0.02
   8   9  15    0.07    0.03
 -15   8  -9    0.03    0.02
   8  -9 -15    0.02    0.02
   9 -15  -8    0.03    0.03
  -8  -9  15    0.05    0.03
 -15  -8   9    0.06    0.03
  15  -8  -9    0.05    0.03
  -8   9 -15    0.02    0.02
 -10   9  15   16.96    0.72
   9  15 -10   16.41    0.72
 -10   9  15   16.57    0.72
 -15  10   9   17.03    0.73
  -9  15  10   16.73    0.71
  -9  15  10   17.23    0.72
  10  -9  15   16.50    0.71
  10   9  15   17.24    0.72
 -15 -10   9   17.03    0.73
 -10  -9  15   16.91    0.72
  10  -9 -15   17.27    0.73
 -10   9 -15   16.96    0.71
   9 -15 -10   16.65    0.72
  15 -10  -9   17.33    0.73
  12  -9  15   14.34    0.60
 -12   9  15   14.53    0.61
 -15  12   9   14.79    0.62
  -9  15  12   13.72    0.60
  -9  15  12   14.59    0.61
 -12   9  15   14.22    0.61
 -15  12   9   13.63    0.60
  12  -9 -15   14.01    0.61
  12   9  15   14.09    0.61
 -15  12  -9   14.49    0.61
   9  15  12   13.60    0.61
 -15 -12   9   14.06    0.62
  15 -12  -9   14.45    0.62
   9 -15 -12   13.84    0.61
 -12   9 -15   14.00    0.60
  -9  15 -12   14.09    0.61
   9 -15  14    1.06    0.07
 -14   9  15    1.15    0.08
 -15  14   9    1.25    0.09
  14  -9  15    1.18    0.07
 -14   9  15    1.19    0.08
 -15  14   9    1.04    0.07
  -9  15  14    1.15    0.08
  -9  15  14    1.18    0.08
   9  15  14    1.18    0.08
  14   9  15    1.07    0.08
  15 -14  -9    1.00    0.09
 -15  14  -9    1.27    0.08
   9 -15 -14    1.07    0.08
 -14  -9  15    1.04    0.09
  -9  15 -14    1.04    0.07
  14  -9 -15    1.12    0.09
  10 -15   1   13.50    0.58
  15  -1  10   13.34    0.57
 -10  15   1   13.06    0.58
 -15   1  10   13.46    0.58
  15   1 -10   13.21    0.58
  -1  10  15   13.64    0.58
 -15  -1 -10   13.62    0.58
  -1 -10 -15   13.22    0.57
  -1  10  15   12.43    0.57
   1  10 -15   13.67    0.57
   1 -10  15   13.42    0.58
 -15  -1  10   13.65    0.58
  -1 -10  15   13.88    0.58
 -10  15  -1   13.78    0.58
  15   1  10   13.50    0.57
 -15   1 -10   13.53    0.58
  -1  10 -15   13.99    0.57
  10 -15  -1   13.14    0.58
  15  -1 -10   13.63    0.58
   1  10  15   13.70    0.58
 -15  -3 -10   14.32    0.61
  10 -15   3   14.13    0.62
  15  -3  10   14.55    0.61
  -3  10  15   14.28    0.61
  -3  10  15   14.00    0.60
  15   3 -10   14.80    0.61
   3 -10  15   14.39    0.61
 -15   3  10   14.26    0.61
   3  10 -15   14.50    0.60
  15   3  10   13.41    0.60
 -10  15  -3   14.52    0.61
  15  -3 -10   14.11    0.61
   3 -10 -15   14.05    0.60
  -3  10 -15   14.13    0.60
  -3 -10  15   13.83    0.60
  10 -15  -3   14.03    0.61
 -15   3 -10   14.20    0.61
 -15  -3  10   14.07    0.62
  -3 -10  15   14.28    0.61
   3  10  15   14.51    0.61
 -10  15   5   11.38    0.49
 -15   5  10   11.56    0.49
  -5  10  15   11.23    0.49
   5  10 -15   11.48    0.48
  -5  10  15   10.97    0.48
  15   5 -10   11.27    0.49
   5 -10  15   10.91    0.48
   5  10  15   11.46    0.49
   5 -10 -15   10.85    0.49
  10 -15  -5   11.13    0.49
  -5  10 -15   11.40    0.48
 -15  -5  10   11.48    0.50
  -5 -10  15   11.10    0.49
 -10  15  -5   11.21    0.49
  15  -5 -10   10.99    0.49
  -5 -10  15   11.28    0.49
 -15   5 -10   11.70    0.49
 -15   7  10    0.42    0.05
   7 -10  15    0.34    0.04
  -7  10  15    0.41    0.05
  -7  10  15    0.37    0.04
  15   7 -10    0.34    0.05
 -10  15   7    0.34    0.05
   7 -10 -15    0.34    0.04
  -7 -10  15    0.40    0.05
   7  10  15    0.41    0.05
  15  -7 -10    0.47    0.06
 -10  15  -7    0.42    0.05
  10 -15  -7    0.34    0.05
 -15  -7  10    0.39    0.05
 -15   7 -10    0.43    0.05
  -7  10 -15    0.39    0.04
   9 -10  15   16.98    0.72
 -15   9  10   16.90    0.73
  -9  10  15   16.53    0.72
 -10  15   9   17.22    0.73
  -9  10  15   17.33    0.73
 -10  15  -9   17.21    0.73
   9  10  15   17.37    0.73
  10 -15  -9   17.01    0.73
   9 -10 -15   16.64    0.73
  -9 -10  15   17.25    0.73
  -9  10 -15   17.07    0.72
 -15   9 -10   18.06    0.73
  15  -9 -10   16.79    0.73
 -15  -9  10   16.93    0.74
 -10  15  11    0.49    0.04
 -11  10  15    0.46    0.05
 -10  15  11    0.44    0.05
  11 -10  15    0.48    0.05
 -15  11  10    0.48    0.05
 -15  11  10    0.49    0.06
 -11  10  15    0.46    0.05
 -10  15 -11    0.43    0.05
  10 -15 -11    0.42    0.05
 -11 -10  15    0.48    0.06
 -11  10 -15    0.49    0.05
 -15 -11  10    0.48    0.06
 -15  11 -10    0.50    0.05
  11  10  15    0.36    0.05
  15 -11 -10    0.35    0.05
  11 -10 -15    0.32    0.06
 -13  10  15    0.46    0.05
  10 -15  13    0.41    0.04
 -15  13  10    0.48    0.06
 -10  15  13    0.39    0.05
 -13  10  15    0.45    0.05
 -10  15  13    0.46    0.05
 -15  13  10    0.48    0.05
  13 -10  15    0.39    0.04
 -13 -10  15    0.47    0.06
  15 -13 -10    0.42    0.05
 -15 -13  10    0.46    0.06
 -10  15 -13    0.45    0.05
 -15  13 -10    0.43    0.05
  10  15  13    0.46    0.05
  13 -10 -15    0.43    0.05
  13  10  15    0.52    0.05
   0  11  15    4.85    0.22
   0  11  15    4.81    0.23
   0 -11  15    4.80    0.23
 -15   0  11    5.09    0.23
   0  11 -15    5.03    0.22
  15   0  11    4.68    0.22
 -15   0 -11    4.96    0.23
   0 -11 -15    4.93    0.22
 -11  15   0    4.97    0.23
  15   0 -11    4.85    0.23
  11 -15   0    4.73    0.23
  15   2 -11    3.08    0.17
   2  11 -15    3.41    0.16
  15  -2  11    3.25    0.16
  11 -15   2    3.28    0.17
   2 -11  15    3.23    0.16
  -2 -11 -15    3.40    0.15
  -2  11  15    3.06    0.15
  -2  11  15    3.25    0.16
 -15  -2 -11    3.11    0.16
 -15   2  11    3.18    0.17
  11 -15  -2    3.62    0.17
 -15   2 -11    3.41    0.16
 -15  -2  11    3.40    0.17
   2  11  15    3.45    0.16
 -11  15  -2    3.45    0.17
  -2  11 -15    3.45    0.16
   2 -11 -15    3.30    0.16
  -2 -11  15    3.43    0.16
  15   2  11    3.34    0.16
  15  -2 -11    3.38    0.17
 -15  -4 -11   10.68    0.47
   4  11 -15   10.78    0.46
  15  -4  11   11.13    0.47
  -4  11  15   10.83    0.47
  11 -15   4   10.46    0.48
   4 -11  15   10.60    0.47
  -4  11  15   10.34    0.46
 -15   4  11   10.81    0.47
  15   4 -11   10.62    0.48
 -11  15   4   10.87    0.47
  -4 -11  15   10.68    0.47
  -4  11 -15   11.00    0.46
 -15   4 -11   10.94    0.47
 -15  -4  11   11.06    0.48
  11 -15  -4   10.91    0.48
   4 -11 -15   10.93    0.47
   4  11  15   11.06    0.47
 -11  15  -4   10.88    0.47
  15  -4 -11   11.01    0.48
  -4 -11  15   10.76    0.47
 -15   6  11    1.29    0.09
  -6  11  15    1.36    0.08
  15   6 -11    1.39    0.09
  -6  11  15    1.43    0.09
 -11  15   6    1.35    0.09
  15  -6  11    1.38    0.08
   6  11 -15    1.27    0.08
   6 -11  15    1.45    0.08
  -6 -11  15    1.36    0.09
 -15  -6  11    1.37    0.09
  11 -15  -6    1.55    0.10
   6  11  15    1.51    0.09
  -6 -11  15    1.39    0.09
  -6  11 -15    1.46    0.08
 -15   6 -11    1.42    0.08
   6 -11 -15    1.45    0.09
  15  -6 -11    1.22    0.12
  -8  11  15    5.00    0.23
  -8  11  15    5.12    0.23
 -11  15   8    4.86    0.24
 -15   8  11    5.03    0.24
   8 -11  15    4.81    0.23
   8 -11 -15    4.88    0.24
 -11  15  -8    5.16    0.24
  15  -8 -11    4.83    0.24
 -15   8 -11    5.15    0.23
 -15  -8  11    5.20    0.25
  -8  11 -15    5.10    0.23
  11 -15  -8    5.37    0.24
  -8 -11  15    5.18    0.24
 -15  10  11    0.42    0.05
 -11  15  10    0.37    0.04
  10 -11  15    0.45    0.04
 -10  11  15    0.43    0.05
 -11  15  10    0.43    0.05
 -10  11  15    0.46    0.05
 -15  10  11    0.45    0.05
  10  11  15    0.48    0.05
 -15 -10  11    0.48    0.06
 -10  11 -15    0.48    0.04
  11 -15 -10    0.46    0.06
 -15  10 -11    0.43    0.05
 -10 -11  15    0.44    0.05
  15 -10 -11    0.37    0.05
 -11  15 -10    0.43    0.05
  10 -11 -15    0.49    0.06
 -12  11  15    3.68    0.18
 -15  12  11    3.74    0.18
 -12  11  15    3.54    0.18
  12 -11  15    3.62    0.18
 -11  15  12    3.71    0.19
 -11  15  12    3.62    0.18
 -15  12  11    3.56    0.19
  15 -12 -11    3.73    0.19
  12 -11 -15    3.80    0.19
 -12 -11  15    3.86    0.19
 -15 -12  11    3.86    0.20
 -11  15 -12    3.91    0.18
  12  11  15    3.88    0.18
  11 -15 -12    3.57    0.19
 -15  12 -11    3.87    0.18
 -11  15  14    2.57    0.13
 -15  14  11    2.51    0.14
  14 -11  15    2.56    0.13
 -14  11  15    2.66    0.14
 -14  11  15    2.68    0.14
 -15  14  11    2.50    0.13
 -11  15  14    2.64    0.14
 -15 -14  11    2.70    0.15
 -14  11 -15    2.59    0.13
  14 -11 -15    2.49    0.15
 -15  14 -11    2.57    0.14
 -11  15 -14    2.64    0.14
  11  15  14    2.54    0.14
  11 -15 -14    2.60    0.14
  15 -14 -11    2.59    0.15
  14  11  15    2.72    0.14
 -14 -11  15    2.61    0.15
   1  12 -15   29.46    1.20
  15  -1  12   29.10    1.21
  -1  12  15   28.84    1.21
  12 -15   1   29.21    1.22
   1 -12  15   29.13    1.21
 -12  15   1   30.06    1.22
  -1 -12 -15   28.89    1.20
  15   1 -12   28.09    1.21
 -15   1  12   29.35    1.21
  -1  12  15   28.04    1.20
 -15  -1 -12   29.75    1.21
  15   1  12   27.96    1.21
 -15  -1  12   28.71    1.22
  12 -15  -1   29.40    1.22
   1  12  15   27.81    1.20
   1  12  15   28.75    1.21
 -15   1 -12   28.67    1.21
   1 -12 -15   27.99    1.20
  15  -1 -12   28.24    1.22
 -12  15  -1   28.93    1.21
  -1  12 -15   28.99    1.20
  -1 -12  15   29.78    1.21
  15   3 -12    8.42    0.39
  15  -3  12    8.54    0.38
 -15  -3 -12    8.90    0.39
   3 -12  15    8.30    0.38
  12 -15   3    8.63    0.41
  -3  12  15    8.55    0.38
  -3  12  15    8.85    0.39
   3  12 -15    8.75    0.38
 -15   3  12    8.49    0.39
 -12  15  -3    8.67    0.41
  -3 -12  15    9.44    0.39
  15   3  12    8.96    0.39
 -15  -3  12    9.09    0.40
  12 -15  -3    8.97    0.40
   3  12  15    9.28    0.39
  -3  12 -15    9.13    0.38
  15  -3 -12    8.17    0.41
   3 -12 -15    9.15    0.38
   3  12  15    8.51    0.38
 -15   3 -12    9.02    0.38
 -12  15   5    9.83    0.44
   5  12 -15   10.01    0.43
   5 -12  15    9.58    0.43
  15  -5  12    9.89    0.43
  -5  12  15    9.29    0.43
  -5  12  15    9.89    0.43
 -15   5  12    9.93    0.44
  12 -15   5    9.44    0.44
 -12  15  -5   10.47    0.44
  15  -5 -12   10.09    0.44
 -15   5 -12   10.06    0.43
   5 -12 -15   10.18    0.43
  -5 -12  15   10.27    0.44
   5  12  15   10.17    0.43
 -15  -5  12   10.02    0.44
  12 -15  -5    9.84    0.44
  -5  12 -15   10.10    0.43
  15   5  12    9.88    0.44
 -12  15   7   16.59    0.69
  -7  12  15   15.97    0.68
  -7  12  15   16.04    0.68
   7 -12  15   15.51    0.68
  15  -7  12   16.15    0.68
 -15   7  12   16.55    0.69
 -15  -7  12   16.31    0.69
   7 -12 -15   15.51    0.68
   7  12  15   15.13    0.68
  -7  12 -15   16.01    0.68
 -15   7 -12   16.20    0.68
  15  -7 -12   16.02    0.69
  -7 -12  15   15.59    0.69
 -12  15  -7   16.18    0.69
 -15   9  12   14.05    0.61
   9 -12  15   13.98    0.60
 -15   9  12   14.04    0.61
 -12  15   9   13.52    0.60
  15  -9  12   14.40    0.60
  -9  12  15   14.77    0.61
  -9  12  15   14.02    0.61
 -12  15   9   14.10    0.61
  15  -9 -12   15.05    0.62
 -15  -9  12   13.93    0.62
  12 -15  -9   13.99    0.62
 -12  15  -9   14.02    0.61
  -9 -12  15   14.35    0.62
  -9  12 -15   13.99    0.60
   9 -12 -15   14.11    0.61
 -15   9 -12   15.00    0.64
   9  12  15   13.91    0.61
 -12  15  11    3.54    0.17
 -12  15  11    3.90    0.19
 -15  11  12    3.91    0.18
  15 -11  12    3.79    0.17
  11 -12  15    3.54    0.17
 -11  12  15    3.63    0.18
 -15  11  12    3.95    0.19
 -11  12  15    3.44    0.18
  15 -11 -12    3.50    0.19
  11 -12 -15    3.77    0.19
 -12  15 -11    3.89    0.18
 -11  12 -15    3.93    0.19
  11  12  15    3.78    0.18
 -15 -11  12    3.45    0.19
 -15  11 -12    3.90    0.18
  12 -15 -11    3.68    0.19
 -11 -12  15    3.75    0.19
  13 -12  15    3.18    0.16
 -12  15  13    3.32    0.16
 -13  12  15    3.22    0.16
 -15  13  12    3.12    0.16
 -13  12  15    3.44    0.17
 -12  15  13    3.26    0.17
 -15  13  12    3.30    0.17
  15 -13 -12    3.04    0.17
  13  12  15    3.22    0.17
 -13 -12  15    3.05    0.17
 -15 -13  12    3.33    0.18
 -15  13 -12    3.31    0.17
 -12  15 -13    3.45    0.17
 -13  12 -15    3.34    0.16
  12 -15 -13    3.26    0.17
  13 -12 -15    3.42    0.17
   0  13  15    2.76    0.14
  15   0  13    2.76    0.14
 -15   0  13    2.87    0.15
   0  13  15    2.75    0.14
   0  13 -15    2.92    0.14
   0 -13  15    2.74    0.14
  13 -15   0    2.71    0.15
  15   0 -13    2.75    0.15
   0 -13 -15    2.82    0.13
 -15   0 -13    2.81    0.14
   2  13 -15    9.85    0.41
 -15   2  13    9.32    0.41
 -15  -2 -13    9.31    0.41
  15  -2  13    9.50    0.41
  -2  13  15    9.40    0.41
 -13  15   2    9.36    0.41
  13 -15   2    9.49    0.42
   2 -13  15    9.21    0.41
  -2  13  15    8.99    0.40
  15   2 -13    9.39    0.42
   2  13  15    8.83    0.40
   2 -13 -15    9.19    0.40
   2  13  15    9.45    0.41
  -2  13 -15    9.43    0.40
  15  -2 -13    9.28    0.42
 -15  -2  13    9.38    0.42
 -15   2 -13    9.32    0.41
  15   2  13    9.03    0.41
  13 -15  -2    9.34    0.42
  -2 -13  15    9.55    0.41
 -13  15  -2    9.31    0.42
 -13  15   4    1.53    0.09
   4  13 -15    1.53    0.08
  -4  13  15    1.50    0.09
  13 -15   4    1.36    0.10
  -4  13  15    1.45    0.09
 -15  -4 -13    1.48    0.09
 -15   4  13    1.44    0.09
  15   4 -13    1.42    0.10
   4 -13  15    1.47    0.08
  15  -4  13    1.47    0.09
  -4  13 -15    1.52    0.08
 -15  -4  13    1.40    0.10
  15  -4 -13    1.48    0.10
  15   4  13    1.37    0.09
  13 -15  -4    1.43    0.10
   4  13  15    1.48    0.09
 -15   4 -13    1.35    0.08
  -4 -13  15    1.42    0.09
   4 -13 -15    1.44    0.09
 -13  15  -4    1.40    0.09
  -6  13  15    6.94    0.31
  -6  13  15    6.96    0.32
 -15   6  13    7.30    0.32
  15  -6  13    7.64    0.32
  13 -15   6    7.33    0.33
   6 -13  15    7.24    0.31
   6  13 -15    7.30    0.32
[truncated: 7,964,199 more chars]
