# Supplementary material for: Photoinduced Electron Transfer in Multicomponent Truxene-Quinoxaline Metal–Organic Frameworks
Source: Chem Mater. 2022 Sep 15;34(18):8437–45. doi: 10.1021/acs.chemmater.2c02220 (PMC10242685; doi:10.1021/acs.chemmater.2c02220)
Supplement: Supplementary file 3 — cm2c02220_si_003.cif [file cm2c02220_si_003.cif]

data_jc286_dpq_uv_6_0m
_audit_creation_date               2022-07-13
_audit_creation_method
;
Olex2 1.5
(compiled 2021.12.09 svn.r5202d8cf for OlexSys, GUI svn.r6439)
;
_shelx_SHELXL_version_number       '2019/1'
_audit_contact_author_address      ?
_audit_contact_author_email        ?
_audit_contact_author_name         ''
_audit_contact_author_phone        ?
_publ_contact_author_id_orcid      ?
_publ_section_references
;
Bourhis, L.J., Dolomanov, O.V., Gildea, R.J., Howard, J.A.K., Puschmann, H.
 (2015). Acta Cryst. A71, 59-75.

Dolomanov, O.V., Bourhis, L.J., Gildea, R.J, Howard, J.A.K. & Puschmann, H.
 (2009), J. Appl. Cryst. 42, 339-341.

Sheldrick, G.M. (2008). Acta Cryst. A64, 112-122.
;
_chemical_name_common              ?
_chemical_name_systematic          'MUF-77-bdc-dpq-with irradiaiton'
_chemical_formula_moiety           'C66 H46 N O13 Zn4'
_chemical_formula_sum              'C66 H46 N O13 Zn4'
_chemical_formula_weight           1322.52
_chemical_absolute_configuration   ?
_chemical_melting_point            ?
loop_
  _atom_type_symbol
  _atom_type_description
  _atom_type_scat_dispersion_real
  _atom_type_scat_dispersion_imag
  _atom_type_scat_source
 'C' 'C' 0.0181 0.0091 'International Tables Vol C Tables 4.2.6.8 and 6.1.1.4'
 'H' 'H' 0.0000 0.0000 'International Tables Vol C Tables 4.2.6.8 and 6.1.1.4'
 'N' 'N' 0.0311 0.0180 'International Tables Vol C Tables 4.2.6.8 and 6.1.1.4'
 'O' 'O' 0.0492 0.0322 'International Tables Vol C Tables 4.2.6.8 and 6.1.1.4'
 'Zn' 'Zn' -1.5491 0.6778
 'International Tables Vol C Tables 4.2.6.8 and 6.1.1.4'

_shelx_space_group_comment
;
The symmetry employed for this shelxl refinement is uniquely defined
by the following loop, which should always be used as a source of
symmetry information in preference to the above space-group names.
They are only intended as comments.
;
_space_group_crystal_system        'cubic'
_space_group_IT_number             220
_space_group_name_H-M_alt          'I -4 3 d'
_space_group_name_Hall             'I -4bd 2c 3'
loop_
  _space_group_symop_operation_xyz
 'x, y, z'
 '-x+1/2, -y, z+1/2'
 '-x, y+1/2, -z+1/2'
 'x+1/2, -y+1/2, -z'
 'z, x, y'
 'z+1/2, -x+1/2, -y'
 '-z+1/2, -x, y+1/2'
 '-z, x+1/2, -y+1/2'
 'y, z, x'
 '-y, z+1/2, -x+1/2'
 'y+1/2, -z+1/2, -x'
 '-y+1/2, -z, x+1/2'
 'y+1/4, x+1/4, z+1/4'
 '-y+1/4, -x+3/4, z+3/4'
 'y+3/4, -x+1/4, -z+3/4'
 '-y+3/4, x+3/4, -z+1/4'
 'x+1/4, z+1/4, y+1/4'
 '-x+3/4, z+3/4, -y+1/4'
 '-x+1/4, -z+3/4, y+3/4'
 'x+3/4, -z+1/4, -y+3/4'
 'z+1/4, y+1/4, x+1/4'
 'z+3/4, -y+1/4, -x+3/4'
 '-z+3/4, y+3/4, -x+1/4'
 '-z+1/4, -y+3/4, x+3/4'
 'x+1/2, y+1/2, z+1/2'
 '-x+1, -y+1/2, z+1'
 '-x+1/2, y+1, -z+1'
 'x+1, -y+1, -z+1/2'
 'z+1/2, x+1/2, y+1/2'
 'z+1, -x+1, -y+1/2'
 '-z+1, -x+1/2, y+1'
 '-z+1/2, x+1, -y+1'
 'y+1/2, z+1/2, x+1/2'
 '-y+1/2, z+1, -x+1'
 'y+1, -z+1, -x+1/2'
 '-y+1, -z+1/2, x+1'
 'y+3/4, x+3/4, z+3/4'
 '-y+3/4, -x+5/4, z+5/4'
 'y+5/4, -x+3/4, -z+5/4'
 '-y+5/4, x+5/4, -z+3/4'
 'x+3/4, z+3/4, y+3/4'
 '-x+5/4, z+5/4, -y+3/4'
 '-x+3/4, -z+5/4, y+5/4'
 'x+5/4, -z+3/4, -y+5/4'
 'z+3/4, y+3/4, x+3/4'
 'z+5/4, -y+3/4, -x+5/4'
 '-z+5/4, y+5/4, -x+3/4'
 '-z+3/4, -y+5/4, x+5/4'

_cell_length_a                     59.485(2)
_cell_length_b                     59.485(2)
_cell_length_c                     59.485(2)
_cell_angle_alpha                  90
_cell_angle_beta                   90
_cell_angle_gamma                  90
_cell_volume                       210488(21)
_cell_formula_units_Z              48

_cell_measurement_temperature      294.00
_cell_measurement_reflns_used      9455
_cell_measurement_theta_min        2.78
_cell_measurement_theta_max       53.57
_shelx_estimated_absorpt_T_max     0.924
_shelx_estimated_absorpt_T_min     0.856
_exptl_absorpt_coefficient_mu      0.804
_exptl_absorpt_correction_T_max    0.7507
_exptl_absorpt_correction_T_min    0.6650
_exptl_absorpt_correction_type     multi-scan
_exptl_absorpt_process_details     SADABS
_exptl_absorpt_special_details     ?
_exptl_crystal_colour              'clear red'
_exptl_crystal_colour_lustre       clear
_exptl_crystal_colour_modifier     .
_exptl_crystal_colour_primary      red
_exptl_crystal_density_diffrn      0.501
_exptl_crystal_density_meas        'not measured'
_exptl_crystal_density_method      ?
_exptl_crystal_description         prism
_exptl_crystal_F_000               32304
_exptl_crystal_size_max            0.2
_exptl_crystal_size_mid            0.1
_exptl_crystal_size_min            0.1
_exptl_special_details
;
 ?
;
_exptl_transmission_factor_max     ?
_exptl_transmission_factor_min     ?
_diffrn_reflns_av_R_equivalents    0.0538
_diffrn_reflns_av_unetI/netI       0.0248
_diffrn_reflns_Laue_measured_fraction_full  0.999
_diffrn_reflns_Laue_measured_fraction_max  0.998
_diffrn_reflns_limit_h_max         61
_diffrn_reflns_limit_h_min         -62
_diffrn_reflns_limit_k_max         62
_diffrn_reflns_limit_k_min         -59
_diffrn_reflns_limit_l_max         62
_diffrn_reflns_limit_l_min         -57
_diffrn_reflns_number              342112
_diffrn_reflns_point_group_measured_fraction_full  0.999
_diffrn_reflns_point_group_measured_fraction_max  0.999
_diffrn_reflns_theta_full          54.272
_diffrn_reflns_theta_max           54.272
_diffrn_reflns_theta_min           1.819
_diffrn_ambient_temperature        294.00
_diffrn_detector                  
 'PHOTON III M28 Charge-Integrating Pixel Detector'
_diffrn_detector_area_resol_mean   10
_diffrn_measured_fraction_theta_full  0.999
_diffrn_measured_fraction_theta_max  0.998
_diffrn_measurement_device_type    'Bruker D8 Venture'
_diffrn_measurement_method         '\f and \w shutterless scans'
_diffrn_radiation_monochromator    'Helios Optics'
_diffrn_radiation_type             CuK\a
_diffrn_radiation_wavelength       1.54178
_diffrn_source                     'Bruker IuS DIAMOND'
_diffrn_special_details           
 'Crystals exchanged with DBF, loaded using paratone oil. Data was collected withthe crystal exposed to a flow of nitrogen gas.'
_reflns_Friedel_coverage           0.932
_reflns_Friedel_fraction_full      1.000
_reflns_Friedel_fraction_max       1.000
_reflns_number_gt                  19753
_reflns_number_total               21435
_reflns_special_details
;
 Reflections were merged by SHELXL according to the crystal
 class for the calculation of statistics and refinement.
 
 _reflns_Friedel_fraction is defined as the number of unique
 Friedel pairs measured divided by the number that would be
 possible theoretically, ignoring centric projections and
 systematic absences. Completness statistics refer to single and
 composite reflections containing twin component 1 only.
;
_reflns_threshold_expression       'I > 2\s(I)'
_computing_cell_refinement         'SAINT (Bruker, 2016)'
_computing_data_collection         'APEX3 (Bruker, 2016)'
_computing_data_reduction          'SAINT (Bruker, 2016)'
_computing_molecular_graphics      'Olex2 1.5 (Dolomanov et al., 2009)'
_computing_publication_material    'Olex2 1.5 (Dolomanov et al., 2009)'
_computing_structure_refinement    'XL  (Sheldrick, 2008)'
_computing_structure_solution      'olex2.solve 1.5 (Bourhis et al., 2015)'
_refine_diff_density_max           1.517
_refine_diff_density_min           -0.612
_refine_diff_density_rms           0.233
_refine_ls_abs_structure_details
;
 Refined as a perfect inversion twin.
;
_refine_ls_abs_structure_Flack     0.5
_refine_ls_extinction_coef         0.000050(7)
_refine_ls_extinction_expression  
 'Fc^*^=kFc[1+0.001xFc^2^\l^3^/sin(2\q)]^-1/4^'
_refine_ls_extinction_method       'SHELXL-2019/1 (Sheldrick 2019)'
_refine_ls_goodness_of_fit_ref     1.414
_refine_ls_hydrogen_treatment      constr
_refine_ls_matrix_type             full
_refine_ls_number_parameters       753
_refine_ls_number_reflns           21435
_refine_ls_number_restraints       505
_refine_ls_R_factor_all            0.1141
_refine_ls_R_factor_gt             0.1091
_refine_ls_restrained_S_all        1.540
_refine_ls_shift/su_max            0.001
_refine_ls_shift/su_mean           0.000
_refine_ls_structure_factor_coef   Fsqd
_refine_ls_weighting_details      
 'w=1/[\s^2^(Fo^2^)+(0.2000P)^2^] where P=(Fo^2^+2Fc^2^)/3'
_refine_ls_weighting_scheme        calc
_refine_ls_wR_factor_gt            0.2961
_refine_ls_wR_factor_ref           0.3044
_refine_special_details
;
 Refined as a 2-component perfect inversion twin.
;
_olex2_refinement_description
;
1. Fixed Uiso
 At 1.2 times of:
  All C(H) groups
 At 1.5 times of:
  All C(H,H,H) groups
2. Restrained planarity
 O2, O11, C27, C28
 with sigma of 0.1
3. Uiso/Uaniso restraints and constraints
All non-hydrogen atoms restrained to be isotropic: with sigma of 0.005 and
sigma for terminal atoms of 0.01
4.a Riding coordinates:
 C38(H38A,H38B,H38C)
4.b Aromatic/amide H refined with riding coordinates:
 C8(H8), C9(H9), C10(H10), C11(H11), C12(H12), C17(H17), C18(H18), C24(H24),
 C29(H29), C30(H30), C36(H36), C42(H42), C41(H41), C45(H45), C44(H44), C48(H48),
  C49(H49), C55(H55), C60(H60), C61(H61), C67(H67), C3(H3)
4.c Fitted hexagon refined as free rotating group:
 C42(C41,C40,C45,C44,C43)
4.d Idealised Me refined as rotating group:
 C25(H25A,H25B,H25C), C26(H26A,H26B,H26C), C37(H37A,H37B,H37C), C56(H56A,H56B,
 H56C), C57(H57A,H57B,H57C), C68(H68A,H68B,H68C), C69(H69A,H69B,H69C)
;
_atom_sites_solution_hydrogens     mixed
_atom_sites_solution_primary       iterative
_atom_sites_solution_secondary     ?
loop_
  _atom_site_label
  _atom_site_type_symbol
  _atom_site_fract_x
  _atom_site_fract_y
  _atom_site_fract_z
  _atom_site_U_iso_or_equiv
  _atom_site_adp_type
  _atom_site_occupancy
  _atom_site_site_symmetry_order
  _atom_site_calc_flag
  _atom_site_refinement_flags_posn
  _atom_site_refinement_flags_adp
  _atom_site_refinement_flags_occupancy
  _atom_site_disorder_assembly
  _atom_site_disorder_group
 Zn1 Zn 0.87493(2) 0.28864(2) 0.51065(2) 0.0527(4) Uani 1 1 d . U . . .
 Zn2 Zn 0.91099(2) 0.26210(2) 0.48339(2) 0.0437(4) Uani 1 1 d . U . . .
 Zn3 Zn 0.91174(2) 0.25833(2) 0.53586(2) 0.0470(4) Uani 1 1 d . U . . .
 Zn4 Zn 0.87356(2) 0.23424(2) 0.50844(2) 0.0527(4) Uani 1 1 d . U . . .
 O1 O 0.89258(8) 0.26078(9) 0.50979(8) 0.0399(12) Uani 1 1 d . U . . .
 O2 O 0.8787(2) 0.2988(2) 0.5409(2) 0.138(4) Uani 1 1 d . U . . .
 O3 O 0.84303(14) 0.27943(18) 0.51132(16) 0.097(3) Uani 1 1 d . U . . .
 O4 O 0.8766(2) 0.3017(2) 0.4802(2) 0.134(4) Uani 1 1 d . U . . .
 O5 O 0.90567(13) 0.28499(14) 0.46140(13) 0.078(2) Uani 1 1 d . U . . .
 O6 O 0.91050(15) 0.23416(15) 0.46657(15) 0.090(2) Uani 1 1 d . U . . .
 O7 O 0.94230(13) 0.26580(15) 0.49151(14) 0.082(2) Uani 1 1 d . U . . .
 O8 O 0.94275(11) 0.25255(14) 0.52600(13) 0.075(2) Uani 1 1 d . U . . .
 O9 O 0.90531(14) 0.23100(14) 0.55302(14) 0.082(2) Uani 1 1 d . U . . .
 O10 O 0.87627(13) 0.21538(13) 0.53497(13) 0.075(2) Uani 1 1 d . U . . .
 O11 O 0.91030(16) 0.28253(17) 0.55595(16) 0.099(3) Uani 1 1 d . U . . .
 O12 O 0.84232(16) 0.24192(19) 0.50609(19) 0.110(3) Uani 1 1 d . U . . .
 O13 O 0.88163(15) 0.21562(14) 0.48317(14) 0.088(2) Uani 1 1 d . U . . .
 N5 N 0.97684(14) 0.25038(17) 0.46604(16) 0.073(2) Uani 1 1 d . U . . .
 C1 C 0.95185(16) 0.25708(18) 0.50830(18) 0.061(2) Uani 1 1 d . U . . .
 C2 C 0.97664(16) 0.2535(2) 0.50632(19) 0.067(3) Uani 1 1 d . U . . .
 C4 C 0.98828(17) 0.25183(19) 0.48598(17) 0.064(2) Uani 1 1 d . U . . .
 C6 C 0.98758(19) 0.2496(2) 0.44666(19) 0.073(3) Uani 1 1 d . U . . .
 C7 C 0.97366(18) 0.2462(2) 0.4269(2) 0.073(3) Uani 1 1 d . U . . .
 C8 C 0.95313(19) 0.2566(2) 0.4255(2) 0.076(3) Uani 1 1 d . U . . .
 H8 H 0.948740 0.266091 0.437057 0.091 Uiso 1 1 calc R U . . .
 C9 C 0.9387(2) 0.2536(2) 0.4076(2) 0.086(3) Uani 1 1 d . U . . .
 H9 H 0.924829 0.260729 0.407465 0.103 Uiso 1 1 calc R U . . .
 C10 C 0.9449(2) 0.2401(2) 0.3903(2) 0.095(4) Uani 1 1 d . U . . .
 H10 H 0.935211 0.237967 0.378271 0.114 Uiso 1 1 calc R U . . .
 C11 C 0.9658(3) 0.2294(2) 0.3905(2) 0.098(4) Uani 1 1 d . U . . .
 H11 H 0.970290 0.220522 0.378524 0.117 Uiso 1 1 calc R U . . .
 C12 C 0.9796(2) 0.2324(2) 0.4088(2) 0.089(4) Uani 1 1 d . U . . .
 H12 H 0.993320 0.224902 0.409092 0.106 Uiso 1 1 calc R U . . .
 C15 C 0.8966(2) 0.2179(2) 0.4682(2) 0.079(3) Uani 1 1 d . U . . .
 C16 C 0.8970(2) 0.2016(2) 0.4493(2) 0.082(3) Uani 1 1 d . U . . .
 C17 C 0.9127(2) 0.2035(2) 0.4322(2) 0.088(3) Uani 1 1 d . U . . .
 H17 H 0.923403 0.214891 0.432762 0.105 Uiso 1 1 calc R U . . .
 C18 C 0.9126(3) 0.1887(3) 0.4146(3) 0.105(4) Uani 1 1 d . U . . .
 H18 H 0.923402 0.189902 0.403380 0.126 Uiso 1 1 calc R U . . .
 C19 C 0.8966(2) 0.1722(2) 0.4135(2) 0.091(4) Uani 1 1 d . U . . .
 C20 C 0.8916(3) 0.1537(2) 0.3966(2) 0.096(4) Uani 1 1 d . U . . .
 C21 C 0.8739(3) 0.1415(3) 0.4041(3) 0.107(4) Uani 1 1 d . U . . .
 C22 C 0.8657(3) 0.1504(3) 0.4280(3) 0.115(5) Uani 1 1 d . U . . .
 C23 C 0.8815(2) 0.1702(2) 0.4308(2) 0.095(4) Uani 1 1 d . U . . .
 C24 C 0.8813(2) 0.1850(2) 0.4478(2) 0.097(4) Uani 1 1 d . U . . .
 H24 H 0.870303 0.183946 0.458851 0.117 Uiso 1 1 calc R U . . .
 C25 C 0.8415(4) 0.1619(4) 0.4246(4) 0.152(7) Uani 1 1 d . U . . .
 H25A H 0.836609 0.168485 0.438521 0.228 Uiso 1 1 calc R U . . .
 H25B H 0.830816 0.150775 0.419885 0.228 Uiso 1 1 calc R U . . .
 H25C H 0.842525 0.173455 0.413326 0.228 Uiso 1 1 calc R U . . .
 C26 C 0.8691(4) 0.1337(3) 0.4460(3) 0.142(6) Uani 1 1 d . U . . .
 H26A H 0.860077 0.120634 0.443021 0.212 Uiso 1 1 calc R U . . .
 H26B H 0.864872 0.140039 0.460196 0.212 Uiso 1 1 calc R U . . .
 H26C H 0.884691 0.129397 0.446467 0.212 Uiso 1 1 calc R U . . .
 C27 C 0.8942(2) 0.2974(3) 0.5559(2) 0.102(4) Uani 1 1 d . U . . .
 C28 C 0.8944(3) 0.3140(3) 0.5735(3) 0.119(5) Uani 1 1 d . U . . .
 C29 C 0.9137(3) 0.3151(3) 0.5881(3) 0.130(6) Uani 1 1 d . U . . .
 H29 H 0.925534 0.304997 0.586591 0.156 Uiso 1 1 calc R U . . .
 C30 C 0.9141(3) 0.3317(3) 0.6044(3) 0.121(5) Uani 1 1 d . U . . .
 H30 H 0.926925 0.333335 0.613202 0.145 Uiso 1 1 calc R U . . .
 C31 C 0.8960(3) 0.3462(3) 0.6080(3) 0.108(4) Uani 1 1 d . U . . .
 C32 C 0.8920(3) 0.3641(3) 0.6241(3) 0.102(4) Uani 1 1 d . U . . .
 C33 C 0.8712(3) 0.3749(3) 0.6179(3) 0.109(4) Uani 1 1 d . U . . .
 C34 C 0.8602(3) 0.3632(3) 0.5979(3) 0.114(5) Uani 1 1 d . U . . .
 C35 C 0.8779(3) 0.3446(3) 0.5944(3) 0.109(5) Uani 1 1 d . U . . .
 C36 C 0.8783(3) 0.3304(3) 0.5757(3) 0.116(5) Uani 1 1 d . U . . .
 H36 H 0.867420 0.332081 0.564555 0.139 Uiso 1 1 calc R U . . .
 C37 C 0.8404(4) 0.3505(4) 0.6060(4) 0.163(8) Uani 1 1 d . U . . .
 H37A H 0.845266 0.336774 0.612978 0.245 Uiso 1 1 calc R U . . .
 H37B H 0.830817 0.346953 0.593429 0.245 Uiso 1 1 calc R U . . .
 H37C H 0.832202 0.359369 0.616634 0.245 Uiso 1 1 calc R U . . .
 C38 C 0.8587(4) 0.3781(4) 0.5782(4) 0.153(7) Uani 1 1 d . U . . .
 H38A H 0.852248 0.392154 0.582870 0.229 Uiso 1 1 d R U . . .
 H38B H 0.849318 0.371284 0.567010 0.229 Uiso 1 1 d R U . . .
 H38C H 0.873398 0.380824 0.571940 0.229 Uiso 1 1 d R U . . .
 C39 C 0.8335(2) 0.2611(3) 0.5077(2) 0.087(3) Uani 1 1 d . U . . .
 C42 C 0.7739(3) 0.2414(2) 0.4995(3) 0.200(11) Uani 1 1 d G U . . .
 H42 H 0.766197 0.228008 0.497054 0.240 Uiso 1 1 calc R U . . .
 C41 C 0.7970(3) 0.24113(18) 0.5030(3) 0.198(11) Uani 1 1 d G U . . .
 H41 H 0.804743 0.227551 0.502975 0.237 Uiso 1 1 calc R U . . .
 C40 C 0.80850(16) 0.2611(2) 0.5066(2) 0.109(4) Uani 1 1 d G U . . .
 C45 C 0.79691(18) 0.28144(18) 0.5066(2) 0.122(5) Uani 1 1 d G U . . .
 H45 H 0.804611 0.294831 0.509031 0.147 Uiso 1 1 calc R U . . .
 C44 C 0.77382(18) 0.2817(2) 0.5031(3) 0.148(7) Uani 1 1 d G U . . .
 H44 H 0.766065 0.295289 0.503110 0.178 Uiso 1 1 calc R U . . .
 C43 C 0.76231(16) 0.2617(3) 0.4995(3) 0.141(6) Uani 1 1 d G U . . .
 C46 C 0.8900(2) 0.2999(3) 0.4635(2) 0.095(4) Uani 1 1 d . U . . .
 C47 C 0.8860(2) 0.3143(2) 0.4443(2) 0.094(4) Uani 1 1 d . U . . .
 C48 C 0.8685(3) 0.3299(3) 0.4446(3) 0.128(6) Uani 1 1 d . U . . .
 H48 H 0.858175 0.329699 0.456313 0.154 Uiso 1 1 calc R U . . .
 C49 C 0.8664(4) 0.3456(4) 0.4275(3) 0.135(6) Uani 1 1 d . U . . .
 H49 H 0.855460 0.356712 0.428463 0.162 Uiso 1 1 calc R U . . .
 C50 C 0.8804(3) 0.3448(3) 0.4089(3) 0.101(4) Uani 1 1 d . U . . .
 C51 C 0.8814(3) 0.3566(3) 0.3876(3) 0.108(4) Uani 1 1 d . U . . .
 C52 C 0.8985(3) 0.3483(3) 0.3740(2) 0.097(4) Uani 1 1 d . U . . .
 C53 C 0.9102(3) 0.3286(3) 0.3867(3) 0.103(4) Uani 1 1 d . U . . .
 C54 C 0.8971(2) 0.3282(2) 0.4082(2) 0.089(4) Uani 1 1 d . U . . .
 C55 C 0.9000(2) 0.3134(2) 0.4252(2) 0.090(4) Uani 1 1 d . U . . .
 H55 H 0.911246 0.302636 0.424312 0.108 Uiso 1 1 calc R U . . .
 C56 C 0.9338(3) 0.3343(4) 0.3929(3) 0.139(6) Uani 1 1 d . U . . .
 H56A H 0.933832 0.346999 0.402913 0.208 Uiso 1 1 calc R U . . .
 H56B H 0.942137 0.338018 0.379570 0.208 Uiso 1 1 calc R U . . .
 H56C H 0.940703 0.321700 0.400215 0.208 Uiso 1 1 calc R U . . .
 C57 C 0.9085(3) 0.3082(4) 0.3744(3) 0.137(6) Uani 1 1 d . U . . .
 H57A H 0.915946 0.296385 0.382485 0.205 Uiso 1 1 calc R U . . .
 H57B H 0.915554 0.310059 0.359960 0.205 Uiso 1 1 calc R U . . .
 H57C H 0.892985 0.304407 0.372338 0.205 Uiso 1 1 calc R U . . .
 C58 C 0.89028(19) 0.21624(18) 0.55066(19) 0.066(3) Uani 1 1 d . U . . .
 C59 C 0.8890(2) 0.1987(2) 0.5685(2) 0.078(3) Uani 1 1 d . U . . .
 C60 C 0.9047(2) 0.1985(2) 0.5858(2) 0.091(4) Uani 1 1 d . U . . .
 H60 H 0.916272 0.209002 0.586080 0.109 Uiso 1 1 calc R U . . .
 C61 C 0.9031(2) 0.1823(2) 0.6026(2) 0.097(4) Uani 1 1 d . U . . .
 H61 H 0.912897 0.183108 0.614742 0.116 Uiso 1 1 calc R U . . .
 C62 C 0.8875(2) 0.1654(2) 0.6020(2) 0.083(3) Uani 1 1 d . U . . .
 C63 C 0.8814(2) 0.1466(2) 0.6158(2) 0.091(4) Uani 1 1 d . U . . .
 C64 C 0.8620(2) 0.1362(2) 0.6087(2) 0.089(3) Uani 1 1 d . U . . .
 C65 C 0.8549(2) 0.1471(2) 0.5861(2) 0.090(4) Uani 1 1 d . U . . .
 C66 C 0.8716(2) 0.1664(2) 0.5846(2) 0.081(3) Uani 1 1 d . U . . .
 C67 C 0.8725(2) 0.1820(2) 0.5679(2) 0.082(3) Uani 1 1 d . U . . .
 H67 H 0.862164 0.181517 0.556142 0.099 Uiso 1 1 calc R U . . .
 C68 C 0.8313(3) 0.1584(3) 0.5904(4) 0.137(6) Uani 1 1 d . U . . .
 H68A H 0.832326 0.168261 0.603122 0.205 Uiso 1 1 calc R U . . .
 H68B H 0.820317 0.146974 0.593265 0.205 Uiso 1 1 calc R U . . .
 H68C H 0.826992 0.166890 0.577350 0.205 Uiso 1 1 calc R U . . .
 C69 C 0.8569(3) 0.1315(3) 0.5646(3) 0.125(6) Uani 1 1 d . U . . .
 H69A H 0.846521 0.136590 0.553296 0.188 Uiso 1 1 calc R U . . .
 H69B H 0.853484 0.116285 0.568585 0.188 Uiso 1 1 calc R U . . .
 H69C H 0.871950 0.132295 0.558726 0.188 Uiso 1 1 calc R U . . .
 C3 C 0.9889(2) 0.2515(3) 0.5262(2) 0.091(4) Uani 1 1 d . U . A 1
 H3 H 0.981409 0.252433 0.539895 0.109 Uiso 1 1 calc R U . A 1

loop_
  _atom_site_aniso_label
  _atom_site_aniso_U_11
  _atom_site_aniso_U_22
  _atom_site_aniso_U_33
  _atom_site_aniso_U_23
  _atom_site_aniso_U_13
  _atom_site_aniso_U_12
 Zn1 0.0404(7) 0.0636(8) 0.0541(7) 0.0027(6) 0.0015(5) 0.0081(5)
 Zn2 0.0367(6) 0.0520(7) 0.0424(6) -0.0002(5) 0.0031(4) 0.0021(5)
 Zn3 0.0382(6) 0.0535(7) 0.0493(7) 0.0015(5) 0.0019(5) 0.0041(5)
 Zn4 0.0480(7) 0.0583(7) 0.0519(7) 0.0013(6) 0.0054(5) -0.0060(5)
 O1 0.032(3) 0.046(3) 0.041(3) -0.003(2) 0.001(2) 0.003(2)
 O2 0.116(6) 0.160(6) 0.138(6) -0.073(5) -0.020(5) 0.017(5)
 O3 0.063(4) 0.122(5) 0.106(5) -0.009(4) -0.006(4) 0.000(4)
 O4 0.133(6) 0.149(6) 0.119(6) 0.044(5) 0.037(5) 0.031(5)
 O5 0.073(4) 0.083(4) 0.077(4) 0.024(3) 0.013(3) 0.019(4)
 O6 0.095(5) 0.084(4) 0.091(4) -0.027(4) 0.023(4) -0.025(4)
 O7 0.062(4) 0.101(5) 0.085(4) 0.020(4) 0.000(3) 0.002(3)
 O8 0.044(3) 0.105(5) 0.075(4) 0.009(4) 0.006(3) 0.013(3)
 O9 0.077(4) 0.085(4) 0.083(4) 0.033(4) -0.015(3) -0.019(4)
 O10 0.076(4) 0.082(4) 0.068(4) 0.013(3) -0.015(3) -0.019(3)
 O11 0.093(5) 0.102(5) 0.103(5) -0.035(4) -0.005(4) 0.009(4)
 O12 0.084(5) 0.111(5) 0.135(6) 0.001(5) 0.001(4) -0.003(4)
 O13 0.105(5) 0.083(4) 0.077(4) -0.018(4) 0.028(4) -0.021(4)
 N5 0.055(4) 0.097(5) 0.068(5) 0.002(4) -0.001(4) -0.002(4)
 C1 0.043(4) 0.076(5) 0.064(5) -0.003(4) -0.003(4) 0.002(4)
 C2 0.043(4) 0.090(5) 0.069(5) 0.004(4) -0.006(4) 0.006(4)
 C4 0.049(4) 0.083(5) 0.060(5) 0.002(4) -0.009(4) 0.003(4)
 C6 0.061(4) 0.084(5) 0.074(5) 0.001(5) -0.004(4) 0.000(4)
 C7 0.063(5) 0.082(5) 0.072(5) 0.009(4) -0.007(4) -0.002(4)
 C8 0.067(5) 0.086(6) 0.075(5) 0.000(5) -0.009(4) 0.002(5)
 C9 0.079(6) 0.093(6) 0.086(6) 0.008(5) -0.012(5) 0.005(5)
 C10 0.097(6) 0.102(6) 0.086(6) 0.006(5) -0.008(5) -0.014(5)
 C11 0.102(6) 0.100(6) 0.091(6) -0.005(5) -0.008(5) -0.014(5)
 C12 0.085(6) 0.093(6) 0.089(6) 0.000(5) -0.004(5) 0.001(5)
 C15 0.089(6) 0.073(5) 0.076(5) -0.015(5) 0.012(5) -0.011(5)
 C16 0.096(6) 0.079(5) 0.069(5) -0.019(5) 0.016(5) -0.020(5)
 C17 0.096(6) 0.083(6) 0.084(6) -0.030(5) 0.020(5) -0.024(5)
 C18 0.114(7) 0.099(6) 0.103(7) -0.023(5) 0.016(5) -0.019(6)
 C19 0.097(6) 0.086(6) 0.089(6) -0.012(5) 0.023(5) -0.026(5)
 C20 0.103(6) 0.096(6) 0.089(6) -0.021(5) 0.032(5) -0.019(5)
 C21 0.115(7) 0.103(7) 0.104(7) -0.021(5) 0.012(6) -0.024(6)
 C22 0.122(7) 0.114(7) 0.109(7) -0.024(6) 0.010(6) -0.023(6)
 C23 0.101(6) 0.096(6) 0.087(6) -0.023(5) 0.016(5) -0.024(5)
 C24 0.099(6) 0.096(6) 0.096(6) -0.019(5) 0.024(5) -0.021(5)
 C25 0.160(12) 0.140(11) 0.156(12) -0.041(10) 0.022(10) -0.033(10)
 C26 0.159(12) 0.129(10) 0.137(11) -0.022(9) 0.034(10) -0.043(9)
 C27 0.093(6) 0.112(7) 0.100(6) -0.036(5) -0.018(5) 0.013(5)
 C28 0.116(7) 0.126(7) 0.116(7) -0.029(6) -0.013(6) 0.012(6)
 C29 0.128(8) 0.132(8) 0.131(8) -0.018(6) -0.018(6) 0.017(6)
 C30 0.124(7) 0.122(7) 0.115(7) -0.035(6) -0.013(6) 0.021(6)
 C31 0.100(6) 0.115(7) 0.109(7) -0.027(6) -0.022(5) 0.026(6)
 C32 0.102(6) 0.106(6) 0.099(6) -0.031(5) -0.020(5) 0.026(5)
 C33 0.104(7) 0.113(7) 0.111(7) -0.038(6) -0.016(5) 0.020(5)
 C34 0.115(7) 0.110(7) 0.116(7) -0.035(6) -0.010(6) 0.028(6)
 C35 0.106(7) 0.114(7) 0.109(7) -0.043(6) -0.016(5) 0.019(5)
 C36 0.112(7) 0.120(7) 0.115(7) -0.024(6) -0.014(6) 0.022(6)
 C37 0.158(12) 0.164(12) 0.168(13) -0.045(11) -0.003(11) 0.047(10)
 C38 0.160(12) 0.150(11) 0.148(11) -0.058(10) -0.028(10) 0.058(10)
 C39 0.071(5) 0.098(6) 0.092(6) 0.012(5) -0.005(5) 0.003(5)
 C42 0.187(12) 0.200(13) 0.214(13) -0.003(7) 0.000(7) -0.003(7)
 C41 0.183(12) 0.200(12) 0.210(12) 0.002(7) -0.008(7) 0.007(7)
 C40 0.091(6) 0.108(7) 0.128(7) 0.007(6) -0.008(5) 0.013(5)
 C45 0.097(7) 0.126(7) 0.144(8) -0.005(6) -0.006(6) -0.006(6)
 C44 0.131(9) 0.148(9) 0.167(9) -0.002(6) -0.014(6) 0.001(6)
 C43 0.121(8) 0.144(8) 0.160(8) -0.002(6) -0.009(6) -0.004(6)
 C46 0.093(6) 0.104(6) 0.087(6) 0.026(5) 0.025(5) 0.015(5)
 C47 0.092(6) 0.096(6) 0.094(6) 0.019(5) 0.020(5) 0.027(5)
 C48 0.127(8) 0.133(8) 0.125(8) 0.029(6) 0.014(6) 0.018(6)
 C49 0.134(8) 0.141(8) 0.130(8) 0.024(6) 0.020(6) 0.024(6)
 C50 0.096(6) 0.112(7) 0.094(6) 0.032(5) 0.029(5) 0.029(5)
 C51 0.108(7) 0.111(7) 0.104(7) 0.032(6) 0.010(5) 0.030(5)
 C52 0.094(6) 0.101(6) 0.095(6) 0.026(5) 0.030(5) 0.032(5)
 C53 0.094(6) 0.112(7) 0.102(6) 0.024(5) 0.020(5) 0.022(5)
 C54 0.092(6) 0.089(6) 0.087(6) 0.030(5) 0.015(5) 0.030(5)
 C55 0.087(6) 0.102(6) 0.082(6) 0.021(5) 0.018(5) 0.026(5)
 C56 0.144(11) 0.153(11) 0.121(10) 0.055(9) 0.034(9) 0.037(9)
 C57 0.135(10) 0.151(11) 0.125(10) 0.043(9) 0.024(9) 0.023(9)
 C58 0.067(5) 0.067(5) 0.066(5) 0.015(4) -0.006(4) -0.009(4)
 C59 0.075(5) 0.082(5) 0.078(5) 0.020(5) -0.013(5) -0.012(5)
 C60 0.090(6) 0.090(6) 0.091(6) 0.022(5) -0.024(5) -0.021(5)
 C61 0.098(6) 0.099(6) 0.093(6) 0.020(5) -0.022(5) -0.020(5)
 C62 0.077(5) 0.087(6) 0.086(6) 0.022(5) -0.018(5) -0.020(5)
 C63 0.091(6) 0.092(6) 0.090(6) 0.026(5) -0.018(5) -0.023(5)
 C64 0.093(6) 0.089(6) 0.086(6) 0.026(5) -0.024(5) -0.023(5)
 C65 0.090(6) 0.092(6) 0.089(6) 0.028(5) -0.022(5) -0.029(5)
 C66 0.085(6) 0.085(6) 0.074(5) 0.022(5) -0.014(5) -0.030(5)
 C67 0.084(6) 0.081(6) 0.083(5) 0.018(5) -0.022(5) -0.011(5)
 C68 0.125(10) 0.124(10) 0.162(11) 0.050(9) -0.033(9) -0.035(9)
 C69 0.137(10) 0.115(9) 0.124(10) 0.036(8) -0.031(8) -0.045(8)
 C3 0.069(5) 0.118(6) 0.086(6) 0.005(5) -0.008(5) 0.017(5)

_geom_special_details
;
 All esds (except the esd in the dihedral angle between two l.s. planes)
 are estimated using the full covariance matrix.  The cell esds are taken
 into account individually in the estimation of esds in distances, angles
 and torsion angles; correlations between esds in cell parameters are only
 used when they are defined by crystal symmetry.  An approximate (isotropic)
 treatment of cell esds is used for estimating esds involving l.s. planes.
;
loop_
  _geom_bond_atom_site_label_1
  _geom_bond_atom_site_label_2
  _geom_bond_distance
  _geom_bond_site_symmetry_2
  _geom_bond_publ_flag
 Zn1 O1 1.963(5) . ?
 Zn1 O2 1.913(11) . ?
 Zn1 O3 1.975(9) . ?
 Zn1 O4 1.975(11) . ?
 Zn2 O1 1.916(5) . ?
 Zn2 O5 1.915(7) . ?
 Zn2 O6 1.940(8) . ?
 Zn2 O7 1.936(8) . ?
 Zn3 O1 1.930(5) . ?
 Zn3 O8 1.966(7) . ?
 Zn3 O9 1.957(7) . ?
 Zn3 O11 1.873(9) . ?
 Zn4 O1 1.944(5) . ?
 Zn4 O10 1.943(7) . ?
 Zn4 O12 1.919(10) . ?
 Zn4 O13 1.928(8) . ?
 O2 C27 1.287(18) . ?
 O3 C39 1.247(16) . ?
 O4 C46 1.274(16) . ?
 O5 C46 1.294(16) . ?
 O6 C15 1.272(15) . ?
 O7 C1 1.261(13) . ?
 O8 C1 1.214(12) . ?
 O9 C58 1.261(13) . ?
 O10 C58 1.252(13) . ?
 O11 C27 1.303(17) . ?
 O12 C39 1.262(16) . ?
 O13 C15 1.271(14) . ?
 N5 C4 1.370(13) . ?
 N5 C6 1.318(14) . ?
 C1 C2 1.494(14) . ?
 C2 C4 1.398(16) . ?
 C2 C3 1.396(17) . ?
 C4 C4 1.41(2) 26_654 ?
 C6 C6 1.48(2) 26_654 ?
 C6 C7 1.450(16) . ?
 C7 C8 1.371(16) . ?
 C7 C12 1.405(18) . ?
 C8 H8 0.9300 . ?
 C8 C9 1.374(17) . ?
 C9 H9 0.9300 . ?
 C9 C10 1.356(19) . ?
 C10 H10 0.9300 . ?
 C10 C11 1.39(2) . ?
 C11 H11 0.9300 . ?
 C11 C12 1.369(19) . ?
 C12 H12 0.9300 . ?
 C15 C16 1.484(17) . ?
 C16 C17 1.382(17) . ?
 C16 C24 1.361(18) . ?
 C17 H17 0.9300 . ?
 C17 C18 1.368(19) . ?
 C18 H18 0.9300 . ?
 C18 C19 1.37(2) . ?
 C19 C20 1.516(19) . ?
 C19 C23 1.372(18) . ?
 C20 C21 1.35(2) . ?
 C20 C52 1.401(19) 40_535 ?
 C21 C22 1.60(2) . ?
 C21 C32 1.39(2) 33_544 ?
 C22 C23 1.51(2) . ?
 C22 C25 1.61(3) . ?
 C22 C26 1.48(3) . ?
 C23 C24 1.342(19) . ?
 C24 H24 0.9300 . ?
 C25 H25A 0.9600 . ?
 C25 H25B 0.9600 . ?
 C25 H25C 0.9600 . ?
 C26 H26A 0.9600 . ?
 C26 H26B 0.9600 . ?
 C26 H26C 0.9600 . ?
 C27 C28 1.44(2) . ?
 C28 C29 1.44(3) . ?
 C28 C36 1.38(2) . ?
 C29 H29 0.9300 . ?
 C29 C30 1.38(2) . ?
 C30 H30 0.9300 . ?
 C30 C31 1.40(2) . ?
 C31 C32 1.45(2) . ?
 C31 C35 1.35(2) . ?
 C32 C33 1.44(2) . ?
 C33 C34 1.52(2) . ?
 C33 C51 1.46(2) 24_654 ?
 C34 C35 1.54(2) . ?
 C34 C37 1.48(3) . ?
 C34 C38 1.47(3) . ?
 C35 C36 1.40(2) . ?
 C36 H36 0.9300 . ?
 C37 H37A 0.9600 . ?
 C37 H37B 0.9600 . ?
 C37 H37C 0.9600 . ?
 C38 H38A 0.9616 . ?
 C38 H38B 0.9600 . ?
 C38 H38C 0.9619 . ?
 C39 C40 1.486(16) . ?
 C42 H42 0.9300 . ?
 C42 C41 1.3900 . ?
 C42 C43 1.3900 . ?
 C41 H41 0.9300 . ?
 C41 C40 1.3900 . ?
 C40 C45 1.3900 . ?
 C45 H45 0.9300 . ?
 C45 C44 1.3900 . ?
 C44 H44 0.9300 . ?
 C44 C43 1.3900 . ?
 C43 C43 1.47(2) 27_645 ?
 C46 C47 1.449(19) . ?
 C47 C48 1.39(2) . ?
 C47 C55 1.406(19) . ?
 C48 H48 0.9300 . ?
 C48 C49 1.39(2) . ?
 C49 H49 0.9300 . ?
 C49 C50 1.38(2) . ?
 C50 C51 1.45(2) . ?
 C50 C54 1.402(19) . ?
 C51 C52 1.39(2) . ?
 C52 C53 1.56(2) . ?
 C53 C54 1.50(2) . ?
 C53 C56 1.49(3) . ?
 C53 C57 1.42(3) . ?
 C54 C55 1.352(17) . ?
 C55 H55 0.9300 . ?
 C56 H56A 0.9600 . ?
 C56 H56B 0.9600 . ?
 C56 H56C 0.9600 . ?
 C57 H57A 0.9600 . ?
 C57 H57B 0.9600 . ?
 C57 H57C 0.9600 . ?
 C58 C59 1.489(15) . ?
 C59 C60 1.389(17) . ?
 C59 C67 1.401(17) . ?
 C60 H60 0.9300 . ?
 C60 C61 1.390(19) . ?
 C61 H61 0.9300 . ?
 C61 C62 1.370(18) . ?
 C62 C63 1.435(18) . ?
 C62 C66 1.404(17) . ?
 C63 C64 1.443(18) 7_665 ?
 C63 C64 1.373(18) . ?
 C64 C65 1.551(17) . ?
 C65 C66 1.518(17) . ?
 C65 C68 1.58(2) . ?
 C65 C69 1.58(2) . ?
 C66 C67 1.363(17) . ?
 C67 H67 0.9300 . ?
 C68 H68A 0.9600 . ?
 C68 H68B 0.9600 . ?
 C68 H68C 0.9600 . ?
 C69 H69A 0.9600 . ?
 C69 H69B 0.9600 . ?
 C69 H69C 0.9600 . ?
 C3 C3 1.33(3) 26_654 ?
 C3 H3 0.9300 . ?

loop_
  _geom_angle_atom_site_label_1
  _geom_angle_atom_site_label_2
  _geom_angle_atom_site_label_3
  _geom_angle
  _geom_angle_site_symmetry_1
  _geom_angle_site_symmetry_3
  _geom_angle_publ_flag
 O1 Zn1 O3 106.3(3) . . ?
 O1 Zn1 O4 106.3(4) . . ?
 O2 Zn1 O1 103.2(4) . . ?
 O2 Zn1 O3 100.4(5) . . ?
 O2 Zn1 O4 137.3(6) . . ?
 O4 Zn1 O3 100.2(5) . . ?
 O1 Zn2 O6 112.3(3) . . ?
 O1 Zn2 O7 110.5(3) . . ?
 O5 Zn2 O1 119.6(3) . . ?
 O5 Zn2 O6 104.7(4) . . ?
 O5 Zn2 O7 104.4(3) . . ?
 O7 Zn2 O6 103.9(4) . . ?
 O1 Zn3 O8 109.1(3) . . ?
 O1 Zn3 O9 111.5(3) . . ?
 O9 Zn3 O8 101.2(4) . . ?
 O11 Zn3 O1 115.3(3) . . ?
 O11 Zn3 O8 111.6(4) . . ?
 O11 Zn3 O9 107.3(4) . . ?
 O10 Zn4 O1 112.8(3) . . ?
 O12 Zn4 O1 111.9(4) . . ?
 O12 Zn4 O10 106.1(4) . . ?
 O12 Zn4 O13 108.7(4) . . ?
 O13 Zn4 O1 110.7(3) . . ?
 O13 Zn4 O10 106.3(4) . . ?
 Zn2 O1 Zn1 107.0(2) . . ?
 Zn2 O1 Zn3 108.9(2) . . ?
 Zn2 O1 Zn4 109.4(2) . . ?
 Zn3 O1 Zn1 111.0(2) . . ?
 Zn3 O1 Zn4 108.4(2) . . ?
 Zn4 O1 Zn1 112.1(2) . . ?
 C27 O2 Zn1 135.8(10) . . ?
 C39 O3 Zn1 132.6(9) . . ?
 C46 O4 Zn1 135.5(10) . . ?
 C46 O5 Zn2 122.7(7) . . ?
 C15 O6 Zn2 128.4(8) . . ?
 C1 O7 Zn2 125.8(7) . . ?
 C1 O8 Zn3 129.7(7) . . ?
 C58 O9 Zn3 131.2(7) . . ?
 C58 O10 Zn4 129.6(7) . . ?
 C27 O11 Zn3 123.7(9) . . ?
 C39 O12 Zn4 127.9(9) . . ?
 C15 O13 Zn4 131.4(8) . . ?
 C6 N5 C4 121.2(9) . . ?
 O7 C1 C2 116.2(10) . . ?
 O8 C1 O7 125.2(9) . . ?
 O8 C1 C2 118.5(10) . . ?
 C4 C2 C1 124.6(9) . . ?
 C3 C2 C1 117.5(11) . . ?
 C3 C2 C4 117.9(9) . . ?
 N5 C4 C2 120.5(9) . . ?
 N5 C4 C4 118.7(6) . 26_654 ?
 C2 C4 C4 120.0(5) . 26_654 ?
 N5 C6 C6 118.9(6) . 26_654 ?
 N5 C6 C7 115.8(10) . . ?
 C7 C6 C6 125.1(7) . 26_654 ?
 C8 C7 C6 119.9(11) . . ?
 C8 C7 C12 116.0(11) . . ?
 C12 C7 C6 124.2(11) . . ?
 C7 C8 H8 118.4 . . ?
 C7 C8 C9 123.1(12) . . ?
 C9 C8 H8 118.4 . . ?
 C8 C9 H9 120.2 . . ?
 C10 C9 C8 119.5(13) . . ?
 C10 C9 H9 120.2 . . ?
 C9 C10 H10 119.9 . . ?
 C9 C10 C11 120.3(13) . . ?
 C11 C10 H10 119.9 . . ?
 C10 C11 H11 120.6 . . ?
 C12 C11 C10 118.9(14) . . ?
 C12 C11 H11 120.6 . . ?
 C7 C12 H12 118.9 . . ?
 C11 C12 C7 122.2(13) . . ?
 C11 C12 H12 118.9 . . ?
 O6 C15 C16 115.5(10) . . ?
 O13 C15 O6 126.1(11) . . ?
 O13 C15 C16 118.1(11) . . ?
 C17 C16 C15 120.8(11) . . ?
 C24 C16 C15 120.8(11) . . ?
 C24 C16 C17 118.4(11) . . ?
 C16 C17 H17 119.8 . . ?
 C18 C17 C16 120.5(12) . . ?
 C18 C17 H17 119.8 . . ?
 C17 C18 H18 119.9 . . ?
 C17 C18 C19 120.1(14) . . ?
 C19 C18 H18 119.9 . . ?
 C18 C19 C20 133.5(12) . . ?
 C18 C19 C23 118.7(13) . . ?
 C23 C19 C20 107.8(11) . . ?
 C21 C20 C19 109.0(11) . . ?
 C21 C20 C52 120.1(13) . 40_535 ?
 C52 C20 C19 130.9(12) 40_535 . ?
 C20 C21 C22 110.6(13) . . ?
 C20 C21 C32 124.0(14) . 33_544 ?
 C32 C21 C22 125.4(14) 33_544 . ?
 C21 C22 C25 107.7(15) . . ?
 C23 C22 C21 99.6(13) . . ?
 C23 C22 C25 103.9(15) . . ?
 C26 C22 C21 112.3(15) . . ?
 C26 C22 C23 110.9(15) . . ?
 C26 C22 C25 120.2(16) . . ?
 C19 C23 C22 112.9(12) . . ?
 C24 C23 C19 120.9(13) . . ?
 C24 C23 C22 126.1(13) . . ?
 C16 C24 H24 119.3 . . ?
 C23 C24 C16 121.3(13) . . ?
 C23 C24 H24 119.3 . . ?
 C22 C25 H25A 109.5 . . ?
 C22 C25 H25B 109.5 . . ?
 C22 C25 H25C 109.5 . . ?
 H25A C25 H25B 109.5 . . ?
 H25A C25 H25C 109.5 . . ?
 H25B C25 H25C 109.5 . . ?
 C22 C26 H26A 109.5 . . ?
 C22 C26 H26B 109.5 . . ?
 C22 C26 H26C 109.5 . . ?
 H26A C26 H26B 109.5 . . ?
 H26A C26 H26C 109.5 . . ?
 H26B C26 H26C 109.5 . . ?
 O2 C27 O11 124.8(12) . . ?
 O2 C27 C28 117.8(14) . . ?
 O11 C27 C28 117.4(13) . . ?
 C27 C28 C29 118.3(16) . . ?
 C36 C28 C27 123.5(16) . . ?
 C36 C28 C29 117.8(16) . . ?
 C28 C29 H29 121.0 . . ?
 C30 C29 C28 117.9(17) . . ?
 C30 C29 H29 121.0 . . ?
 C29 C30 H30 118.9 . . ?
 C29 C30 C31 122.2(17) . . ?
 C31 C30 H30 118.9 . . ?
 C30 C31 C32 132.6(14) . . ?
 C35 C31 C30 118.8(14) . . ?
 C35 C31 C32 108.6(13) . . ?
 C21 C32 C31 135.8(13) 29_545 . ?
 C21 C32 C33 116.5(13) 29_545 . ?
 C33 C32 C31 107.3(12) . . ?
 C32 C33 C34 111.2(12) . . ?
 C32 C33 C51 120.2(13) . 24_654 ?
 C51 C33 C34 128.4(14) 24_654 . ?
 C33 C34 C35 98.2(13) . . ?
 C37 C34 C33 108.9(17) . . ?
 C37 C34 C35 102.8(16) . . ?
 C38 C34 C33 111.8(16) . . ?
 C38 C34 C35 111.2(16) . . ?
 C38 C34 C37 121.2(18) . . ?
 C31 C35 C34 114.4(13) . . ?
 C31 C35 C36 120.5(15) . . ?
 C36 C35 C34 123.6(15) . . ?
 C28 C36 C35 121.0(16) . . ?
 C28 C36 H36 119.5 . . ?
 C35 C36 H36 119.5 . . ?
 C34 C37 H37A 109.5 . . ?
 C34 C37 H37B 109.5 . . ?
 C34 C37 H37C 109.5 . . ?
 H37A C37 H37B 109.5 . . ?
 H37A C37 H37C 109.5 . . ?
 H37B C37 H37C 109.5 . . ?
 C34 C38 H38A 108.4 . . ?
 C34 C38 H38B 109.4 . . ?
 C34 C38 H38C 110.9 . . ?
 H38A C38 H38B 109.5 . . ?
 H38A C38 H38C 109.2 . . ?
 H38B C38 H38C 109.4 . . ?
 O3 C39 O12 127.8(12) . . ?
 O3 C39 C40 117.6(12) . . ?
 O12 C39 C40 114.5(13) . . ?
 C41 C42 H42 120.0 . . ?
 C41 C42 C43 120.0 . . ?
 C43 C42 H42 120.0 . . ?
 C42 C41 H41 120.0 . . ?
 C40 C41 C42 120.0 . . ?
 C40 C41 H41 120.0 . . ?
 C41 C40 C39 119.9(10) . . ?
 C45 C40 C39 119.7(10) . . ?
 C45 C40 C41 120.0 . . ?
 C40 C45 H45 120.0 . . ?
 C40 C45 C44 120.0 . . ?
 C44 C45 H45 120.0 . . ?
 C45 C44 H44 120.0 . . ?
 C45 C44 C43 120.0 . . ?
 C43 C44 H44 120.0 . . ?
 C42 C43 C43 119.70(6) . 27_645 ?
 C44 C43 C42 120.0 . . ?
 C44 C43 C43 119.1(5) . 27_645 ?
 O4 C46 O5 125.6(12) . . ?
 O4 C46 C47 117.6(12) . . ?
 O5 C46 C47 116.5(11) . . ?
 C48 C47 C46 120.2(13) . . ?
 C48 C47 C55 118.5(13) . . ?
 C55 C47 C46 121.3(12) . . ?
 C47 C48 H48 119.8 . . ?
 C49 C48 C47 120.3(17) . . ?
 C49 C48 H48 119.8 . . ?
 C48 C49 H49 119.7 . . ?
 C50 C49 C48 120.6(17) . . ?
 C50 C49 H49 119.7 . . ?
 C49 C50 C51 135.0(14) . . ?
 C49 C50 C54 118.3(13) . . ?
 C54 C50 C51 106.5(12) . . ?
 C50 C51 C33 130.9(14) . 46_455 ?
 C52 C51 C33 117.3(13) . 46_455 ?
 C52 C51 C50 111.8(12) . . ?
 C20 C52 C53 130.5(12) 15_565 . ?
 C51 C52 C20 121.4(12) . 15_565 ?
 C51 C52 C53 108.0(12) . . ?
 C54 C53 C52 101.1(11) . . ?
 C56 C53 C52 111.5(14) . . ?
 C56 C53 C54 106.4(15) . . ?
 C57 C53 C52 111.1(15) . . ?
 C57 C53 C54 113.2(15) . . ?
 C57 C53 C56 112.9(15) . . ?
 C50 C54 C53 112.7(11) . . ?
 C55 C54 C50 121.7(12) . . ?
 C55 C54 C53 125.6(12) . . ?
 C47 C55 H55 119.8 . . ?
 C54 C55 C47 120.3(12) . . ?
 C54 C55 H55 119.8 . . ?
 C53 C56 H56A 109.5 . . ?
 C53 C56 H56B 109.5 . . ?
 C53 C56 H56C 109.5 . . ?
 H56A C56 H56B 109.5 . . ?
 H56A C56 H56C 109.5 . . ?
 H56B C56 H56C 109.5 . . ?
 C53 C57 H57A 109.5 . . ?
 C53 C57 H57B 109.5 . . ?
 C53 C57 H57C 109.5 . . ?
 H57A C57 H57B 109.5 . . ?
 H57A C57 H57C 109.5 . . ?
 H57B C57 H57C 109.5 . . ?
 O9 C58 C59 116.4(9) . . ?
 O10 C58 O9 125.7(9) . . ?
 O10 C58 C59 118.0(9) . . ?
 C60 C59 C58 120.1(10) . . ?
 C60 C59 C67 118.9(11) . . ?
 C67 C59 C58 121.0(10) . . ?
 C59 C60 H60 120.2 . . ?
 C59 C60 C61 119.5(12) . . ?
 C61 C60 H60 120.2 . . ?
 C60 C61 H61 118.7 . . ?
 C62 C61 C60 122.5(12) . . ?
 C62 C61 H61 118.7 . . ?
 C61 C62 C63 137.0(12) . . ?
 C61 C62 C66 116.4(11) . . ?
 C66 C62 C63 106.4(10) . . ?
 C62 C63 C64 130.8(12) . 7_665 ?
 C64 C63 C62 112.8(11) . . ?
 C64 C63 C64 116.3(13) . 7_665 ?
 C63 C64 C63 123.3(13) . 10_646 ?
 C63 C64 C65 107.9(11) . . ?
 C63 C64 C65 127.5(11) 10_646 . ?
 C64 C65 C68 106.2(13) . . ?
 C64 C65 C69 116.0(12) . . ?
 C66 C65 C64 100.8(10) . . ?
 C66 C65 C68 105.4(12) . . ?
 C66 C65 C69 110.3(12) . . ?
 C68 C65 C69 116.5(13) . . ?
 C62 C66 C65 111.5(10) . . ?
 C67 C66 C62 122.7(11) . . ?
 C67 C66 C65 125.6(11) . . ?
 C59 C67 H67 120.2 . . ?
 C66 C67 C59 119.6(11) . . ?
 C66 C67 H67 120.2 . . ?
 C65 C68 H68A 109.5 . . ?
 C65 C68 H68B 109.5 . . ?
 C65 C68 H68C 109.5 . . ?
 H68A C68 H68B 109.5 . . ?
 H68A C68 H68C 109.5 . . ?
 H68B C68 H68C 109.5 . . ?
 C65 C69 H69A 109.5 . . ?
 C65 C69 H69B 109.5 . . ?
 C65 C69 H69C 109.5 . . ?
 H69A C69 H69B 109.5 . . ?
 H69A C69 H69C 109.5 . . ?
 H69B C69 H69C 109.5 . . ?
 C2 C3 H3 119.0 . . ?
 C3 C3 C2 122.0(7) 26_654 . ?
 C3 C3 H3 119.0 26_654 . ?

loop_
  _geom_torsion_atom_site_label_1
  _geom_torsion_atom_site_label_2
  _geom_torsion_atom_site_label_3
  _geom_torsion_atom_site_label_4
  _geom_torsion
  _geom_torsion_site_symmetry_1
  _geom_torsion_site_symmetry_2
  _geom_torsion_site_symmetry_3
  _geom_torsion_site_symmetry_4
  _geom_torsion_publ_flag
 Zn1 O2 C27 O11 -21(3) . . . . ?
 Zn1 O2 C27 C28 157.0(15) . . . . ?
 Zn1 O3 C39 O12 13(2) . . . . ?
 Zn1 O3 C39 C40 -171.4(9) . . . . ?
 Zn1 O4 C46 O5 11(3) . . . . ?
 Zn1 O4 C46 C47 -174.8(13) . . . . ?
 Zn2 O5 C46 O4 2(2) . . . . ?
 Zn2 O5 C46 C47 -172.3(10) . . . . ?
 Zn2 O6 C15 O13 -9(2) . . . . ?
 Zn2 O6 C15 C16 164.8(9) . . . . ?
 Zn2 O7 C1 O8 -29.7(16) . . . . ?
 Zn2 O7 C1 C2 154.1(8) . . . . ?
 Zn3 O8 C1 O7 -4.2(17) . . . . ?
 Zn3 O8 C1 C2 171.9(8) . . . . ?
 Zn3 O9 C58 O10 4.7(19) . . . . ?
 Zn3 O9 C58 C59 -174.0(9) . . . . ?
 Zn3 O11 C27 O2 -7(2) . . . . ?
 Zn3 O11 C27 C28 175.0(12) . . . . ?
 Zn4 O10 C58 O9 4.4(18) . . . . ?
 Zn4 O10 C58 C59 -176.9(8) . . . . ?
 Zn4 O12 C39 O3 0(2) . . . . ?
 Zn4 O12 C39 C40 -176.1(9) . . . . ?
 Zn4 O13 C15 O6 0(2) . . . . ?
 Zn4 O13 C15 C16 -173.5(9) . . . . ?
 O1 Zn3 O11 C27 16.0(12) . . . . ?
 O2 C27 C28 C29 -169.5(17) . . . . ?
 O2 C27 C28 C36 3(3) . . . . ?
 O3 C39 C40 C41 -178.8(11) . . . . ?
 O3 C39 C40 C45 8.3(18) . . . . ?
 O4 C46 C47 C48 1(3) . . . . ?
 O4 C46 C47 C55 179.9(16) . . . . ?
 O5 C46 C47 C48 175.9(16) . . . . ?
 O5 C46 C47 C55 -6(2) . . . . ?
 O6 C15 C16 C17 5(2) . . . . ?
 O6 C15 C16 C24 -172.7(14) . . . . ?
 O7 C1 C2 C4 -22.4(17) . . . . ?
 O7 C1 C2 C3 158.1(11) . . . . ?
 O8 Zn3 O11 C27 141.2(11) . . . . ?
 O8 C1 C2 C4 161.2(11) . . . . ?
 O8 C1 C2 C3 -18.3(17) . . . . ?
 O9 Zn3 O11 C27 -108.9(11) . . . . ?
 O9 C58 C59 C60 -3.5(18) . . . . ?
 O9 C58 C59 C67 177.8(12) . . . . ?
 O10 C58 C59 C60 177.6(12) . . . . ?
 O10 C58 C59 C67 -1.1(19) . . . . ?
 O11 C27 C28 C29 8(2) . . . . ?
 O11 C27 C28 C36 -178.9(18) . . . . ?
 O12 C39 C40 C41 -2.8(17) . . . . ?
 O12 C39 C40 C45 -175.6(11) . . . . ?
 O13 C15 C16 C17 178.9(13) . . . . ?
 O13 C15 C16 C24 2(2) . . . . ?
 N5 C6 C7 C8 38.9(16) . . . . ?
 N5 C6 C7 C12 -140.0(13) . . . . ?
 C1 C2 C4 N5 -8.9(18) . . . . ?
 C1 C2 C4 C4 -179.2(13) . . . 26_654 ?
 C1 C2 C3 C3 -179.7(17) . . . 26_654 ?
 C4 N5 C6 C6 0(2) . . . 26_654 ?
 C4 N5 C6 C7 175.0(11) . . . . ?
 C4 C2 C3 C3 1(3) . . . 26_654 ?
 C6 N5 C4 C2 177.5(11) . . . . ?
 C6 N5 C4 C4 -12(2) . . . 26_654 ?
 C6 C6 C7 C8 -146.2(15) 26_654 . . . ?
 C6 C6 C7 C12 35(2) 26_654 . . . ?
 C6 C7 C8 C9 -177.9(12) . . . . ?
 C6 C7 C12 C11 179.4(12) . . . . ?
 C7 C8 C9 C10 -1(2) . . . . ?
 C8 C7 C12 C11 0.4(19) . . . . ?
 C8 C9 C10 C11 0(2) . . . . ?
 C9 C10 C11 C12 2(2) . . . . ?
 C10 C11 C12 C7 -2(2) . . . . ?
 C12 C7 C8 C9 1.1(18) . . . . ?
 C15 C16 C17 C18 -178.4(15) . . . . ?
 C15 C16 C24 C23 180.0(14) . . . . ?
 C16 C17 C18 C19 1(3) . . . . ?
 C17 C16 C24 C23 3(2) . . . . ?
 C17 C18 C19 C20 179.0(17) . . . . ?
 C17 C18 C19 C23 -3(3) . . . . ?
 C18 C19 C20 C21 178.5(19) . . . . ?
 C18 C19 C20 C52 -3(3) . . . 40_535 ?
 C18 C19 C23 C22 -176.8(16) . . . . ?
 C18 C19 C23 C24 4(3) . . . . ?
 C19 C20 C21 C22 -2(2) . . . . ?
 C19 C20 C21 C32 176.3(17) . . . 33_544 ?
 C19 C23 C24 C16 -4(3) . . . . ?
 C20 C19 C23 C22 1.8(19) . . . . ?
 C20 C19 C23 C24 -177.0(15) . . . . ?
 C20 C21 C22 C23 2.9(19) . . . . ?
 C20 C21 C22 C25 110.9(17) . . . . ?
 C20 C21 C22 C26 -114.5(18) . . . . ?
 C20 C52 C53 C54 175.1(19) 15_565 . . . ?
 C20 C52 C53 C56 62(3) 15_565 . . . ?
 C20 C52 C53 C57 -65(2) 15_565 . . . ?
 C21 C22 C23 C19 -2.8(19) . . . . ?
 C21 C22 C23 C24 175.9(17) . . . . ?
 C21 C32 C33 C34 177.4(17) 29_545 . . . ?
 C21 C32 C33 C51 -7(3) 29_545 . . 24_654 ?
 C22 C23 C24 C16 177.0(17) . . . . ?
 C23 C19 C20 C21 0(2) . . . . ?
 C23 C19 C20 C52 178.9(18) . . . 40_535 ?
 C24 C16 C17 C18 -1(2) . . . . ?
 C25 C22 C23 C19 -113.8(16) . . . . ?
 C25 C22 C23 C24 65(2) . . . . ?
 C26 C22 C23 C19 115.6(17) . . . . ?
 C26 C22 C23 C24 -66(2) . . . . ?
 C27 C28 C29 C30 177.3(18) . . . . ?
 C27 C28 C36 C35 173.4(18) . . . . ?
 C28 C29 C30 C31 4(3) . . . . ?
 C29 C28 C36 C35 -14(3) . . . . ?
 C29 C30 C31 C32 178(2) . . . . ?
 C29 C30 C31 C35 -4(3) . . . . ?
 C30 C31 C32 C21 1(4) . . . 29_545 ?
 C30 C31 C32 C33 173(2) . . . . ?
 C30 C31 C35 C34 -172.8(18) . . . . ?
 C30 C31 C35 C36 -6(3) . . . . ?
 C31 C32 C33 C34 3(2) . . . . ?
 C31 C32 C33 C51 178.4(17) . . . 24_654 ?
 C31 C35 C36 C28 15(3) . . . . ?
 C32 C21 C22 C23 -175.4(18) 33_544 . . . ?
 C32 C21 C22 C25 -67(2) 33_544 . . . ?
 C32 C21 C22 C26 67(2) 33_544 . . . ?
 C32 C31 C35 C34 6(2) . . . . ?
 C32 C31 C35 C36 172.8(18) . . . . ?
 C32 C33 C34 C35 0(2) . . . . ?
 C32 C33 C34 C37 106.9(18) . . . . ?
 C32 C33 C34 C38 -116.5(18) . . . . ?
 C33 C34 C35 C31 -4(2) . . . . ?
 C33 C34 C35 C36 -170.1(19) . . . . ?
 C33 C51 C52 C20 5(3) 46_455 . . 15_565 ?
 C33 C51 C52 C53 -178.9(16) 46_455 . . . ?
 C34 C35 C36 C28 -179.4(19) . . . . ?
 C35 C31 C32 C21 -178(2) . . . 29_545 ?
 C35 C31 C32 C33 -6(2) . . . . ?
 C36 C28 C29 C30 4(3) . . . . ?
 C37 C34 C35 C31 -116(2) . . . . ?
 C37 C34 C35 C36 78(2) . . . . ?
 C38 C34 C35 C31 113.3(19) . . . . ?
 C38 C34 C35 C36 -53(3) . . . . ?
 C39 C40 C45 C44 172.8(13) . . . . ?
 C42 C41 C40 C39 -172.8(13) . . . . ?
 C42 C41 C40 C45 0.0 . . . . ?
 C41 C42 C43 C44 0.0 . . . . ?
 C41 C42 C43 C43 -167(3) . . . 27_645 ?
 C41 C40 C45 C44 0.0 . . . . ?
 C40 C45 C44 C43 0.0 . . . . ?
 C45 C44 C43 C42 0.0 . . . . ?
 C45 C44 C43 C43 167(3) . . . 27_645 ?
 C43 C42 C41 C40 0.0 . . . . ?
 C46 C47 C48 C49 172.0(19) . . . . ?
 C46 C47 C55 C54 -174.8(16) . . . . ?
 C47 C48 C49 C50 6(3) . . . . ?
 C48 C47 C55 C54 4(2) . . . . ?
 C48 C49 C50 C51 173(2) . . . . ?
 C48 C49 C50 C54 -2(3) . . . . ?
 C49 C50 C51 C33 4(4) . . . 46_455 ?
 C49 C50 C51 C52 -176(2) . . . . ?
 C49 C50 C54 C53 177.0(17) . . . . ?
 C49 C50 C54 C55 -1(3) . . . . ?
 C50 C51 C52 C20 -174.9(17) . . . 15_565 ?
 C50 C51 C52 C53 1(2) . . . . ?
 C50 C54 C55 C47 0(3) . . . . ?
 C51 C33 C34 C35 -174.5(19) 24_654 . . . ?
 C51 C33 C34 C37 -68(2) 24_654 . . . ?
 C51 C33 C34 C38 69(3) 24_654 . . . ?
 C51 C50 C54 C53 1(2) . . . . ?
 C51 C50 C54 C55 -177.0(16) . . . . ?
 C51 C52 C53 C54 -0.6(19) . . . . ?
 C51 C52 C53 C56 -113.3(17) . . . . ?
 C51 C52 C53 C57 119.8(17) . . . . ?
 C52 C20 C21 C22 179.1(16) 40_535 . . . ?
 C52 C20 C21 C32 -3(3) 40_535 . . 33_544 ?
 C52 C53 C54 C50 -0.3(19) . . . . ?
 C52 C53 C54 C55 177.6(16) . . . . ?
 C53 C54 C55 C47 -177.6(16) . . . . ?
 C54 C50 C51 C33 178.8(19) . . . 46_455 ?
 C54 C50 C51 C52 -1(2) . . . . ?
 C55 C47 C48 C49 -7(3) . . . . ?
 C56 C53 C54 C50 116.2(16) . . . . ?
 C56 C53 C54 C55 -66(2) . . . . ?
 C57 C53 C54 C50 -119.3(17) . . . . ?
 C57 C53 C54 C55 59(2) . . . . ?
 C58 C59 C60 C61 178.4(13) . . . . ?
 C58 C59 C67 C66 -178.9(13) . . . . ?
 C59 C60 C61 C62 5(2) . . . . ?
 C60 C59 C67 C66 2(2) . . . . ?
 C60 C61 C62 C63 179.4(18) . . . . ?
 C60 C61 C62 C66 -7(2) . . . . ?
 C61 C62 C63 C64 -4(3) . . . 7_665 ?
 C61 C62 C63 C64 171.7(18) . . . . ?
 C61 C62 C66 C65 -178.6(13) . . . . ?
 C61 C62 C66 C67 6(2) . . . . ?
 C62 C63 C64 C63 174.5(11) . . . 10_646 ?
 C62 C63 C64 C65 6.8(19) . . . . ?
 C62 C66 C67 C59 -4(2) . . . . ?
 C63 C62 C66 C65 -2.9(17) . . . . ?
 C63 C62 C66 C67 -178.2(14) . . . . ?
 C63 C64 C65 C66 -7.7(16) . . . . ?
 C63 C64 C65 C66 -174.8(16) 10_646 . . . ?
 C63 C64 C65 C68 75.5(19) 10_646 . . . ?
 C63 C64 C65 C68 -117.4(14) . . . . ?
 C63 C64 C65 C69 111.4(15) . . . . ?
 C63 C64 C65 C69 -56(2) 10_646 . . . ?
 C64 C63 C64 C63 -9(3) 7_665 . . 10_646 ?
 C64 C63 C64 C65 -177.2(11) 7_665 . . . ?
 C64 C65 C66 C62 6.4(16) . . . . ?
 C64 C65 C66 C67 -178.5(15) . . . . ?
 C65 C66 C67 C59 -178.7(14) . . . . ?
 C66 C62 C63 C64 -177.9(16) . . . 7_665 ?
 C66 C62 C63 C64 -2.6(19) . . . . ?
 C67 C59 C60 C61 -3(2) . . . . ?
 C68 C65 C66 C62 116.7(14) . . . . ?
 C68 C65 C66 C67 -68.1(19) . . . . ?
 C69 C65 C66 C62 -116.7(14) . . . . ?
 C69 C65 C66 C67 58.4(19) . . . . ?
 C3 C2 C4 N5 170.6(12) . . . . ?
 C3 C2 C4 C4 0(2) . . . 26_654 ?

_shelx_res_file
;
TITL jc286_dpq_uv_6_0m_a.res in I-43d
    jc286_dpq_uv_6_0m.res
    created by SHELXL-2019/1 at 13:00:25 on 13-Jul-2022
REM Old TITL JC286_dpq_UV_6_0m in I-43d
REM SHELXT solution in I-43d: R1 0.872, Rweak 0.114, Alpha 0.008
REM <I/s> 1.161 for 565 systematic absences, Orientation as input
REM Flack x = 0.499 ( 0.002 ) from 8958 Parsons' quotients
REM Formula found by SHELXT: C42 O15 Zn4
CELL 1.54178 59.4852 59.4852 59.4852 90 90 90
ZERR 48 0.002 0.002 0.002 0 0 0
LATT -2
SYMM 0.5-X,-Y,0.5+Z
SYMM -X,0.5+Y,0.5-Z
SYMM 0.5+X,0.5-Y,-Z
SYMM +Z,+X,+Y
SYMM 0.5+Z,0.5-X,-Y
SYMM 0.5-Z,-X,0.5+Y
SYMM -Z,0.5+X,0.5-Y
SYMM +Y,+Z,+X
SYMM -Y,0.5+Z,0.5-X
SYMM 0.5+Y,0.5-Z,-X
SYMM 0.5-Y,-Z,0.5+X
SYMM 0.25+Y,0.25+X,0.25+Z
SYMM 0.25-Y,0.75-X,0.75+Z
SYMM 0.75+Y,0.25-X,0.75-Z
SYMM 0.75-Y,0.75+X,0.25-Z
SYMM 0.25+X,0.25+Z,0.25+Y
SYMM 0.75-X,0.75+Z,0.25-Y
SYMM 0.25-X,0.75-Z,0.75+Y
SYMM 0.75+X,0.25-Z,0.75-Y
SYMM 0.25+Z,0.25+Y,0.25+X
SYMM 0.75+Z,0.25-Y,0.75-X
SYMM 0.75-Z,0.75+Y,0.25-X
SYMM 0.25-Z,0.75-Y,0.75+X
SFAC C H N O Zn
UNIT 3168 2208 48 624 192
ISOR 0.005 0.01
FLAT O2 O11 C27 C28

L.S. 8
PLAN  10
SIZE 0.1 0.1 0.2
TEMP 21
CONF
CONN 4 $Zn
list 4
MORE -1
BOND $H
fmap 2 53
acta
TWIN -1 0 0 0 -1 0 0 0 -1 2
OMIT 0 3 5
OMIT 0 4 10
OMIT 0 1 15
OMIT 5 8 13
OMIT -5 8 13
OMIT -7 7 10
OMIT 7 7 10
OMIT 0 3 11
OMIT 1 2 15
OMIT -1 2 15
OMIT 0 1 13
OMIT 0 4 8
OMIT 0 6 10
OMIT -2 4 6
OMIT 2 4 6
OMIT 0 7 21
OMIT 0 14 16
OMIT 0 2 8
OMIT 0 23 25
OMIT -8 10 14
REM <olex2.extras>
REM <HklSrc "%.\\JC286_dpq_UV_6_0m.hkl">
REM </olex2.extras>

WGHT    0.200000
EXTI    0.000050
FVAR       0.01896
ZN1   5    0.874931    0.288641    0.510646    11.00000    0.04042    0.06365 =
         0.05405    0.00272    0.00154    0.00809
ZN2   5    0.910990    0.262097    0.483393    11.00000    0.03674    0.05204 =
         0.04244   -0.00022    0.00313    0.00207
ZN3   5    0.911738    0.258328    0.535864    11.00000    0.03815    0.05349 =
         0.04931    0.00147    0.00188    0.00407
ZN4   5    0.873557    0.234239    0.508440    11.00000    0.04803    0.05834 =
         0.05187    0.00134    0.00541   -0.00599
O1    4    0.892578    0.260775    0.509787    11.00000    0.03244    0.04642 =
         0.04093   -0.00350    0.00110    0.00285
O2    4    0.878691    0.298758    0.540937    11.00000    0.11595    0.16019 =
         0.13816   -0.07349   -0.01968    0.01743
O3    4    0.843034    0.279427    0.511320    11.00000    0.06331    0.12225 =
         0.10575   -0.00878   -0.00622   -0.00035
O4    4    0.876641    0.301710    0.480171    11.00000    0.13283    0.14914 =
         0.11858    0.04381    0.03727    0.03119
O5    4    0.905670    0.284994    0.461402    11.00000    0.07260    0.08340 =
         0.07740    0.02426    0.01297    0.01867
O6    4    0.910498    0.234156    0.466567    11.00000    0.09457    0.08370 =
         0.09095   -0.02742    0.02346   -0.02480
O7    4    0.942296    0.265796    0.491506    11.00000    0.06241    0.10053 =
         0.08452    0.02034    0.00024    0.00184
O8    4    0.942748    0.252551    0.526000    11.00000    0.04433    0.10525 =
         0.07525    0.00857    0.00617    0.01325
O9    4    0.905305    0.231002    0.553019    11.00000    0.07747    0.08506 =
         0.08300    0.03322   -0.01501   -0.01881
O10   4    0.876265    0.215379    0.534974    11.00000    0.07603    0.08195 =
         0.06800    0.01257   -0.01496   -0.01909
O11   4    0.910301    0.282530    0.555947    11.00000    0.09280    0.10228 =
         0.10284   -0.03454   -0.00540    0.00933
O12   4    0.842316    0.241920    0.506091    11.00000    0.08440    0.11087 =
         0.13480    0.00092    0.00051   -0.00292
O13   4    0.881629    0.215623    0.483165    11.00000    0.10519    0.08309 =
         0.07703   -0.01810    0.02837   -0.02094
N5    3    0.976845    0.250385    0.466036    11.00000    0.05509    0.09733 =
         0.06769    0.00240   -0.00145   -0.00150
C1    1    0.951855    0.257085    0.508305    11.00000    0.04331    0.07572 =
         0.06396   -0.00313   -0.00320    0.00189
C2    1    0.976637    0.253508    0.506324    11.00000    0.04259    0.08986 =
         0.06936    0.00381   -0.00619    0.00598
C4    1    0.988278    0.251835    0.485980    11.00000    0.04861    0.08311 =
         0.06030    0.00198   -0.00882    0.00326
C6    1    0.987579    0.249609    0.446663    11.00000    0.06111    0.08443 =
         0.07368    0.00083   -0.00379   -0.00001
C7    1    0.973656    0.246199    0.426943    11.00000    0.06310    0.08245 =
         0.07209    0.00858   -0.00677   -0.00174
C8    1    0.953128    0.256572    0.425457    11.00000    0.06685    0.08589 =
         0.07511   -0.00038   -0.00874    0.00191
AFIX  43
H8    2    0.948740    0.266091    0.437057    11.00000   -1.20000
AFIX   0
C9    1    0.938727    0.253571    0.407644    11.00000    0.07936    0.09298 =
         0.08581    0.00761   -0.01201    0.00537
AFIX  43
H9    2    0.924829    0.260729    0.407465    11.00000   -1.20000
AFIX   0
C10   1    0.944922    0.240106    0.390334    11.00000    0.09737    0.10198 =
         0.08623    0.00625   -0.00844   -0.01444
AFIX  43
H10   2    0.935211    0.237967    0.378271    11.00000   -1.20000
AFIX   0
C11   1    0.965800    0.229449    0.390548    11.00000    0.10173    0.10038 =
         0.09113   -0.00503   -0.00776   -0.01352
AFIX  43
H11   2    0.970290    0.220522    0.378524    11.00000   -1.20000
AFIX   0
C12   1    0.979578    0.232350    0.408754    11.00000    0.08467    0.09273 =
         0.08860   -0.00039   -0.00411    0.00085
AFIX  43
H12   2    0.993320    0.224902    0.409092    11.00000   -1.20000
AFIX   0
C15   1    0.896647    0.217934    0.468150    11.00000    0.08900    0.07348 =
         0.07578   -0.01546    0.01164   -0.01060
C16   1    0.897019    0.201630    0.449278    11.00000    0.09621    0.07897 =
         0.06939   -0.01922    0.01639   -0.02009
C17   1    0.912703    0.203503    0.432244    11.00000    0.09594    0.08265 =
         0.08433   -0.02954    0.02017   -0.02438
AFIX  43
H17   2    0.923403    0.214891    0.432762    11.00000   -1.20000
AFIX   0
C18   1    0.912601    0.188720    0.414621    11.00000    0.11442    0.09860 =
         0.10314   -0.02269    0.01615   -0.01894
AFIX  43
H18   2    0.923402    0.189902    0.403380    11.00000   -1.20000
AFIX   0
C19   1    0.896592    0.172162    0.413508    11.00000    0.09744    0.08633 =
         0.08853   -0.01213    0.02275   -0.02590
C20   1    0.891554    0.153729    0.396633    11.00000    0.10310    0.09614 =
         0.08895   -0.02143    0.03175   -0.01867
C21   1    0.873921    0.141519    0.404050    11.00000    0.11471    0.10316 =
         0.10383   -0.02071    0.01200   -0.02428
C22   1    0.865679    0.150436    0.428004    11.00000    0.12242    0.11416 =
         0.10908   -0.02387    0.01023   -0.02259
C23   1    0.881496    0.170189    0.430835    11.00000    0.10071    0.09611 =
         0.08700   -0.02251    0.01610   -0.02440
C24   1    0.881344    0.185031    0.447836    11.00000    0.09939    0.09635 =
         0.09634   -0.01935    0.02395   -0.02072
AFIX  43
H24   2    0.870303    0.183946    0.458851    11.00000   -1.20000
AFIX   0
C25   1    0.841469    0.161947    0.424590    11.00000    0.16018    0.14035 =
         0.15564   -0.04118    0.02184   -0.03282
AFIX 137
H25A  2    0.836609    0.168485    0.438521    11.00000   -1.50000
H25B  2    0.830816    0.150775    0.419885    11.00000   -1.50000
H25C  2    0.842525    0.173455    0.413326    11.00000   -1.50000
AFIX   0
C26   1    0.869132    0.133656    0.445999    11.00000    0.15903    0.12857 =
         0.13696   -0.02162    0.03441   -0.04326
AFIX 137
H26A  2    0.860077    0.120634    0.443021    11.00000   -1.50000
H26B  2    0.864872    0.140039    0.460196    11.00000   -1.50000
H26C  2    0.884691    0.129397    0.446467    11.00000   -1.50000
AFIX   0
C27   1    0.894241    0.297415    0.555918    11.00000    0.09263    0.11207 =
         0.10002   -0.03608   -0.01816    0.01289
C28   1    0.894389    0.313990    0.573510    11.00000    0.11570    0.12558 =
         0.11598   -0.02882   -0.01295    0.01226
C29   1    0.913713    0.315119    0.588082    11.00000    0.12752    0.13244 =
         0.13100   -0.01790   -0.01769    0.01682
AFIX  43
H29   2    0.925534    0.304997    0.586591    11.00000   -1.20000
AFIX   0
C30   1    0.914130    0.331733    0.604362    11.00000    0.12442    0.12238 =
         0.11477   -0.03533   -0.01309    0.02113
AFIX  43
H30   2    0.926925    0.333335    0.613202    11.00000   -1.20000
AFIX   0
C31   1    0.895959    0.346183    0.607955    11.00000    0.09980    0.11545 =
         0.10943   -0.02733   -0.02194    0.02593
C32   1    0.892017    0.364133    0.624087    11.00000    0.10156    0.10564 =
         0.09862   -0.03148   -0.01979    0.02635
C33   1    0.871169    0.374942    0.617915    11.00000    0.10358    0.11284 =
         0.11058   -0.03832   -0.01566    0.02014
C34   1    0.860199    0.363211    0.597942    11.00000    0.11528    0.11000 =
         0.11590   -0.03478   -0.01004    0.02811
C35   1    0.877929    0.344630    0.594358    11.00000    0.10635    0.11354 =
         0.10860   -0.04329   -0.01620    0.01917
C36   1    0.878267    0.330417    0.575691    11.00000    0.11209    0.12035 =
         0.11510   -0.02373   -0.01371    0.02174
AFIX  43
H36   2    0.867420    0.332081    0.564555    11.00000   -1.20000
AFIX   0
C37   1    0.840378    0.350455    0.605950    11.00000    0.15782    0.16358 =
         0.16846   -0.04492   -0.00264    0.04666
AFIX 137
H37A  2    0.845266    0.336774    0.612978    11.00000   -1.50000
H37B  2    0.830817    0.346953    0.593429    11.00000   -1.50000
H37C  2    0.832202    0.359369    0.616634    11.00000   -1.50000
AFIX   0
C38   1    0.858738    0.378104    0.578200    11.00000    0.15976    0.15040 =
         0.14797   -0.05750   -0.02832    0.05786
AFIX   3
H38A  2    0.852248    0.392154    0.582870    11.00000   -1.50000
H38B  2    0.849318    0.371284    0.567010    11.00000   -1.50000
H38C  2    0.873398    0.380824    0.571940    11.00000   -1.50000
AFIX   0
C39   1    0.833455    0.261126    0.507700    11.00000    0.07111    0.09785 =
         0.09180    0.01169   -0.00468    0.00253
AFIX  66
C42   1    0.773896    0.241402    0.499455    11.00000    0.18679    0.19960 =
         0.21371   -0.00316   -0.00009   -0.00318
AFIX  43
H42   2    0.766197    0.228008    0.497054    11.00000   -1.20000
AFIX  65
C41   1    0.796991    0.241128    0.503002    11.00000    0.18324    0.20024 =
         0.21004    0.00246   -0.00781    0.00651
AFIX  43
H41   2    0.804743    0.227551    0.502975    11.00000   -1.20000
AFIX  65
C40   1    0.808498    0.261146    0.506590    11.00000    0.09107    0.10844 =
         0.12778    0.00731   -0.00755    0.01271
C45   1    0.796912    0.281438    0.506631    11.00000    0.09727    0.12573 =
         0.14409   -0.00523   -0.00562   -0.00631
AFIX  43
H45   2    0.804611    0.294831    0.509031    11.00000   -1.20000
AFIX  65
C44   1    0.773817    0.281712    0.503083    11.00000    0.13062    0.14789 =
         0.16681   -0.00166   -0.01380    0.00144
AFIX  43
H44   2    0.766065    0.295289    0.503110    11.00000   -1.20000
AFIX  65
C43   1    0.762309    0.261694    0.499495    11.00000    0.12067    0.14357 =
         0.16012   -0.00236   -0.00905   -0.00409
AFIX   0
C46   1    0.889967    0.299906    0.463508    11.00000    0.09256    0.10411 =
         0.08707    0.02584    0.02547    0.01532
C47   1    0.886039    0.314332    0.444283    11.00000    0.09164    0.09575 =
         0.09422    0.01904    0.02034    0.02687
C48   1    0.868509    0.329861    0.444582    11.00000    0.12737    0.13312 =
         0.12461    0.02922    0.01363    0.01809
AFIX  43
H48   2    0.858175    0.329699    0.456313    11.00000   -1.20000
AFIX   0
C49   1    0.866389    0.345578    0.427456    11.00000    0.13398    0.14134 =
         0.13040    0.02367    0.02040    0.02439
AFIX  43
H49   2    0.855460    0.356712    0.428463    11.00000   -1.20000
AFIX   0
C50   1    0.880383    0.344817    0.408925    11.00000    0.09596    0.11242 =
         0.09386    0.03201    0.02854    0.02939
C51   1    0.881444    0.356598    0.387649    11.00000    0.10845    0.11099 =
         0.10400    0.03162    0.00993    0.03028
C52   1    0.898533    0.348328    0.373996    11.00000    0.09422    0.10092 =
         0.09475    0.02627    0.03012    0.03161
C53   1    0.910202    0.328583    0.386714    11.00000    0.09435    0.11154 =
         0.10197    0.02412    0.02028    0.02201
C54   1    0.897114    0.328235    0.408213    11.00000    0.09193    0.08915 =
         0.08670    0.02971    0.01466    0.02955
C55   1    0.899989    0.313447    0.425221    11.00000    0.08678    0.10193 =
         0.08213    0.02128    0.01827    0.02606
AFIX  43
H55   2    0.911246    0.302636    0.424312    11.00000   -1.20000
AFIX   0
C56   1    0.933826    0.334338    0.392905    11.00000    0.14351    0.15258 =
         0.12056    0.05480    0.03423    0.03680
AFIX 137
H56A  2    0.933832    0.346999    0.402913    11.00000   -1.50000
H56B  2    0.942137    0.338018    0.379570    11.00000   -1.50000
H56C  2    0.940703    0.321700    0.400215    11.00000   -1.50000
AFIX   0
C57   1    0.908537    0.308207    0.374374    11.00000    0.13474    0.15136 =
         0.12456    0.04318    0.02447    0.02311
AFIX 137
H57A  2    0.915946    0.296385    0.382485    11.00000   -1.50000
H57B  2    0.915554    0.310059    0.359960    11.00000   -1.50000
H57C  2    0.892985    0.304407    0.372338    11.00000   -1.50000
AFIX   0
C58   1    0.890277    0.216238    0.550662    11.00000    0.06659    0.06661 =
         0.06572    0.01527   -0.00600   -0.00909
C59   1    0.889046    0.198698    0.568466    11.00000    0.07488    0.08190 =
         0.07842    0.02040   -0.01291   -0.01190
C60   1    0.904736    0.198455    0.585768    11.00000    0.09031    0.08990 =
         0.09132    0.02208   -0.02383   -0.02058
AFIX  43
H60   2    0.916272    0.209002    0.586080    11.00000   -1.20000
AFIX   0
C61   1    0.903072    0.182343    0.602605    11.00000    0.09806    0.09900 =
         0.09331    0.02048   -0.02186   -0.02025
AFIX  43
H61   2    0.912897    0.183108    0.614742    11.00000   -1.20000
AFIX   0
C62   1    0.887514    0.165382    0.602004    11.00000    0.07711    0.08676 =
         0.08607    0.02228   -0.01767   -0.01981
C63   1    0.881396    0.146555    0.615791    11.00000    0.09075    0.09169 =
         0.09032    0.02606   -0.01789   -0.02271
C64   1    0.862011    0.136213    0.608716    11.00000    0.09328    0.08899 =
         0.08566    0.02612   -0.02410   -0.02274
C65   1    0.854945    0.147072    0.586094    11.00000    0.08989    0.09197 =
         0.08863    0.02821   -0.02249   -0.02904
C66   1    0.871562    0.166381    0.584649    11.00000    0.08536    0.08471 =
         0.07397    0.02250   -0.01412   -0.03043
C67   1    0.872474    0.181975    0.567886    11.00000    0.08392    0.08057 =
         0.08275    0.01848   -0.02150   -0.01109
AFIX  43
H67   2    0.862164    0.181517    0.556142    11.00000   -1.20000
AFIX   0
C68   1    0.831331    0.158410    0.590377    11.00000    0.12528    0.12353 =
         0.16150    0.05037   -0.03329   -0.03537
AFIX 137
H68A  2    0.832326    0.168261    0.603122    11.00000   -1.50000
H68B  2    0.820317    0.146974    0.593265    11.00000   -1.50000
H68C  2    0.826992    0.166890    0.577350    11.00000   -1.50000
AFIX   0
C69   1    0.856920    0.131529    0.564553    11.00000    0.13738    0.11484 =
         0.12394    0.03599   -0.03091   -0.04520
AFIX 137
H69A  2    0.846521    0.136590    0.553296    11.00000   -1.50000
H69B  2    0.853484    0.116285    0.568585    11.00000   -1.50000
H69C  2    0.871950    0.132295    0.558726    11.00000   -1.50000
AFIX   0
PART 1
C3    1    0.988935    0.251547    0.526221    11.00000    0.06888    0.11828 =
         0.08559    0.00497   -0.00781    0.01651
AFIX  43
H3    2    0.981409    0.252433    0.539895    11.00000   -1.20000
AFIX   0
HKLF 4


REM  jc286_dpq_uv_6_0m_a.res in I-43d
REM wR2 = 0.3044, GooF = S = 1.414, Restrained GooF = 1.540 for all data
REM R1 = 0.1091 for 19753 Fo > 4sig(Fo) and 0.1141 for all 21435 data
REM 753 parameters refined using 505 restraints

END

WGHT      0.2000      0.0000

REM Highest difference peak  1.517,  deepest hole -0.612,  1-sigma level  0.233
Q1    1   0.8785  0.2390  0.5020  11.00000  0.05    1.29
Q2    1   0.9096  0.3085  0.5084  11.00000  0.05    1.20
Q3    1   0.8704  0.2859  0.5092  11.00000  0.05    1.19
Q4    1   0.8962  0.2401  0.4642  11.00000  0.05    1.12
Q5    1   0.8710  0.2883  0.4720  11.00000  0.05    1.11
Q6    1   0.9036  0.2583  0.4924  11.00000  0.05    1.09
Q7    1   0.8782  0.2772  0.5148  11.00000  0.05    0.98
Q8    1   0.8580  0.3171  0.5138  11.00000  0.05    0.94
Q9    1   0.8445  0.2573  0.5166  11.00000  0.05    0.93
Q10   1   0.8491  0.2540  0.4315  11.00000  0.05    0.92
;
_shelx_res_checksum                62011
_shelx_hkl_file
;
  -1  -1   0    0.00    0.10
  -1  -1   0    0.00    0.10
  -1   0   1    0.00    0.10
  -1   1   0    0.00    0.10
   0  -1  -1    0.00    0.10
   0   1  -1    0.00    0.10
   1  -1   0    0.00    0.10
   1  -1   0    0.00    0.10
   1  -1   0    0.00    0.10
   1   0  -1    0.00    0.10
  -2   0   0    0.00    0.10
   0  -2   0    0.00    0.10
   0  -2   0    0.10    0.10
   0  -2   0    0.10    0.10
   0   0  -2    0.00    0.10
  -2  -1  -1  165.18    8.80
  -2  -1  -1  160.08    8.80
  -2  -1  -1  169.08    8.80
   1   1  -2  178.88    8.80
  -2   1   1  167.28    8.80
  -1  -1  -2  166.38    8.80
   1   1  -2  158.98    8.80
   1   2  -1  160.38    8.80
  -1   1   2  169.18    8.80
   1  -2   1  174.18    8.80
  -2  -1   1  172.68    8.80
   1  -2  -1  173.18    8.80
   1  -2  -1  162.08    8.80
  -1   2  -1  163.28    8.80
  -2  -1   1  169.38    8.80
  -2   1  -1  167.78    8.80
  -2   1  -1  177.18    8.80
   2  -1  -1  176.68    8.80
   2  -1  -1  184.18    8.80
   2  -1  -1  172.28    8.80
  -1   1  -2  175.88    8.80
  -2  -2  -2    0.00    0.10
  -2  -2  -2    0.00    0.10
  -2  -2  -2   -0.10    0.10
   2   2  -2    0.10    0.10
   2   2  -2    0.00    0.10
  -2   2   2    0.10    0.10
   2  -2  -2    0.20    0.10
   2  -2  -2    0.20    0.10
  -2   2  -2    0.20    0.10
  -2  -2   2    0.00    0.10
   0   3  -1    1.60    0.10
   0   3  -1    1.40    0.10
   1   0  -3    1.70    0.10
   0  -3   1    1.40    0.10
   0  -3   1    1.70    0.10
  -3   1   0    1.10    0.10
  -3  -1   0    1.30    0.20
  -3  -1   0    1.30    0.10
   1  -3   0    1.40    0.10
   1   3   0    0.90    0.20
   0  -1  -3    1.60    0.10
   0   1  -3    1.60    0.20
   1  -3   0    1.70    0.20
  -3   0   1    1.40    0.20
  -1  -3   0    1.10    0.20
  -1   3   0    1.50    0.10
  -3   0  -1    1.40    0.10
   1  -3   2  371.36   19.60
   1   3  -2  399.36   19.60
   2   1  -3  401.46   19.60
   2   1  -3  358.26   19.60
   2   1  -3  353.66   19.60
  -1  -3  -2  377.96   19.60
  -2  -1  -3  361.76   19.60
   3  -2   1  387.66   19.60
   3  -2   1  387.46   19.60
   3   2  -1  353.96   19.60
   3   2  -1  405.76   19.60
  -3  -2  -1  327.87   19.60
  -3   2   1  401.76   19.60
  -3   2   1  375.56   19.60
  -2   1   3  334.67   19.60
  -2   1   3  379.16   19.60
   1   3  -2  398.46   19.60
   1  -3  -2  360.66   19.60
   2  -1  -3  391.36   19.60
   2  -1  -3  401.46   19.60
   2  -1  -3  358.46   19.60
   3   2   1  398.36   19.60
   1   3   2  409.86   19.60
  -1   3  -2  411.16   19.60
   3  -2  -1  362.26   19.60
  -2  -1   3  394.46   19.60
   3  -2  -1  399.06   19.60
  -2   1  -3  372.06   19.60
  -3   2  -1  366.56   19.60
  -3   2  -1  370.86   19.60
  -2  -1   3  368.36   19.60
   3   1  -2  358.56   20.00
  -2   3   1  416.96   20.00
   3   1  -2  419.56   20.00
   3   1  -2  413.46   20.10
   3   1  -2  390.66   20.00
   3  -1   2  384.06   20.00
   1   2  -3  360.96   20.00
  -2  -3  -1  334.27   20.00
  -2  -3  -1  410.66   20.00
  -1  -2  -3  393.96   20.00
   2  -3   1  386.76   20.00
   2   3  -1  376.06   20.00
  -1  -2  -3  362.16   20.00
  -1  -2  -3  379.86   20.00
   3  -1  -2  355.06   20.00
   2   3   1  410.76   20.00
  -3  -1   2  351.26   20.10
  -3  -1   2  426.16   20.00
  -3  -1   2  416.06   20.00
  -3   1  -2  355.86   20.00
   1  -2  -3  381.26   20.00
   3  -1  -2  389.26   20.00
   3  -1  -2  392.26   20.10
  -2  -3   1  410.66   20.00
  -2   3  -1  420.86   20.10
  -2   3  -1  376.86   20.00
  -2   3  -1  391.66   20.00
   2  -3  -1  366.66   20.00
   3   1   2  399.16   20.00
  -3  -3   0    0.00    0.10
  -3  -3   0    0.10    0.10
  -3  -3   0    0.10    0.10
  -3   0   3    0.00    0.10
  -3   0   3   -0.10    0.10
  -3   3   0    0.00    0.10
  -3   3   0    0.00    0.10
  -3   3   0    0.10    0.10
  -3   3   0    0.00    0.10
  -3   3   0    0.00    0.10
   0  -3  -3    0.00    0.20
   0  -3  -3    0.00    0.10
   0  -3   3    0.00    0.10
   0   3  -3    0.00    0.10
   0   3   3    0.00    0.20
   0   3   3    0.00    0.10
   3  -3   0    0.00    0.10
   3  -3   0    0.00    0.10
   3  -3   0    0.00    0.10
   3   0  -3    0.10    0.10
   3   0  -3    0.10    0.10
   3   0  -3    0.00    0.10
   3   0  -3    0.10    0.10
   3   3   0    0.10    0.10
   3   3   0    0.10    0.10
   3   3   0    0.10    0.10
   3   3   0    0.10    0.10
  -3  -3  -2   12.00    0.80
  -3  -3  -2   10.10    0.70
   2   3  -3   13.70    0.70
  -3  -2  -3   10.70    0.70
   3   2  -3   13.30    0.70
   3   2  -3   13.30    0.70
   3   2  -3   11.80    0.70
   3   2  -3   12.00    0.70
   3   2  -3   11.50    0.70
   3  -3   2   13.40    0.70
  -3   2   3   12.20    0.70
  -3   2   3   14.00    0.80
  -2   3   3   13.00    0.80
   2   3  -3   12.10    0.70
  -3   3   2   14.40    0.70
  -3   3   2   13.50    0.80
  -2  -3  -3   10.40    0.70
   2   3  -3   10.30    0.70
   3  -2   3   12.20    0.80
  -2  -3   3   13.20    0.70
  -3  -3   2   13.40    0.70
  -3   3  -2   12.50    0.70
  -3   3  -2   13.00    0.70
   2   3   3   12.70    0.70
   2   3   3   12.60    0.70
   3  -3  -2   11.00    0.80
   3  -3  -2   10.80    0.70
  -3   2  -3   13.00    0.70
   3  -2  -3   11.70    0.70
  -2   3  -3   11.90    0.70
  -3  -2   3   12.00    0.70
  -3  -2   3   12.20    0.70
  -3  -2   3   14.20    0.70
   3   2   3   13.70    0.70
  -3   2  -3   11.50    0.80
   3   3   2   13.60    0.70
   3   3   2   14.30    0.70
  -4   0   0  376.06   21.70
   0  -4   0  392.36   21.70
   0  -4   0  417.16   21.70
   0   0  -4  385.56   21.70
   0   0   4  453.95   21.70
   0   4   0  416.36   21.70
   0   4   0  447.16   21.70
   0   4   0  440.66   21.70
   4   0   0  440.86   21.80
   1   4  -1    0.20    0.10
   1  -4   1    0.10    0.10
  -4   1   1    0.30    0.10
  -4   1   1    0.00    0.10
  -1   4   1    0.10    0.10
  -4   1   1    0.00    0.10
   4   1  -1    0.10    0.10
   4   1  -1    0.10    0.10
   1   1  -4    0.10    0.10
   1   1  -4    0.10    0.10
  -1  -4  -1    0.20    0.20
   1  -1   4    0.00    0.10
   1  -4   1    0.10    0.10
  -1  -1  -4    0.00    0.10
  -1  -1  -4   -0.30    0.20
  -1  -1  -4    0.20    0.10
  -4   1   1    0.00    0.10
   1  -4   1    0.10    0.10
   1  -4   1    0.10    0.10
  -1   4   1    0.00    0.10
  -1   1   4    0.10    0.10
  -1   1   4    0.20    0.20
   4  -1   1    0.00    0.10
  -1   4   1    0.30    0.20
  -1  -1   4    0.00    0.10
  -1   4  -1    0.10    0.10
  -1   1  -4    0.00    0.10
  -1  -1   4    0.10    0.10
   1   1   4    0.00    0.10
   1   1   4    0.10    0.10
  -1  -4   1    0.00    0.10
  -1  -4   1    0.00    0.10
  -1   4  -1    0.00    0.10
  -1   4  -1    0.20    0.10
   1  -1  -4    0.00    0.10
  -1  -4   1    0.10    0.10
   4  -1  -1    0.00    0.10
   4  -1  -1    0.20    0.10
   1  -4  -1   -0.10    0.10
   4   1   1    0.10    0.10
   1   4   1    0.00    0.20
   1   4   1    0.10    0.10
  -4  -1   1   -0.10    0.10
   4  -1  -1    0.10    0.10
  -1   4  -1    0.10    0.10
  -4   1  -1    0.20    0.10
  -4  -1   1    0.00    0.10
  -4  -1   1    0.10    0.10
   4   3  -1   17.80    1.00
   4   3  -1   17.60    1.00
   4   3  -1   16.80    1.00
   4   3  -1   19.60    1.00
  -3   1   4   17.90    1.00
  -1   4   3   18.60    1.00
   1  -4   3   20.10    1.00
   3   1  -4   17.70    1.00
   3   1  -4   17.30    0.90
   3   1  -4   17.90    0.90
  -4   3   1   18.90    1.00
  -4   3   1   19.20    1.00
  -4   3   1   17.70    1.00
  -4   3   1   18.30    1.00
   3  -1   4   17.30    1.00
  -3  -1  -4   15.80    1.00
   3   1  -4   15.80    1.00
   3   1  -4   15.40    1.00
   4  -3   1   16.70    1.00
   4  -3   1   17.60    1.00
  -4   3  -1   15.90    1.10
  -4   3  -1   19.30    1.00
   4   3   1   17.80    1.00
   4   3   1   18.80    1.00
  -3  -1   4   14.60    1.00
  -3  -1   4   17.00    1.00
  -3  -1   4   17.70    1.00
  -3   1  -4   15.30    1.00
  -1  -4   3   18.30    1.00
   1   4   3   19.10    1.00
   1   4   3   18.00    1.00
   4   3   1   17.40    1.00
   4  -3  -1   18.10    1.00
   4  -3  -1   17.30    1.00
   4   0   2 6875.61  363.96
   4   0  -2 6952.10  363.76
   2   4   0 6649.53  364.56
   0   2  -4 7081.89  360.16
   0   2   4 6961.70  362.76
   2  -4   0 6860.21  364.56
  -2   4   0 6903.41  364.76
   0  -2  -4 7046.49  362.86
   0  -2   4 7103.39  360.16
  -2  -4   0 6951.80  364.76
  -4   0   2 6923.21  363.86
  -4   0  -2 7152.18  364.06
   2  -4   2 1570.14   76.09
   2   4  -2 1488.75   76.19
   2   2  -4 1336.37   76.19
  -2  -4  -2 1431.76   76.09
   4  -2  -2 1548.84   76.19
   2  -4  -2 1529.85   76.19
   2  -2  -4 1297.57   76.19
   2  -4  -2 1534.65   76.09
  -2   4  -2 1537.65   76.19
  -4  -1  -3   14.90    1.00
   3  -4   1   17.50    1.00
   3   4  -1   16.80    0.90
   1  -3   4   18.00    1.00
  -3   4   1   18.60    1.00
  -3   4   1   16.00    1.00
  -3   4   1   17.40    1.00
   4  -1   3   17.20    1.00
   4   1  -3   17.70    1.00
   4   1  -3   18.20    0.90
   4   1  -3   17.60    1.00
   4   1  -3   15.50    0.90
   4   1  -3   18.20    0.90
  -4   1   3   18.70    1.00
  -3  -4  -1   17.90    0.90
   1   3  -4   17.30    1.00
   1   3  -4   14.40    1.00
   3   4   1   18.00    0.90
   3   4   1   17.60    1.00
   4  -1  -3   17.00    1.00
   4  -1  -3   17.00    1.00
   4  -1  -3   15.90    1.00
  -1  -3   4   18.50    1.00
  -1  -3   4   18.60    1.00
   3   4   1   17.70    1.00
  -3  -4   1   18.50    1.00
   4   1   3   17.00    1.00
  -3   4  -1   19.60    1.00
  -3   4  -1   15.20    1.00
  -4  -1   3   16.60    1.00
  -4  -1   3   19.30    1.00
  -4  -1   3   18.60    1.00
  -4   1  -3   14.40    1.00
  -4  -3  -3    0.10    0.10
  -4  -3  -3    0.10    0.10
   3   3  -4    0.30    0.10
   4  -3   3    0.00    0.10
  -4   3   3    0.20    0.10
  -4   3   3    0.00    0.10
  -3  -4  -3   -0.10    0.10
  -3  -3  -4    0.20    0.10
   3   4  -3    0.20    0.10
   4   3  -3    0.30    0.10
   4   3  -3    0.20    0.10
   3  -4   3    0.10    0.10
  -3   3   4   -0.10    0.10
   3   3  -4    0.00    0.10
   3  -3   4    0.00    0.10
  -3   4   3    0.00    0.10
  -3   4   3    0.10    0.10
   3   3  -4    0.10    0.10
   4   3  -3    0.00    0.10
   3  -3  -4    0.00    0.10
  -3  -4   3    0.10    0.10
  -4  -3   3    0.10    0.10
   3   3   4    0.20    0.10
  -3  -3   4    0.00    0.10
   3   4   3    0.10    0.10
   3   4   3    0.10    0.10
   3   4   3    0.20    0.10
   4  -3  -3    0.10    0.10
   4  -3  -3    0.10    0.10
  -4   3  -3    0.20    0.10
  -3  -3   4    0.10    0.10
   3  -4  -3    0.10    0.10
   4   3   3    0.10    0.10
   4   3   3    0.10    0.10
  -4  -4   0  766.22   37.30
  -4   0  -4  658.63   37.40
  -4   0   4  709.13   37.30
  -4   0   4  745.43   37.40
  -4   4   0  758.62   37.40
  -4   4   0  795.42   37.40
  -4   4   0  733.33   37.40
   0  -4  -4  666.53   37.30
   0  -4   4  732.23   37.40
   0   4   4  759.82   37.30
   4  -4   0  721.63   37.30
   4   0  -4  722.83   37.40
   4   0  -4  714.13   37.30
   4   0  -4  658.83   37.30
   4   0  -4  658.73   37.40
   4   0  -4  743.13   37.30
   4   0   4  713.63   37.40
   4   4   0  747.83   37.40
   4   4   0  742.93   37.30
   4   4   0  656.23   37.30
   4   4   0  777.42   37.40
  -4  -4  -2   -0.10    0.10
   2   4  -4    0.10    0.10
   4   2  -4    0.00    0.10
   4   2  -4    0.00    0.10
   4   2  -4    0.10    0.10
   4   2  -4    0.10    0.10
   4  -4   2    0.00    0.10
  -4   2   4   -0.10    0.10
   4   4  -2    0.20    0.10
   4   4  -2    0.00    0.10
   4  -2   4    0.10    0.10
  -2  -4  -4    0.10    0.10
  -4   4   2    0.10    0.10
  -4   4   2    0.00    0.10
  -2  -4  -4    0.10    0.10
   2  -4   4    0.00    0.10
   4  -2   4    0.30    0.10
  -2   4   4    0.10    0.10
  -4   4  -2    0.10    0.10
  -2  -4   4    0.30    0.10
  -2  -4   4    0.10    0.10
   2  -4  -4    0.10    0.10
   2   4   4    0.00    0.10
   2   4   4    0.20    0.20
   2   4   4    0.10    0.10
   4  -4  -2   -0.10    0.10
  -4  -4   2   -0.10    0.10
   4  -2  -4    0.10    0.10
   4  -2  -4    0.00    0.10
  -4   4  -2    0.20    0.10
  -4  -2   4    0.20    0.10
  -4  -2   4    0.10    0.10
  -4  -2   4    0.10    0.10
   4   2   4    0.10    0.10
   4   4   2    0.10    0.10
   4   4   2    0.20    0.10
   4   4   2    0.10    0.10
  -4  -4  -4 9415.26  498.45
   4   4  -4 9633.74  496.35
  -4   4   4 8986.50  497.25
  -4   4  -4 9012.00  495.55
   4  -4  -4 9999.00  499.05
   4   4   4 9927.41  498.35
   0   5  -1   77.29    3.80
   0   5  -1   74.79    3.80
   0   5   1   77.79    3.80
   1   0  -5   61.29    3.80
   1   0   5   78.29    3.80
   5  -1   0   73.99    3.90
   5   1   0   76.59    3.90
   0  -5   1   76.29    3.80
   0  -5   1   71.19    3.80
   0  -5  -1   72.29    4.00
   0  -5  -1   65.39    3.80
  -5  -1   0   68.09    3.80
   0  -5   3  134.49    6.60
   0   5  -3  123.99    6.50
   0   5   3  127.99    6.50
   5  -3   0  132.19    6.60
   5  -3   0  132.39    6.50
   3   0  -5  124.59    6.50
   3   0  -5  115.09    6.50
   5   3   0  127.79    6.50
   5   3   0  123.29    6.50
   0   5  -3  127.89    6.50
   0   5  -3  125.69    6.50
  -5   3   0  124.19    6.50
  -5   3   0  125.79    6.60
  -5   3   0  121.69    6.50
  -5   3   0  125.59    6.60
  -3   0  -5  119.59    6.50
  -3   0   5  112.49    6.50
  -3   0   5  124.99    6.50
   5   3   0  131.59    6.60
   0   1  -5   66.69    3.80
   0   1   5   77.29    3.80
  -1  -5   0   62.99    3.80
  -1  -5   0   68.89    3.80
  -1   5   0   76.89    3.80
  -1   5   0   77.29    3.80
  -1   5   0   76.59    3.80
  -5   0  -1   61.99    3.80
   1   5   0   68.99    3.80
   1   5   0   74.99    3.80
   5   0  -1   74.99    3.80
   0  -1   5   77.29    3.80
   0   1  -5   66.59    3.80
   1  -5   0   67.19    3.80
   5   0   1   76.29    3.80
  -5   2   1   20.70    1.20
  -5   2   1   20.50    1.10
  -2  -1  -5   19.10    1.10
   1   5  -2   19.80    1.10
   1  -5   2   21.10    1.10
   5   2  -1   21.10    1.10
   5   2  -1   20.70    1.10
  -2   1   5   17.40    1.10
   2   1  -5   18.00    1.10
  -5   2   1   19.90    1.10
   1   5  -2   20.50    1.10
  -1   5   2   19.70    1.10
  -1   5   2   20.80    1.10
   5  -2   1   19.10    1.10
   1  -5   2   19.10    1.10
   2  -1   5   19.60    1.10
   5   2  -1   21.20    1.20
   5  -2  -1   20.20    1.10
  -1   5  -2   20.90    1.10
  -1   5  -2   21.40    1.10
  -1   5  -2   21.70    1.10
   1   5   2   20.10    1.10
   2  -1  -5   20.30    1.10
  -2  -1   5   19.20    1.10
  -1  -5   2   20.30    1.10
  -1  -5   2   18.60    1.10
  -2  -1   5   20.60    1.10
   5  -2  -1   20.00    1.10
   5   2   1   21.20    1.20
   2   1   5   20.30    1.10
  -1   5   4   79.09    4.20
  -4  -1  -5   72.79    4.30
   5   4  -1   80.79    4.30
  -5   4   1   81.79    4.20
  -5   4   1   85.99    4.30
   4   1  -5   79.09    4.20
  -5   4   1   82.69    4.30
  -4   1   5   75.59    4.20
  -4   1   5   77.29    4.20
  -5   4   1   79.89    4.20
   5   4  -1   83.59    4.20
   5   4  -1   68.39    4.20
   5   4  -1   83.99    4.20
   4   1  -5   70.89    4.20
   5  -4   1   77.89    4.30
   4   1  -5   74.09    4.20
   1  -5   4   84.19    4.30
   1   5  -4   84.19    4.20
   4   1  -5   81.59    4.20
  -4   1   5   82.39    4.30
   4   1  -5   84.39    4.20
   4  -1  -5   74.79    4.20
   5   4   1   82.79    4.20
  -1  -5   4   85.19    4.30
  -4   1  -5   72.59    4.20
  -5   4  -1   86.79    4.30
   5   4   1   86.29    4.30
   5  -4  -1   84.29    4.30
   5  -4  -1   83.59    4.20
   4  -1  -5   83.89    4.20
   4   1   5   80.49    4.20
  -5   4  -1   84.39    4.20
  -1   5  -4   85.69    4.20
  -5   4  -1   74.29    4.20
   1   5   4   80.69    4.20
   1   5   4   84.89    4.30
   5   4   1   73.99    4.20
   5   4   1   84.49    4.30
  -4  -1   5   79.19    4.20
  -4  -1   5   83.79    4.20
   5  -1   2   19.40    1.10
  -1  -2  -5   19.70    1.10
   5   1  -2   20.40    1.10
   5   1  -2   21.40    1.10
   2  -5   1   18.80    1.10
   2  -5   1   20.00    1.10
  -1   2   5   17.10    1.10
   1  -2   5   19.60    1.10
   1   2  -5   18.50    1.10
  -2   5   1   21.10    1.10
  -5   1   2   20.10    1.10
  -5   1   2   23.60    1.20
   2   5  -1   20.90    1.10
  -1  -2  -5   18.40    1.10
  -5   1   2   22.60    1.10
   2  -5  -1   19.50    1.10
   5   1   2   20.00    1.10
  -2   5  -1   20.40    1.20
  -1  -2   5   20.10    1.10
   5  -1  -2   19.90    1.10
  -1  -2   5   21.10    1.10
  -5  -1   2   21.70    1.10
  -5   1  -2   17.80    1.10
   1  -2  -5   19.50    1.10
  -2   5  -1   20.50    1.10
  -2   5  -1   20.90    1.10
  -5  -1   2   18.10    1.10
  -5  -1   2   21.00    1.10
   2   5  -3   80.39    4.20
   2  -5   3   81.99    4.20
  -3   2   5   76.59    4.10
  -3   2   5   83.79    4.20
   3   2  -5   70.89    4.20
   3   2  -5   74.99    4.20
  -2   5   3   77.29    4.20
  -2   5   3   82.79    4.20
   5   3  -2   83.49    4.20
   5   3  -2   82.49    4.20
   3  -2   5   81.49    4.20
  -3  -2  -5   71.69    4.20
   5  -3   2   77.09    4.20
   5   3  -2   84.49    4.20
   5  -3   2   81.89    4.20
  -5   3   2   83.49    4.20
  -5   3   2   83.89    4.20
  -5   3   2   85.09    4.30
  -5   3   2   78.89    4.10
  -3  -2   5   84.69    4.20
  -5   3  -2   73.49    4.20
   3   2   5   77.39    4.20
   2   5   3   81.59    4.20
   2   5   3   81.29    4.20
  -2  -5   3   83.09    4.20
  -2  -5   3   80.09    4.20
   5  -3  -2   80.69    4.20
   5  -3  -2   75.49    4.20
  -3   2  -5   73.59    4.20
  -3  -2   5   79.49    4.20
  -2   5  -3   80.99    4.20
   5   3   2   81.49    4.20
   5   3   2   83.09    4.20
   5   3   2   85.59    4.20
   3  -2  -5   80.79    4.20
   3  -2  -5   70.29    4.20
  -5   3  -2   74.89    4.20
   0   3   5  121.79    6.20
   5   0   3  126.89    6.30
   3   5   0  131.49    6.30
  -5   0  -3  111.49    6.30
  -3  -5   0  122.29    6.30
   0  -3  -5  110.19    6.30
  -5   0   3  124.49    6.40
  -5   0   3  122.19    6.30
  -5   0   3  114.69    6.30
   5   0  -3  130.99    6.30
   5   0  -3  116.69    6.30
   5   0  -3  102.69    6.30
  -3   5   0  112.79    6.30
   0  -3  -5  111.79    6.30
   0  -3   5  132.09    6.30
  -3   5   0  124.59    6.30
  -3   5   0  128.69    6.30
  -3   5   0  122.39    6.30
   5   2  -3   73.19    4.20
  -3  -5  -2   80.29    4.20
  -5   2   3   84.99    4.20
  -5  -2  -3   70.39    4.30
   3   5  -2   86.39    4.20
  -5   2   3   81.89    4.20
  -5   2   3   88.39    4.30
   5  -2   3   78.39    4.20
  -2   3   5   72.69    4.20
   5  -2   3   79.59    4.20
   2  -3   5   83.99    4.20
  -3   5   2   82.69    4.20
  -3   5   2   83.19    4.20
   5   2  -3   83.49    4.20
  -2  -3  -5   76.59    4.20
   3  -5   2   82.59    4.20
  -2  -3  -5   73.79    4.20
   5   2  -3   83.89    4.20
   5   2   3   78.99    4.30
  -3  -5   2   81.89    4.20
  -3   5  -2   84.89    4.20
  -3   5  -2   84.29    4.30
  -3   5  -2   80.79    4.20
  -5  -2   3   79.89    4.20
   2   3   5   79.49    4.20
   3  -5  -2   71.29    4.20
  -2  -3   5   85.59    4.20
  -5  -2   3   83.79    4.20
  -5   2  -3   66.89    4.30
   3   5   2   84.69    4.20
   5  -2  -3   81.79    4.20
   5  -2  -3   75.99    4.20
   2  -3  -5   76.49    4.20
  -2  -3   5   81.59    4.20
   3   5   2   78.59    4.20
   4   3  -5  186.78    9.60
   4   3  -5  188.68    9.50
   4   3  -5  178.88    9.50
   4   3  -5  169.68    9.50
   4  -3   5  180.18    9.60
  -3   5   4  186.98    9.60
  -3   5   4  190.28    9.60
   5  -4   3  186.88    9.60
   5   4  -3  186.38    9.60
   5   4  -3  185.48    9.50
  -3  -5  -4  164.48    9.60
  -5   4   3  183.08    9.60
  -5   4   3  189.28    9.60
  -4  -3  -5  158.18    9.60
  -4  -3  -5  174.38    9.50
   3   5  -4  186.08    9.50
  -4   3   5  188.38    9.60
   3  -5   4  181.98    9.60
   3   5   4  182.38    9.60
   3   5   4  186.98    9.50
   3   5   4  198.38    9.60
   4  -3  -5  187.68    9.60
   4  -3  -5  173.58    9.50
   5   4   3  190.68    9.60
  -4   3  -5  164.48    9.60
  -4  -3   5  193.38    9.60
  -4  -3   5  184.78    9.50
  -5   4  -3  163.88    9.60
   5   4   3  191.28    9.50
   5   4   3  197.58    9.60
   4   3   5  184.68    9.60
   5  -4  -3  186.98    9.60
  -3   5  -4  198.18    9.50
  -4  -3   5  188.18    9.60
  -3  -5   4  190.28    9.60
  -3  -5   4  187.48    9.60
  -4  -5  -1   81.79    4.20
  -4   5   1   82.29    4.30
  -1   4   5   81.89    4.20
  -5  -1  -4   74.79    4.30
   5   1  -4   76.89    4.20
   5  -1   4   79.09    4.30
   5   1  -4   82.39    4.30
   5   1  -4   85.09    4.20
   5   1  -4   69.09    4.30
   5   1  -4   81.49    4.20
   1  -4   5   82.79    4.30
   1   4  -5   80.49    4.30
  -4   5   1   82.29    4.30
   4  -5   1   84.69    4.30
   4   5  -1   82.39    4.30
   4   5  -1   82.49    4.20
   4   5  -1   72.29    4.30
  -4   5   1   73.69    4.30
  -5   1   4   81.89    4.30
  -4   5   1   82.49    4.30
  -4   5  -1   86.29    4.30
  -4   5  -1   86.09    4.30
  -4   5  -1   82.39    4.30
   5   1   4   80.89    4.30
  -5   1  -4   74.89    4.30
  -1  -4   5   82.49    4.30
  -1  -4   5   84.69    4.30
   4   5   1   85.29    4.30
   4   5   1   82.89    4.20
   4   5   1   76.19    4.20
   4   5   1   85.79    4.30
   1  -4  -5   74.29    4.20
  -5  -1   4   81.49    4.20
  -5  -1   4   84.69    4.30
   5  -1  -4   83.39    4.30
   5  -1  -4   77.79    4.20
   1   4   5   85.99    4.20
   3   4  -5  187.38    9.70
   5   3  -4  167.68    9.70
   5   3  -4  188.68    9.70
   5   3  -4  185.08    9.70
   5  -3   4  188.28    9.70
   5  -3   4  177.68    9.70
   4   5  -3  187.98    9.80
   4   5  -3  188.78    9.70
   3  -4   5  188.78    9.70
  -5   3   4  188.48    9.70
  -5   3   4  187.98    9.80
  -4   5   3  187.98    9.70
  -4   5   3  194.78    9.80
  -3  -4  -5  172.08    9.70
   4  -5   3  187.58    9.70
  -3   4   5  189.28    9.70
   5   3   4  185.38    9.80
   3  -4  -5  179.58    9.70
  -3  -4   5  187.98    9.70
  -3  -4   5  190.08    9.70
   3   4   5  188.18    9.70
  -5  -3   4  192.18    9.70
  -5  -3   4  187.88    9.70
   4   5   3  190.58    9.80
   4   5   3  187.48    9.70
   4   5   3  192.48    9.70
   5  -3  -4  187.88    9.70
  -4  -5   3  189.58    9.70
  -4   5  -3  186.08    9.70
  -5   0  -5    0.60    0.20
  -5   0   5    0.00    0.10
  -5   0   5    0.20    0.10
  -5   0   5    0.20    0.10
  -5   5   0    0.00    0.10
  -5   5   0    0.10    0.10
  -5   5   0   -0.10    0.10
  -5   5   0   -0.10    0.10
   0  -5  -5    0.10    0.10
   0  -5   5    0.10    0.10
   0   5  -5    0.10    0.10
   0   5  -5    0.10    0.10
   0   5   5   -0.50    0.30
   0   5   5    0.10    0.10
   5  -5   0   -0.20    0.10
   5   0  -5    0.10    0.10
   5   0  -5    0.10    0.10
   5   0  -5    0.00    0.10
   5   0   5    0.00    0.10
   5   5   0    0.10    0.10
   5   5   0    0.00    0.10
   5   5   0    0.20    0.10
   5   5   0    0.50    0.20
   2  -5   5  174.78    9.10
  -5  -2  -5  155.88    9.10
   5   2  -5  181.58    9.00
   5   2  -5  181.58    9.00
   5   2  -5  154.08    9.00
   5  -5   2  176.98    9.00
  -5   2   5  180.48    9.10
   5  -2   5  172.08    9.00
   5  -2   5  171.58    9.00
  -5   5   2  177.68    9.00
  -5   5   2  161.68    9.10
  -5   5   2  181.18    9.10
   5   5  -2  178.88    9.10
   5   5  -2  179.28    9.00
   2   5  -5  182.08    9.00
  -2  -5   5  182.18    9.10
  -5   2  -5  151.18    9.00
   2  -5  -5  155.28    9.00
   2   5   5  183.58    9.00
  -5   5  -2  175.68    9.00
  -5   5  -2  177.48    9.10
   5  -2  -5  178.78    9.00
   5  -2  -5  162.18    9.00
  -5  -5   2  173.58    9.00
  -2  -5   5  173.68    9.00
  -5  -2   5  164.68    9.00
  -5  -2   5  178.58    9.00
  -5  -2   5  180.08    9.00
   5   2   5  171.78    9.00
   5   5   2  174.88    9.10
   5   5   2  183.78    9.00
   5   5   2  160.88    9.00
   5   5   2  175.78    9.00
   5   5  -4   -0.10    0.10
   5   5  -4    0.10    0.10
  -5   4   5    0.10    0.10
  -5   4   5    0.20    0.20
   4  -5   5    0.10    0.10
   5   4  -5    0.30    0.10
   5   4  -5    0.00    0.10
  -5   5   4   -0.10    0.10
  -5   5   4    0.60    0.20
  -4  -5  -5    0.00    0.10
  -4   5   5    0.60    0.20
   5  -5   4    0.20    0.10
   4   5  -5    0.60    0.20
   4   5  -5    0.10    0.10
  -4   5   5    0.50    0.10
   5  -4   5    0.10    0.10
  -4  -5   5    0.20    0.20
   4  -5  -5    0.20    0.20
  -5  -4   5    0.10    0.10
   4   5   5    0.50    0.20
   4   5   5    0.30    0.10
   4   5   5    0.00    0.10
  -4  -5   5    0.00    0.10
   5  -4  -5    0.20    0.20
   5  -4  -5    0.10    0.10
  -5  -5   4    0.00    0.10
  -5   5  -4    0.00    0.20
   5   4   5    0.20    0.20
  -5  -4   5    0.10    0.10
  -5  -4   5    0.00    0.10
   5   5   4    0.40    0.10
   5   5   4    0.20    0.10
   0  -6   0    0.00    0.10
   0   0   6    0.10    0.10
   0   6   0    0.30    0.20
   0   6   0   -0.10    0.10
   0   6   0    0.10    0.10
   6   0   0    0.10    0.10
   0   6   2  698.23   35.10
   2   0  -6  676.43   35.00
   2   0   6  687.23   35.10
   6  -2   0  684.13   35.10
   6  -2   0  663.63   35.00
   6   2   0  712.63   35.10
   0  -6   2  641.64   35.00
   0   6  -2  691.93   35.00
   0   6  -2  691.63   35.00
  -2   0   6  668.93   35.10
   0  -6   2  642.64   35.00
   0  -6   4  534.25   27.90
   6   4   0  546.15   27.80
   6   4   0  549.45   27.90
  -4   0   6  530.35   27.80
  -4   0   6  542.85   27.90
   4   0  -6  541.95   27.90
   4   0  -6  547.35   27.80
   4   0  -6  535.55   27.80
   6  -4   0  536.35   27.90
   6  -4   0  543.85   27.90
   6   4   0  554.14   27.90
  -6   4   0  538.15   27.90
  -6   4   0  566.64   27.90
  -6   4   0  489.45   27.90
  -6   4   0  548.85   27.90
   0   6  -4  561.34   27.80
   0   6  -4  554.04   27.90
   0   6  -4  527.85   27.80
   0   6   4  537.85   27.90
  -4   0  -6  487.55   27.90
  -6   1   1  567.94   28.50
  -1  -6  -1  492.55   28.50
   1  -6   1  539.35   28.50
  -1  -1  -6  489.35   28.40
  -1  -1  -6  471.35   28.40
  -1   6   1  568.04   28.40
  -1   6   1  553.24   28.50
   6  -1   1  563.54   28.50
   1   6  -1  577.44   28.40
   6   1  -1  576.64   28.50
   1  -1   6  542.95   28.50
   1  -6   1  506.45   28.50
   1  -1   6  555.24   28.40
   6   1   1  575.64   28.50
   1   6   1  629.64   28.60
   1   1   6  574.64   28.40
  -1  -1   6  547.35   28.50
  -1  -1   6  573.74   28.50
   1  -1  -6  556.44   28.40
  -1  -6   1  516.15   28.40
   1   6   1  572.34   28.40
  -1   6  -1  475.95   28.50
   6  -1  -1  566.44   28.50
  -1   6  -1  566.24   28.50
  -1   6  -1  595.04   28.40
   3  -1   6   57.29    3.10
   3   1  -6   52.69    3.00
   3   1  -6   51.79    3.00
  -1   6   3   59.99    3.00
   1  -6   3   58.49    3.10
  -6   3   1   58.49    3.00
  -6   3   1   60.79    3.10
  -6   3   1   54.59    3.00
  -6   3   1   59.19    3.10
   1   6  -3   60.59    3.00
   1   6  -3   58.59    3.00
   6  -3   1   57.39    3.10
  -3  -1  -6   53.09    3.00
   6   3  -1   60.49    3.10
   6   3  -1   61.09    3.00
   6  -3   1   57.59    3.00
   6   3  -1   58.19    3.00
  -3  -1   6   57.79    3.10
   6   3   1   58.09    3.10
   6   3   1   57.49    3.00
   1   6   3   56.29    3.00
   3  -1  -6   58.59    3.00
  -3   1  -6   52.69    3.00
   6  -3  -1   56.79    3.00
  -1   6  -3   59.39    3.00
  -1  -6   3   54.49    3.00
  -1  -6   3   59.09    3.10
  -1  -6   3   53.69    3.00
  -6   3  -1   51.99    3.00
  -1   6  -3   58.89    3.00
  -1   6  -3   55.79    3.00
   3  -1  -6   56.19    3.00
   6  -3  -1   57.79    3.10
  -5  -1  -6   16.80    1.20
  -6   5   1   19.50    1.20
   6   5  -1   20.00    1.10
   6   5  -1   20.80    1.20
  -6   5   1   20.20    1.10
  -5   1   6   19.00    1.20
   5   1  -6   19.50    1.10
   6  -5   1   19.50    1.10
   5   1  -6   18.70    1.10
   1  -6   5   18.90    1.20
   1   6  -5   20.20    1.10
   6   5  -1   19.40    1.20
  -1   6   5   19.10    1.10
   5   1  -6   18.80    1.10
   5   1  -6   17.50    1.10
   5  -1   6   17.90    1.10
  -6   5   1   19.90    1.20
  -6   5   1   19.20    1.10
  -5   1   6   19.30    1.10
   1   6   5   21.10    1.10
   6   5   1   22.50    1.20
  -1  -6   5   21.10    1.20
   1   6   5   22.10    1.10
   5  -1  -6   21.30    1.20
   5   1   6   21.10    1.20
  -5  -1   6   20.00    1.10
  -5  -1   6   22.70    1.20
   6   5   1   22.70    1.10
   6   5   1   19.10    1.10
   6   5   1   22.20    1.20
   6  -5  -1   20.50    1.10
   5  -1  -6   21.00    1.10
  -6   5  -1   22.70    1.20
  -6   5  -1   23.10    1.20
  -1   6  -5   23.70    1.10
  -5   1  -6   18.10    1.20
  -6   5  -1   22.20    1.20
   6   0  -2  686.33   35.10
   6   0   2  682.63   35.10
  -6   0   2  614.74   35.10
   0  -2  -6  616.74   35.10
  -2   6   0  698.83   35.10
  -6   0   2  686.23   35.10
   2   6   0  692.63   35.10
   0  -2   6  676.63   35.10
   0  -2   6  701.53   35.10
  -2   6   0  696.63   35.10
  -6   0   2  687.73   35.10
  -6   0   2  709.23   35.10
   6   2  -2    0.00    0.10
  -6  -2  -2    0.00    0.10
   2  -6   2   -0.10    0.10
   6  -2   2    0.10    0.10
   6  -2   2    0.00    0.20
   6   2  -2    0.00    0.10
  -6   2   2    0.10    0.10
  -2  -2  -6    0.10    0.10
   2  -2   6    0.40    0.20
  -2   6   2    0.10    0.10
  -2   6   2   -0.10    0.10
   2   6  -2    0.00    0.10
   2  -6   2    0.10    0.10
  -6   2   2    0.10    0.10
   2   6  -2    0.10    0.10
   6   2  -2    0.10    0.10
  -6   2   2    0.00    0.10
   2  -2  -6    0.00    0.10
   6  -2  -2    0.10    0.10
  -2  -6   2    0.10    0.10
   2   6   2   -0.10    0.30
   2   6   2    0.20    0.10
   6  -2  -2    0.00    0.10
   6   2   2    0.10    0.10
   2   2   6   -0.10    0.10
  -2  -2   6    0.00    0.10
  -2  -2   6    0.20    0.10
  -2  -6   2    0.20    0.10
   4   2  -6   21.50    1.20
  -4  -2  -6   18.20    1.20
   6  -4   2   21.60    1.20
   6  -4   2   20.20    1.20
  -2   6   4   21.40    1.20
  -2   6   4   21.00    1.20
   6   4  -2   22.50    1.10
   6   4  -2   22.20    1.20
   2  -6   4   20.20    1.20
   2   6  -4   20.60    1.10
  -4   2   6   21.60    1.20
   6   4  -2   22.40    1.20
   4  -2   6   19.80    1.20
   4   2  -6   19.40    1.10
  -6   4   2   20.70    1.20
  -6   4   2   21.50    1.20
   4   2  -6   20.10    1.20
  -6   4   2   20.30    1.10
  -6   4   2   21.90    1.20
  -2  -6   4   20.80    1.20
   2   6   4   20.80    1.20
  -2  -6   4   21.70    1.20
  -4   2  -6   19.00    1.20
   2   6   4   19.60    1.10
   6  -4  -2   20.60    1.20
  -4  -2   6   22.20    1.20
   4  -2  -6   20.80    1.20
   4  -2  -6   19.20    1.10
   6   4   2   20.80    1.10
   6   4   2   21.30    1.20
   4   2   6   20.20    1.20
   6   4   2   20.60    1.20
  -2   6  -4   20.70    1.10
  -1  -3  -6   52.89    3.10
   3   6  -1   60.69    3.10
  -6   1   3   59.29    3.10
   6   1  -3   59.89    3.10
  -1  -3  -6   57.39    3.00
  -6   1   3   59.59    3.10
  -3   6   1   61.09    3.10
  -3   6   1   58.59    3.10
   3  -6   1   60.29    3.10
   1  -3   6   57.39    3.10
  -6   1   3   60.99    3.10
   1  -3  -6   56.29    3.00
  -6  -1   3   55.79    3.10
   1   3   6   57.89    3.10
  -6  -1   3   57.99    3.10
  -3   6  -1   57.99    3.10
  -6   1  -3   52.89    3.20
   3   6   1   61.19    3.10
  -1  -3   6   59.69    3.10
  -1  -3   6   59.09    3.10
  -6  -1   3   53.79    3.10
  -3  -6   1   59.49    3.10
   6   1   3   58.69    3.10
  -3   6  -1   57.59    3.10
  -6  -1   3   59.09    3.10
  -3   6  -1   58.19    3.10
   6  -1  -3   57.59    3.10
  -6   3   3  862.21   44.10
  -6   3   3  895.71   44.20
  -6   3   3  865.41   44.10
   6   3  -3  870.51   44.10
  -3  -3  -6  753.72   44.10
  -3  -3  -6  843.62   44.00
   6  -3   3  849.02   44.10
   3  -3   6  852.21   44.10
   3  -6   3  884.21   44.10
   3   3  -6  764.32   44.00
   3   3  -6  848.82   44.10
  -3   6   3  862.31   44.10
  -3   3   6  829.32   44.00
   3   6  -3  882.31   44.10
   6  -3   3  864.61   44.20
  -6  -3  -3  770.22   44.10
   6   3  -3  868.21   44.10
   6   3  -3  907.71   44.10
  -3   6  -3  880.61   44.10
   3  -3  -6  827.02   44.10
  -3  -3   6  864.91   44.10
   3   3   6  853.41   44.10
   3   6   3  890.41   44.10
   6  -3  -3  875.71   44.10
   6  -3  -3  786.12   44.10
  -3  -3   6  878.11   44.10
  -3   3  -6  798.32   44.10
  -3  -6   3  857.51   44.10
  -3   6  -3  881.01   44.10
  -6  -3   3  853.81   44.10
   3   3   6  871.91   44.00
   6   3   3  879.61   44.10
  -3   6  -3  883.71   44.10
   5   3  -6  163.08    8.30
  -6   5   3  168.98    8.40
  -5  -3  -6  141.19    8.30
   5   3  -6  139.19    8.30
   6   5  -3  161.88    8.30
   6   5  -3  161.38    8.30
  -5   3   6  161.68    8.30
   3   6  -5  161.58    8.30
   5   3  -6  164.38    8.20
  -3   6   5  158.28    8.30
  -3   6   5  158.48    8.30
   5  -3   6  151.88    8.30
   5   3  -6  148.19    8.30
  -6   5   3  163.08    8.30
   6  -5   3  160.18    8.30
   3  -6   5  161.68    8.30
  -6   5   3  148.69    8.30
  -3   6  -5  164.28    8.30
   5   3   6  162.68    8.30
  -5   3  -6  140.19    8.30
  -3  -6   5  157.98    8.30
   3   6   5  158.78    8.40
  -6   5  -3  162.88    8.30
   6   5   3  170.98    8.30
  -5  -3   6  163.38    8.30
   3   6   5  157.18    8.30
   3   6   5  168.68    8.30
   5  -3  -6  158.98    8.30
   5  -3  -6  156.38    8.30
   6   5   3  163.58    8.30
  -3  -6   5  161.58    8.30
   6   5   3  163.28    8.40
  -5  -3   6  160.58    8.30
  -6   0   4  562.04   27.70
  -4   6   0  558.94   27.70
  -4   6   0  548.35   27.70
  -4   6   0  551.54   27.60
  -6   0  -4  468.45   27.70
  -4  -6   0  533.65   27.60
   6   0  -4  536.15   27.70
   6   0  -4  522.45   27.60
   6   0  -4  542.85   27.60
   6   0   4  529.85   27.70
  -6   0   4  551.24   27.60
   4  -6   0  545.25   27.60
   0  -4   6  537.85   27.70
   4   6   0  542.75   27.60
   0  -4  -6  520.95   27.60
  -6   0   4  494.85   27.60
   0   4   6  530.75   27.60
   6   2  -4   20.70    1.10
   6   2  -4   21.60    1.20
   6   2  -4   21.00    1.10
  -4  -6  -2   20.50    1.10
   6  -2   4   21.20    1.20
   2  -4   6   21.00    1.20
   4   6  -2   21.70    1.10
   6   2  -4   19.60    1.20
  -6   2   4   20.80    1.10
  -6   2   4   21.30    1.20
  -4   6   2   21.70    1.20
  -4   6   2   20.80    1.20
  -2  -4  -6   19.20    1.10
  -2  -4  -6   19.00    1.10
   4  -6   2   21.20    1.20
   4   6   2   20.80    1.20
   4   6   2   21.40    1.10
  -4   6  -2   20.10    1.10
   6   2   4   20.80    1.20
   4   6   2   20.30    1.20
   6  -2  -4   20.40    1.20
   6  -2  -4   19.60    1.20
   2  -4  -6   18.40    1.10
  -6   2  -4   16.90    1.20
  -4   6  -2   20.00    1.20
  -2  -4   6   20.80    1.20
  -2  -4   6   20.20    1.20
   2   4   6   19.50    1.20
  -4   6  -2   20.30    1.20
  -6  -2   4   21.40    1.20
  -6  -2   4   21.00    1.10
  -4  -6   2   21.20    1.20
   6  -4   4    0.00    0.10
   6   4  -4    0.50    0.20
   6   4  -4    0.10    0.10
   4   6  -4    0.00    0.10
  -6   4   4    0.00    0.10
   4  -6   4    0.00    0.10
  -4   6   4   -0.10    0.10
  -6   4   4    0.00    0.10
  -4   4   6    0.00    0.10
  -4   4   6    0.10    0.20
  -4  -4  -6    0.30    0.20
  -4   6   4   -0.10    0.10
   4  -4   6   -0.10    0.10
   4   4  -6    0.10    0.10
   4   4  -6    0.10    0.10
   4   4  -6    0.30    0.10
   6  -4  -4    0.10    0.10
  -4   4  -6    0.10    0.10
  -4  -4   6    0.00    0.10
  -4  -4   6    0.00    0.10
  -6  -4   4    0.10    0.10
  -6  -4   4    0.10    0.10
   4  -4  -6    0.50    0.10
  -4   6  -4    0.10    0.10
   4   4   6    0.00    0.10
   4   6   4    0.10    0.10
  -4  -6   4    0.20    0.20
   4   6   4    0.00    0.20
   4   6   4    0.10    0.10
   6   4   4    0.20    0.20
   6  -4  -4    0.00    0.20
   6   1  -5   19.20    1.10
   6   1  -5   18.30    1.10
   6   1  -5   19.60    1.10
   6   1  -5   18.60    1.10
   6  -1   5   18.40    1.20
  -1   5   6   19.80    1.10
   5  -6   1   19.70    1.20
   6   1  -5   19.40    1.20
   1  -5   6   21.10    1.20
  -5   6   1   19.30    1.20
  -5   6   1   20.70    1.20
   5   6  -1   19.50    1.20
  -5  -6  -1   21.40    1.10
  -5   6   1   21.40    1.20
  -6   1   5   19.30    1.20
   5   6  -1   19.30    1.10
  -6   1  -5   19.30    1.20
  -5   6  -1   22.20    1.20
   6  -1  -5   21.90    1.20
  -5  -6   1   21.30    1.20
   1   5   6   23.80    1.20
  -1  -5   6   20.70    1.20
  -1  -5   6   21.30    1.20
  -6  -1   5   20.00    1.10
  -6  -1   5   23.10    1.20
   6  -1  -5   21.00    1.20
   5   6   1   21.70    1.20
   5   6   1   21.10    1.10
   5   6   1   22.90    1.20
  -5   6  -1   21.60    1.20
  -5   6  -1   23.00    1.30
   6   1   5   21.70    1.20
   3   5  -6  164.28    8.30
   6   3  -5  159.98    8.30
   6   3  -5  147.79    8.40
   6   3  -5  161.38    8.40
  -5   6   3  158.78    8.40
  -5   6   3  165.08    8.40
   6  -3   5  152.98    8.40
   6  -3   5  159.68    8.40
  -6   3   5  157.28    8.40
  -6   3   5  167.98    8.40
   3  -5   6  157.38    8.40
   5  -6   3  160.68    8.40
   5   6  -3  165.08    8.40
   5   6  -3  166.48    8.30
   6   3   5  161.28    8.40
  -3  -5   6  162.18    8.40
  -6  -3   5  154.28    8.30
  -6  -3   5  162.78    8.30
   3  -5  -6  146.09    8.40
  -5  -6   3  165.88    8.40
  -5   6  -3  162.18    8.40
  -5   6  -3  164.28    8.40
  -3  -5   6  165.68    8.40
   5   6   3  163.28    8.40
   5   6   3  163.08    8.30
   5   6   3  173.68    8.40
   6  -3  -5  160.98    8.40
  -6   3  -5  139.29    8.40
   5   5  -6  192.28   10.00
   5   5  -6  196.18   10.00
   6  -5   5  193.38   10.00
  -6   5   5  189.88   10.00
  -6   5   5  193.98   10.10
   5  -6   5  190.48   10.00
  -5   6   5  194.98   10.10
   5   6  -5  192.58   10.00
   6   5  -5  197.18   10.00
   6   5  -5  195.58   10.00
  -5   5   6  187.88   10.00
  -5   5   6  195.58   10.10
  -5   6   5  192.88   10.00
   5  -5   6  189.88   10.00
   5   6  -5  192.78   10.00
  -5  -6   5  191.68   10.00
  -6  -5   5  192.38   10.00
   5   5   6  189.88   10.10
  -5  -5   6  198.18   10.00
   5  -5  -6  161.88   10.00
   5   6   5  193.18   10.10
   5   6   5  192.58   10.00
   5   6   5  195.58   10.00
  -5  -5   6  193.38   10.00
   6   5   5  195.88   10.10
   6   5   5  190.78   10.00
  -6   0  -6 1042.80   58.99
  -6   0   6 1110.99   58.89
  -6   0   6 1105.39   58.89
  -6   0   6 1173.58   58.89
  -6   6   0 1168.18   58.89
  -6   6   0 1182.78   58.99
  -6   6   0 1130.89   58.99
   0  -6  -6 1043.40   58.89
   0  -6   6 1154.78   58.99
   0   6  -6 1181.68   58.89
   0   6   6 1188.88   58.89
   6  -6   0 1137.59   58.89
   6   0  -6 1086.19   58.89
   6   0  -6 1160.18   58.89
   6   0   6 1112.39   58.89
   6   6   0 1177.58   58.99
   6   6   0 1172.68   58.89
   6   6   0 1204.78   58.99
   6   6  -2    0.10    0.20
   6  -2   6    0.10    0.10
   6  -2   6    0.40    0.30
   6   2  -6    0.00    0.10
   6   2  -6    0.00    0.10
   6   2  -6    0.00    0.20
  -6   2   6    0.20    0.10
  -6   2   6    0.10    0.20
   2  -6   6   -0.10    0.10
   6   6  -2    0.20    0.10
  -6   6   2    0.10    0.10
  -6   6   2   -0.10    0.20
  -6   6   2    0.20    0.20
   2   6  -6   -0.10    0.10
   2   6  -6    0.10    0.10
  -2   6   6    0.20    0.20
   6  -6   2    0.10    0.10
  -2   6   6    0.40    0.40
   6   2  -6    0.20    0.20
   6   2  -6    0.20    0.10
  -2  -6   6    0.20    0.10
  -6   6  -2    0.00    0.10
  -6   6  -2   -0.10    0.20
   2  -6  -6    0.00    0.20
   2   6   6    0.20    0.10
  -2  -6   6    0.00    0.10
  -2  -6   6   -0.10    0.10
   6  -2  -6    0.20    0.20
   6  -2  -6    0.10    0.10
  -6  -2   6    0.00    0.10
  -6  -2   6    0.00    0.10
  -6  -2   6    0.10    0.10
  -6   2  -6    0.40    0.20
   2   6   6   -0.20    0.20
   2   6   6    0.20    0.10
   6   2   6    0.30    0.20
  -6  -6   2   -0.10    0.10
  -6   6  -2   -0.20    0.20
   6   6   2    0.00    0.20
   6   6   2    0.10    0.10
   6   6   2    0.20    0.10
   6   6   2    0.10    0.10
  -6  -4  -6  971.10   54.79
   6   4  -6  963.70   54.79
   6   6  -4 1085.99   54.89
   6   6  -4 1083.79   54.79
   4   6  -6 1076.19   54.79
   6  -4   6 1063.49   54.89
  -6   4   6 1105.29   54.89
   6   4  -6 1096.19   54.79
  -6   6   4 1073.29   54.79
  -6   6   4 1088.29   54.89
  -4   6   6 1084.09   54.79
  -4   6   6 1077.99   54.89
  -4  -6  -6  941.01   54.79
   6   4  -6 1075.49   54.79
   6  -6   4 1073.29   54.89
   4  -6   6 1090.09   54.89
  -6  -4   6 1015.70   54.79
   4  -6  -6  965.30   54.79
  -4  -6   6 1058.59   54.89
  -4  -6   6 1075.99   54.89
  -6   6  -4 1081.69   54.79
   4   6   6 1062.89   54.89
   4   6   6 1080.29   54.79
   4   6   6 1100.19   54.79
   6  -4  -6 1085.59   54.89
  -6   4  -6  908.31   54.79
  -6  -6   4 1081.89   54.79
  -6  -4   6 1072.29   54.79
   6   4   6 1086.39   54.89
  -6  -4   6 1061.59   54.79
   6   6   4 1109.99   54.89
   6   6   4 1091.09   54.79
   6   6   4 1125.79   54.79
   6   6  -6   -0.10    0.20
   6   6  -6    0.20    0.10
  -6   6   6   -0.30    0.20
  -6   6   6   -0.10    0.20
   6  -6   6    0.60    0.20
  -6  -6   6    0.10    0.20
   6   6   6    0.00    0.20
   6   6   6    0.60    0.20
   1   0   7   99.69    5.20
   7  -1   0  100.99    5.30
   7   1   0  101.49    5.30
  -1   0   7  103.09    5.20
   0  -7   1   89.89    5.20
   0   7  -1   86.59    5.30
   0   7  -1  100.79    5.20
   0   7  -1   96.49    5.30
   0   7   1  114.39    5.40
   0   7   1  104.29    5.20
  -7   3   0   61.19    3.20
  -3   0  -7   54.29    3.10
   7   3   0   59.39    3.10
   7   3   0   59.89    3.10
   0   7  -3   58.99    3.10
   0   7  -3   56.79    3.10
   3   0  -7   57.09    3.00
   7  -3   0   55.79    3.10
   7  -3   0   56.99    3.00
   0  -7   3   58.99    3.10
   0   7   3   58.59    3.10
  -3   0   7   56.79    3.10
   0  -7   5   37.70    2.10
   0   7  -5   38.70    2.00
   0   7  -5   37.90    2.00
   0   7   5   37.10    2.00
  -7   5   0   42.40    2.20
  -7   5   0   37.90    2.10
   5   0  -7   36.70    2.10
   5   0  -7   38.60    2.00
   5   0  -7   36.80    2.00
   7  -5   0   38.30    2.10
   7  -5   0   36.70    2.00
   0   7  -5   35.70    2.00
  -5   0   7   35.90    2.00
  -5   0   7   37.80    2.10
   7   5   0   40.80    2.10
  -7   5   0   40.10    2.10
  -5   0  -7   33.20    2.10
   7   5   0   40.60    2.10
   7   5   0   38.50    2.00
   7   0   1   99.49    5.30
  -1  -7   0   84.19    5.20
   1   7   0  103.69    5.30
   1   7   0  101.19    5.20
   7   0  -1  100.99    5.30
  -1   7   0  106.49    5.40
  -1   7   0  102.79    5.20
  -1   7   0  100.89    5.30
   0  -1   7   97.29    5.30
   0  -1   7  101.39    5.30
   0   1   7  102.09    5.20
   7   2  -1  107.49    5.50
   7  -2   1  106.29    5.60
   1   7  -2  109.89    5.50
   7   2  -1  107.59    5.60
  -7   2   1  108.09    5.50
  -7   2   1  108.19    5.60
  -2  -1  -7   97.29    5.50
   1   7  -2  104.79    5.50
   1  -7   2  109.19    5.60
  -1   7   2  106.19    5.50
   1  -7   2   92.59    5.60
  -1   7   2  110.09    5.60
  -1   7  -2  108.09    5.50
  -1  -7   2   96.89    5.50
  -1  -7   2  101.59    5.50
   2  -1  -7  108.49    5.50
   7   2   1  106.59    5.60
  -2  -1   7  105.29    5.50
  -2  -1   7  109.99    5.60
   1   7   2  108.39    5.50
   7  -2  -1  108.69    5.60
   7  -2  -1  103.59    5.50
  -4  -1  -7    2.70    0.30
   7   4  -1    3.50    0.30
   7  -4   1    3.00    0.30
  -1   7   4    2.80    0.30
   4   1  -7    3.20    0.30
   7   4  -1    2.90    0.30
   1   7  -4    3.10    0.30
  -4   1   7    2.80    0.30
   1  -7   4    3.10    0.30
  -7   4   1    2.90    0.40
   1   7  -4    2.50    0.20
   1   7  -4    2.50    0.20
  -7   4   1    3.30    0.30
  -7   4   1    2.80    0.40
  -1   7   4    4.90    0.60
   7   4  -1    3.20    0.30
   7  -4   1    3.10    0.30
  -7   4   1    2.90    0.30
   4  -1   7    3.10    0.40
   7  -4  -1    3.10    0.20
  -1   7  -4    3.20    0.30
  -1  -7   4    3.10    0.30
   4  -1  -7    3.60    0.20
   1   7   4    3.70    0.40
   4  -1  -7    3.50    0.30
   7   4   1    4.00    0.40
   7   4   1    3.90    0.30
   7  -4  -1    3.70    0.40
   7   4   1    3.20    0.30
  -1   7  -4    2.90    0.30
  -1   7  -4    3.00    0.30
  -4  -1   7    3.60    0.30
  -4   1  -7    3.20    0.30
  -7   4  -1    2.90    0.40
  -6  -1  -7   51.29    3.20
  -7   6   1   58.99    3.30
  -6   1   7   62.49    3.20
   6   1  -7   64.79    3.10
   6   1  -7   56.59    3.20
  -7   6   1   62.59    3.30
   6   1  -7   64.09    3.20
  -1   7   6   60.59    3.20
   7  -6   1   61.49    3.20
   7   6  -1   62.59    3.30
   7   6  -1   62.49    3.20
   7   6  -1   61.09    3.20
  -1   7   6   62.19    3.20
  -7   6   1   62.79    3.20
   1  -7   6   61.19    3.20
   1   7  -6   63.99    3.10
   6  -1   7   60.19    3.20
   6   1  -7   52.39    3.20
  -6   1   7   57.89    3.10
   7   6   1   60.89    3.30
   6   1   7   58.99    3.20
   7  -6  -1   60.89    3.20
  -7   6  -1   56.79    3.30
   6  -1  -7   54.79    3.20
   1   7   6   59.99    3.20
   1   7   6   61.49    3.20
   6  -1  -7   62.69    3.20
  -7   6  -1   58.09    3.20
  -1  -7   6   62.59    3.30
   7   6   1   51.69    3.20
  -1   7  -6   59.79    3.10
   7   6   1   62.29    3.20
  -7   6  -1   54.09    3.30
  -6  -1   7   57.69    3.20
  -6  -1   7   57.19    3.20
   7   6   1   60.09    3.20
  -2   7   1  107.29    5.60
  -1  -2  -7   90.49    5.60
   1  -2   7  105.69    5.60
  -2   7   1  103.29    5.60
  -7   1   2  106.79    5.60
  -7   1   2  106.19    5.60
   1  -2   7  105.19    5.60
   7  -1   2  106.19    5.60
  -7   1   2  105.39    5.60
   7   1  -2  107.59    5.60
   2   7  -1  109.59    5.60
  -2   7  -1  110.49    5.60
  -2   7  -1  104.79    5.60
   2   7   1  109.19    5.60
  -1  -2   7  106.69    5.60
  -1  -2   7  106.69    5.60
   7  -1  -2  107.79    5.60
   7   1   2  109.89    5.60
   2   7   1  118.69    5.70
   2  -7   3    9.30    0.70
   7   3  -2   10.20    0.60
   2   7  -3    9.80    0.60
  -3  -2  -7    8.90    0.60
  -2   7   3   10.50    0.60
  -2   7   3   10.40    0.70
   3   2  -7   10.30    0.60
   7  -3   2    9.40    0.70
   7  -3   2    9.20    0.60
   3  -2   7    9.30    0.70
  -7   3   2   10.10    0.70
  -7   3   2   10.40    0.70
   7   3  -2   10.40    0.60
   7   3  -2    9.80    0.70
  -7   3   2    9.50    0.60
  -2  -7   3   10.60    0.60
   2   7   3    9.40    0.60
   7  -3  -2    8.90    0.70
  -2   7  -3   10.00    0.60
  -3  -2   7    9.90    0.60
  -3  -2   7   10.10    0.70
   3   2   7   10.10    0.60
  -2   7  -3   10.90    0.60
  -3   2  -7    8.80    0.60
   3  -2  -7   10.20    0.60
   3  -2  -7    9.50    0.60
  -2   7  -3   10.60    0.60
   7   3   2   10.00    0.70
  -5  -2  -7    6.20    0.60
  -7   5   2    7.00    0.60
  -7   5   2    7.70    0.60
   5   2  -7    7.00    0.40
   7  -5   2    7.20    0.50
   7  -5   2    6.90    0.50
  -2   7   5    6.50    0.50
   5   2  -7    6.70    0.40
   5   2  -7    6.50    0.50
   2   7  -5    7.50    0.40
  -7   5   2    6.90    0.50
   5   2  -7    7.60    0.50
  -5   2   7    6.90    0.50
   7   5  -2    6.70    0.40
   5  -2   7    6.40    0.60
   2  -7   5    6.70    0.50
   7   5  -2    7.10    0.50
   7   5  -2    6.90    0.50
  -7   5  -2    6.90    0.50
   2   7   5    6.50    0.40
  -2   7  -5    6.60    0.40
   7   5   2    6.80    0.50
   7   5   2    6.50    0.50
  -2  -7   5    7.20    0.50
  -2  -7   5    7.00    0.50
   7   5   2    7.10    0.50
   5  -2  -7    7.30    0.50
   2   7   5    7.00    0.50
  -5   2  -7    5.30    0.50
   5   2   7    7.00    0.50
   5  -2  -7    6.70    0.40
  -5  -2   7    6.70    0.50
   7  -5  -2    6.50    0.50
   0  -3  -7   55.19    3.10
  -7   0   3   58.39    3.10
   0  -3  -7   57.29    3.00
  -3   7   0   59.79    3.10
  -3   7   0   56.89    3.10
   0  -3   7   57.69    3.10
   0  -3   7   58.19    3.10
   3   7   0   60.49    3.10
   7   0  -3   57.79    3.10
  -7   0   3   60.49    3.10
   7   0   3   57.69    3.10
  -7   0   3   57.29    3.10
   3  -7   2   10.10    0.70
   7   2  -3   10.10    0.70
   3   7  -2    9.80    0.60
   7   2  -3   10.60    0.60
   7   2  -3   10.20    0.60
   2  -3   7    9.40    0.70
  -3   7   2   10.00    0.70
  -7   2   3   10.20    0.70
   7  -2   3    9.50    0.70
  -3   7   2   10.50    0.60
  -2  -3  -7    9.40    0.60
  -7   2   3   10.00    0.60
  -7   2   3   11.30    0.70
   7  -2   3    8.90    0.70
  -3  -7   2    9.80    0.60
  -3   7  -2   10.80    0.70
  -3   7  -2   10.40    0.60
  -3  -7   2    8.80    0.60
  -7  -2   3   10.50    0.60
   3   7   2    9.40    0.60
   7  -2  -3    9.70    0.70
   2  -3  -7    9.60    0.60
  -2  -3   7   10.70    0.70
  -7  -2   3    9.40    0.60
  -3   7  -2   10.10    0.60
  -2  -3   7    9.30    0.60
   7   2   3   10.20    0.70
   4  -3   7   59.89    3.30
  -7   4   3   68.99    3.30
  -3   7   4   60.69    3.30
   7   4  -3   63.59    3.20
   7   4  -3   63.99    3.20
   3  -7   4   62.19    3.30
   3   7  -4   61.89    3.20
  -7   4   3   58.89    3.20
   4   3  -7   61.59    3.20
   7  -4   3   59.89    3.20
   7   4  -3   61.89    3.30
   7  -4   3   60.79    3.30
  -4  -3  -7   50.99    3.30
  -4  -3  -7   55.39    3.20
  -7   4   3   62.79    3.20
  -7   4   3   67.09    3.30
  -3   7   4   61.39    3.20
  -4   3   7   57.49    3.20
  -4   3  -7   53.59    3.20
   4  -3  -7   61.19    3.20
  -4  -3   7   60.29    3.30
  -3   7  -4   61.79    3.20
  -3   7  -4   61.29    3.30
  -4  -3   7   60.09    3.20
   3   7   4   63.19    3.20
   3   7   4   61.89    3.20
   4  -3  -7   55.99    3.20
   4   3   7   59.39    3.20
   7   4   3   61.19    3.30
   7  -4  -3   62.29    3.30
  -3  -7   4   62.29    3.30
   4   3   7   58.09    3.20
   7   6  -3  142.09    7.30
   6  -3   7  129.79    7.30
   7   6  -3  142.39    7.40
  -3   7   6  139.39    7.30
   3  -7   6  136.79    7.30
   6  -3   7  136.89    7.30
   7  -6   3  135.59    7.30
   7   6  -3  146.19    7.30
  -7   6   3  140.09    7.30
  -7   6   3  130.19    7.30
  -7   6   3  141.39    7.40
   3   7  -6  141.49    7.20
   6   3  -7  127.29    7.30
   6   3  -7  123.39    7.30
   6   3  -7  140.39    7.30
   6   3  -7  143.99    7.20
  -6   3   7  143.49    7.30
  -3  -7   6  139.69    7.30
  -3   7  -6  145.29    7.20
   7   6   3  131.39    7.20
  -6  -3   7  139.49    7.30
  -7   6  -3  146.99    7.30
  -3  -7   6  141.29    7.30
   6  -3  -7  142.49    7.30
   6  -3  -7  125.99    7.30
   7   6   3  142.29    7.40
   7   6   3  143.09    7.30
   3   7   6  147.79    7.30
   7   6   3  147.59    7.30
   3   7   6  139.79    7.30
   7   1  -4    3.10    0.30
  -1   4   7    2.80    0.20
  -1  -4  -7    2.80    0.30
   1  -4   7    3.00    0.30
  -7   1   4    2.90    0.40
  -7   1   4    3.00    0.30
  -7   1   4    2.70    0.30
   7   1  -4    3.00    0.20
  -4   7   1    3.00    0.30
  -7   1   4    2.90    0.30
  -4  -7  -1    3.40    0.30
   7  -1   4    3.70    0.30
   4   7  -1    3.50    0.30
   7   1  -4    3.20    0.30
  -4   7   1    2.60    0.30
   4  -7   1    3.30    0.30
  -1  -4   7    3.10    0.30
  -4   7  -1    3.80    0.40
  -1  -4   7    2.90    0.30
   1   4   7    2.70    0.40
  -4   7  -1    3.30    0.30
   1   4   7    3.30    0.30
   4   7   1    3.30    0.30
   7  -1  -4    3.80    0.30
   7  -1  -4    3.20    0.30
  -4  -7   1    3.10    0.30
   1  -4  -7    3.30    0.20
  -7  -1   4    3.00    0.30
   7   1   4    3.70    0.30
  -4   7  -1    3.80    0.30
  -7  -1   4    3.40    0.30
   7   3  -4   64.09    3.20
   7   3  -4   63.89    3.20
  -7   3   4   64.09    3.30
   7   3  -4   53.19    3.20
  -7   3   4   62.09    3.20
  -4   7   3   62.39    3.20
   4  -7   3   61.09    3.30
   4   7  -3   62.49    3.20
   3  -4   7   62.09    3.30
  -4   7   3   62.39    3.30
   7  -3   4   61.29    3.30
   7  -3   4   58.39    3.20
  -3   4   7   56.39    3.20
   7   3  -4   62.19    3.30
  -3  -4  -7   56.39    3.20
   7   3   4   61.39    3.30
  -4   7  -3   59.69    3.30
   3   4   7   58.49    3.20
  -4  -7   3   62.29    3.20
   4   7   3   60.59    3.30
   4   7   3   60.39    3.20
   4   7   3   60.39    3.20
   7  -3  -4   61.09    3.30
  -3  -4   7   60.99    3.30
   3  -4  -7   54.59    3.20
  -7  -3   4   63.39    3.30
  -4   7  -3   59.99    3.30
  -3  -4   7   60.49    3.30
  -4   7  -3   62.19    3.20
   5   4  -7    6.80    0.50
   7  -5   4    7.00    0.50
   5   4  -7    6.00    0.40
   7   5  -4    6.90    0.50
  -5  -4  -7    6.40    0.40
  -7   5   4    7.50    0.60
   5   4  -7    7.00    0.40
   4   7  -5    6.80    0.40
  -5   4   7    6.50    0.60
   4  -7   5    6.40    0.50
   7   5  -4    6.90    0.40
  -4   7   5    6.50    0.60
  -5   4   7    6.60    0.40
   5  -4   7    6.70    0.50
  -7   5   4    6.00    0.40
   7   5  -4    6.90    0.50
  -7   5   4    6.60    0.50
  -5  -4   7    6.70    0.50
  -4   7  -5    7.00    0.50
   5  -4  -7    6.60    0.50
  -5   4  -7    6.00    0.50
  -7  -5   4    7.70    0.50
  -5  -4   7    6.40    0.50
   4   7   5    7.40    0.50
   4   7   5    6.80    0.60
   7   5   4    7.30    0.60
   7   5   4    6.50    0.40
  -4  -7   5    7.50    0.50
   7  -5  -4    6.50    0.50
  -7   0   5   33.90    2.00
   7   0  -5   37.30    2.00
  -7   0   5   39.30    2.10
   7   0   5   36.80    2.10
  -5   7   0   41.00    2.10
  -5   7   0   39.40    2.10
  -5   7   0   38.10    2.10
   0  -5  -7   34.70    2.00
   0  -5   7   38.30    2.10
   7   0  -5   39.10    2.00
  -5  -7   0   39.60    2.00
   5  -7   0   38.00    2.10
   0   5   7   34.10    2.00
   5   7   0   39.10    2.10
   5   7   0   38.40    2.00
   7   0  -5   36.60    2.10
   7   2  -5    5.80    0.40
   7  -2   5    7.20    0.60
   7   2  -5    6.40    0.50
  -5   7   2    6.70    0.50
  -2  -5  -7    6.00    0.40
   2  -5   7    6.60    0.50
   7   2  -5    7.20    0.50
   7   2  -5    7.40    0.40
  -7   2   5    6.30    0.50
  -7   2   5    7.50    0.50
  -5   7   2    7.10    0.50
   5   7  -2    7.10    0.50
   5   7  -2    6.70    0.50
  -5  -7  -2    6.80    0.40
   5  -7   2    7.30    0.50
  -5   7  -2    6.50    0.50
   2   5   7    7.00    0.40
  -2  -5   7    8.20    0.60
  -2  -5   7    7.10    0.50
  -2  -5   7    7.40    0.50
   2   5   7    6.60    0.60
   5   7   2    6.60    0.60
   5   7   2    6.30    0.50
   5   7   2    6.80    0.50
  -5  -7   2    6.30    0.50
  -7  -2   5    6.50    0.50
  -7  -2   5    7.10    0.50
   2   5   7    6.40    0.50
   7  -2  -5    7.10    0.50
   7   2   5    6.60    0.50
  -5   7  -2    6.60    0.50
  -5   7  -2    7.00    0.60
   5   7  -4    7.00    0.60
   5   7  -4    7.20    0.50
   7   4  -5    6.90    0.50
   7   4  -5    7.00    0.40
   4   5  -7    6.50    0.50
   7  -4   5    6.50    0.50
   7  -4   5    6.60    0.50
  -7   4   5    6.80    0.50
  -7   4   5    7.00    0.60
   5  -7   4    6.40    0.50
   4  -5   7    7.00    0.50
  -5   7   4    6.40    0.60
   4   5  -7    6.50    0.40
  -5   7   4    7.90    0.50
   7   4   5    6.50    0.60
   5   7   4    7.10    0.50
   5   7   4    7.20    0.60
   4   5   7    7.40    0.60
  -4  -5   7    7.00    0.50
  -5   7  -4    7.60    0.50
   5   7   4    7.40    0.50
   7  -4  -5    6.70    0.50
  -4  -5   7    6.40    0.50
  -7  -4   5    7.80    0.50
  -7  -4   5    6.50    0.50
  -5  -7   4    7.00    0.50
  -7   6   5  378.56   19.20
  -6   5   7  380.06   19.20
   7   6  -5  385.46   19.10
  -7   6   5  368.66   19.20
   7  -6   5  369.36   19.20
   6  -5   7  373.26   19.20
   7   6  -5  379.06   19.20
  -6  -5  -7  316.27   19.10
  -5   7   6  359.06   19.20
   6   5  -7  377.56   19.10
   5   7  -6  376.66   19.10
  -5   7   6  387.16   19.20
   5   7  -6  376.36   19.20
   6   5  -7  372.96   19.20
   5  -7   6  367.26   19.20
   5   7   6  374.06   19.20
   7   6   5  374.26   19.10
   5   7   6  386.06   19.20
   6  -5  -7  333.97   19.20
  -5  -7   6  383.06   19.20
  -6  -5   7  373.36   19.20
  -6   5  -7  316.37   19.20
   6   5   7  373.76   19.20
   7   6   5  375.56   19.30
  -5   7  -6  375.46   19.10
   5   7   6  367.16   19.10
  -6  -5   7  373.76   19.20
   7   1  -6   60.99    3.10
  -7   1   6   62.49    3.20
   1   6  -7   50.39    3.20
   6  -7   1   60.49    3.20
   7  -1   6   60.39    3.20
   6   7  -1   62.19    3.30
   6   7  -1   63.59    3.20
   6   7  -1   62.99    3.20
  -6   7   1   62.79    3.20
  -6   7   1   61.19    3.30
  -6   7   1   63.09    3.30
  -1  -6  -7   57.79    3.20
   1  -6   7   61.49    3.20
  -1   6   7   61.69    3.10
   7   1  -6   55.89    3.10
   7   1  -6   56.99    3.20
   7   1  -6   64.69    3.20
   6   7   1   60.59    3.30
   6   7   1   51.19    3.10
   6   7   1   59.19    3.20
   7  -1  -6   60.59    3.20
   7  -1  -6   53.59    3.20
  -7  -1   6   55.99    3.10
  -7  -1   6   59.09    3.10
  -7  -1   6   58.69    3.20
  -1  -6   7   63.69    3.20
  -6   7  -1   59.79    3.20
  -6   7  -1   57.79    3.30
   7   1   6   58.49    3.30
  -6  -7   1   59.69    3.20
  -6   7  -1   57.39    3.20
  -1  -6   7   60.69    3.20
   1   6   7   59.89    3.20
   6   7   1   59.29    3.20
   3  -6   7  137.49    7.40
   6  -7   3  136.99    7.30
   3   6  -7  142.09    7.30
   6   7  -3  139.69    7.40
   6   7  -3  138.79    7.30
   7   3  -6  143.99    7.30
  -6   7   3  144.79    7.30
  -7   3   6  145.89    7.40
  -6   7   3  143.09    7.40
   7  -3   6  132.79    7.30
   7  -3   6  135.89    7.40
   7   3  -6  144.39    7.40
   7   3  -6  128.59    7.30
   7  -3  -6  138.69    7.40
   6   7   3  146.39    7.30
   3  -6  -7  126.29    7.30
   6   7   3  140.19    7.40
  -7  -3   6  132.39    7.30
  -7  -3   6  143.89    7.30
  -3  -6   7  136.09    7.40
  -3  -6   7  143.99    7.40
   3   6   7  136.89    7.40
  -6   7  -3  145.19    7.30
  -6   7  -3  147.69    7.40
   7   3   6  137.09    7.40
  -6  -7   3  144.49    7.30
   7   5  -6  381.36   19.30
  -7   5   6  370.16   19.20
  -7   5   6  375.96   19.30
   7   5  -6  376.26   19.20
   7  -5   6  369.36   19.30
   5   6  -7  374.46   19.20
  -6   7   5  368.56   19.30
  -6   7   5  374.36   19.30
  -5   6   7  411.86   19.40
  -5   6   7  378.96   19.30
   6   7  -5  375.56   19.20
   6  -7   5  362.96   19.30
   5  -6   7  366.66   19.30
   5   6  -7  367.86   19.30
  -5  -6  -7  326.07   19.20
   6   7  -5  373.26   19.30
   5   6   7  369.56   19.30
   5   6   7  361.36   19.20
   6   7   5  376.16   19.30
   6   7   5  373.26   19.20
   6   7   5  379.16   19.30
   7  -5  -6  373.86   19.30
   5  -6  -7  330.17   19.30
  -7  -5   6  362.86   19.20
  -7  -5   6  372.86   19.20
   7   5   6  367.36   19.30
  -6  -7   5  384.16   19.30
  -6   7  -5  381.36   19.20
  -5  -6   7  374.66   19.30
  -5  -6   7  373.96   19.30
  -7   0   7   -0.10    0.10
  -7   0   7    0.20    0.10
  -7   0   7   -0.10    0.20
  -7   7   0    0.00    0.20
  -7   7   0    0.30    0.20
  -7   7   0    0.00    0.20
   0  -7  -7    0.40    0.20
   0  -7   7    0.10    0.20
   0   7  -7    0.00    0.10
   0   7  -7    0.20    0.10
   0   7   7   -0.10    0.50
   0   7   7    0.00    0.10
   7  -7   0    0.10    0.20
   7   0  -7    0.20    0.20
   7   0  -7    0.00    0.10
   7   0  -7    0.00    0.20
   7   0  -7    0.00    0.10
   7   0   7   -0.10    0.20
   7   7   0    0.20    0.20
   7   7   0    0.00    0.10
   7   7   0   -0.10    0.20
   7   7  -2   93.19    4.80
   7  -2   7   90.39    4.70
   7  -2   7   89.99    4.80
   7   2  -7   94.69    4.70
  -7   2   7   95.79    4.80
   7   7  -2   94.89    4.70
  -7   7   2   88.59    4.70
  -7   7   2   93.19    4.80
  -7   7   2   95.59    4.80
  -2  -7  -7   83.09    4.70
  -2   7   7   90.79    4.70
   2   7  -7   91.29    4.60
   7  -7   2   90.59    4.70
   7   7  -2   90.99    4.70
   7   2  -7   93.19    4.60
   7   2  -7   83.99    4.70
  -2   7   7   91.19    4.70
   7   2  -7   88.69    4.70
   2  -7   7   87.49    4.80
  -7   7  -2   80.49    4.80
  -7   7  -2   87.49    4.70
   2   7   7   87.29    4.70
   2   7   7   90.49    4.70
  -2  -7   7   92.99    4.80
  -2  -7   7   90.99    4.70
   7  -2  -7   87.29    4.70
   7  -2  -7   77.19    4.70
  -7  -2   7   89.79    4.70
  -7  -2   7   88.69    4.70
  -2   7  -7   87.29    4.60
   7   2   7   84.99    4.80
  -7   7  -2   84.59    4.80
   7   7   2   87.69    4.80
   7   7   2   89.99    4.70
   7   7   2   78.09    4.70
   7   7   2   88.09    4.70
   4   7  -7   -0.10    0.10
   7  -4   7    0.20    0.30
  -7  -4  -7    0.30    0.20
   7   4  -7    0.30    0.20
   7   4  -7    0.20    0.20
   7  -7   4    0.00    0.20
   7   7  -4    0.10    0.20
   7   7  -4   -0.20    0.10
  -7   4   7    0.20    0.20
   7   4  -7    0.00    0.20
   7   4  -7    0.00    0.10
  -7   7   4    0.00    0.20
  -7   7   4    0.00    0.20
   4  -7   7    0.00    0.20
  -4   7   7    0.30    0.20
  -4  -7   7    0.30    0.20
  -7   7  -4    0.20    0.20
  -4  -7   7    0.20    0.20
  -4  -7   7    0.00    0.10
   4   7   7    0.20    0.20
   4   7   7    0.30    0.10
   4   7   7    0.30    0.20
  -7  -4   7    0.10    0.20
  -7  -4   7    0.20    0.20
   7  -4  -7   -0.10    0.20
   7  -4  -7   -0.20    0.20
  -7  -7   4    0.10    0.20
   7   4   7    0.00    0.20
  -7   4  -7    0.10    0.20
   7   7   4    0.20    0.30
   7   7   4    0.40    0.20
   7   7   4    0.10    0.20
   7   7  -6   41.50    2.30
   7  -7   6   39.90    2.40
   7  -6   7   42.10    2.50
   7   6  -7   40.80    2.30
   7   6  -7   41.10    2.30
  -7   6   7   40.70    2.30
  -7   6   7   42.70    2.40
   6  -7   7   41.30    2.40
  -7   7   6   41.90    2.30
  -7   7   6   41.80    2.40
   6   7  -7   41.40    2.30
  -6   7   7   39.60    2.30
  -6   7   7   40.90    2.40
   6   7   7   42.70    2.40
   6   7   7   40.70    2.30
  -7  -7   6   44.60    2.40
  -7  -6   7   44.70    2.40
   7   6   7   43.70    2.40
   7   7   6   43.90    2.40
   7   7   6   42.10    2.30
  -8   0   0 6480.45  350.76
   0  -8   0 6478.55  351.36
   0   0  -8 6699.53  342.47
   0   0   8 6677.83  342.37
   0   8   0 6592.14  351.46
   8   0   0 6625.74  350.76
   2   0   8    8.60    0.50
   8  -2   0    7.00    0.60
   8   2   0    7.60    0.60
   0   8  -2    8.40    0.50
   0   8   2    8.90    0.70
   0   8   2    8.00    0.50
   0  -8   2    9.10    0.60
   0  -8   2    7.30    0.50
  -2   0   8    7.90    0.60
   0   8  -4    4.50    0.30
   0   8  -4    4.80    0.40
   0   8  -4    4.20    0.30
   0  -8   4    3.90    0.40
  -4   0   8    3.60    0.40
  -4   0  -8    4.20    0.40
  -8   4   0    5.20    0.50
  -8   4   0    3.20    0.40
  -8   4   0    5.00    0.50
   8   4   0    5.10    0.30
   8   4   0    4.90    0.40
   4   0  -8    4.20    0.30
  -8   4   0    5.10    0.40
   8  -4   0    4.80    0.40
   8  -4   0    4.30    0.40
   8   4   0    4.70    0.40
   0   8   4    5.00    0.40
   0   8   6  393.06   21.30
   0   8   6  416.76   21.30
   6   0  -8  409.06   21.30
   6   0  -8  393.16   21.30
   6   0   8  387.76   21.30
   8  -6   0  397.96   21.30
   8   6   0  409.96   21.40
   8   6   0  418.06   21.30
   8   6   0  426.26   21.30
   0   8  -6  414.36   21.30
   0   8  -6  415.56   21.30
   0   8  -6  400.26   21.30
   0  -8   6  404.16   21.40
  -6   0   8  416.06   21.30
  -8   6   0  418.36   21.40
  -8   6   0  436.66   21.40
  -8   6   0  428.16   21.30
  -8   1   1   -0.10    0.10
  -1   8   1    0.20    0.10
   1   8  -1    0.50    0.10
   1   8  -1    0.00    0.10
   1  -1   8    0.50    0.30
   1  -1   8    0.10    0.10
  -1   8   1    0.20    0.10
   8   1  -1    0.20    0.20
  -1   8   1    0.70    0.30
   8  -1   1    0.00    0.10
   1   1   8    0.30    0.10
  -1   8  -1    0.00    0.20
  -1   8  -1    0.20    0.10
   8  -1  -1    0.00    0.20
   1   8   1    0.20    0.20
   1   8   1    0.00    0.10
  -1  -1   8    0.20    0.20
  -1  -1   8    0.10    0.10
  -1   8  -1    0.20    0.10
  -8   3   1    4.60    0.40
  -8   3   1    4.70    0.40
  -8   3   1    4.20    0.40
   8  -3   1    5.30    0.40
   1   8  -3    4.10    0.30
   3   1  -8    4.30    0.30
  -1   8   3    5.90    0.60
  -1   8   3    3.90    0.40
   1  -8   3    3.70    0.40
   8   3  -1    3.90    0.40
   1   8  -3    4.20    0.30
   3  -1   8    3.30    0.40
   8  -3   1    4.40    0.40
  -3  -1  -8    3.60    0.30
   8   3  -1    4.80    0.40
  -1   8  -3    4.80    0.40
   8   3   1    4.50    0.40
  -3  -1   8    3.80    0.40
   3  -1  -8    4.30    0.30
  -1   8  -3    4.40    0.30
   3   1   8    3.80    0.30
   8  -3  -1    4.50    0.40
   1   8   3    3.90    0.30
   8  -3  -1    4.20    0.30
   3   1   8    5.00    0.30
  -1  -8   3    4.70    0.40
  -1   8  -3    4.50    0.40
  -1  -8   3    4.30    0.40
   1  -8   5   40.80    2.20
   8   5  -1   39.70    2.20
   8   5  -1   39.20    2.10
   8   5  -1   39.10    2.20
  -8   5   1   39.30    2.20
   1   8  -5   36.80    2.10
   5   1  -8   36.90    2.10
  -8   5   1   40.10    2.10
  -8   5   1   38.70    2.20
  -5   1   8   36.70    2.10
   1   8  -5   38.70    2.10
  -5  -1  -8   33.80    2.10
  -1   8   5   42.50    2.30
   8  -5   1   39.40    2.20
   8  -5   1   38.40    2.10
   5   1  -8   40.50    2.10
  -8   5   1   35.40    2.10
   1   8  -5   39.10    2.10
   8  -5  -1   39.10    2.10
   8   5   1   41.80    2.20
   1   8   5   39.40    2.10
   1   8   5   39.80    2.10
   5  -1  -8   38.80    2.10
  -1  -8   5   40.70    2.20
  -1   8  -5   41.50    2.10
  -1   8  -5   39.90    2.10
   8  -5  -1   39.70    2.20
  -8   5  -1   43.20    2.10
  -8   5  -1   40.50    2.20
   8   5   1   40.90    2.20
   8   5   1   41.20    2.10
  -5  -1   8   38.80    2.10
   5  -1  -8   38.10    2.10
  -5   1  -8   33.60    2.10
  -1   8  -5   38.80    2.10
  -7   1   8   54.39    3.00
   7   1  -8   51.99    3.10
   8   7  -1   59.19    3.10
  -8   7   1   59.29    3.10
   7   1  -8   58.59    3.10
  -1   8   7   58.89    3.10
   7  -1   8   57.79    3.10
  -8   7   1   62.49    3.20
  -8   7   1   61.99    3.20
   1  -8   7   57.59    3.20
   7   1  -8   60.09    3.00
   7   1  -8   51.99    3.10
  -1   8   7   56.59    3.10
   8   7  -1   60.39    3.10
   1   8  -7   59.09    3.00
   7   1  -8   58.09    3.00
   8   7  -1   63.09    3.20
  -7   1   8   61.99    3.10
   8  -7   1   58.69    3.10
   8   7   1   59.29    3.20
  -1   8  -7   56.19    3.00
   8  -7  -1   57.89    3.10
  -1  -8   7   57.29    3.20
  -8   7  -1   61.59    3.10
  -8   7  -1   57.69    3.20
  -8   7  -1   55.79    3.20
   8   7   1   58.49    3.10
   1   8   7   53.99    3.10
   1   8   7   56.19    3.10
   7  -1  -8   57.19    3.10
   7  -1  -8   54.19    3.10
   8   7   1   57.99    3.10
   7   1   8   53.29    3.10
  -7  -1   8   57.39    3.10
  -7  -1   8   56.49    3.10
  -7   1  -8   48.00    3.10
   8   0   2    7.30    0.60
  -2   8   0    7.60    0.70
  -2   8   0    8.20    0.50
  -2   8   0    8.00    0.60
   0   2   8    9.80    0.70
   8   0  -2    8.80    0.60
   0  -2   8    8.50    0.60
   2   8   0    6.80    0.70
  -8   0   2   10.10    0.60
   0  -2   8    7.20    0.60
   2   8   0    8.80    0.50
   8   2  -2  262.87   13.50
  -8   2   2  267.57   13.50
  -8   2   2  260.87   13.50
   2  -8   2  259.87   13.50
  -2   8   2  264.07   13.50
  -8   2   2  273.37   13.60
  -2  -2  -8  232.78   13.50
   8   2  -2  268.57   13.50
   8  -2   2  251.17   13.50
   2   8  -2  267.57   13.50
  -2   8   2  260.57   13.50
   2  -2   8  253.07   13.50
   8  -2   2  250.67   13.50
  -2  -2   8  270.27   13.50
   8  -2  -2  253.97   13.50
  -2  -2   8  255.77   13.50
   2   8   2  261.17   13.50
   8   2   2  266.47   13.50
   2   2   8  264.27   13.50
  -2   8  -2  265.17   13.50
  -2   8  -2  271.67   13.50
  -2   8  -2  258.17   13.50
  -2  -8   2  223.28   13.50
  -8   4   2  139.89    7.10
   4  -2   8  132.09    7.20
   4   2  -8  136.09    7.10
  -2   8   4  137.49    7.10
  -2   8   4  134.19    7.20
   8   4  -2  138.39    7.10
   8   4  -2  145.29    7.10
   2   8  -4  140.79    7.10
  -8   4   2  124.79    7.10
   8  -4   2  133.69    7.10
   8   4  -2  137.99    7.20
   8  -4   2  133.19    7.20
   2  -8   4  135.19    7.20
  -8   4   2  140.89    7.20
  -8   4   2  135.29    7.20
  -4  -2  -8  119.49    7.10
   8  -4  -2  136.79    7.10
   2   8   4  141.69    7.10
   4  -2  -8  137.19    7.10
   8  -4  -2  137.99    7.20
   4  -2  -8  138.19    7.10
  -2   8  -4  142.09    7.10
   2   8   4  141.19    7.10
  -4  -2   8  130.99    7.10
  -2   8  -4  132.49    7.10
  -4   2  -8  121.39    7.10
  -2   8  -4  141.29    7.10
   8   4   2  142.59    7.20
   8   6  -2   20.60    1.20
   8   6  -2   19.40    1.10
   6  -2   8   18.10    1.20
   6   2  -8   20.50    1.10
   6   2  -8   19.40    1.00
   6   2  -8   18.90    1.00
  -8   6   2   18.70    1.20
  -6   2   8   21.50    1.20
   8  -6   2   20.10    1.10
  -8   6   2   18.50    1.10
  -8   6   2   19.50    1.20
  -8   6   2   17.70    1.10
   8   6  -2   19.90    1.10
  -6   2   8   17.70    1.10
   2  -8   6   19.90    1.20
  -2   8   6   19.30    1.10
   2   8  -6   20.20    1.10
  -6  -2  -8   16.60    1.20
  -6   2  -8   16.30    1.10
   2   8   6   18.80    1.10
   8   6   2   15.60    1.10
   8   6   2   18.50    1.20
  -2  -8   6   19.50    1.20
  -2  -8   6   18.60    1.10
  -2   8  -6   18.40    1.10
   2   8   6   19.10    1.10
   6  -2  -8   18.70    1.10
  -8   6  -2   17.60    1.10
  -8   6  -2   18.50    1.20
   8  -6  -2   20.00    1.20
   6   2   8   18.40    1.10
   8   6   2   20.50    1.10
  -6  -2   8   18.80    1.10
   6  -2  -8   17.60    1.10
  -3   8   1    4.30    0.40
  -3   8   1    5.40    0.40
   8   1  -3    4.30    0.40
   1  -3   8    4.00    0.40
   8  -1   3    3.80    0.40
  -8   1   3    4.80    0.40
   1  -3   8    3.70    0.40
  -1  -3  -8    4.20    0.30
  -8   1   3    3.70    0.30
   3   8  -1    4.30    0.30
  -8   1   3    4.50    0.40
  -8  -1   3    4.80    0.40
  -8  -1   3    4.40    0.40
   1  -3  -8    4.40    0.30
   8   1   3    4.60    0.40
   3   8   1    4.50    0.30
  -3   8  -1    4.10    0.40
   8  -1  -3    4.60    0.40
  -1  -3   8    4.10    0.40
  -3   8  -1    4.40    0.40
  -1  -3   8    3.90    0.40
   3  -8   3    0.00    0.20
   3  -3   8    0.60    0.20
  -8   3   3    0.30    0.20
   3   8  -3    0.10    0.10
  -8   3   3    0.10    0.20
  -3  -3  -8    0.30    0.20
  -3  -3  -8    0.20    0.10
   8   3  -3    0.20    0.10
   8   3  -3    0.00    0.10
   8  -3   3    0.10    0.20
  -3   8   3    0.10    0.10
  -3   8   3   -0.10    0.20
   8  -3   3    0.10    0.20
  -8   3   3    0.00    0.10
   3   8  -3    0.10    0.10
   8   3  -3    0.10    0.20
  -3  -3   8    0.20    0.20
   3   8   3    0.10    0.10
  -3  -3   8    0.00    0.10
   8  -3  -3    0.10    0.20
  -3   8  -3    0.10    0.10
  -3  -8   3    0.10    0.10
   3   8   3   -0.10    0.20
   3   3   8    0.20    0.20
   3   3   8    0.00    0.10
  -3   8  -3    0.00    0.10
   3  -3  -8    0.00    0.10
   3   8   3    0.00    0.10
   8   3   3    0.20    0.20
  -3   8  -3   -0.10    0.10
   8  -5   3  141.39    7.20
  -8   5   3  140.09    7.20
  -8   5   3  146.39    7.30
  -8   5   3  129.99    7.10
  -5  -3  -8  120.99    7.20
   3   8  -5  137.39    7.10
   8   5  -3  137.99    7.20
   5   3  -8  131.49    7.10
  -8   5   3  143.39    7.20
  -3   8   5  135.89    7.10
   5  -3   8  134.69    7.20
   5   3  -8  138.29    7.10
  -3   8   5  140.59    7.20
   5   3  -8  116.09    7.10
   8   5  -3  139.79    7.20
   8   5  -3  137.79    7.10
   3  -8   5  140.99    7.20
   8  -5   3  138.99    7.20
   8  -5  -3  140.49    7.20
   3   8   5  141.99    7.10
  -3  -8   5  133.89    7.20
  -3   8  -5  141.69    7.10
  -3   8  -5  137.69    7.20
  -5   3  -8  123.39    7.20
   5   3   8  136.19    7.20
   8   5   3  140.19    7.20
   8   5   3  140.79    7.10
  -5  -3   8  140.79    7.20
   5  -3  -8  126.39    7.10
   3   8   5  144.69    7.20
   5  -3  -8  139.09    7.20
   5   3   8  132.69    7.10
   3   8  -7   28.30    1.50
   8   7  -3   27.60    1.60
  -7   3   8   27.00    1.60
  -8   7   3   25.40    1.60
   8  -7   3   28.40    1.60
   7  -3   8   27.00    1.60
   7   3  -8   29.00    1.60
  -3   8   7   27.70    1.50
   7   3  -8   27.90    1.50
   7  -3   8   27.80    1.70
  -8   7  -3   26.90    1.60
   3   8   7   28.80    1.50
  -7  -3   8   27.80    1.60
   8   7   3   28.20    1.70
   8   7   3   24.60    1.50
  -7  -3   8   27.60    1.50
  -7   3  -8   23.90    1.60
  -3   8  -7   28.30    1.50
  -3  -8   7   30.00    1.60
  -3  -8   7   26.50    1.70
  -8   7  -3   26.20    1.70
   7  -3  -8   29.50    1.60
   3   8   7   28.90    1.60
   7   3   8   28.60    1.60
   8   7   3   28.70    1.50
  -8   0   4    4.50    0.40
   8   0  -4    6.10    0.50
  -8   0   4    4.70    0.40
   0  -4   8    4.60    0.40
  -8   0   4    5.20    0.40
   0  -4   8    4.10    0.40
  -4  -8   0    4.90    0.40
  -4   8   0    4.80    0.40
  -4   8   0    4.10    0.40
   0  -4  -8    4.60    0.40
   4   8   0    4.60    0.40
   8   0   4    4.90    0.40
   0  -4  -8    4.40    0.30
   8   2  -4  138.29    7.30
  -4   8   2  136.69    7.20
  -4   8   2  141.09    7.30
  -8   2   4  136.19    7.20
   8  -2   4  134.59    7.30
   8  -2   4  136.09    7.30
  -2  -4  -8  129.39    7.20
   4   8  -2  140.89    7.20
  -8   2   4  144.49    7.30
  -8   2   4  138.19    7.30
   8   2  -4  141.29    7.20
   4  -8   2  138.79    7.30
   2  -4   8  133.99    7.30
  -2  -4  -8  119.89    7.20
  -4  -8   2  139.59    7.20
   4   8   2  147.89    7.30
  -4   8  -2  145.09    7.20
  -4   8  -2  145.59    7.30
  -4   8  -2  134.89    7.30
  -2  -4   8  135.89    7.30
  -8  -2   4  146.19    7.30
  -8  -2   4  138.59    7.30
   4   8   2  142.29    7.20
   2   4   8  136.69    7.30
   8  -2  -4  135.99    7.30
  -8  -2   4  138.99    7.20
   8   2   4  138.89    7.30
  -2  -4   8  138.49    7.30
   8   4  -4  307.77   16.00
   8  -4   4  306.67   16.00
   8  -4   4  306.67   16.00
  -8   4   4  323.97   16.00
   8   4  -4  315.57   15.90
  -4   4   8  291.57   15.90
   8   4  -4  316.27   16.00
   4  -4   8  312.27   16.00
  -4   8   4  322.77   16.00
  -8   4   4  307.37   15.90
   4  -8   4  318.67   16.00
  -4  -4  -8  262.17   16.00
   4   4  -8  311.17   15.90
   4   8  -4  317.87   15.90
  -4  -4  -8  296.27   15.90
  -4   8   4  314.57   16.00
   4   4   8  302.27   15.90
  -4  -8   4  308.77   16.00
   4  -4  -8  286.87   15.90
  -4  -4   8  313.97   16.00
   8  -4  -4  316.67   16.00
  -8  -4   4  309.67   15.90
   4   4   8  304.67   16.00
  -4   8  -4  307.97   15.90
  -4  -4   8  309.37   16.00
   4   8   4  309.47   15.90
   4   8   4  317.47   16.00
   8   4   4  312.47   16.00
  -4   8  -4  309.17   16.00
  -4   8  -4  303.57   16.00
  -8  -4   4  304.07   15.90
  -4   4  -8  281.17   15.90
  -4   8   6  655.83   33.20
  -8   6   4  657.03   33.20
  -8   6   4  677.53   33.30
   4  -8   6  628.54   33.20
   4   8  -6  647.54   33.10
   8   6  -4  668.53   33.20
   8   6  -4  658.73   33.10
  -4   8   6  643.04   33.20
  -8   6   4  648.64   33.20
   6   4  -8  652.03   33.10
   8   6  -4  660.03   33.20
  -6   4   8  615.34   33.10
  -6   4   8  665.63   33.20
   6   4  -8  572.94   33.10
   6   4  -8  550.84   33.10
   8  -6   4  646.74   33.20
   6   4  -8  655.23   33.20
  -6  -4  -8  589.44   33.10
   6  -4   8  637.84   33.20
  -4   8  -6  661.23   33.10
   6  -4  -8  662.83   33.20
   6  -4  -8  599.04   33.20
  -6  -4   8  643.94   33.20
   8   6   4  653.33   33.30
   6   4   8  652.43   33.20
   8  -6  -4  660.23   33.30
   4   8   6  664.23   33.30
   4   8   6  666.23   33.20
  -8   6  -4  657.73   33.20
   8   6   4  650.73   33.10
  -4  -8   6  652.63   33.20
  -6   4  -8  552.44   33.20
   5  -8   1   39.00    2.10
   5   8  -1   39.60    2.10
  -1   5   8   36.30    2.00
  -1  -5  -8   35.80    2.10
  -8   1   5   39.70    2.20
  -8   1   5   34.90    2.10
   8  -1   5   39.60    2.20
   8   1  -5   39.80    2.20
   8   1  -5   34.90    2.00
   8   1  -5   38.20    2.10
   1  -5   8   38.80    2.20
  -5   8   1   38.40    2.10
  -5   8   1   39.00    2.20
  -5  -8  -1   37.80    2.10
  -1  -5  -8   34.90    2.10
  -8   1   5   36.90    2.10
  -8  -1   5   41.30    2.20
  -1  -5   8   40.00    2.10
  -8  -1   5   41.00    2.10
   1   5   8   34.40    2.10
  -5   8  -1   41.30    2.10
   1  -5  -8   37.40    2.10
  -5  -8   1   41.60    2.10
   1   5   8   36.40    2.00
  -1  -5   8   39.40    2.20
   8  -1  -5   35.20    2.10
   8   1   5   40.40    2.20
  -5   8  -1   39.40    2.20
  -5   8  -1   41.20    2.20
   5   8   1   40.20    2.10
   8  -1  -5   40.90    2.20
   5   8   1   41.70    2.10
   5   8   1   41.10    2.20
  -3  -5  -8  127.99    7.20
  -5   8   3  136.69    7.20
  -5   8   3  140.89    7.30
  -5  -8  -3  134.79    7.20
   8  -3   5  136.09    7.30
  -3  -5  -8  126.49    7.20
  -8   3   5  139.49    7.20
  -3   5   8  128.39    7.20
   8   3  -5  138.59    7.20
   8   3  -5  142.49    7.20
   3  -5   8  139.69    7.30
   5  -8   3  137.39    7.30
   5   8  -3  138.09    7.20
   8  -3   5  132.89    7.20
   8   3  -5  142.29    7.30
  -8   3   5  138.89    7.30
   8   3   5  137.39    7.30
   3  -5  -8  126.69    7.20
   5   8   3  141.09    7.20
   5   8   3  137.09    7.30
  -3  -5   8  137.29    7.30
  -5   8  -3  140.29    7.20
  -8  -3   5  142.99    7.20
  -5   8  -3  143.99    7.30
  -5   8  -3  140.39    7.30
  -8  -3   5  141.89    7.20
  -5  -8   3  138.89    7.20
  -3  -5   8  142.09    7.30
   5   8   3  146.29    7.20
   3   5   8  134.29    7.20
   8  -3  -5  141.09    7.30
   8   5  -5    0.20    0.20
   5  -8   5    0.50    0.20
  -8   5   5    0.30    0.30
   5   5  -8    0.20    0.10
   8  -5   5    0.30    0.20
   8  -5   5    0.30    0.20
  -5   8   5    0.20    0.20
  -5  -5  -8    0.20    0.20
   5   5  -8    0.20    0.10
   5   8  -5    0.00    0.10
   5  -5   8    0.00    0.20
   5   5  -8    0.00    0.20
  -8   5   5    0.00    0.20
  -5   8   5    0.10    0.20
   8   5  -5    0.00    0.20
   8   5  -5    0.40    0.10
   5   8   5    0.00    0.20
   8  -5  -5    0.30    0.20
  -5  -5   8    0.00    0.20
   5   8   5    0.00    0.30
   5   8   5    0.10    0.20
  -5  -8   5    0.00    0.10
   5  -5  -8    0.60    0.20
   8   5   5    0.10    0.20
  -5  -8   5    0.10    0.20
   5   5   8    0.10    0.20
  -8  -5   5    0.00    0.20
  -8  -5   5    0.30    0.20
  -5  -5   8    0.10    0.10
  -5  -5   8    0.10    0.20
  -5   5  -8    0.10    0.20
  -5   8  -5    0.30    0.20
   5   8  -7  108.49    5.60
  -8   7   5  107.49    5.70
  -8   7   5   97.69    5.70
  -8   7   5  107.09    5.80
   8   7  -5  114.49    5.80
   5  -8   7  107.69    5.70
  -7   5   8  109.19    5.80
   8  -7   5  111.59    5.70
   7   5  -8   93.59    5.60
   7  -5   8  105.99    5.70
   8   7  -5  112.69    5.60
   7   5  -8  112.59    5.70
  -5   8   7  107.99    5.70
  -5   8   7  110.49    5.80
  -8  -7   5  103.09    5.60
  -7   5  -8   96.19    5.80
   5   8   7  108.89    5.80
  -8  -7   5  103.39    5.60
  -7  -5   8  110.39    5.70
  -5   8  -7  103.99    5.60
   8   7   5  110.79    5.80
   7  -5  -8  116.39    5.70
   7  -5  -8   93.99    5.70
   7   5   8  111.79    5.70
   8   7   5  113.89    5.60
   8   7   5  108.99    5.70
   5   8   7  109.09    5.60
  -8   7  -5  106.79    5.70
  -5  -8   7  109.49    5.70
   5   8   7  107.99    5.70
   0  -6  -8  364.56   21.10
   6   8   0  420.96   21.10
  -6  -8   0  417.46   21.10
   0   6   8  375.46   21.10
  -6   8   0  425.66   21.10
  -6   8   0  419.26   21.20
   6   8   0  412.66   21.20
  -8   0   6  424.46   21.20
   8   0  -6  391.86   21.10
   6  -8   0  409.86   21.20
   0  -6   8  406.66   21.20
  -6   8   0  411.76   21.20
   8   0  -6  408.16   21.20
   8   0   6  395.06   21.20
   6   8   0  431.76   21.20
   6   8  -2   20.20    1.20
   8  -2   6   19.00    1.20
  -6   8   2   20.10    1.20
   8   2  -6   19.40    1.10
   6   8  -2   19.70    1.10
   2  -6   8   18.30    1.20
  -6   8   2   20.80    1.10
  -8   2   6   19.80    1.20
  -6  -8  -2   18.80    1.10
   8   2  -6   16.70    1.10
   6  -8   2   19.40    1.10
   8   2  -6   20.30    1.10
   8  -2   6   18.90    1.20
   8   2  -6   20.20    1.20
   8  -2  -6   20.70    1.20
   6   8   2   18.30    1.10
  -6   8  -2   18.00    1.20
  -8  -2   6   17.00    1.10
  -8  -2   6   19.20    1.10
  -6  -8   2   19.30    1.10
   2   6   8   17.50    1.10
  -2  -6   8   20.00    1.20
   8  -2  -6   16.60    1.10
   6   8   2   20.20    1.10
   2   6   8   16.70    1.40
  -2  -6   8   18.30    1.20
   8   2   6   18.60    1.20
  -6   8  -2   21.80    1.10
  -6   8  -2   18.20    1.20
  -2  -6   8   20.70    1.20
   6   8   2   19.10    1.20
   8   4  -6  660.03   33.30
   8   4  -6  638.74   33.30
  -8   4   6  669.03   33.30
  -6   8   4  638.54   33.30
   4   6  -8  641.34   33.20
  -8   4   6  629.34   33.20
  -6   8   4  659.93   33.30
  -4  -6  -8  587.94   33.30
   6  -8   4  639.44   33.30
   8  -4   6  617.54   33.30
   4  -6   8  663.73   33.30
   8   4  -6  657.63   33.20
   6   8  -4  648.84   33.30
   8  -4   6  644.94   33.30
   6   8  -4  652.33   33.20
  -6   8  -4  653.03   33.30
  -6   8  -4  655.73   33.30
   8  -4  -6  639.94   33.30
  -4  -6   8  666.23   33.30
  -6  -8   4  648.34   33.30
   4   6   8  632.44   33.30
   8   4   6  653.33   33.30
  -4  -6   8  555.94   33.30
  -8  -4   6  662.33   33.20
   6   8   4  655.93   33.40
   6   8   4  651.53   33.20
   6   8   4  664.63   33.30
   4  -6  -8  586.64   33.30
  -4  -6   8  661.63   33.30
  -6  -6  -8 2735.23  142.19
  -8  -6   6 2991.50  142.09
   6  -6  -8 2683.73  142.19
  -6   6  -8 2604.54  142.19
   1  -7   8   57.59    3.20
   7  -8   1   58.69    3.10
   7   8  -1   62.49    3.20
   7   8  -1   62.49    3.10
   7   8  -1   60.09    3.10
  -1   7   8   57.99    3.10
  -7   8   1   60.99    3.20
   8   1  -7   58.59    3.10
   8   1  -7   56.39    3.10
   8   1  -7   49.60    3.10
   8   1  -7   57.59    3.10
  -8   1   7   61.39    3.20
  -7   8   1   61.19    3.10
  -7   8   1   59.49    3.20
   7   8   1   55.49    3.20
   8  -1  -7   50.59    3.10
   1   7   8   56.99    3.10
  -8  -1   7   57.99    3.10
   8   1   7   53.69    3.10
  -7  -8   1   60.29    3.10
  -8  -1   7   55.09    3.00
  -8  -1   7   55.69    3.00
   7   8   1   58.39    3.10
   8  -1  -7   57.89    3.10
  -1  -7   8   56.89    3.20
  -1  -7   8   58.39    3.10
  -7   8  -1   55.29    3.20
  -7   8  -1   58.29    3.20
   7   8   1   57.89    3.10
  -7   8  -1   57.69    3.10
  -8   3   7   28.20    1.60
   3  -7   8   28.20    1.90
   3   7  -8   29.60    1.50
  -7   8   3   27.10    1.60
   7  -8   3   28.80    1.60
   8   3  -7   27.30    1.50
   8  -3   7   27.20    1.70
   8   3  -7   29.30    1.50
   8   3  -7   28.30    1.60
   3   7   8   29.00    1.70
  -7  -8   3   27.70    1.60
   8   3   7   29.20    1.60
  -8  -3   7   27.40    1.60
  -3  -7   8   24.20    1.60
  -3  -7   8   30.50    1.60
  -7   8  -3   24.70    1.60
   7   8   3   28.20    1.70
   7   8   3   27.00    1.50
   8  -3  -7   28.80    1.60
  -7   8  -3   25.00    1.70
   8  -5   7  112.79    5.80
   8   5  -7  109.29    5.90
   8   5  -7  112.09    5.70
   7   8  -5  111.29    5.70
  -8   5   7  110.09    5.90
   7  -8   5  109.49    5.80
   7   8  -5  109.89    5.80
  -7   8   5  108.89    5.80
  -7   8   5  108.39    5.90
   5  -7   8  108.49    5.80
   5   7  -8  107.99    5.80
   5   7  -8  109.59    5.70
   8   5   7  113.19    5.90
  -5  -7   8  105.69    5.80
  -5  -7   8  112.89    5.80
   5   7   8  108.89    5.80
   5   7   8  107.69    5.70
  -7  -8   5  109.79    5.80
  -7   8  -5  104.29    5.70
   7   8   5  111.49    5.90
   7   8   5  110.89    5.70
   7   8   5  105.29    5.80
   8  -5  -7  117.09    5.80
  -8  -5   7   95.79    5.70
  -8  -5   7  109.69    5.70
   8   7  -7    0.10    0.30
   8   7  -7    0.30    0.20
  -8   7   7    0.30    0.20
  -8   7   7    0.30    0.30
   7  -8   7    0.20    0.30
  -7   8   7    0.40    0.30
   8  -7   7    0.40    0.30
   7   8  -7    0.30    0.30
   7   8  -7    0.70    0.20
   7   7  -8    0.50    0.20
  -7   8   7    0.10    0.40
   7  -7   8    0.30    0.30
  -7   7   8    0.40    0.20
  -7   7   8    0.70    0.40
   7   7  -8    0.20    0.30
  -7   8  -7    1.10    0.30
  -7  -7   8    0.00    0.30
   7   7   8    0.70    0.40
   7   8   7    1.00    0.40
   7   8   7    0.20    0.20
  -7  -8   7    1.10    0.30
   8   7   7    0.60    0.30
  -8   0   8  362.46   19.90
  -8   0   8  370.76   19.90
  -8   0   8  414.66   20.00
  -8   8   0  386.96   20.00
  -8   8   0  394.66   20.20
   0  -8  -8  335.07   20.00
   0  -8   8  387.66   20.10
   0   8  -8  396.96   19.90
   0   8   8  366.66   20.00
   0   8   8  402.96   19.90
   8  -8   0  384.56   20.00
   8   0  -8  406.16   20.00
   8   0  -8  357.96   19.90
   8   0   8  374.06   20.00
   8   8   0  399.86   20.10
   8   8   0  396.16   19.90
   8   8   0  401.06   20.00
   8  -2   8   -0.20    0.70
   8   2  -8   -0.20    0.20
   8   2  -8    0.90    0.20
   8   2  -8    0.10    0.20
  -8   2   8    0.00    0.10
  -8   2   8    0.00    0.20
   8   8  -2    0.20    0.20
   8   8  -2    0.70    0.20
  -8   8   2   -0.10    0.20
  -8   8   2    0.70    0.30
  -8   8   2    0.00    0.20
  -2   8   8    0.10    0.20
   2   8  -8    0.40    0.20
   8   8  -2    0.10    0.20
   8  -8   2    0.30    0.20
   2   8  -8    0.20    0.10
  -2   8   8   -0.10    0.50
   8  -2   8    0.10    0.20
  -2   8   8    0.30    0.20
   2  -8   8   -0.10    0.20
   2   8   8   -0.10    0.40
   2   8   8   -0.10    0.10
   2   8   8    0.20    0.20
   8  -2  -8    0.20    0.30
   8  -2  -8    0.10    0.20
  -2   8  -8    0.10    0.10
  -8  -2   8    0.00    0.20
   8   2   8    0.40    0.20
  -2  -8   8    0.10    0.20
  -2  -8   8    0.00    0.30
  -2  -8   8    0.10    0.20
   8   8   2    0.20    0.30
   8   8   2    0.20    0.20
   8   8   2    0.10    0.20
   8  -4   8   76.69    4.20
   8   8  -4   78.09    4.20
   8   8  -4   79.09    4.10
   4  -8   8   74.89    4.20
   8   4  -8   79.59    4.20
  -8   8   4   77.29    4.10
  -8   8   4   77.49    4.20
   8  -4   8   70.29    4.10
   8  -8   4   72.79    4.20
   4   8  -8   75.99    4.10
   8   4  -8   76.79    4.10
  -4   8   8   76.89    4.10
  -8   8  -4   85.19    4.10
  -4  -8   8   80.69    4.20
   4   8   8   74.99    4.20
   4   8   8   73.39    4.10
   4   8   8   82.89    4.10
  -8  -4   8   77.09    4.10
  -4  -8   8   76.99    4.20
   8  -4  -8   73.09    4.20
   8  -4  -8   71.09    4.10
  -8  -8   4   84.19    4.20
   8   4   8   75.59    4.20
   8   8   4   77.59    4.20
   8   8   4   76.89    4.10
   8   8   4   88.09    4.20
   8   8  -6    0.20    0.20
   8  -6   8    0.00    0.30
  -8   6   8    0.10    0.20
  -8   6   8   -0.10    0.30
   8   8  -6    0.20    0.30
   8  -8   6    0.20    0.30
  -8   8   6    0.30    0.30
  -8   8   6    0.20    0.30
   6  -8   8    1.20    0.30
   6   8  -8   -0.40    0.30
   6   8  -8   -0.10    0.20
  -6   8   8    0.30    0.30
   8   6  -8    0.10    0.30
   8   6  -8    0.10    0.20
  -6  -8   8    0.10    0.10
   6   8   8    0.40    0.40
   6   8   8    0.10    0.20
  -6  -8   8    0.50    0.30
   8   6   8    0.40    0.40
  -8  -8   6    0.00    0.30
  -8   8  -6    0.10    0.20
   8   8   6    0.60    0.30
   8   8   6    0.20    0.20
   8   8   6    0.20    0.30
  -8   8   8 1902.11   94.89
  -8   8   8 1787.32   94.79
  -8  -8   8 1823.92   94.89
   8   8   8 1832.32   94.89
   9   1   0  134.79    7.30
   9  -1   0  134.09    7.30
  -1   0   9  133.09    7.20
  -1   0   9  143.69    7.20
   0   9  -1  139.59    7.20
   0   9  -1  130.89    7.20
   0   9   1  150.38    7.40
   0   9   1  135.29    7.20
   1   0   9  138.39    7.20
   9  -3   0   26.20    1.60
   9   3   0   28.40    1.60
   0   9  -3   28.70    1.50
   0   9  -3   28.60    1.50
   0   9   3   28.20    1.60
   3   0  -9   26.60    1.50
   3   0   9   28.90    1.60
   9  -3   0   29.00    1.60
  -3   0  -9   25.10    1.50
  -3   0   9   28.10    1.60
  -9   3   0   30.00    1.70
   5   0  -9    0.40    0.10
   9  -5   0    0.10    0.20
   9  -5   0    0.50    0.20
   9   5   0    0.30    0.20
  -9   5   0    0.40    0.20
  -9   5   0    0.60    0.30
  -9   5   0    0.00    0.20
  -5   0  -9    0.20    0.20
  -5   0   9    0.20    0.20
   0  -9   5    0.10    0.20
   0   9   5   -0.10    0.40
   0   9   5    0.00    0.10
   5   0  -9    0.20    0.20
   9   5   0    0.00    0.10
   9   5   0    0.00    0.20
   0   9  -5    0.30    0.10
  -9   7   0   11.90    0.80
  -9   7   0   11.10    0.90
  -7   0  -9   10.10    0.80
  -7   0   9   12.20    0.70
  -7   0   9   11.60    0.80
   0  -9   7   12.00    0.80
   0   9  -7   12.40    0.70
   0   9  -7   11.30    0.80
   7   0  -9   11.30    0.70
   7   0   9   12.40    0.80
   0   9   7   11.70    0.70
   0   9   7   11.30    0.70
   7   0  -9   12.30    0.80
   9   7   0   12.90    0.70
   9   7   0   11.20    0.80
   9   7   0   11.90    0.90
  -9   7   0   10.90    0.90
   9  -7   0   12.20    0.80
   1   9   0  133.29    7.20
   0   1   9  136.69    7.10
   0  -1   9  129.49    7.10
   0  -1   9  139.89    7.10
   9   0  -1  135.89    7.10
   9   0   1  133.19    7.10
   1   9   0  139.09    7.10
  -1   9   0  133.39    7.10
  -1   9   0  136.19    7.10
  -1   9   0  135.49    7.20
  -9   2   1   32.70    1.80
  -9   2   1   30.70    1.70
   1   9  -2   33.10    1.70
   1   9  -2   28.70    1.70
  -2  -1  -9   28.40    1.70
   9  -2   1   30.10    1.80
   9  -2   1   28.40    1.70
   9   2  -1   31.40    1.80
   2  -1   9   31.40    1.70
  -1   9   2   31.10    1.70
  -1   9   2   29.40    1.70
   2  -1   9   29.20    1.80
  -2  -1   9   32.80    1.70
   9  -2  -1   30.10    1.80
   9   2   1   31.70    1.80
   1   9   2   36.50    1.90
   1   9   2   31.90    1.70
   2   1   9   32.20    1.70
  -1   9  -2   31.80    1.70
  -1   9  -2   31.00    1.70
  -2  -1   9   29.70    1.70
   2  -1  -9   30.70    1.70
  -1  -9   2   29.20    1.70
  -1  -9   2   31.10    1.80
   1  -9   4  110.79    6.00
  -4  -1  -9  101.19    5.90
   4  -1   9  111.39    6.00
  -9   4   1  115.19    5.90
   9  -4   1  111.59    6.00
   9  -4   1  110.39    5.90
   9   4  -1  116.59    6.00
   9   4  -1  117.29    5.90
   9   4  -1  115.79    5.90
  -1   9   4  111.69    5.90
  -4   1   9  103.89    5.90
   1   9  -4  107.09    5.90
   4   1  -9  112.49    5.90
  -9   4   1  118.59    6.00
  -9   4   1  114.89    6.00
   1   9  -4  114.59    5.90
  -1   9  -4  112.99    5.90
  -1   9  -4  109.59    5.90
  -1   9  -4  117.49    5.90
  -4   1  -9   99.79    5.90
  -9   4  -1  116.99    5.90
   1   9   4  114.49    5.90
  -4  -1   9  112.69    5.90
  -1  -9   4  111.29    5.90
   4  -1  -9  112.89    5.90
   4   1   9  111.29    5.90
   9  -4  -1  114.39    6.00
   9  -4  -1  109.79    5.90
   9   4   1  118.79    6.00
  -1   9   6   62.69    3.40
   6   1  -9   61.49    3.30
   9  -6   1   63.39    3.50
   9  -6   1   62.79    3.40
   1   9  -6   58.39    3.30
  -9   6   1   59.69    3.50
   1  -9   6   62.49    3.50
  -9   6   1   63.89    3.40
  -9   6   1   66.39    3.60
   1   9  -6   60.19    3.30
   6   1  -9   62.99    3.40
   9   6  -1   62.29    3.50
   9   6  -1   63.39    3.30
   9   6  -1   62.99    3.40
   1   9  -6   64.49    3.30
  -6   1   9   60.09    3.30
   6   1  -9   64.39    3.30
  -6  -1  -9   52.29    3.40
  -1  -9   6   64.99    3.40
  -1   9  -6   61.19    3.30
  -9   6  -1   57.89    3.50
  -6  -1   9   62.69    3.30
   6   1   9   60.39    3.40
   1   9   6   64.49    3.30
  -1   9  -6   64.19    3.40
   9   6   1   67.19    3.50
   9   6   1   67.59    3.40
   9   6   1   67.59    3.40
  -6   1  -9   55.49    3.40
  -9   6  -1   68.29    3.40
   6  -1  -9   64.09    3.30
   1   9   6   64.99    3.40
   9  -6  -1   67.19    3.50
   9  -6  -1   62.89    3.30
  -1   9  -6   63.39    3.30
   6  -1  -9   64.09    3.40
  -9   6  -1   62.99    3.50
  -1   9   8    3.20    0.70
  -8   1   9    2.40    0.40
   9   8  -1    2.40    0.30
   9   8  -1    2.40    0.30
  -8   1   9    2.30    0.30
   9   8  -1    1.70    0.40
  -1   9   8    2.00    0.30
  -9   8   1    2.10    0.40
  -9   8   1    2.30    0.40
   9  -8   1    2.40    0.30
  -1   9   8    1.80    0.30
  -9   8   1    3.10    0.40
   8   1  -9    2.60    0.30
   8   1  -9    3.00    0.30
   8  -1   9    2.20    0.30
   1  -9   8    2.20    0.40
   1   9  -8    2.00    0.30
   8   1  -9    2.30    0.30
  -1   9  -8    2.50    0.30
  -1  -9   8    3.70    0.50
   8   1   9    2.60    0.40
  -8  -1   9    2.50    0.30
   9   8   1    2.60    0.40
  -9   8  -1    2.90    0.40
  -9   8  -1    3.10    0.50
   9   8   1    2.90    0.30
   9   8   1    3.60    0.40
  -8  -1   9    3.40    0.40
   1   9   8    5.50    1.00
   1   9   8    3.30    0.30
   1   9   8    2.60    0.30
   8  -1  -9    3.00    0.30
  -9   8  -1    2.80    0.40
   9  -8  -1    2.70    0.30
  -9   1   2   32.20    1.70
  -2   9   1   31.00    1.80
  -9   1   2   29.50    1.80
   9   1  -2   32.20    1.80
   1  -2   9   31.60    1.80
  -2   9   1   34.20    2.00
  -2   9   1   31.90    1.70
  -9   1   2   31.50    1.80
   2   9  -1   32.60    1.70
   1  -2   9   29.70    1.80
   9  -1   2   31.30    1.80
  -2   9  -1   33.40    1.70
  -2   9  -1   28.00    1.80
   2   9   1   32.70    1.90
   2   9   1   31.50    1.70
  -1  -2   9   33.40    1.80
  -2   9  -1   31.60    1.80
  -1  -2   9   30.70    1.80
   9  -1  -2   30.70    1.80
   9   1   2   30.80    1.80
   1   2   9   31.50    1.70
  -9   3   2   44.40    2.40
  -2   9   3   44.30    2.40
   2  -9   3   42.40    2.40
  -9   3   2   44.90    2.50
  -2   9   3   44.90    2.40
   2   9  -3   45.10    2.40
   9  -3   2   44.00    2.40
   9  -3   2   43.00    2.40
   9   3  -2   45.00    2.40
  -9   3   2   44.10    2.40
  -3  -2  -9   39.30    2.40
   9   3  -2   46.00    2.40
   3  -2   9   41.30    2.40
   9  -3  -2   44.50    2.40
   9   3   2   42.80    2.40
  -3  -2   9   42.90    2.40
   3  -2  -9   45.00    2.40
   3  -2  -9   42.20    2.30
  -2   9  -3   42.80    2.40
   3   2   9   43.20    2.30
  -2   9  -3   43.60    2.40
  -2   9  -3   44.10    2.40
   2   9   3   44.80    2.40
  -3  -2   9   42.50    2.40
  -5  -2  -9   24.30    1.70
   9  -5   2   29.30    1.70
   9   5  -2   29.50    1.70
   2  -9   5   28.80    1.70
   5  -2   9   27.30    1.70
  -9   5   2   28.10    1.70
   2   9  -5   29.50    1.60
  -9   5   2   30.20    1.60
  -9   5   2   29.70    1.60
   9  -5   2   28.10    1.60
  -2   9   5   29.00    1.60
   9   5  -2   29.40    1.60
   5   2  -9   28.90    1.60
   9   5  -2   29.30    1.60
  -9   5   2   28.80    1.70
   9  -5  -2   29.50    1.70
   2   9   5   29.60    1.60
   5  -2  -9   28.20    1.60
   5  -2  -9   27.10    1.50
  -2   9  -5   28.60    1.60
   2   9   5   27.40    1.60
  -9   5  -2   29.80    1.60
  -5   2  -9   24.40    1.60
  -2   9  -5   28.30    1.60
   5   2   9   27.00    1.60
  -2   9  -5   29.10    1.60
   9   5   2   27.30    1.70
  -5  -2   9   28.70    1.60
   9  -5  -2   28.20    1.50
   5   2   9   27.10    1.50
   2   9  -7  111.49    5.80
   2  -9   7  116.49    5.90
   9  -7   2  112.39    5.80
   7  -2   9  112.99    5.90
  -2   9   7  111.59    5.80
   7   2  -9  115.39    5.80
  -9   7   2  108.59    5.80
  -9   7   2  114.99    5.90
  -9   7   2  113.99    5.90
   7   2  -9  112.99    5.70
   7  -2   9  106.79    5.80
   9   7  -2  114.09    5.90
  -7   2   9  110.39    5.80
  -7   2   9  115.49    5.90
   9   7  -2  113.59    5.80
   7   2  -9  103.69    5.80
  -2   9  -7  111.09    5.80
   2   9   7  107.29    5.80
  -2  -9   7  115.49    5.90
  -7   2  -9   95.89    5.80
  -2  -9   7  106.49    5.90
   9   7   2  109.69    5.90
   7  -2  -9  110.59    5.80
   7  -2  -9   97.99    5.80
   9   7   2  110.39    5.80
   9   7   2  111.59    5.80
  -9   7  -2  107.49    5.90
  -7  -2   9  110.49    5.80
   7   2   9  108.39    5.80
   2   9   7  108.69    5.80
  -9   7  -2  107.59    5.90
   9   0  -3   28.90    1.70
   0   3   9   30.20    1.70
   0  -3   9   28.60    1.60
   9   0   3   27.70    1.70
  -9   0   3   28.80    1.70
   0  -3  -9   27.10    1.50
   0  -3   9   28.50    1.60
  -9   0   3   26.90    1.60
  -9   0   3   32.20    1.70
  -3   9   0   29.30    1.60
   3   9   0   29.70    1.60
  -3   9   0   29.30    1.60
  -9   2   3   45.20    2.40
   9   2  -3   45.50    2.40
   3   9  -2   46.30    2.40
   9   2  -3   44.90    2.50
  -3   9   2   45.50    2.40
  -9   2   3   44.60    2.40
  -9   2   3   46.60    2.50
  -3   9   2   44.50    2.40
   3  -9   2   45.10    2.40
   9  -2   3   45.60    2.40
   2  -3   9   42.20    2.40
  -2  -3  -9   43.10    2.30
   2  -3  -9   41.50    2.30
  -2  -3   9   43.70    2.40
   9   2   3   42.70    2.40
   2   3   9   43.80    2.40
  -9  -2   3   42.60    2.40
   3   9   2   43.40    2.40
   9  -2  -3   42.90    2.40
  -3   9  -2   43.60    2.40
  -2  -3   9   46.00    2.40
  -3   9  -2   43.70    2.40
  -3  -9   2   38.70    2.30
  -3   9  -2   41.80    2.40
   3   9  -4   28.40    1.60
   9  -4   3   28.30    1.70
   9  -4   3   28.50    1.60
  -9   4   3   29.40    1.60
  -3   9   4   29.50    1.60
  -3   9   4   28.50    1.70
   4  -3   9   26.40    1.70
  -9   4   3   31.30    1.80
  -9   4   3   27.40    1.70
   3  -9   4   30.60    1.70
  -4  -3  -9   25.80    1.70
   4   3  -9   28.30    1.60
   9   4  -3   29.50    1.70
   9   4  -3   30.30    1.60
   9   4  -3   31.00    1.60
  -4  -3   9   30.40    1.70
  -4   3  -9   26.90    1.60
  -3   9  -4   30.50    1.60
  -3   9  -4   30.90    1.70
  -3   9  -4   28.70    1.60
   9  -4  -3   29.30    1.70
  -4  -3   9   28.20    1.60
   3   9   4   29.50    1.60
   3   9   4   31.30    1.60
  -3  -9   4   28.20    1.60
   4  -3  -9   30.00    1.60
   4  -3  -9   28.40    1.60
   9   4   3   31.10    1.70
   4   3   9   27.80    1.60
  -3   9   6   85.39    4.50
  -9   6   3   78.69    4.50
  -9   6   3   88.49    4.70
   3   9  -6   85.29    4.50
   6   3  -9   87.39    4.50
   6   3  -9   85.29    4.50
   6   3  -9   79.99    4.50
   9  -6   3   86.49    4.60
   9   6  -3   89.49    4.60
   9   6  -3   90.89    4.60
   6  -3   9   85.19    4.70
  -9   6   3   86.39    4.60
   3  -9   6   87.69    4.70
   9  -6   3   85.19    4.60
  -9   6   3   82.89    4.70
   3   9   6   86.59    4.50
  -3  -9   6   84.09    4.60
   3   9   6   88.79    4.60
  -3   9  -6   86.39    4.60
  -6  -3   9   84.09    4.50
   9   6   3   89.19    4.50
  -6   3  -9   74.69    4.50
   6   3   9   84.59    4.60
  -3  -9   6   89.09    4.60
   9   6   3   88.39    4.70
   6  -3  -9   89.09    4.60
   9   6   3   89.89    4.60
   6  -3  -9   80.69    4.50
  -3   9   8   29.90    1.70
   3  -9   8   30.20    1.80
   3   9  -8   32.20    1.70
   9   8  -3   31.70    1.80
  -9   8   3   31.30    1.70
  -9   8   3   32.80    1.80
   9   8  -3   30.50    1.70
   9   8  -3   33.20    1.80
   8   3  -9   31.50    1.60
   9  -8   3   29.30    1.70
  -8   3   9   31.60    1.90
   8  -3   9   28.80    1.70
   8   3  -9   31.00    1.80
   8  -3   9   29.40    1.80
  -9   8  -3   30.80    1.90
   9   8   3   30.10    1.90
  -9   8  -3   28.10    1.80
   9   8   3   26.70    1.70
   9   8   3   32.20    1.80
  -3  -9   8   30.70    1.80
   8   3   9   29.50    1.80
  -8  -3   9   29.40    1.70
   8  -3  -9   26.50    1.70
   3   9   8   30.60    1.70
   9   8   3   31.60    1.70
   8  -3  -9   30.10    1.80
  -3   9  -8   30.20    1.70
  -9   8  -3   31.10    1.70
  -8  -3   9   30.00    1.70
   3   9   8   28.80    1.70
  -3  -9   8   31.40    1.80
  -9   1   4  115.19    6.00
  -4   9   1  114.69    6.00
  -1  -4  -9  105.79    5.90
   1  -4   9  113.79    6.00
   1  -4   9  113.69    6.00
  -9   1   4  108.19    6.00
   9   1  -4  114.59    6.00
   4   9  -1  119.89    6.00
  -4   9   1  115.49    6.00
   9  -1   4  108.49    6.00
  -9   1   4  116.19    6.00
  -9  -1   4  113.79    6.00
  -9  -1   4  114.49    6.00
  -4  -9   1  111.39    6.00
  -9  -1   4  109.89    6.00
   4   9   1  114.59    6.00
   9  -1  -4  116.39    6.00
  -4   9  -1  112.39    6.00
   1  -4  -9  109.29    5.90
  -1  -4   9  114.69    6.00
  -1  -4   9  112.59    6.00
   9   1   4  112.89    6.00
  -4   9  -1  117.89    6.00
  -4   9  -1  117.99    6.00
  -9   3   4   28.90    1.70
  -9   3   4   28.50    1.60
  -4   9   3   30.60    1.70
   9  -3   4   28.00    1.70
   9  -3   4   27.80    1.70
   3  -4   9   28.60    1.70
  -9   3   4   29.40    1.80
  -3  -4  -9   25.90    1.60
   9   3  -4   29.50    1.70
   9   3  -4   29.30    1.60
   4   9  -3   31.10    1.60
   4  -9   3   28.60    1.70
   9   3  -4   29.50    1.60
  -4   9   3   28.80    1.70
  -4   9  -3   32.00    1.60
  -4   9  -3   32.00    1.70
  -4   9  -3   29.30    1.70
  -9  -3   4   30.70    1.70
   4   9   3   29.10    1.60
   9  -3  -4   29.60    1.70
  -4  -9   3   30.80    1.70
  -9  -3   4   31.20    1.70
   4   9   3   31.90    1.70
  -3  -4   9   28.20    1.70
  -3  -4   9   29.90    1.70
   3   4   9   28.90    1.70
   9   3   4   31.00    1.70
   4  -9   5    3.70    0.50
   9   5  -4    2.90    0.40
   9  -5   4    4.10    0.40
  -9   5   4    3.60    0.50
  -4   9   5    3.60    0.40
  -9   5   4    3.70    0.40
   5   4  -9    4.00    0.40
  -9   5   4    3.70    0.50
   5   4  -9    3.30    0.40
   9  -5   4    2.90    0.40
  -4   9  -5    4.50    0.50
   4   9   5    3.60    0.40
   9   5   4    3.20    0.50
   5  -4  -9    3.40    0.30
  -4   9  -5    4.30    0.50
  -4  -9   5    4.00    0.40
  -5   4  -9    3.60    0.40
   5   4   9    3.80    0.40
   5   4   9    3.40    0.30
   4   9   5    3.40    0.40
  -5  -4   9    4.10    0.40
   4  -9   7   49.10    2.60
   7  -4   9   45.60    2.60
   7   4  -9   47.80    2.40
  -9   7   4   41.20    2.50
  -9   7   4   43.20    2.40
   4   9  -7   47.40    2.40
   7   4  -9   48.30    2.50
  -9   7   4   43.90    2.60
  -7  -4  -9   43.30    2.40
   9   7  -4   45.60    2.40
   9  -7   4   49.20    2.50
   9   7  -4   45.90    2.60
   9   7   4   45.40    2.60
   7  -4  -9   37.70    2.40
   7  -4  -9   49.90    2.50
   7   4   9   47.30    2.50
   4   9   7   44.90    2.60
   4   9   7   46.40    2.50
   4   9   7   43.20    2.50
   9   7   4   46.50    2.50
  -7   4  -9   41.20    2.50
  -9   7  -4   39.80    2.50
  -7  -4   9   47.10    2.50
  -4   9  -7   42.80    2.40
  -4  -9   7   43.20    2.50
   9   7   4   42.50    2.50
  -4  -9   7   51.79    2.60
   0  -5  -9    0.40    0.10
   0  -5   9    0.20    0.20
   0  -5   9    0.00    0.20
   5   9   0    0.10    0.20
  -5  -9   0    0.60    0.20
  -9   0   5    0.00    0.20
   0   5   9    0.80    0.70
  -9   0   5    0.20    0.20
   9   0  -5    0.30    0.20
  -5   9   0    0.60    0.20
  -5   9   0    0.30    0.20
   5   9   0   -0.10    0.20
  -9   0   5    0.40    0.20
   9   0   5    0.20    0.20
  -9   2   5   29.50    1.70
  -9   2   5   30.10    1.70
  -2  -5  -9   24.40    1.60
   5  -9   2   29.10    1.60
   9   2  -5   28.70    1.60
   9   2  -5   25.00    1.60
  -5   9   2   28.90    1.70
  -9   2   5   28.10    1.60
   9  -2   5   27.10    1.60
   5   9  -2   30.00    1.60
   2  -5   9   28.70    1.70
   9  -2   5   28.30    1.70
  -5   9   2   28.30    1.60
   9   2  -5   28.80    1.70
  -5   9  -2   28.40    1.70
  -9  -2   5   29.00    1.60
  -5   9  -2   28.60    1.60
   9  -2  -5   27.20    1.70
   9   2   5   29.70    1.70
  -2  -5   9   29.40    1.60
  -2  -5   9   28.20    1.70
  -5  -9   2   29.20    1.60
   2   5   9   27.20    1.60
  -5   9  -2   27.90    1.60
   5   9   2   29.60    1.60
  -9  -2   5   31.00    1.60
  -9  -2   5   29.70    1.60
   5   9   2   30.30    1.60
   4   5  -9    3.60    0.40
   4   5  -9    3.30    0.40
   9   4  -5    3.20    0.40
  -5   9   4    4.60    0.40
  -5   9   4    4.00    0.50
   9   4  -5    3.40    0.50
   4  -5   9    2.70    0.60
   9  -4   5    3.70    0.40
  -9   4   5    3.90    0.50
  -9   4   5    3.70    0.40
   9  -4   5    3.70    0.50
   5  -9   4    3.90    0.40
   4   5   9    3.90    0.40
  -5   9  -4    3.70    0.50
  -4  -5   9    4.10    0.40
   9   4   5    3.60    0.50
  -9  -4   5    3.90    0.40
  -5   9  -4    3.60    0.40
   5   9   4    3.80    0.50
   5   9   4    3.90    0.40
   5   9   4    3.70    0.40
  -9  -4   5    3.10    0.40
  -5  -9   4    3.80    0.40
   4  -5  -9    4.10    0.40
   5  -9   6  195.08   10.30
   6   5  -9  175.08   10.20
  -5   9   6  199.18   10.20
   6   5  -9  199.88   10.20
   5   9  -6  204.08   10.20
  -9   6   5  205.18   10.20
  -9   6   5  183.78   10.20
  -9   6   5  204.58   10.30
  -6  -5  -9  181.98   10.20
  -6   5   9  191.08   10.20
  -6   5   9  189.88   10.30
   9   6  -5  200.68   10.30
   6  -5   9  195.68   10.30
  -5   9   6  196.38   10.30
   6   5  -9  199.18   10.20
   9  -6   5  192.48   10.30
   9   6  -5  207.78   10.30
   9   6  -5  197.68   10.20
   9   6   5  197.48   10.30
  -9  -6   5  198.98   10.30
  -9  -6   5  196.28   10.20
   6   5   9  195.98   10.30
  -5   9  -6  208.48   10.20
  -6  -5   9  198.68   10.30
  -6  -5   9  193.78   10.20
   5   9   6  199.58   10.20
   5   9   6  212.78   10.30
   6  -5  -9  178.98   10.20
   9  -6  -5  195.68   10.30
  -6   5  -9  173.78   10.20
   5   9   6  202.78   10.30
  -9   8   5  178.48    9.00
  -9   8   5  178.78    9.10
   9   8  -5  174.08    9.00
   8   5  -9  172.98    9.00
   5   9  -8  170.48    9.00
   5  -9   8  164.58    9.10
  -5   9   8  168.48    9.00
   9   8  -5  173.88    9.10
  -8   5   9  175.88    9.10
   8   5  -9  172.88    8.90
   8  -5   9  171.18    9.10
  -5  -9   8  176.78    9.10
   5   9   8  168.98    9.10
  -5   9  -8  177.48    9.00
   9   8   5  182.58    9.10
   5   9   8  167.68    9.00
  -9   8  -5  186.28    9.00
  -5  -9   8  166.58    9.10
   8  -5  -9  169.18    9.10
   8  -5  -9  147.59    9.00
   8   5   9  168.78    9.10
   9   8   5  172.38    9.00
   9   8   5  174.28    9.10
  -8  -5   9  168.58    9.00
   6   9  -1   64.79    3.40
  -9   1   6   64.79    3.40
   9  -1   6   60.99    3.40
  -1   6   9   60.09    3.30
   9   1  -6   63.09    3.30
  -6   9   1   64.39    3.40
  -6   9   1   63.49    3.50
   9   1  -6   64.79    3.40
   9   1  -6   55.79    3.30
   6  -9   1   64.29    3.40
  -1  -6  -9   58.49    3.30
   6   9  -1   61.29    3.60
  -9   1   6   65.29    3.40
   1  -6   9   62.59    3.40
  -6  -9  -1   63.09    3.30
  -6   9  -1   67.99    3.50
   9  -1  -6   64.69    3.40
  -6  -9   1   64.09    3.40
  -6   9  -1   67.89    3.40
  -9  -1   6   65.09    3.40
   1  -6  -9   58.19    3.30
   6   9   1   64.39    3.40
   6   9   1   66.89    3.50
   1   6   9   60.09    3.40
   1   6   9   60.39    3.30
  -1  -6   9   59.99    3.50
   9   1   6   65.99    3.40
   9  -1  -6   57.29    3.40
  -6   9  -1   65.09    3.40
   6   9   1   65.89    3.50
  -1  -6   9   64.59    3.40
  -9   3   6   75.59    4.50
  -3   6   9   79.69    4.40
   9  -3   6   84.49    4.50
   9  -3   6   81.99    4.50
   6   9  -3   83.99    4.70
  -6  -9  -3   84.49    4.40
   6   9  -3   86.29    4.50
   6  -9   3   84.79    4.50
   3  -6   9   84.29    4.60
  -6   9   3   87.49    4.50
  -3  -6  -9   75.29    4.50
  -9   3   6   84.09    4.60
   9   3  -6   84.59    4.60
   9   3  -6   89.49    4.50
   9   3  -6   84.79    4.50
  -9   3   6   78.19    4.50
  -6   9  -3   89.99    4.60
  -6   9  -3   84.79    4.60
   6   9   3   89.79    4.60
   9  -3  -6   88.09    4.60
  -3  -6   9   84.79    4.50
  -6   9  -3   85.29    4.60
   6   9   3   85.59    4.50
  -3  -6   9   89.39    4.60
  -6  -9   3   87.99    4.50
   3   6   9   87.29    4.80
   9   3   6   89.99    4.60
  -9  -3   6   89.49    4.50
  -9  -3   6   87.69    4.50
   3  -6  -9   76.39    4.50
   5  -6   9  198.38   10.50
   5   6  -9  199.18   10.40
  -6   9   5  202.38   10.40
  -6   9   5  205.88   10.50
   9  -5   6  194.78   10.40
  -9   5   6  192.88   10.40
  -9   5   6  205.28   10.50
  -5   6   9  168.58   10.30
   9   5  -6  202.58   10.30
   9   5  -6  201.68   10.40
   9   5  -6  204.98   10.50
   5   6  -9  205.18   10.30
   6   9  -5  198.38   10.40
   9  -5   6  189.78   10.40
   6   9  -5  205.08   10.50
  -6   9  -5  207.78   10.40
   5  -6  -9  182.58   10.40
   9   5   6  200.18   10.50
  -5   6  -9  176.38   10.40
   5   6   9  197.08   10.40
   9  -5  -6  197.18   10.50
   6   9   5  197.78   10.40
  -5  -6   9  205.18   10.40
   6   9   5  209.98   10.40
  -6   9  -5  206.08   10.50
  -6  -9   5  209.28   10.40
  -5  -6   9  198.38   10.40
  -9  -5   6  203.08   10.40
   6   9   5  204.88   10.50
  -9  -5   6  195.88   10.40
   6   9  -7  147.59    7.80
   9  -7   6  140.29    7.70
  -9   7   6  147.79    7.70
  -6   9   7  142.39    7.70
   6   9  -7  150.18    7.70
   9   7  -6  148.29    7.80
   9   7  -6  150.88    7.70
  -6   9   7  143.29    7.80
  -7   6   9  149.29    7.80
   6  -9   7  141.79    7.80
  -9   7   6  156.98    7.80
   7   6  -9  146.19    7.60
  -9   7   6  134.69    7.60
   7  -6   9  147.29    7.80
   6   9   7  155.88    7.70
  -9  -7   6  147.49    7.60
  -9  -7   6  151.58    7.60
  -7  -6   9  151.88    7.80
  -6  -9   7  151.58    7.80
   6   9   7  145.59    7.70
  -7  -6   9  144.89    7.70
   7  -6  -9  125.69    7.70
  -6   9  -7  150.78    7.70
   6   9   7  143.29    7.80
   7   6   9  143.09    7.80
   9   7   6  148.19    7.80
   0   7   9   12.30    0.70
   7   9   0   11.50    0.90
   9   0  -7   10.40    0.80
  -7   9   0   11.00    1.00
   0   7  -9   14.00    0.80
  -7  -9   0   10.60    0.70
  -7   9   0    9.90    1.00
   0  -7   9   12.60    0.90
   7   9   0   11.50    0.70
   9   0   7   11.50    0.80
  -7   9   0   11.20    0.80
  -9   0   7   11.40    0.80
   7   9   0   11.70    0.80
  -7   9   2  113.79    5.80
   9   2  -7  109.89    5.70
   7   9  -2  111.79    5.80
  -2  -7  -9  102.09    5.70
   9   2  -7   97.19    5.60
   9  -2   7  112.09    5.70
  -2  -7  -9   99.29    5.60
   9  -2   7  106.69    5.70
   7  -9   2  112.09    5.70
   2  -7   9  112.19    5.80
   9   2  -7  116.69    5.60
  -9   2   7  113.49    5.70
  -7   9   2  106.69    5.70
  -7  -9  -2  106.79    5.60
   7   9  -2  111.99    5.70
  -7   9  -2  110.59    5.80
  -7   9  -2  108.09    5.80
   2   7   9   98.59    5.70
   2   7   9  106.39    5.70
   7   9   2  114.49    5.70
   7   9   2  109.29    5.70
   9  -2  -7   94.89    5.70
   9   2   7  107.59    5.70
  -9  -2   7  102.49    5.60
  -2  -7   9  112.59    5.80
  -2  -7   9  107.59    5.70
  -9  -2   7  110.09    5.70
   9  -2  -7  110.09    5.70
  -7  -9   2  106.29    5.70
   2  -7  -9   94.09    5.70
  -7   9  -2  112.59    5.70
   9   4  -7   48.70    2.50
  -7   9   4   44.20    2.50
   7   9  -4   45.20    2.40
   9  -4   7   47.90    2.50
   9  -4   7   45.40    2.70
  -9   4   7   41.80    2.40
   4   7  -9   46.50    2.40
  -9   4   7   47.00    2.60
   7  -9   4   48.30    2.50
   7   9  -4   45.00    2.60
  -7   9   4   47.10    2.60
   9   4  -7   48.20    2.40
   9   4  -7   42.50    2.40
   4  -7   9   49.00    2.60
   9  -4  -7   47.90    2.50
  -7   9  -4   41.80    2.50
  -4  -7   9   42.00    2.50
   7   9   4   45.00    2.60
   7   9   4   42.90    2.50
   9   4   7   46.30    2.50
  -7   9  -4   41.30    2.40
  -7   9  -4   39.80    2.50
  -4  -7   9   48.70    2.50
  -9  -4   7   38.00    2.40
  -9  -4   7   45.00    2.40
  -7  -9   4   42.70    2.50
   4   7   9   45.80    2.50
  -4  -7   9   49.80    2.50
   7   9   4   45.40    2.40
   4  -7  -9   40.40    2.50
  -9   6   7  149.79    7.70
   6  -7   9  143.69    7.80
   6   7  -9  148.29    7.80
  -9   6   7  150.98    7.80
   9  -6   7  143.09    7.80
   6   7  -9  148.39    7.70
   7   9  -6  146.69    7.70
   9   6  -7  153.58    7.70
  -7   9   6  147.89    7.70
   7   9  -6  150.28    7.80
   7  -9   6  145.29    7.80
  -7   9   6  143.59    7.80
   9   6  -7  149.09    7.80
  -7   9  -6  148.89    7.70
  -6  -7   9  145.59    7.80
  -6  -7   9  147.29    7.80
  -9  -6   7  145.39    7.70
  -7  -9   6  149.29    7.80
   9   6   7  145.39    7.80
  -6   7  -9  124.19    7.80
   6   7   9  148.49    7.80
   7   9   6  157.98    7.80
   7   9   6  147.39    7.70
   9  -6  -7  145.59    7.80
   7   9   6  149.09    7.80
  -9   8   7  206.48   10.80
   7  -9   8  206.98   10.90
   8  -7   9  205.78   10.90
   8   7  -9  210.98   10.80
   9   8  -7  208.18   10.90
   9   8  -7  209.98   10.80
   7   9  -8  204.98   10.90
   7   9  -8  214.08   10.80
  -7   9   8  211.88   10.90
   9  -8   7  207.58   10.90
  -8   7   9  192.18   10.80
   8   7  -9  208.28   10.70
  -9   8   7  205.38   10.90
  -8   7   9  210.58   10.90
   7   9   8  199.98   10.80
   7   9   8  199.88   10.90
   9   8   7  209.48   10.90
  -7  -9   8  209.58   10.90
  -7   9  -8  202.58   10.80
   8   7   9  205.38   10.90
   8   9  -1    2.50    0.30
  -1  -8  -9    1.40    0.30
   9  -1   8    2.10    0.40
   9   1  -8    2.40    0.30
   1   8  -9    1.90    0.20
  -1   8   9    2.10    0.30
  -8   9   1    2.70    0.30
  -8   9   1    2.60    0.50
  -8   9   1    2.10    0.40
   1  -8   9    2.10    0.40
   1   8  -9    1.70    0.30
  -9   1   8    2.70    0.40
   8   9  -1    2.50    0.40
   8   9  -1    2.50    0.40
  -9   1   8    2.20    0.30
   9   1  -8    2.10    0.30
   9   1  -8    2.00    0.30
  -1   8   9    4.40    0.90
   9   1  -8    2.80    0.40
   8  -9   1    2.40    0.30
  -9  -1   8    2.40    0.30
   9   1   8    2.50    0.40
  -1  -8   9    2.60    0.40
  -1  -8   9    2.80    0.40
   8   9   1    3.10    0.50
   8   9   1    2.70    0.30
   8   9   1    3.70    0.40
   9  -1  -8    2.40    0.40
   9  -1  -8    2.30    0.30
   1   8   9    3.00    0.30
  -9  -1   8    2.10    0.30
  -1   8  -9    3.10    0.20
  -8   9  -1    2.70    0.30
  -8   9  -1    3.60    0.50
  -1   8  -9    2.20    0.30
  -9  -1   8    3.30    0.40
   1  -8  -9    2.20    0.30
   1   8   9    5.60    1.10
  -8   9  -1    3.10    0.50
   8  -9   3   28.60    1.70
   8   9  -3   31.30    1.70
   9   3  -8   31.70    1.70
   3   8  -9   30.50    1.60
  -9   3   8   32.30    1.90
   8   9  -3   31.00    1.80
   3  -8   9   27.80    1.80
  -8   9   3   31.80    1.70
  -8   9   3   31.10    1.80
   9   3  -8   31.10    1.60
   9  -3   8   29.50    1.70
   9  -3   8   29.70    1.80
   9   3  -8   30.20    1.80
   9  -3  -8   28.00    1.70
  -3  -8   9   28.30    1.80
  -3  -8   9   32.40    1.80
   3   8   9   28.40    1.80
  -8   9  -3   30.90    1.70
  -8   9  -3   30.60    1.80
  -8   9  -3   28.60    1.80
  -9  -3   8   29.50    1.70
   8   9   3   30.30    1.80
   8   9   3   30.00    1.70
   8   9   3   31.10    1.70
   9  -3  -8   29.40    1.80
  -8  -9   3   30.10    1.70
  -3  -8   9   26.00    1.70
   9   3   8   29.80    1.80
   9  -5   8  176.28    9.20
   9   5  -8  178.48    9.10
   9   5  -8  174.38    9.00
   8  -9   5  168.28    9.10
   8   9  -5  173.58    9.20
   8   9  -5  177.18    9.10
  -8   9   5  174.98    9.10
  -8   9   5  168.38    9.20
   5  -8   9  169.48    9.20
   5   8  -9  170.08    9.00
  -9   5   8  169.18    9.10
  -9   5   8  181.68    9.20
   8   9   5  189.08    9.10
  -9  -5   8  173.88    9.00
   8   9   5  169.48    9.10
   9  -5  -8  170.98    9.20
   8   9   5  178.18    9.30
  -9  -5   8  164.48    9.00
  -8  -9   5  174.88    9.20
  -8   9  -5  180.48    9.10
  -8   9  -5  180.88    9.20
   5   8   9  168.38    9.20
   5   8   9  159.58    9.10
   9   5   8  171.38    9.20
  -5  -8   9  172.88    9.10
  -5  -8   9  170.98    9.10
  -9   7   8  218.08   10.90
  -9   7   8  198.88   10.80
  -8   9   7  205.78   10.80
  -8   9   7  207.08   10.90
   9  -7   8  208.28   10.90
   8   9  -7  203.78   10.80
  -7   8   9  198.88   10.80
  -7   8   9  204.48   10.90
   8   9  -7  211.98   10.90
   7  -8   9  205.58   10.90
   7   8  -9  209.38   10.90
   7   8  -9  208.58   10.80
   9   7  -8  209.78   10.90
   9   7  -8  211.88   10.80
   8  -9   7  208.38   10.90
  -7  -8   9  211.38   10.90
   8   9   7  209.68   10.90
   8   9   7  205.98   10.80
  -8   9  -7  209.98   10.80
   7   8   9  207.98   10.90
   9   7   8  206.08   10.90
  -8  -9   7  210.98   10.90
  -9  -7   8  184.38   10.70
  -9   0   9    0.30    0.10
  -9   0   9    0.00    0.10
  -9   0   9    0.20    0.30
  -9   9   0    0.00    0.20
  -9   9   0    0.10    0.30
  -9   9   0    0.50    0.30
   0  -9   9   -0.10    0.30
   0   9  -9    0.10    0.20
   0   9   9    0.10    0.80
   0   9   9    0.30    0.20
   0   9   9    0.10    0.20
   9  -9   0    0.10    0.20
   9   0  -9   -0.20    0.20
   9   0  -9    0.00    0.20
   9   0  -9    0.00    0.20
   9   0   9    0.20    0.20
   9   9   0   -0.10    0.30
   9   9   0   -0.10    0.20
   9   9   0    0.10    0.30
   9  -2   9  159.98    8.50
   9   2  -9  167.48    8.50
   9   2  -9  171.38    8.40
   9   2  -9  155.58    8.40
  -9   2   9  164.58    8.50
   9   9  -2  165.58    8.60
   9   9  -2  163.08    8.40
   9   9  -2  158.88    8.50
   2  -9   9  156.88    8.50
  -2   9   9  160.68    8.40
  -9   9   2  163.58    8.50
  -9   9   2  158.68    8.60
  -9   9   2  159.28    8.50
   9  -9   2  161.28    8.50
   2   9  -9  167.88    8.40
  -2   9   9  154.98    8.40
   9  -2   9  156.78    8.50
  -9   9  -2  164.08    8.60
  -9   9  -2  160.68    8.50
   2   9   9  155.78    8.40
   2   9   9  163.48    8.40
  -2  -9   9  161.18    8.50
  -2  -9   9  156.08    8.50
   9  -2  -9  161.38    8.50
   9  -2  -9  148.09    8.40
  -2   9  -9  165.38    8.40
  -9  -2   9  155.38    8.40
  -9  -2   9  164.78    8.50
   9   2   9  158.68    8.50
  -9   9  -2  163.18    8.50
   9   9   2  167.28    8.60
   9   9   2  157.08    8.40
   9   9   2  162.28    8.50
   9  -4   9    0.20    0.20
   9  -4   9    0.30    0.40
   9   4  -9    0.20    0.30
   9   4  -9    0.40    0.20
  -9   4   9   -0.10    0.20
  -9   4   9    0.30    0.30
  -9   9   4    0.40    0.30
  -9   9   4   -0.10    0.30
   9   9  -4   -0.10    0.30
   9   9  -4    0.00    0.20
   9   9  -4   -0.10    0.30
   4  -9   9   -0.20    0.30
   4   9  -9   -0.10    0.20
  -4   9   9    1.00    0.80
  -4   9   9    0.70    0.20
  -4   9  -9    0.40    0.20
  -4  -9   9    0.00    0.20
  -9   9  -4   -0.10    0.30
  -9  -4   9    0.30    0.20
   4   9   9    0.10    0.30
   4   9   9    0.00    0.40
   4   9   9    0.00    0.20
   4   9   9   -0.10    0.20
  -4  -9   9    0.30    0.30
  -4  -9   9    0.30    0.30
   9  -4  -9    0.10    0.30
   9  -4  -9    0.20    0.30
  -9   9  -4    0.20    0.20
   9   4   9    0.20    0.30
  -9   9  -4   -1.00    0.30
   9   9   4    0.40    0.30
   9   9   4    0.00    0.20
   9   9   4    0.10    0.30
   9   9  -6  142.79    7.40
   9   9  -6  141.99    7.30
   6   9  -9  132.89    7.30
   9  -6   9  136.49    7.40
  -9   6   9  143.39    7.40
   9   6  -9  137.89    7.30
   9  -9   6  139.79    7.40
  -9   9   6  139.89    7.30
  -9   9   6  144.59    7.40
   9   6  -9  139.19    7.20
   6  -9   9  139.29    7.40
  -6   9   9  128.19    7.30
   6   9  -9  140.29    7.20
  -6  -9   9  138.49    7.40
  -6  -9   9  140.19    7.40
   6   9   9  132.99    7.40
   6   9   9  129.59    7.20
  -9   9  -6  139.79    7.30
   9  -6  -9  136.99    7.40
  -6   9  -9  140.29    7.30
   9   6   9  137.19    7.40
  -9  -6   9  137.79    7.30
   9   9   6  141.39    7.40
   9   9   6  137.29    7.30
   9   9   6  145.99    7.40
   9   9  -8    0.00    0.30
   9  -8   9    0.30    0.30
   9   8  -9    0.50    0.30
   9   8  -9    0.40    0.20
  -9   8   9    0.60    0.30
  -9   8   9    0.40    0.40
   8   9  -9    0.40    0.30
   8   9  -9   -0.10    0.20
   9   9  -8    0.50    0.20
  -9   9   8    0.10    0.30
  -9   9   8    0.40    0.40
   8  -9   9    0.00    0.30
  -8   9   9    0.30    0.30
   9  -9   8    0.30    0.30
  -8   9   9    0.80    0.40
  -8  -9   9    0.10    0.30
   8   9   9    0.00    0.30
   9   8   9    0.80    0.40
  -9  -9   8    0.10    0.30
  -9   9  -8    0.40    0.20
   9   9   8    0.60    0.40
   0   0  10   -0.10    0.30
   0   0  10   -0.10    0.20
   0  10   0    0.10    0.30
   0  10   0   -0.10    0.10
   0  10   0    0.20    0.20
  10   0   0    0.00    0.20
   2   0  10  984.00   49.99
  10  -2   0  945.11   49.99
  10   2   0  993.20   49.99
   0  10  -2  964.40   49.90
  -2   0  10  933.91   49.99
   0  10  -2  967.20   49.90
   0  10   2  977.90   49.99
   0  10  -4  305.27   16.00
   0  10  -4  311.87   16.10
  -4   0  10  303.77   16.10
   0  10   4  312.37   16.10
   4   0 -10  312.37   16.00
   4   0  10  314.97   16.10
  10  -4   0  311.37   16.20
  10  -4   0  304.17   16.00
  10   4   0  315.97   16.20
  -4   0 -10  275.77   16.10
 -10   4   0  329.87   16.20
 -10   4   0  315.67   16.10
   0  10   6    1.00    0.60
  10   6   0    0.90    0.30
  10   6   0    1.10    0.20
  10   6   0    1.10    0.30
   0 -10   6    0.80    0.30
   0  10   6    1.40    0.20
   6   0 -10    0.90    0.20
   6   0 -10    1.00    0.10
   6   0 -10    1.20    0.20
  10  -6   0    0.80    0.30
  10  -6   0    1.00    0.20
   0  10  -6    1.20    0.20
 -10   6   0    1.20    0.30
 -10   6   0    1.10    0.30
 -10   6   0    1.10    0.40
  -6   0 -10    0.80    0.30
  -6   0  10    1.00    0.20
   0  10  -6    1.40    0.20
   0  10  -6    1.30    0.20
   0  10  -8  635.14   33.90
   0  10  -8  672.13   33.80
   0  10  -8  665.53   33.90
 -10   8   0  672.23   34.00
 -10   8   0  664.23   34.00
 -10   8   0  649.24   34.00
  10   8   0  688.83   33.90
  10   8   0  663.13   34.00
  10   8   0  673.13   33.90
   0  10   8  648.54   33.90
  -8   0  10  641.64   33.90
  -8   0  10  653.13   33.90
   8   0  10  617.74   33.90
  10  -8   0  646.04   33.90
   0  10   8  670.93   33.90
   8   0 -10  663.23   34.00
   8   0 -10  621.04   33.90
   0 -10   8  639.44   34.00
  -1  10   1  364.26   17.00
  -1  10   1  326.57   16.80
  10  -1   1  323.87   16.90
  -1  -1 -10  295.07   16.80
  10   1  -1  331.47   16.90
   1  10  -1  332.97   16.80
   1  -1  10  313.97   16.90
   1  -1  10  329.47   16.80
   1  10  -1  289.47   16.90
  -1  10   1  323.47   16.80
  -1  10  -1  332.77   16.80
  -1  -1  10  310.37   16.80
  -1  -1  10  331.57   16.80
  10   1   1  326.07   16.90
  10  -1  -1  330.27   16.90
   1   1  10  321.47   16.80
  -1  10  -1  319.57   16.80
   1  10   1  360.36   17.00
   1  10   1  326.87   16.80
  -1  10  -1  288.57   16.90
  -3  -1 -10  426.76   24.60
  -3   1  10  452.25   24.60
   3  -1  10  475.65   24.60
   3  -1  10  486.65   24.70
 -10   3   1  476.85   24.70
  -1  10   3  489.75   24.60
  10  -3   1  457.35   24.60
   1  10  -3  485.75   24.60
 -10   3   1  485.95   24.60
 -10   3   1  494.35   24.70
  10  -3   1  472.15   24.70
  10   3  -1  486.45   24.70
   1  10  -3  463.65   24.60
  -1  10  -3  483.65   24.60
  -1  10  -3  473.35   24.60
   3   1  10  484.85   24.60
  10  -3  -1  481.25   24.70
   3  -1 -10  478.35   24.60
  10  -3  -1  460.55   24.60
   1  10   3  490.85   24.60
  10   3   1  476.65   24.70
  -3  -1  10  477.55   24.70
  -1  10   5   78.39    4.10
   1 -10   5   76.59    4.20
   5  -1  10   75.79    4.20
  10   5  -1   79.29    4.10
 -10   5   1   80.29    4.30
 -10   5   1   80.39    4.30
  -5  -1 -10   70.59    4.20
  10  -5   1   76.89    4.20
  10  -5   1   75.79    4.10
   1  10  -5   74.69    4.10
   5   1 -10   76.99    4.10
 -10   5   1   80.79    4.20
   1  10  -5   80.99    4.20
  10   5  -1   82.79    4.20
  -5   1  10   75.39    4.10
   1  10   5   78.39    4.10
 -10   5  -1   81.09    4.20
   5  -1 -10   75.59    4.10
  -1  10  -5   84.39    4.20
   5  -1 -10   79.89    4.10
  -1  10  -5   81.59    4.20
  -1  10  -5   78.89    4.10
  10  -5  -1   78.79    4.20
  10  -5  -1   73.39    4.10
  10   5   1   76.29    4.20
  -5  -1  10   76.79    4.10
  -1 -10   5   78.69    4.20
  -5   1 -10   68.99    4.10
 -10   5  -1   85.59    4.30
   1  10  -7   13.40    0.70
   1  10  -7   12.90    0.70
  -1  10   7   12.00    0.80
  -7   1  10   10.90    0.70
  10   7  -1   12.30    0.80
   7   1 -10   13.10    0.80
 -10   7   1   13.20    0.80
 -10   7   1   13.80    1.00
  10  -7   1   11.80    0.80
  -7  -1 -10   11.20    0.90
  10   7  -1   13.80    0.90
   1 -10   7   11.60    0.90
  10   7  -1   12.90    0.80
   7   1 -10   12.90    0.70
   7   1 -10   11.90    0.70
 -10   7   1   12.80    0.90
   1  10  -7   11.50    0.70
  -1 -10   7   11.80    0.90
  -7  -1  10   11.40    0.70
  10   7   1   11.80    0.80
   7   1  10   11.10    0.80
  10  -7  -1   11.10    0.90
   1  10   7   11.50    0.80
  10   7   1   12.70    0.90
   7  -1 -10   11.90    0.80
   7  -1 -10   11.40    0.70
 -10   7  -1   11.40    0.80
  10   7   1   12.50    0.80
   1  10   7   11.90    0.80
  10  -7  -1   11.50    0.80
 -10   7  -1   10.40    0.90
 -10   7  -1   10.50    0.90
  -1  10  -7    9.70    0.80
  -7   1 -10    9.70    0.90
  -1  10  -7   11.60    0.70
  -1  10  -7   10.80    0.80
   1 -10   9  605.54   31.30
  10  -9   1  592.34   31.20
  -1  10   9  579.54   31.20
  10   9  -1  608.94   31.40
  10   9  -1  618.94   31.20
  10   9  -1  603.04   31.30
 -10   9   1  603.94   31.30
  -1  10   9  607.74   31.20
   9  -1  10  570.54   31.20
   9   1 -10  603.34   31.30
   9   1 -10  552.24   31.20
   9   1 -10  579.54   31.20
 -10   9   1  616.34   31.40
   1  10  -9  614.84   31.20
  -9   1  10  604.34   31.30
 -10   9   1  612.64   31.30
   1  10   9  583.64   31.20
  10   9   1  621.84   31.20
   9   1  10  549.15   31.40
 -10   9  -1  601.94   31.30
  -1  10  -9  622.24   31.20
 -10   9  -1  625.14   31.30
   9  -1 -10  624.84   31.30
   9  -1 -10  553.44   31.20
  10   9   1  639.64   31.40
  -9  -1  10  580.54   31.20
  -9  -1  10  622.44   31.30
   1  10   9  631.14   31.20
  -1 -10   9  601.64   31.30
 -10   9  -1  633.84   31.40
  10   9   1  624.44   31.30
  10   0  -2  981.00   50.89
   0  -2  10  954.20   50.79
   0  -2  10  978.80   50.79
  -2  10   0  993.50   50.79
   2  10   0  986.20   50.79
  -2  10   0 1017.30   50.99
 -10   0   2  988.00   50.89
   2  10   0 1010.00   50.89
  10   0   2  963.80   50.89
  -2  10   0  953.60   50.79
   2  -2  10    0.20    0.30
   2  10  -2    0.20    0.30
   2  10  -2    0.00    0.20
  -2   2  10   -0.20    0.70
  -2  10   2    0.10    0.40
  10  -2   2    0.10    0.20
  10  -2   2    0.00    0.20
 -10   2   2    0.10    0.20
 -10   2   2    0.20    0.20
  -2  -2 -10    0.20    0.20
   2  -2  10    0.20    0.20
 -10   2   2    0.20    0.20
  -2  10   2   -0.20    0.20
  10   2  -2    0.20    0.20
  -2  10   2    0.10    0.20
  -2  10  -2    0.20    0.20
  10  -2  -2    0.70    0.20
   2  10   2    0.80    0.50
  -2  10  -2    0.10    0.20
  -2  -2  10    0.20    0.20
  -2  -2  10    0.20    0.20
  10   2   2    0.10    0.20
   2  10   2    0.00    0.20
   2   2  10   -0.10    0.20
  -2  10  -2    0.10    0.20
 -10   4   2   53.09    2.80
  10  -4   2   50.09    2.80
  -4  -2 -10   44.30    2.70
  10   4  -2   52.69    2.70
  10   4  -2   50.99    2.70
   4  -2  10   43.30    3.10
   4   2 -10   50.49    2.70
  10  -4   2   50.99    2.70
 -10   4   2   51.99    2.70
   2 -10   4   51.49    2.80
  -2  10   4   51.39    2.70
 -10   4   2   50.69    2.80
  -2  10  -4   52.29    2.80
  -4  -2  10   51.19    2.70
   4  -2 -10   49.90    2.60
   2  10   4   51.49    2.70
  10   4   2   52.09    2.80
  -2 -10   4   49.40    2.80
  10  -4  -2   48.80    2.80
  10  -4  -2   48.80    2.60
  -2  10  -4   50.39    2.70
  -4   2 -10   45.20    2.70
   4   2  10   50.99    2.70
   4  -2 -10   51.29    2.70
   6  -2  10   65.99    3.90
  -6  -2 -10   62.99    3.90
  10  -6   2   74.89    3.90
 -10   6   2   71.49    3.80
 -10   6   2   70.99    3.90
  10  -6   2   69.49    3.80
  10   6  -2   73.79    3.90
  10   6  -2   75.89    3.80
   6   2 -10   73.59    3.80
  -6   2  10   67.19    3.80
   2 -10   6   72.39    3.90
 -10   6   2   66.79    3.80
 -10   6   2   76.49    4.00
   2  10  -6   75.29    3.80
  -2  10   6   72.39    3.80
  -2  10  -6   73.39    3.90
  10   6   2   76.09    3.90
  -6  -2  10   71.09    3.80
 -10   6  -2   73.99    3.90
  -2  10  -6   73.39    3.80
  10   6   2   73.69    3.80
 -10   6  -2   74.09    4.00
  -6   2 -10   64.29    3.80
   2  10   6   75.49    3.80
   2  10   6   75.89    3.80
   6  -2 -10   72.89    3.80
   6  -2 -10   69.69    3.80
  10  -6  -2   72.79    3.90
  10  -6  -2   66.99    3.80
  -2  10  -6   67.79    3.80
   6   2  10   71.59    3.80
  -2 -10   6   72.59    3.90
  10   8  -2    6.00    0.70
   2 -10   8    5.00    0.60
  -2  10   8    6.40    0.50
  10   8  -2    6.60    0.50
   8  -2  10    5.60    0.50
   8  -2  10    6.20    0.80
   8   2 -10    6.20    0.40
  -2  10   8    6.90    0.50
  -8   2  10    5.30    0.50
   2  10  -8    6.90    0.50
  10   8  -2    6.70    0.60
 -10   8   2    7.70    0.60
 -10   8   2    7.70    0.70
 -10   8   2    6.20    0.70
  10  -8   2    5.40    0.50
   8   2 -10    7.00    0.50
  -8   2  10    5.90    0.60
 -10   8  -2    7.20    0.70
 -10   8  -2    7.50    0.60
  -2  10  -8    7.50    0.50
  -8  -2  10    5.10    0.50
   2  10   8    5.90    0.50
   2  10   8    6.10    0.50
   8  -2 -10    5.70    0.60
   8  -2 -10    6.20    0.50
  -2 -10   8    6.60    0.60
  -8   2 -10    4.90    0.60
  -2 -10   8    5.50    0.60
 -10   8  -2    6.10    0.70
  10   8   2    6.20    0.70
  10   8   2    6.40    0.50
  10   8   2    6.60    0.60
   8   2  10    5.80    0.60
   1  -3  10  486.35   24.90
  -3  10   1  522.75   25.10
  -3  10   1  473.95   24.80
 -10   1   3  483.05   24.80
 -10   1   3  492.25   24.90
 -10   1   3  485.25   24.90
  -1  -3 -10  460.85   24.70
  -1   3  10  454.55   24.80
   3  10  -1  491.65   24.80
  -3  10   1  465.55   24.90
  10  -1   3  470.65   24.90
   1  -3  10  470.55   24.90
  10   1  -3  491.25   24.90
  -3  10  -1  480.25   24.90
  -3  10  -1  487.35   24.80
   3  10   1  491.65   24.80
  10  -1  -3  491.75   24.90
  10   1   3  485.15   24.90
 -10  -1   3  476.75   24.90
 -10  -1   3  486.45   24.90
  -1  -3  10  470.75   24.90
  -1  -3  10  481.15   24.90
   1   3  10  422.26   24.80
  -3  10   3   59.39    3.20
 -10   3   3   59.39    3.30
  10  -3   3   56.19    3.30
  10  -3   3   55.99    3.20
  10   3  -3   58.59    3.40
  10   3  -3   61.69    3.20
   3  -3  10   58.49    3.30
   3 -10   3   61.59    3.30
   3  10  -3   58.69    3.20
  -3  10   3   60.79    3.20
 -10   3   3   61.69    3.20
  -3  -3 -10   53.39    3.20
 -10   3   3   63.89    3.30
  -3  10  -3   60.29    3.20
  -3  10  -3   61.69    3.20
  10  -3  -3   58.09    3.30
  -3  -3  10   56.19    3.20
   3  10   3   62.79    3.20
  -3  10  -3   58.39    3.20
  -3 -10   3   57.29    3.20
   3  -3 -10   56.39    3.10
  10   3   3   60.79    3.30
   3   3  10   59.79    3.20
  -3  -3  10   63.39    3.20
  10   5  -3  172.58    8.80
  -3  10   5  172.28    8.70
  10   5  -3  174.88    8.70
  -5  -3 -10  140.59    8.70
  -3  10   5  169.88    8.80
 -10   5   3  171.38    8.80
  10   5  -3  167.28    8.70
  10  -5   3  165.48    8.80
  10  -5   3  164.58    8.70
   5   3 -10  169.08    8.70
   3  10  -5  172.58    8.70
   3 -10   5  169.98    8.80
 -10   5   3  166.48    8.80
   5  -3  10  166.68    8.80
 -10   5   3  170.18    8.70
   3  10   5  174.28    8.70
   5   3  10  166.18    8.70
  10   5   3  170.58    8.80
   5   3  10  158.08    8.70
   3  10   5  171.98    8.70
  -5  -3  10  166.38    8.70
  -3 -10   5  167.78    8.70
  10  -5  -3  166.38    8.80
  -3  10  -5  171.58    8.70
   5  -3 -10  167.28    8.70
   5  -3 -10  155.28    8.70
  -5   3 -10  146.79    8.70
  -3  10  -5  162.28    8.70
  -3  10  -5  170.08    8.80
 -10   7   3   78.49    4.20
   3 -10   7   76.29    4.30
 -10   7   3   86.29    4.40
 -10   7   3   80.39    4.30
   3  10  -7   81.29    4.20
   7   3 -10   73.69    4.10
  10   7  -3   77.39    4.20
  -3  10   7   76.59    4.20
   7   3 -10   73.89    4.20
   7  -3  10   75.69    4.30
  10   7  -3   76.99    4.20
   7   3 -10   76.19    4.20
  10  -7   3   74.99    4.20
  10   7  -3   81.39    4.30
  10  -7  -3   78.39    4.30
  10   7   3   85.19    4.30
   7  -3 -10   80.69    4.30
  -7  -3  10   78.99    4.20
 -10   7  -3   81.39    4.20
 -10   7  -3   79.79    4.40
  -3  10  -7   82.99    4.20
  -3  10  -7   82.09    4.30
   7   3  10   76.59    4.20
   3  10   7   79.39    4.20
   7  -3 -10   72.79    4.20
  -3 -10   7   78.49    4.30
  10   7   3   83.29    4.30
  10   7   3   81.09    4.20
   3  10   7   83.59    4.20
  -3 -10   7   79.29    4.30
  10   9  -3  118.29    5.90
  10  -9   3  109.69    5.90
  -3  10   9  112.39    5.80
 -10   9   3  116.09    5.90
   9  -3  10  104.99    5.80
   3  10  -9  115.79    5.80
  -3  10   9  111.49    5.80
   3 -10   9  106.79    5.90
   9   3 -10  115.39    5.90
   9   3 -10  115.09    5.80
  10   9  -3  115.19    5.80
   9  -3  10  107.99    5.90
 -10   9   3  111.79    5.90
  10   9  -3  116.59    6.00
  -9   3  10  115.19    5.90
   3  10   9  110.59    5.80
  -3 -10   9  112.79    5.90
  10   9   3  110.99    6.00
   9  -3 -10   94.19    5.80
 -10   9  -3  105.39    5.90
  -3 -10   9  106.39    5.90
  -9  -3  10  106.39    5.80
  -3  10  -9  108.79    5.80
  10   9   3  108.79    5.80
  10   9   3  112.39    5.90
   9  -3 -10  107.19    5.90
  -9  -3  10  104.79    5.80
 -10   9  -3  111.39    6.00
 -10   9  -3  108.69    5.80
   3  10   9  106.99    5.80
   9   3  10  105.69    5.90
  10   0   4  315.87   16.30
   0  -4  10  319.07   16.30
  10   0  -4  308.57   16.40
 -10   0   4  321.97   16.30
 -10   0   4  310.47   16.30
  -4  10   0  317.07   16.20
  -4  10   0  309.17   16.30
   0  -4 -10  294.77   16.20
   4  10   0  319.27   16.20
   0  -4  10  309.57   16.30
  10   2  -4   51.79    2.80
  10  -2   4   49.40    2.80
  -2  -4 -10   47.00    2.70
  -4  10   2   53.89    2.80
   4 -10   2   53.99    2.80
 -10   2   4   50.69    2.80
 -10   2   4   53.69    2.90
 -10   2   4   55.09    2.90
   2  -4  10   51.99    2.90
  -4  10   2   52.29    2.80
   4  10  -2   50.89    2.80
   4  10   2   53.59    2.80
  -4  10  -2   53.19    2.80
  -4 -10   2   52.49    2.80
  -2  -4  10   51.19    2.80
  -4 -10   2   44.20    2.70
  10   2   4   50.39    2.90
 -10  -2   4   53.29    2.80
 -10  -2   4   51.49    2.80
  -4  10  -2   52.19    2.90
   2  -4 -10   48.40    2.70
  -4  10  -2   51.29    2.80
  -2  -4  10   50.79    2.80
   4   4 -10    0.00    0.20
   4 -10   4    0.40    0.50
  -4  10   4    0.00    0.20
   4  -4  10    0.10    0.30
  10   4  -4    0.20    0.20
 -10   4   4   -0.20    0.20
  -4  -4 -10    0.20    0.10
   4  10  -4    0.20    0.20
  10   4  -4   -0.10    0.20
  -4  -4 -10    0.00    0.30
  10   4  -4    0.30    0.30
   4  10  -4    0.00    0.10
  10  -4   4   -0.20    0.20
  10  -4   4    0.00    0.20
  -4 -10   4   -0.30    0.20
   4   4  10    0.00    0.20
  -4  -4  10    0.10    0.20
  -4  -4  10    0.00    0.20
  -4   4 -10    0.30    0.20
   4  10   4    0.20    0.20
  10  -4  -4    0.30    0.30
 -10  -4   4    0.10    0.20
 -10  -4   4    0.50    0.20
  10   4   4    0.10    0.20
  -4  10  -4    0.30    0.30
   4  10   4   -0.80    0.30
   4   4  10    0.10    0.20
  -4  10  -4    0.10    0.20
   4  10   4    0.10    0.20
  -4  10  -4    0.00    0.20
 -10   6   4  292.17   14.50
 -10   6   4  272.97   14.40
   6   4 -10  277.87   14.40
   4 -10   6  280.47   14.40
   4  10  -6  278.87   14.30
 -10   6   4  296.97   14.50
  10  -6   4  280.07   14.40
  10   6  -4  275.67   14.40
  10   6  -4  278.27   14.30
  10   6  -4  292.77   14.50
   6  -4  10  281.37   14.40
  -6  -4 -10  253.67   14.30
  -4  10   6  284.77   14.40
   6   4 -10  262.77   14.30
 -10   6   4  257.07   14.30
  10  -6   4  280.77   14.40
  -4  10   6  270.87   14.40
  10  -6  -4  272.47   14.40
   6  -4 -10  251.87   14.30
   4  10   6  273.17   14.30
  -6   4 -10  240.38   14.40
  -4 -10   6  273.07   14.40
  -6  -4  10  282.77   14.40
   6  -4 -10  314.37   14.50
  10   6   4  277.07   14.50
   6   4  10  269.67   14.30
  -4  10  -6  278.77   14.30
  -4  10  -6  279.07   14.40
  -4  10  -6  272.57   14.40
   4  10   6  282.67   14.40
   6   4  10  269.77   14.40
  10  -8   4  205.28   10.80
  10   8  -4  209.38   10.80
  10   8  -4  209.58   10.70
  10   8  -4  206.08   10.70
   8  -4  10  197.18   10.80
  -8   4  10  190.18   10.60
   8   4 -10  216.38   10.70
  -8   4  10  215.88   10.80
   4  10  -8  209.88   10.70
 -10   8   4  202.38   10.80
   8   4 -10  211.08   10.60
   4 -10   8  202.18   10.80
 -10   8   4  207.78   10.70
  -4 -10   8  207.78   10.80
  10   8   4  184.18   10.70
  10   8   4  206.08   10.70
   8   4  10  199.88   10.80
   8  -4 -10  204.88   10.80
  10   8   4  215.68   10.80
  -4 -10   8  205.18   10.80
  10   8   4  206.58   10.80
 -10   8  -4  211.28   10.90
   4  10   8  199.98   10.80
   4  10   8  195.28   10.70
   4  10   8  208.48   10.80
 -10   8  -4  219.58   10.70
   8  -4 -10  189.68   10.70
  -4  10  -8  207.88   10.70
  -8  -4  10  198.88   10.70
   5  10  -1   79.89    4.20
   1  -5  10   85.29    4.40
   1  -5  10   77.59    4.30
 -10   1   5   78.09    4.20
  -1  -5 -10   69.59    4.20
  10  -1   5   75.89    4.30
  10   1  -5   77.19    4.30
 -10   1   5   83.89    4.30
 -10   1   5   76.89    4.30
  -5  10   1   80.79    4.30
  -5  10   1   80.09    4.20
  -5 -10  -1   81.59    4.20
  10   1   5   76.09    4.30
  -5  10  -1   81.19    4.30
  -5 -10   1   78.89    4.20
   5  10   1   77.19    4.20
  -5  10  -1   81.09    4.20
 -10  -1   5   75.79    4.20
 -10  -1   5   83.69    4.30
  10  -1  -5   78.39    4.30
  -5  10  -1   78.79    4.30
  -1  -5  10   80.19    4.30
 -10  -1   5   79.69    4.20
   1   5  10   74.19    4.20
   1   5  10   85.49    4.30
 -10   3   5  167.38    8.70
   5  10  -3  167.88    8.60
  -3  -5 -10  156.58    8.60
   5 -10   3  169.68    8.70
  10  -3   5  161.28    8.70
  10   3  -5  171.38    8.70
  10  -3   5  159.28    8.70
  -5  10   3  172.98    8.70
  -5  10   3  177.58    8.90
 -10   3   5  171.68    8.80
   3  -5  10  166.38    8.70
 -10   3   5  170.38    8.70
  -3  -5 -10  138.59    8.60
  10   3  -5  169.18    8.70
   3  -5 -10  152.68    8.60
  -5  10  -3  170.98    8.70
  10   3   5  161.78    8.70
  10  -3  -5  164.28    8.70
   5  10   3  164.28    8.60
 -10  -3   5  174.28    8.70
  -3  -5  10  166.38    8.70
  -3  -5  10  166.58    8.70
  -5  10  -3  166.38    8.70
  -5 -10   3  168.58    8.70
 -10  -3   5  162.58    8.60
   3   5  10  158.68    8.70
 -10  -3   5  166.08    8.70
  -5  10  -3  170.68    8.70
   5  -5  10  402.76   20.50
  -5  10   5  394.66   20.50
  -5  10   5  404.46   20.50
  10   5  -5  400.46   20.50
  -5  -5 -10  350.66   20.40
   5   5 -10  336.17   20.40
 -10   5   5  386.66   20.50
   5   5 -10  387.26   20.40
 -10   5   5  414.76   20.50
   5 -10   5  391.46   20.50
  10  -5   5  390.06   20.50
  10  -5   5  390.36   20.50
  10   5  -5  402.96   20.50
   5  10  -5  410.76   20.40
  10   5  -5  408.36   20.40
 -10  -5   5  397.16   20.40
  -5  -5  10  401.46   20.50
  -5   5 -10  354.96   20.40
  10   5   5  407.16   20.60
   5  10   5  400.26   20.40
   5  10   5  404.16   20.50
   5   5  10  396.26   20.50
   5  10   5  396.06   20.60
  -5  -5  10  397.66   20.50
  10  -5  -5  406.86   20.50
  -5  10  -5  404.26   20.50
 -10  -5   5  404.46   20.50
  -5 -10   5  402.66   20.50
  -5  10  -5  407.86   20.40
  -5  10  -5  400.06   20.50
   5  -5 -10  364.96   20.40
 -10   7   5  217.38   11.40
  -5  10   7  214.68   11.30
  10   7  -5  219.98   11.40
  10   7  -5  220.48   11.30
  10   7  -5  217.58   11.40
   7   5 -10  228.98   11.30
  10  -7   5  225.08   11.40
  -5  10   7  223.38   11.40
 -10   7   5  209.28   11.30
 -10   7   5  226.58   11.50
   7  -5  10  218.48   11.40
   5  10  -7  220.48   11.30
   5 -10   7  218.38   11.40
  -7   5  10  203.88   11.30
   7   5 -10  216.58   11.40
  -7  -5  10  218.48   11.40
   7   5  10  220.98   11.40
 -10  -7   5  207.28   11.30
   5  10   7  221.08   11.30
 -10  -7   5  218.18   11.30
 -10   7  -5  216.38   11.30
  -7   5 -10  193.58   11.40
   5  10   7  217.88   11.50
   5  10   7  220.98   11.40
  -5  10  -7  220.68   11.30
  -5 -10   7  221.58   11.40
  10  -7  -5  228.28   11.50
  10   7   5  216.58   11.60
   7  -5 -10  197.48   11.30
  10  -9   5  111.09    6.10
  -5  10   9  109.59    6.00
  -9   5  10  106.69    6.00
   9   5 -10  116.39    6.10
  -9   5  10  119.49    6.10
  10   9  -5  111.79    6.00
   5  10  -9  117.39    6.00
  10   9  -5  116.99    6.10
   5 -10   9  114.49    6.10
  10   9  -5  117.09    6.10
 -10   9   5  114.39    6.10
   9   5 -10  117.69    6.00
 -10   9   5  118.69    6.20
   9  -5  10  114.69    6.10
  -9  -5  10  111.69    6.00
   9  -5 -10  115.19    6.10
  -5 -10   9  115.49    6.10
   5  10   9  107.19    6.00
   5  10   9  115.99    6.10
 -10   9  -5  113.59    6.20
   5  10   9  111.79    6.10
  10   9   5  111.09    6.00
  10   9   5  114.49    6.10
   9   5  10  109.79    6.10
  -5  10  -9  116.99    6.00
  -5 -10   9  117.29    6.10
 -10   9  -5  113.89    6.00
  10   9   5  111.59    6.20
   0   6  10    0.80    0.90
   0   6 -10    2.80    0.50
   0  -6 -10    1.10    0.20
  -6  10   0    1.10    0.20
   6  10   0    1.20    0.20
  -6 -10   0    1.00    0.20
 -10   0   6    1.10    0.20
 -10   0   6    1.30    0.30
 -10   0   6    0.70    0.30
  -6  10   0    0.70    0.30
  10   0   6    1.30    0.30
   0  -6  10    1.20    0.30
   0  -6  10    1.10    0.30
   6  10   0    1.30    0.40
  10   0  -6    1.30    0.30
  10  -2   6   71.29    4.00
  -2  -6 -10   68.49    3.90
  -6 -10  -2   73.29    3.90
  -6  10   2   72.79    4.00
  10   2  -6   76.69    4.00
   2  -6  10   70.79    4.00
 -10   2   6   68.49    3.90
 -10   2   6   73.79    4.00
   6 -10   2   73.39    4.00
   6  10  -2   73.19    3.90
  10   2  -6   72.49    3.90
  -6  10   2   75.09    3.90
   2   6  10   70.99    3.90
   2  -6 -10   67.49    3.90
  -6  10  -2   73.09    4.00
  10  -2  -6   73.49    4.00
  10   2   6   74.69    4.00
   6  10   2   77.29    3.90
   6  10   2   78.19    4.00
  -6  10  -2   74.49    4.00
   6  10   2   74.99    4.10
  -6 -10   2   75.39    3.90
 -10  -2   6   71.49    3.90
  -2  -6  10   76.09    4.00
  -6  10  -2   76.09    3.90
  -2  -6  10   72.09    4.00
 -10  -2   6   75.09    4.00
  -4  -6 -10  246.98   14.30
  10  -4   6  275.67   14.40
  10   4  -6  282.97   14.40
  10   4  -6  283.87   14.30
  -6 -10  -4  264.97   14.30
   6 -10   4  278.07   14.50
   4  -6  10  273.97   14.40
 -10   4   6  287.17   14.40
  -6  10   4  278.87   14.30
  -6  10   4  282.57   14.40
  10  -4   6  273.37   14.40
  -4   6  10  254.47   14.20
 -10   4   6  252.87   14.30
  10   4  -6  273.97   14.30
   6  10  -4  280.67   14.30
   6  10   4  274.87   14.60
   6  10   4  281.47   14.30
   6  10   4  288.47   14.40
  10  -4  -6  274.67   14.40
  -4  -6  10  277.37   14.40
  -4  -6  10  284.97   14.40
  -6  10  -4  280.17   14.30
  -6  10  -4  273.17   14.40
  -6  10  -4  266.47   14.40
  10   4   6  274.57   14.40
  -6 -10   4  280.87   14.40
 -10  -4   6  282.07   14.30
   4   6  10  271.77   14.40
 -10  -4   6  282.27   14.30
  -6  10   6   -0.10    0.20
  10  -6   6    0.10    0.30
  10   6  -6    0.30    0.20
  10   6  -6    0.20    0.30
   6  10  -6    0.20    0.20
 -10   6   6    0.70    0.40
  -6  10   6    0.40    0.30
  -6   6  10    0.40    0.20
   6 -10   6    0.00    0.30
 -10   6   6   -0.20    0.20
   6   6 -10    0.10    0.20
   6   6 -10    0.10    0.20
  -6  -6 -10    0.20    0.20
   6   6 -10   -0.10    0.20
   6  -6  10    0.30    0.30
  10   6  -6    0.40    0.30
   6  10   6    0.30    0.40
   6  -6 -10    0.40    0.30
  -6  -6  10    0.10    0.30
  -6  10  -6    0.20    0.30
  -6  -6  10    0.10    0.20
  -6  -6  10    0.60    0.30
   6   6  10    0.30    0.30
  -6  10  -6    0.40    0.20
  10  -6  -6    0.00    0.30
 -10  -6   6    0.20    0.20
   6  10   6   -0.10    0.20
   6  10   6    0.30    0.30
  10   6   6    0.20    0.30
  -6 -10   6    0.30    0.30
  -6   6 -10    0.10    0.30
 -10  -6   6    0.10    0.20
   6 -10   8 1113.59   55.39
  10  -8   6 1116.69   55.39
   8   6 -10  906.51   55.19
  -8   6  10 1078.79   55.39
  -6  10   8 1055.99   55.29
  10   8  -6 1079.49   55.29
   8   6 -10 1113.19   55.29
  10   8  -6 1093.29   55.39
 -10   8   6 1048.00   55.29
 -10   8   6 1116.39   55.39
   8   6 -10 1089.39   55.19
   6  10  -8 1121.39   55.19
  10   8  -6 1078.19   55.29
  -6  10   8 1076.49   55.39
   8   6 -10  904.11   55.19
   8  -6  10 1108.49   55.39
   6  10   8 1078.39   55.39
  -6  10  -8 1119.79   55.29
  10   8   6 1068.09   55.49
  -8  -6  10 1106.19   55.29
 -10  -8   6 1046.50   55.29
 -10  -8   6  909.81   55.29
   8   6  10 1075.09   55.39
  -6 -10   8 1071.19   55.29
   6  10   8 1085.09   55.29
   6  10   8 1097.59   55.29
 -10   8  -6 1112.79   55.29
   7  10  -1   13.90    0.80
   7 -10   1   11.60    0.80
  10   1  -7   13.70    0.80
   7  10  -1   13.90    0.90
  -7  10   1   11.50    0.90
  -1   7  10   12.20    0.70
  10   1  -7   12.90    0.90
   1  -7  10   11.10    0.80
  10  -1   7   12.40    0.90
 -10   1   7   12.90    0.90
  -1  -7 -10   11.50    0.80
  -7  10   1   13.10    0.80
  -7 -10  -1   12.50    0.80
 -10  -1   7   11.10    0.80
  -7  10  -1   11.20    0.80
  -7 -10   1   12.20    0.80
   1   7  10   11.30    0.70
   7  10   1   12.30    0.80
  -7  10  -1   11.20    0.90
   7  10   1   12.10    0.90
   1   7  10    9.60    1.00
  10  -1  -7   11.90    0.90
  -7  10  -1   10.40    0.90
   7  10   1   11.50    0.80
  10   1   7   11.70    0.90
   1  -7 -10   10.30    0.80
  -1  -7  10   12.10    0.90
  -1  -7  10   11.80    0.90
   7  10  -3   78.99    4.30
  -3  -7 -10   70.49    4.10
 -10   3   7   79.99    4.30
  10  -3   7   74.59    4.30
   7 -10   3   79.69    4.20
  -3   7  10   73.29    4.10
  10   3  -7   78.49    4.10
  -3  -7 -10   70.29    4.10
   3  -7  10   77.89    4.20
 -10   3   7   76.89    4.20
  10   3  -7   80.09    4.20
  10  -3   7   74.79    4.20
  -7  10   3   75.59    4.30
  -7  10   3   79.79    4.20
   7  10  -3   80.39    4.20
  10   3  -7   78.99    4.20
   7  10   3   83.79    4.20
  10   3   7   79.69    4.30
  -3  -7  10   80.49    4.20
  10  -3  -7   81.99    4.20
  -7  10  -3   82.29    4.30
 -10  -3   7   80.49    4.20
   3   7  10   78.69    4.20
  -7  10  -3   81.29    4.30
  -3  -7  10   79.19    4.20
   3  -7 -10   70.59    4.20
  -7  10  -3   80.99    4.20
  -7 -10   3   77.09    4.20
   7  10   3   82.59    4.30
 -10  -3   7   72.29    4.10
   7  10   3   79.59    4.20
  -5  -7 -10  194.08   11.40
  10   5  -7  221.08   11.50
 -10   5   7  215.58   11.40
  -7  10   5  219.68   11.40
  -7  10   5  219.28   11.50
   7 -10   5  226.18   11.50
  10  -5   7  224.88   11.40
   5  -7  10  218.68   11.50
  10   5  -7  220.88   11.30
 -10   5   7  223.28   11.50
   5   7 -10  223.08   11.40
   7  10  -5  221.18   11.50
   7  10  -5  220.78   11.40
  10   5  -7  217.58   11.40
  -5   7  10  208.48   11.30
  10  -5   7  215.28   11.40
  -7  10  -5  214.18   11.50
  -7  10  -5  215.28   11.50
  -7  10  -5  217.08   11.40
  -7 -10   5  214.48   11.40
   7  10   5  212.98   11.60
   7  10   5  223.08   11.40
   5   7  10  220.08   11.50
  10  -5  -7  225.08   11.50
  10   5   7  222.78   11.50
  -5  -7  10  231.88   11.40
  -5  -7  10  218.08   11.50
   7  10   5  223.58   11.40
 -10  -5   7  222.38   11.40
   5  -7 -10  190.48   11.40
   7   7 -10   93.69    5.10
   7   7 -10   95.99    5.00
  10   7  -7   94.19    5.10
   7  10  -7   97.69    5.20
  10  -7   7   99.49    5.10
  -7  10   7   96.29    5.20
 -10   7   7  100.79    5.00
 -10   7   7   96.39    5.20
   7 -10   7  101.69    5.20
  -7  10   7   93.59    5.10
  10   7  -7   88.19    5.10
  10   7  -7   94.89    5.00
   7  -7  10   98.49    5.20
   7  10  -7   95.39    5.00
 -10   7   7   91.79    5.10
  10  -7  -7  100.79    5.20
  -7 -10   7   93.19    5.10
  -7  -7  10  103.09    5.10
  -7   7 -10   80.29    5.20
   7  10   7   96.99    5.20
  10   7   7   98.69    5.20
  -7  10  -7   90.79    5.00
   7  10   7   94.09    5.00
   7  10   7   90.09    5.10
   7   7  10   96.49    5.10
  -7  -7  10   86.59    5.10
 -10  -7   7   96.59    5.00
   9   7 -10  107.39    5.60
  -9   7  10  107.79    5.60
  10  -9   7  104.89    5.60
  -7  10   9  105.79    5.60
   9   7 -10  104.99    5.40
   7 -10   9  104.99    5.60
   7  10  -9  100.99    5.60
   7  10  -9  102.39    5.40
 -10   9   7  102.79    5.50
  -7  10   9   90.49    5.50
  10   9  -7  105.09    5.60
  10   9  -7  104.49    5.50
 -10   9   7  102.99    5.60
   9  -7  10  104.59    5.60
  -7 -10   9  107.79    5.60
   7  10   9  101.49    5.60
   7  10   9   97.79    5.50
  10   9   7  106.79    5.60
   9   7  10  103.59    5.60
  -7  10  -9  103.19    5.50
 -10   9  -7  103.19    5.50
  -8  10   0  685.43   34.00
   8  10   0  665.63   33.90
   0   8  10  601.44   33.80
  -8 -10   0  672.73   33.80
  10   0   8  639.14   33.90
  10   0  -8  661.43   33.90
  10   0  -8  596.44   33.80
 -10   0   8  673.73   33.90
  -8  10   0  670.53   33.90
  -8  10   0  661.63   33.90
   8  10   0  681.93   34.00
   0  -8 -10  564.84   33.80
   0  -8  10  656.03   33.90
   0  -8  10  677.03   33.90
   0   8 -10  680.43   33.90
   8  10   0  669.33   33.80
  -8  10   2    6.10    0.70
  -2  -8 -10    5.00    0.50
  10  -2   8    5.80    0.60
  -8  10   2    6.60    0.60
   8  10  -2    6.00    0.60
   8  10  -2    6.80    0.50
 -10   2   8    7.40    0.70
  10  -2   8    6.10    0.70
   2  -8  10    5.60    0.60
   8 -10   2    5.60    0.60
  10   2  -8    5.60    0.60
  10   2  -8    6.20    0.50
  -8  10  -2    6.60    0.50
   8  10   2    6.40    0.70
   8  10   2    5.90    0.50
   8  10   2    6.60    0.60
  10  -2  -8    5.80    0.60
  10  -2  -8    6.80    0.80
  -2  -8  10    6.50    0.60
  -8  10  -2    8.40    0.70
  -8  10  -2    6.30    0.70
   2   8  10    6.60    0.60
  10   2   8    6.50    0.60
  -8 -10   2    6.40    0.50
   2  -8 -10    5.10    0.50
 -10  -2   8    5.60    0.50
  -2  -8  10    5.60    0.60
  10   4  -8  207.58   10.70
  10   4  -8  207.88   10.70
  10   4  -8  207.48   10.60
  10  -4   8  197.38   10.70
  -8  10   4  216.08   10.70
 -10   4   8  215.48   10.80
   4   8 -10  208.68   10.60
 -10   4   8  193.58   10.70
   8 -10   4  203.98   10.70
   8  10  -4  209.48   10.80
   8  10  -4  210.98   10.70
  10  -4   8  199.18   10.70
  -4   8  10  173.78   10.60
   4  -8  10  197.58   10.80
  -8  10   4  207.18   10.80
   4  -8 -10  172.18   10.70
   8  10   4  209.08   10.80
   8  10   4  212.98   10.70
  -4  -8  10  211.58   10.70
  -8  10  -4  215.18   10.70
  -8  10  -4  205.18   10.80
   4   8  10  203.58   10.70
  10  -4  -8  205.88   10.70
 -10  -4   8  190.58   10.60
 -10  -4   8  208.18   10.70
  10   4   8  202.98   10.80
   8  10   4  204.98   10.70
  -8 -10   4  214.28   10.80
  -8  10  -4  199.38   10.80
  -4  -8  10  206.18   10.70
  -4  -8  10  210.28   10.70
   6   8 -10 1105.19   56.09
   6   8 -10 1085.09   56.19
  10  -6   8 1105.29   56.29
   8 -10   6 1110.99   56.29
   8  10  -6 1108.59   56.19
   6  -8  10 1076.89   56.29
  -8  10   6 1045.30   56.19
  -8  10   6 1110.19   56.29
   8  10  -6 1104.89   56.29
 -10   6   8 1126.39   56.29
  10   6  -8 1079.19   56.09
  10   6  -8 1105.19   56.29
 -10   6   8 1039.10   56.19
  -6  -8  10 1109.49   56.19
  -8  10  -6 1091.69   56.29
   8  10   6 1074.79   56.19
 -10  -6   8  994.10   56.09
 -10  -6   8 1100.39   56.09
   6   8  10 1058.19   56.29
  -8 -10   6 1090.89   56.19
  -8  10  -6 1093.09   56.19
  10   6   8 1088.59   56.29
   8  10   6 1079.29   56.29
  -6  -8  10 1075.99   56.29
   8  10   6 1098.79   56.19
  10  -6  -8 1096.79   56.29
 -10   8   8   -0.10    0.20
   8 -10   8   -0.10    0.30
  -8  10   8    0.20    0.20
   8  10  -8    0.10    0.20
  -8  10   8    0.30    0.30
   8   8 -10    0.30    0.20
  10  -8   8    0.40    0.30
  -8   8  10    0.10    0.40
   8  -8  10    0.30    0.30
  10   8  -8    0.20    0.30
 -10   8   8    0.80    0.40
  10   8  -8    0.20    0.20
   8  10  -8    0.20    0.30
   8   8 -10    0.20    0.30
  -8  -8  10    0.50    0.30
   8   8  10    0.00    0.30
  -8 -10   8    0.30    0.30
   8  10   8   -0.40    0.20
 -10  -8   8    0.30    0.20
  10   8   8    0.30    0.30
  -8  10  -8    0.40    0.20
   9  10  -1  612.24   31.30
   9  10  -1  624.04   31.30
  -9  10   1  621.94   31.40
  -9  10   1  593.74   31.40
  10   1  -9  551.64   31.30
  10   1  -9  517.65   31.20
  10  -1   9  576.14   31.30
   9  10  -1  600.34   31.40
   9 -10   1  606.14   31.30
  -1   9  10  604.54   31.20
 -10   1   9  571.24   31.20
 -10   1   9  603.44   31.30
  10   1  -9  619.84   31.30
   1   9 -10  651.03   31.20
  -9  10   1  605.34   31.30
   1  -9  10  601.54   31.40
  10   1  -9  593.94   31.20
   9  10   1  626.64   31.30
  -9  10  -1  594.44   31.40
  -9  10  -1  622.14   31.40
  -1  -9  10  600.04   31.40
  -1  -9  10  594.44   31.30
 -10  -1   9  578.04   31.20
 -10  -1   9  633.44   31.30
   9  10   1  610.24   31.40
  -9  10  -1  637.14   31.30
  10   1   9  587.34   31.30
  -1   9 -10  641.04   31.20
  10  -1  -9  601.54   31.30
   1   9  10  618.34   31.30
   9  10   1  624.04   31.30
   9  10  -3  114.09    5.80
 -10   3   9  116.59    5.90
  -9  10   3  112.49    5.80
  10  -3   9  108.99    5.80
   3  -9  10  109.59    5.90
   9  10  -3  115.69    5.90
  10   3  -9  117.89    5.90
  10   3  -9  116.09    5.70
  -3  -9 -10  100.79    5.70
   9  10  -3  115.19    5.90
  10   3  -9  109.69    5.80
  -9  10   3  108.69    5.90
   3   9 -10  113.79    5.70
  10  -3   9  110.99    5.90
  -9  10  -3  107.39    5.90
   3   9  10  106.49    5.90
   3   9  10   91.49    5.90
 -10  -3   9  107.19    5.80
  -9 -10   3  109.09    5.80
  10   3   9  109.89    5.90
  -3  -9  10  110.19    5.90
  -9  10  -3  107.79    5.80
  -3  -9  10  102.49    5.90
  -3  -9  10  111.19    5.90
  -3   9 -10  109.09    5.70
  -9  10  -3  105.19    5.90
   9  10   3  109.19    5.80
  10  -3  -9  112.39    5.90
   9  10   3  106.89    5.90
   9  10   3  106.39    5.80
   5  -9  10  111.69    6.20
   9  10  -5  115.89    6.20
   5   9 -10  117.99    6.00
  10   5  -9  115.19    6.00
  10   5  -9  113.79    6.10
   9  10  -5  111.69    6.10
   9 -10   5  113.59    6.20
  10   5  -9  116.19    6.20
  10  -5   9  112.09    6.20
  -9  10   5  115.09    6.10
  -9  10   5  118.89    6.20
 -10   5   9  120.99    6.20
 -10  -5   9  113.89    6.10
  -9 -10   5  117.29    6.10
  10   5   9  110.69    6.20
  -9  10  -5  116.29    6.10
  -9  10  -5  120.29    6.20
  -9  10  -5  114.09    6.20
   9  10   5  112.69    6.20
   9  10   5  112.19    6.10
   9  10   5  118.39    6.10
  10  -5  -9  113.39    6.20
  -5  -9  10  114.79    6.20
  -5  -9  10  115.19    6.20
   5   9  10  114.79    6.20
  -9  10   7  106.69    5.60
  -9  10   7  108.39    5.70
 -10   7   9  109.99    5.70
  -7   9  10   96.29    5.60
   9 -10   7  103.19    5.70
   7  -9  10  101.19    5.70
   7   9 -10  104.79    5.60
   7   9 -10  105.69    5.50
 -10   7   9   96.49    5.60
   9  10  -7  107.29    5.60
   9  10  -7  109.89    5.70
  10   7  -9  102.69    5.70
  10   7  -9  106.69    5.50
  10  -7   9  104.39    5.70
   9  10   7  104.59    5.60
   9  10   7  113.39    5.70
   9  10   7  107.79    5.70
  10   7   9  104.09    5.70
   7   9  10  104.59    5.70
  -9 -10   7  105.39    5.60
  -9  10  -7  108.59    5.60
  -7  -9  10  104.69    5.70
  -7  -9  10  103.49    5.70
  10  -9   9   49.10    2.80
  10   9  -9   49.99    2.80
  10   9  -9   49.00    2.60
 -10   9   9   46.60    2.70
 -10   9   9   48.40    2.80
   9 -10   9   48.00    2.80
  -9  10   9   48.80    2.80
  -9   9  10   50.79    2.80
   9  10  -9   49.50    2.80
   9  10  -9   49.00    2.60
   9   9 -10   49.99    2.60
  -9  10   9   46.50    2.70
   9  -9  10   50.69    2.80
  -9   9  10   46.80    2.70
   9   9 -10   48.60    2.80
  -9 -10   9   47.00    2.80
  -9  10  -9   47.20    2.70
  -9  -9  10   48.10    2.80
   9   9  10   48.70    2.80
   9  10   9   49.80    2.80
   9  10   9   49.40    2.70
  10   9   9   51.29    3.10
 -10   0  10  811.42   40.90
 -10  10   0  813.62   40.80
 -10  10   0  798.82   41.00
 -10  10   0  786.52   40.90
   0 -10  10  784.22   40.90
   0  10 -10  785.72   40.70
   0  10  10  778.02   40.80
  10 -10   0  808.62   40.80
  10   0 -10  795.52   40.90
  10   0 -10  699.63   40.80
  10   0  10  776.72   40.90
  10  10   0  817.32   41.00
  10  10   0  794.82   40.80
  10  10   0  789.32   40.90
  10 -10   2   -0.10    0.20
  10  -2  10   -0.20    0.30
  10  -2  10    0.60    0.50
  10   2 -10    0.00    0.30
 -10   2  10    0.00    0.20
 -10   2  10   -0.10    0.20
  10  10  -2   -0.30    0.30
  10  10  -2   -0.30    0.20
  10  10  -2    0.20    0.30
   2 -10  10    0.00    0.30
 -10  10   2   -0.10    0.20
 -10  10   2   -0.50    0.30
 -10  10   2   -0.20    0.30
   2  10 -10   -0.20    0.20
   2  10 -10    0.10    0.20
  10   2 -10   -0.10    0.20
  -2  10  10    0.10    0.70
  -2  10  10   -0.10    0.20
  -2  10  10    0.20    0.20
 -10  10  -2   -0.10    0.30
 -10  10  -2    0.00    0.30
  -2 -10  10    0.10    0.30
  -2 -10  10    1.10    0.30
   2  10  10    0.10    0.40
   2  10  10    0.10    0.20
   2  10  10    0.30    0.20
  10  -2 -10    0.10    0.30
  -2  10 -10    0.20    0.20
 -10  -2  10    0.30    0.30
  -2  10 -10    0.20    0.20
  10   2  10    0.10    0.30
 -10  10  -2    0.30    0.20
  10  10   2   -0.20    0.30
  10  10   2    0.00    0.20
  10  10   2   -0.30    0.30
   4 -10  10  149.19    8.10
  10  -4  10  147.29    8.10
  10   4 -10  151.48    8.00
  10   4 -10  154.88    7.90
  10   4 -10  151.48    8.00
 -10   4  10  148.89    7.90
 -10   4  10  156.18    8.10
 -10  10   4  155.08    8.00
 -10  10   4  151.28    8.10
  10  10  -4  154.58    8.10
  10  10  -4  155.38    8.00
  10  10  -4  157.78    8.00
   4  10 -10  160.48    7.90
  10 -10   4  146.69    8.00
  -4  10  10  146.49    7.90
 -10  10  -4  154.98    8.00
   4  10  10  145.49    8.10
   4  10  10  144.09    7.90
  -4 -10  10  147.59    8.10
  -4 -10  10  150.28    8.10
  10  -4 -10  149.49    8.00
  -4  10 -10  153.58    7.90
 -10  -4  10  150.78    8.00
  10   4  10  145.49    8.00
 -10  10  -4  161.48    8.10
 -10  10  -4  151.38    8.10
  10  10   4  151.38    8.10
  10  10   4  149.69    8.00
  10  10   4  157.58    8.00
  10   6 -10    0.30    0.30
  10  10  -6    0.00    0.30
  10  10  -6    0.00    0.20
   6  10 -10   -0.10    0.20
 -10   6  10   -0.20    0.30
   6 -10  10    0.10    0.30
  10   6 -10    0.60    0.20
 -10  10   6    0.10    0.30
 -10  10   6    0.30    0.40
  10 -10   6    0.30    0.30
  -6  10  10    0.20    0.80
  -6  10  10    0.60    0.30
  10  -6  10    0.50    0.30
  -6 -10  10    0.00    0.30
   6  10  10    0.00    0.30
   6  10  10   -0.10    0.20
 -10  10  -6    0.40    0.30
  -6 -10  10    0.00    0.20
  -6 -10  10    0.10    0.30
  10  -6 -10    0.40    0.30
  -6  10 -10    0.20    0.20
 -10  10  -6    0.20    0.20
  10   6  10    0.60    0.30
 -10  -6  10    0.20    0.20
  10  10   6    0.50    0.40
  10  10   6    0.30    0.20
  10  10   6    0.00    0.30
 -10  10   8  504.05   26.80
  10  10  -8  513.95   26.70
  10  -8  10  522.35   26.90
 -10   8  10  492.75   26.80
 -10   8  10  531.45   26.90
  10 -10   8  512.15   26.90
 -10  10   8  531.55   26.90
   8 -10  10  527.55   26.90
   8  10 -10  513.05   26.90
   8  10 -10  523.65   26.70
  10  10  -8  533.05   26.90
  10   8 -10  520.75   26.70
  -8  10  10  501.85   26.80
  -8  10  10  530.35   26.90
  10   8 -10  522.25   26.90
  -8 -10  10  505.25   26.90
   8  10  10  516.05   26.90
  10   8  10  515.85   26.90
 -10  10  -8  495.15   26.80
  -8  10 -10  521.85   26.80
  10  10   8  514.75   26.90
  10  10   8  508.15   26.80
  10  10 -10    0.00    0.30
  10  10 -10    0.30    0.20
  10 -10  10    0.10    0.30
 -10  10  10    0.00    0.30
 -10  10  10    0.10    0.30
 -10  10 -10    0.10    0.20
  10  10  10   -0.10    0.30
   1   0  11   42.60    2.40
  11  -1   0   44.30    2.50
  -1   0  11   39.70    2.50
  -1   0  11   44.30    2.40
   0  11  -1   40.20    2.50
   0  11  -1   46.10    2.40
   0  11  -1   43.60    2.40
   0  11   1   50.69    2.70
   0  11   1   45.70    2.40
  11   1   0   44.50    2.50
  -3   0  11   45.50    2.50
  11  -3   0   48.00    2.60
  11  -3   0   44.80    2.50
 -11   3   0   46.70    2.50
   0  11  -3   44.00    2.50
   0  11  -3   45.20    2.50
   0  11   3   46.70    2.50
   3   0 -11   46.70    2.40
   3   0  11   44.90    2.50
 -11   3   0   45.40    2.70
   0  11  -5   75.19    4.20
   0  11   5   79.89    4.20
   5   0 -11   77.99    4.20
  11  -5   0   77.49    4.20
  -5   0 -11   69.39    4.20
   0  11  -5   81.69    4.20
  -5   0  11   78.09    4.20
   0 -11   5   76.59    4.30
  11   5   0   80.49    4.30
  11   5   0   85.59    4.20
 -11   5   0   77.89    4.30
 -11   5   0   81.69    4.20
 -11   5   0   81.79    4.30
  -7   0 -11   25.10    1.70
  11  -7   0   28.40    1.80
  11  -7   0   29.70    1.60
 -11   7   0   27.60    1.80
 -11   7   0   28.90    1.80
   0 -11   7   30.20    1.80
   7   0 -11   29.90    1.70
   7   0 -11   26.30    1.60
   0  11  -7   29.60    1.60
 -11   7   0   29.70    1.70
  11   7   0   28.80    1.80
  11   7   0   28.20    1.60
  11   7   0   29.30    1.70
   0  11   7   30.40    1.60
   0  11   7   30.60    1.70
   0  11  -7   31.00    1.60
  -7   0  11   29.20    1.60
   0  11  -7   29.10    1.60
 -11   9   0  188.38   10.30
  11   9   0  192.48   10.20
 -11   9   0  190.78   10.20
   0  11   9  189.68   10.10
   0  11   9  197.58   10.10
   9   0 -11  206.78   10.20
   9   0 -11  175.88   10.10
  11  -9   0  191.98   10.20
   0 -11   9  200.28   10.30
  -9   0  11  189.78   10.10
   0  11  -9  199.48   10.10
   0  11  -9  191.28   10.10
   0  11  -9  188.48   10.10
  -9   0  11  201.78   10.20
   9   0  11  186.08   10.20
  11   9   0  203.68   10.30
  11   9   0  202.48   10.10
 -11   9   0  193.28   10.30
  -1  11   0   42.50    2.60
   1  11   0   47.00    2.60
   0   1  11   44.50    2.40
  -1  11   0   43.50    2.40
  -1  11   0   41.90    2.40
   0  -1  11   43.50    2.50
   0  -1  11   45.50    2.40
   1  11   0   43.70    2.40
  11   0  -1   43.90    2.50
  11   0   1   44.20    2.50
 -11   2   1  111.09    5.90
 -11   2   1  114.39    6.00
  11  -2   1  108.89    5.90
   2  -1  11  111.29    6.00
   2  -1  11  111.69    5.90
  -1  11   2  114.59    5.90
   1  11   2  116.19    5.90
  11  -2  -1   99.19    5.80
  -2  -1  11  109.49    5.90
  -2  -1  11  112.59    5.90
  11   2   1  117.29    6.00
   2   1  11  110.99    5.90
  11  -2  -1  112.39    6.00
  -1  11  -2  109.59    5.90
  11  -4   1   63.29    3.40
  11  -4   1   67.89    3.60
 -11   4   1   64.79    3.60
   1  11  -4   66.69    3.50
   4  -1  11   62.89    3.50
 -11   4   1   64.39    3.50
   1  11  -4   63.29    3.40
  -4   1  11   62.49    3.50
  -1  11   4   65.29    3.50
 -11   4   1   67.29    3.60
  11   4  -1   64.49    3.60
  -4  -1 -11   58.99    3.50
   4   1 -11   66.59    3.40
   4  -1  11   64.69    3.60
  -1  11  -4   62.09    3.50
 -11   4  -1   69.09    3.50
   4  -1 -11   66.29    3.40
  -4   1 -11   60.39    3.40
   1  11   4   67.39    3.50
   4   1  11   62.59    3.50
  -1  11  -4   65.29    3.50
  -4  -1  11   65.39    3.50
  -1  11   6   94.99    5.00
  11   6  -1   96.29    5.10
  11   6  -1   96.09    5.00
  -6  -1 -11   82.69    5.00
   1  11  -6   92.49    4.90
  -6   1  11   92.69    5.00
 -11   6   1   96.09    5.10
 -11   6   1   93.79    5.00
 -11   6   1   93.99    5.10
   6  -1  11   91.39    5.10
  11  -6   1   92.79    5.20
  11  -6   1   91.99    5.00
   6   1 -11   96.79    5.00
   6   1 -11   91.79    4.90
  11   6  -1   98.39    5.00
   1 -11   6   96.89    5.10
  -1 -11   6   96.19    5.10
  -1  11  -6   93.79    5.00
  11   6   1   95.69    5.10
  11   6   1   95.99    5.00
   6  -1 -11   90.19    4.90
   1  11   6   92.39    5.00
   6  -1 -11   96.19    5.00
  -1  11  -6   91.69    5.00
  -6  -1  11   93.09    5.00
  -6   1 -11   83.79    5.00
  -1  11  -6   96.19    5.00
  11   6   1   97.39    5.00
 -11   6  -1   97.99    5.00
 -11   6  -1   97.49    5.10
 -11   6  -1   91.69    5.10
  11  -6  -1   92.79    5.10
  11  -6  -1   91.29    4.90
   1  11  -8  438.46   21.80
  -1  11   8  417.96   21.80
   1  11  -8  398.56   21.80
 -11   8   1  422.86   21.90
 -11   8   1  432.36   21.90
  -8   1  11  409.66   21.80
  11   8  -1  434.36   21.90
  11   8  -1  437.56   21.80
  -1  11   8  419.76   21.80
   1 -11   8  431.06   21.90
  11  -8   1  425.46   21.80
   8  -1  11  381.16   21.80
   8  -1  11  443.06   21.90
   8   1 -11  427.36   21.80
   8   1 -11  429.56   21.70
   8   1 -11  399.06   21.70
 -11   8   1  428.36   21.90
  11   8  -1  434.86   21.80
  -8  -1  11  419.36   21.80
 -11   8  -1  429.26   21.90
 -11   8  -1  428.06   21.90
  11   8   1  430.56   21.90
  11   8   1  420.86   21.80
  11   8   1  442.66   21.90
  -8   1 -11  355.26   21.80
   1  11   8  425.86   21.80
  11  -8  -1  420.76   21.80
 -11   8  -1  430.86   21.80
   8   1  11  398.96   21.80
   1  11   8  417.56   21.80
  -1  11  -8  414.46   21.80
  -1  11  -8  400.66   21.80
  -1 -11   8  423.56   21.90
   8  -1 -11  426.46   21.80
   8  -1 -11  386.26   21.80
  -1  11  -8  434.76   21.80
   1  11 -10  205.18   10.60
  10   1 -11  206.68   10.60
  10  -1  11  182.78   10.70
  11  10  -1  215.28   10.70
 -11  10   1  205.28   10.70
   1  11 -10  173.18   10.60
 -11  10   1  198.98   10.80
   1  11 -10  212.18   10.60
  11 -10   1  204.48   10.70
  11  10  -1  206.88   10.80
  11  10  -1  206.58   10.70
 -10   1  11  191.08   10.60
 -10   1  11  213.38   10.70
   1 -11  10  203.68   10.80
  10   1 -11  188.88   10.70
  -1  11  10  194.48   10.60
  -1  11  10  206.88   10.60
 -11  10   1  207.28   10.90
  10   1 -11  206.08   10.70
 -10  -1  11  195.28   10.60
 -10  -1  11  212.08   10.70
 -11  10  -1  203.98   10.80
  10   1  11  197.18   10.70
  -1 -11  10  206.08   10.80
 -11  10  -1  219.78   10.70
   1  11  10  201.98   10.60
   1  11  10  214.18   10.70
  10  -1 -11  204.38   10.70
  10  -1 -11  188.68   10.70
 -11  10  -1  213.28   10.90
  11  10   1  215.78   10.70
  11  10   1  210.78   10.80
  11  10   1  209.38   10.70
  -1  11 -10  217.78   10.60
  -1 -11  10  205.38   10.80
   2  11  -1   99.99    6.00
   2  11  -1  112.69    5.90
  11   1  -2  119.19    6.10
   1  -2  11  109.49    5.90
 -11   1   2  110.39    6.00
  -2  11   1  113.09    5.90
   1  -2  11  111.19    6.00
 -11   1   2  107.49    6.00
 -11   1   2  110.09    5.90
  -2  11   1  112.39    6.00
  11  -1   2  113.49    6.00
  -1  -2  11  115.39    6.00
  11   1   2  115.69    6.00
   2  11   1  131.69    6.20
   2  11   1  112.59    5.90
  -1  -2  11  109.29    6.00
  -2  11  -1  107.89    5.90
   1   2  11  114.19    5.90
  -2  11  -1  115.49    5.90
  -2  11  -1  105.09    6.10
   3  -2  11   43.00    2.40
  11   3  -2   43.00    2.40
   3  -2  11   42.60    2.40
  11  -3   2   40.80    2.40
  11  -3   2   41.50    2.30
   2  11  -3   43.40    2.30
  -2  11   3   42.90    2.40
 -11   3   2   42.00    2.30
  -2  11   3   41.20    2.30
  -3  -2 -11   35.10    2.30
  11  -3  -2   43.70    2.40
  -3  -2  11   43.00    2.40
   3   2  11   45.50    2.30
  11   3   2   43.70    2.40
   2  11   3   44.30    2.30
  -2  11  -3   43.00    2.30
  -2  11  -3   44.60    2.30
  -5  -2 -11   61.79    3.80
   2  11  -5   72.29    3.70
  11  -5   2   72.69    3.80
  -2  11   5   71.09    3.70
  11   5  -2   72.69    3.90
 -11   5   2   70.79    3.80
 -11   5   2   72.69    3.90
 -11   5   2   70.39    3.80
   5  -2  11   70.19    3.80
  11   5  -2   77.09    3.80
   5   2 -11   72.09    3.70
  11   5  -2   74.19    3.70
  11  -5   2   68.79    3.70
   2 -11   5   71.99    3.80
   2  11  -5   66.29    3.70
  -5   2  11   63.59    3.70
 -11   5  -2   71.49    3.80
   2  11   5   72.69    3.70
  -5  -2  11   68.89    3.80
  11   5   2   69.69    3.90
  11  -5  -2   71.99    3.80
  -5   2 -11   63.29    3.70
  -2  11  -5   67.99    3.80
  -2  11  -5   66.39    3.70
   5   2  11   67.89    3.70
   5  -2 -11   72.39    3.70
   5  -2 -11   68.09    3.70
  -2  11  -5   71.69    3.70
  11  -5  -2   68.09    3.70
 -11   7   2    6.30    0.50
  -2  11   7    6.60    0.50
  -7   2  11    6.00    0.50
  11   7  -2    6.70    0.70
 -11   7   2    6.40    0.70
 -11   7   2    7.70    0.70
   7  -2  11    5.50    0.70
   7   2 -11    5.70    0.50
  11  -7   2    6.40    0.60
   7   2 -11    5.30    0.40
   2 -11   7    5.50    0.60
   2  11  -7    6.30    0.50
  11   7  -2    6.50    0.50
  11  -7   2    6.50    0.50
   7   2 -11    5.60    0.40
  11   7  -2    5.90    0.60
  11  -7  -2    5.50    0.60
  -7  -2  11    6.00    0.50
   2  11   7    5.30    0.50
   2  11   7    5.00    0.50
   7  -2 -11    5.50    0.50
 -11   7  -2    4.90    0.60
   7   2  11    5.30    0.50
  -7   2 -11    4.70    0.50
  11  -7  -2    6.60    0.50
  11   7   2    6.10    0.70
  11   7   2    5.70    0.50
  -2  11  -7    4.80    0.50
 -11   7  -2    5.30    0.50
  -2 -11   7    5.70    0.60
  11   7   2    5.20    0.60
  -2  11  -7    5.20    0.50
  -2  11  -7    5.00    0.50
 -11   7  -2    6.40    0.70
   2 -11   9   64.89    3.80
  -9   2  11   67.29    3.70
 -11   9   2   72.29    3.90
   2  11  -9   69.49    3.70
  11  -9   2   67.99    3.70
   9  -2  11   62.19    3.70
   9  -2  11   69.89    3.90
   9   2 -11   67.59    3.80
   9   2 -11   68.39    3.80
   9   2 -11   69.99    3.60
  -2  11   9   66.39    3.70
  -2  11   9   70.49    3.70
 -11   9   2   70.39    3.80
 -11   9   2   72.89    3.90
  -9   2  11   71.39    3.80
  11   9  -2   72.89    3.80
  11   9  -2   69.79    3.90
  11   9  -2   70.49    3.70
   9   2 -11   69.79    3.70
  -2  11  -9   70.19    3.70
  11   9   2   70.59    3.70
  11   9   2   72.09    3.80
  -9  -2  11   65.69    3.70
 -11   9  -2   70.49    3.90
  -2  11  -9   70.09    3.70
   9   2  11   68.39    4.00
 -11   9  -2   72.79    3.80
 -11   9  -2   77.09    3.90
   2  11   9   63.99    3.70
   9  -2 -11   66.09    3.80
  -2 -11   9   67.99    3.80
  -2 -11   9   68.89    3.80
   2  11   9   73.39    3.70
   9  -2 -11   61.39    3.70
  11   9   2   70.69    3.90
  -3  11   0   50.09    2.70
  -3  11   0   47.10    2.50
  11   0   3   44.70    2.60
 -11   0   3   45.10    2.50
 -11   0   3   44.60    2.60
 -11   0   3   45.10    2.50
   0  -3  11   44.00    2.50
  11   0  -3   45.60    2.60
   3  11   0   45.60    2.50
  -3  11   0   43.70    2.50
   0  -3  11   43.70    2.50
 -11   2   3   45.80    2.50
 -11   2   3   40.50    2.40
   2  -3  11   42.30    2.40
  11   2  -3   44.60    2.50
  -3  11   2   42.00    2.40
   2  -3  11   43.20    2.40
 -11   2   3   42.80    2.50
   3  11  -2   43.10    2.40
  11  -2   3   41.70    2.40
  -3  11   2   42.60    2.40
  -3  11  -2   46.10    2.40
  11  -2  -3   44.70    2.50
   2  -3 -11   40.80    2.30
   3  11   2   44.10    2.40
  11   2   3   45.70    2.50
 -11  -2   3   45.10    2.40
  -2  -3  11   42.60    2.40
  -3  11  -2   41.90    2.40
 -11   4   3   73.89    4.10
 -11   4   3   80.19    4.10
 -11   4   3   73.69    4.20
  -3  11   4   79.79    4.10
  11   4  -3   78.59    4.20
  11  -4   3   77.19    4.10
   3  11  -4   79.29    4.00
   4  -3  11   76.99    4.10
  -4  -3 -11   64.99    4.10
  11   4  -3   75.89    4.10
  11  -4   3   77.89    4.10
   3 -11   4   79.09    4.10
  -3  11   4   72.89    4.10
  -3  11  -4   74.69    4.10
   4  -3 -11   73.69    4.00
  -3 -11   4   71.29    4.00
  11   4   3   79.49    4.20
  -3  11  -4   77.49    4.00
  -3  11  -4   72.99    4.10
  -3 -11   4   72.79    4.00
  11  -4  -3   78.79    4.10
   3  11   4   77.49    4.00
   4   3  11   74.29    4.00
  -4  -3  11   74.69    4.10
  -4  -3  11   79.39    4.10
 -11   6   3   96.69    5.10
  11  -6   3  100.09    5.10
  11   6  -3  101.39    5.20
 -11   6   3   99.99    5.20
   3 -11   6   99.19    5.20
  11  -6   3   97.79    5.20
   6   3 -11  100.49    5.10
 -11   6   3   95.09    5.10
  11   6  -3   98.59    5.10
  11   6  -3   99.19    5.20
  -6  -3 -11   84.39    5.20
  -3  11   6   98.29    5.10
   6  -3  11   93.49    5.20
   3  11  -6  101.19    5.10
 -11   6   3   98.69    5.30
   3  11   6   97.49    5.10
   3  11   6   98.19    5.10
  -6   3 -11   85.59    5.10
   6   3  11   95.99    5.10
   6  -3 -11   85.49    5.10
 -11   6  -3   99.19    5.10
  -3  11  -6   96.49    5.10
  -6  -3  11   97.09    5.10
   6   3  11   93.29    5.10
  11   6   3   97.19    5.20
  -3 -11   6   95.69    5.20
  -3  11  -6   97.39    5.20
  -3  11  -6   97.19    5.10
  11  -6  -3   99.09    5.20
  11   8  -3   28.90    1.70
  -3  11   8   28.90    1.70
  -8   3  11   27.00    1.60
   3 -11   8   27.60    1.80
  11   8  -3   28.40    1.80
   8   3 -11   29.00    1.60
 -11   8   3   29.40    1.70
 -11   8   3   32.70    1.90
   3  11  -8   28.80    1.60
   8   3 -11   27.70    1.70
   8  -3  11   27.50    1.80
 -11   8   3   29.20    1.80
  11  -8   3   27.10    1.70
   8   3 -11   28.60    1.60
  11   8  -3   30.20    1.70
   8   3  11   25.40    1.80
  11   8   3   32.80    1.80
   3  11   8   29.60    1.70
   3  11   8   33.10    1.80
 -11   8  -3   34.00    1.90
  -3  11  -8   32.40    1.70
  -3  11  -8   32.50    1.70
  11   8   3   28.90    1.70
  11   8   3   30.30    1.80
   8  -3 -11   27.70    1.70
  -8   3 -11   24.20    1.70
  -3  11  -8   31.20    1.60
  -3 -11   8   28.40    1.80
 -11   8  -3   33.90    1.70
  -3 -11   8   29.80    1.70
   8  -3 -11   27.70    1.70
  -8  -3  11   27.80    1.70
  11  10  -3  344.97   17.40
  -3  11  10  323.67   17.30
  -3  11  10  328.47   17.30
  10  -3  11  333.67   17.50
   3 -11  10  329.27   17.50
  11  10  -3  346.77   17.50
  10   3 -11  322.77   17.30
  11  10  -3  341.17   17.40
  10  -3  11  320.17   17.40
   3  11 -10  343.57   17.30
  10   3 -11  348.27   17.40
  10   3 -11  341.67   17.30
 -11  10   3  330.37   17.50
 -11  10   3  340.87   17.50
  11 -10   3  341.77   17.40
 -10   3  11  346.37   17.40
 -10  -3  11  331.67   17.40
   3  11  10  328.87   17.40
  11  10   3  330.77   17.40
 -11  10  -3  322.37   17.40
 -10  -3  11  324.97   17.30
  -3 -11  10  324.87   17.40
  11  10   3  343.77   17.50
  -3  11 -10  329.77   17.30
  11  10   3  321.77   17.40
 -11  10  -3  331.27   17.50
   3  11  10  327.17   17.30
  -3 -11  10  343.17   17.50
  10   3  11  324.27   17.40
  10  -3 -11  342.57   17.40
 -11  10  -3  335.97   17.50
 -11   1   4   64.59    3.60
  -4  11   1   66.89    3.50
   4  11  -1   66.49    3.50
   1  -4  11   64.69    3.60
  -1  -4 -11   64.39    3.40
  -4  11   1   63.59    3.60
  11  -1   4   64.29    3.60
 -11   1   4   63.19    3.50
 -11   1   4   65.99    3.60
  11   1  -4   66.89    3.60
  -1  -4  11   65.29    3.60
   4  11   1   69.19    3.50
  11  -1  -4   70.09    3.60
 -11  -1   4   65.79    3.50
 -11  -1   4   65.19    3.60
  11   1   4   69.29    3.60
  -4  11  -1   64.79    3.60
  -4  11  -1   63.59    3.60
   1  -4 -11   60.99    3.40
  -1  -4  11   67.99    3.60
 -11  -1   4   62.09    3.60
  11   3  -4   78.19    4.20
   4  11  -3   80.99    4.10
  11  -3   4   74.69    4.10
   4 -11   3   82.99    4.20
  11  -3   4   77.09    4.20
  -3  -4 -11   74.69    4.00
  -4  11   3   79.29    4.10
 -11   3   4   74.79    4.10
 -11   3   4   73.19    4.30
 -11   3   4   80.09    4.30
   3  -4  11   76.29    4.20
  -4  11   3   81.19    4.20
  11   3  -4   75.69    4.10
  -4  11  -3   78.09    4.10
 -11  -3   4   75.59    4.10
   4  11   3   78.09    4.10
  -3  -4  11   76.89    4.10
  -3  -4  11   77.39    4.20
   3  -4 -11   73.09    4.00
  -4 -11   3   76.99    4.10
  -4 -11   3   70.09    4.10
  11   3   4   74.69    4.20
  11  -3  -4   80.39    4.20
  -4  11  -3   77.59    4.20
  -4  11  -3   77.09    4.10
 -11  -3   4   74.99    4.20
  11   5  -4   58.39    3.10
  -4  11   5   56.89    3.10
   5   4 -11   57.19    3.10
 -11   5   4   60.29    3.20
  -4  11   5   58.09    3.20
 -11   5   4   56.89    3.10
  -5  -4 -11   51.99    3.00
   4 -11   5   56.19    3.20
   5  -4  11   56.29    3.20
   4  11  -5   59.29    3.10
  11   5  -4   56.29    3.20
  11  -5   4   55.39    3.20
  11  -5   4   56.79    3.10
  11   5  -4   63.09    3.20
 -11   5   4   57.39    3.20
  -4  11  -5   58.19    3.10
  11   5   4   59.29    3.20
   4  11   5   57.19    3.10
   4  11   5   62.39    3.10
  -5  -4  11   55.29    3.10
  -5  -4  11   58.19    3.20
   5   4  11   53.89    3.10
   5   4  11   55.99    3.00
  11  -5  -4   55.79    3.20
  -4 -11   5   57.49    3.10
  -5   4 -11   49.50    3.10
  -4  11  -5   56.29    3.10
  -4  11  -5   60.29    3.20
   7   4 -11   95.99    4.90
   7   4 -11   93.79    4.80
   4 -11   7   93.09    5.00
  11   7  -4   97.79    4.90
  -7  -4 -11   84.39    4.90
   7  -4  11   91.79    5.00
  11   7  -4   92.29    5.00
   7   4 -11   87.09    4.80
  11   7  -4   94.19    5.00
 -11   7   4   91.99    5.10
 -11   7   4   86.19    4.90
 -11   7   4   96.29    5.00
  -4  11   7   91.09    4.90
 -11   7   4   92.69    4.90
  11  -7   4   95.89    5.00
   4  11  -7   95.59    4.90
  -7  -4  11   94.49    4.90
   7  -4 -11   98.69    5.00
  -4  11  -7   90.59    4.90
   7   4  11   86.89    4.80
  -4  11  -7   94.19    4.90
  -4  11  -7   92.99    5.00
   4  11   7   92.89    4.90
   4  11   7   94.69    4.90
   7  -4 -11   83.79    4.90
  -4 -11   7   89.79    5.00
 -11   7  -4   89.79    4.90
   7   4  11   92.99    5.00
  11  -7  -4   94.59    5.00
  11   7   4   95.69    5.10
 -11   9   4   87.69    4.90
   4  11  -9   93.79    4.80
   9   4 -11   92.89    4.90
   9  -4  11   89.19    4.90
  11  -9   4   91.69    4.90
  11   9  -4   87.59    5.00
  11   9  -4   92.29    4.80
  -9   4  11   92.49    4.90
   4 -11   9   91.09    4.90
  11   9  -4   90.39    4.90
  -9  -4 -11   78.89    4.80
   9   4 -11   92.59    4.80
 -11   9   4   85.29    5.00
   9  -4 -11   94.79    4.90
  -4 -11   9   93.49    4.90
   4  11   9   87.59    4.90
  -9  -4  11   90.49    4.80
  -4  11  -9   92.29    4.80
 -11   9  -4   92.09    4.90
   4  11   9   93.59    4.90
  11   9   4   94.09    5.00
   9   4  11   90.89    4.90
 -11   9  -4   91.29    5.00
  11   9   4   92.09    4.90
  11   9   4   91.39    4.80
   4  11   9   92.99    5.00
  -4 -11   9   87.69    4.90
   0  -5  11   78.89    4.30
   0  -5  11   81.09    4.30
  -5 -11   0   78.39    4.30
   0   5  11   80.19    4.50
  11   0  -5   80.29    4.40
   0  -5 -11   73.29    4.20
  -5  11   0   77.09    4.30
 -11   0   5   79.69    4.30
 -11   0   5   82.69    4.40
 -11   0   5   80.09    4.30
  11   0   5   80.69    4.40
   0   5  11   92.29    4.40
  -5  11   2   71.39    3.80
  11   2  -5   73.19    3.80
   2  -5  11   69.39    3.80
   5  11  -2   70.99    3.70
 -11   2   5   68.99    3.80
 -11   2   5   70.19    3.70
  -5 -11  -2   69.09    3.70
 -11   2   5   71.49    3.80
  11   2  -5   58.79    3.70
  11  -2   5   71.09    3.80
  -5  11   2   72.49    3.80
   2   5  11   66.29    3.70
  -5 -11   2   67.69    3.70
  -5  11  -2   66.79    3.80
  -5  11  -2   72.69    3.70
 -11  -2   5   65.09    3.70
 -11  -2   5   70.99    3.80
 -11  -2   5   72.59    3.80
  -5  11  -2   70.79    3.80
   2  -5 -11   62.29    3.70
  11  -2  -5   72.09    3.80
  -2  -5  11   70.89    3.90
  11   2   5   71.99    3.80
  -2  -5  11   74.29    3.80
   5  11   2   72.09    3.70
   5 -11   4   56.69    3.20
  11  -4   5   54.19    3.20
  11  -4   5   55.69    3.10
  11   4  -5   58.29    3.20
  -5  11   4   57.09    3.10
  -5  11   4   57.69    3.20
   4  -5  11   54.89    3.20
  11   4  -5   60.29    3.10
   5  11  -4   57.99    3.10
  -4  -5 -11   52.79    3.00
 -11   4   5   58.89    3.10
 -11   4   5   62.29    3.20
 -11   4   5   59.09    3.20
  11   4  -5   58.29    3.10
   4   5 -11   57.29    3.00
   5  11   4   57.49    3.10
   4  -5 -11   52.69    3.00
  -4   5 -11   51.79    3.00
   4   5  11   55.79    3.10
  -4  -5  11   60.19    3.20
  -5  11  -4   55.89    3.20
  11  -4  -5   57.99    3.20
 -11  -4   5   60.99    3.10
 -11  -4   5   56.09    3.10
  11   4   5   56.49    3.20
   5  11   4   57.89    3.10
  -5 -11   4   58.69    3.10
  -5  11  -4   55.99    3.10
  -4  -5  11   57.99    3.10
  -5  11  -4   55.39    3.10
  11  -6   5   95.39    5.00
 -11   6   5   95.69    5.10
  -5  11   6   92.89    5.00
  -5  11   6   97.79    5.10
  -6  -5 -11   86.59    4.90
   5 -11   6   96.09    5.10
  11   6  -5   97.29    5.10
   6  -5  11   95.29    5.10
   5  11  -6   96.39    5.00
  11   6  -5   92.89    5.00
   6   5 -11   96.19    5.00
  11  -6   5   92.39    5.10
  11   6  -5   96.89    5.00
 -11   6   5   95.19    5.00
  -5 -11   6   95.09    5.00
   6  -5 -11   83.39    5.00
   6   5  11   86.99    4.90
  11  -6  -5   97.09    5.10
 -11  -6   5   94.09    5.00
 -11  -6   5   92.39    5.00
  -6   5 -11   84.79    5.00
  -5  11  -6   96.39    5.00
  -6  -5  11   94.99    5.00
  -6  -5  11   94.99    5.10
   5  11   6   99.59    5.00
  -5  11  -6   90.69    5.00
   5  11   6   96.59    5.00
  -5  11  -6   91.99    5.10
 -11   8   5  148.69    8.00
 -11   8   5  153.98    8.10
  -8  -5 -11  133.29    7.90
   8  -5  11  147.89    8.00
   5 -11   8  152.18    8.00
  -8   5  11  144.09    7.90
  -5  11   8  150.98    7.90
  11   8  -5  158.58    8.00
   8   5 -11  152.18    8.00
   5  11  -8  152.58    7.90
  11   8  -5  155.98    8.10
  11   8  -5  154.58    7.90
   8   5 -11  153.88    7.90
  11  -8   5  148.29    8.00
   8  -5 -11  152.28    8.00
  11   8   5  147.59    8.10
  -8  -5  11  148.89    8.00
  -5  11  -8  156.38    7.90
  -5  11  -8  159.08    8.00
   5  11   8  148.39    7.90
   8  -5 -11  132.49    8.00
 -11   8  -5  157.18    8.00
   5  11   8  150.08    8.10
   8   5  11  146.89    7.90
  -5 -11   8  160.78    8.00
   5  11   8  161.88    8.00
   8   5  11  146.69    8.00
  10   5 -11   28.50    1.60
  11  10  -5   28.80    1.60
  11  10  -5   28.50    1.80
  11  10  -5   29.20    1.80
  11 -10   5   29.50    1.70
 -10   5  11   29.40    1.80
 -11  10   5   28.60    1.80
   5  11 -10   28.30    1.60
  10   5 -11   28.70    1.70
 -10   5  11   25.80    1.60
  -5  11  10   28.10    1.60
 -11  10   5   27.90    1.70
  10  -5  11   29.30    1.80
   5 -11  10   28.80    1.80
 -11  10  -5   27.40    1.80
   5  11  10   28.80    1.60
  11  10   5   30.70    1.70
  11  10   5   30.40    1.80
  10  -5 -11   31.90    1.80
 -11  10  -5   26.90    1.80
  11  10   5   29.40    1.70
   5  11  10   28.90    1.80
  -5 -11  10   27.80    1.70
  -5 -11  10   30.20    1.80
  10   5  11   27.90    1.70
 -11  10  -5   27.50    1.70
   5  11  10   29.40    1.70
  -5  11 -10   29.00    1.60
  -6  11   1   95.09    5.10
  -6  11   1   98.89    5.10
 -11   1   6   97.69    5.10
  11  -1   6   93.29    5.10
   1  -6  11   92.59    5.10
   6  11  -1   97.19    5.00
   1  -6  11   91.29    5.00
  -1  -6 -11   86.09    4.90
  -6 -11  -1   93.89    5.00
 -11   1   6   92.09    5.00
  11   1  -6   97.19    5.10
 -11   1   6   95.99    5.10
 -11  -1   6   89.89    5.00
  -6  11  -1   96.19    5.10
  11  -1  -6   96.09    5.10
 -11  -1   6   97.49    5.10
   1  -6 -11   84.99    4.90
 -11  -1   6   92.39    5.00
  11   1   6   94.29    5.10
  -1  -6  11   95.59    5.10
  -6 -11   1   97.09    5.00
  -6  11  -1   93.59    5.00
  -6  11  -1   97.09    5.10
  -1  -6  11   94.39    5.00
   1   6  11   91.49    5.00
   6 -11   3  100.09    5.20
 -11   3   6  101.39    5.20
  -6 -11  -3   97.89    5.10
  11  -3   6   98.19    5.20
  11   3  -6  100.69    5.20
  -6  11   3   99.79    5.20
   6  11  -3   99.99    5.10
  -6  11   3   99.79    5.20
   3  -6  11   97.39    5.20
  11   3  -6   95.79    5.10
  -3  -6 -11   89.79    5.10
  11  -3   6   95.99    5.20
   6  11   3   98.79    5.30
  -3  -6  11   95.69    5.20
 -11  -3   6   89.89    5.10
   6  11   3   99.29    5.10
   3  -6 -11   88.89    5.10
   3   6  11   95.59    5.20
 -11  -3   6   98.59    5.20
 -11  -3   6   97.59    5.20
  -6  11  -3  103.49    5.40
  11   3   6   94.19    5.20
  -3  -6  11   97.29    5.20
  -6 -11   3   97.99    5.20
  -6  11  -3   97.69    5.20
   6  11   3  100.39    5.20
  11  -3  -6   94.79    5.20
   6  11  -5   93.29    4.90
 -11   5   6   92.49    4.90
 -11   5   6   96.89    5.00
  11  -5   6   94.79    5.10
  -5  -6 -11   85.69    4.90
   6 -11   5   95.49    5.00
  -6  11   5   97.59    5.00
  -6  11   5   92.39    5.00
  11   5  -6   94.89    5.00
   5   6 -11   95.39    4.90
   5   6 -11   78.89    4.90
  11   5  -6   97.89    5.00
  11   5  -6   97.29    4.90
  11  -5   6   94.69    5.00
   5  -6  11   93.59    5.00
   5  -6 -11   85.09    4.90
   6  11   5   95.39    5.10
  11   5   6   94.69    5.10
   6  11   5   96.49    4.90
   6  11   5   95.59    5.00
  11  -5  -6   94.49    5.00
 -11  -5   6   94.39    5.00
 -11  -5   6   95.99    4.90
   5   6  11   88.19    5.00
  -5  -6  11   93.89    5.10
  -6  11  -5   88.79    5.10
  -6  11  -5   94.59    4.90
  -6  11  -5   93.19    5.20
  -6 -11   5   92.59    5.00
  -5   6 -11   84.19    4.90
  -5  -6  11   93.39    5.00
 -11   7   6  111.09    5.90
 -11   7   6  115.09    6.00
  -6  11   7  109.79    5.90
  -7  -6 -11   99.79    5.90
  11  -7   6  113.89    6.00
  11   7  -6  114.39    6.00
  11   7  -6  118.19    5.90
  -7   6  11  106.69    5.80
   6  11  -7  115.59    5.90
   7  -6  11  116.49    6.00
  -6  11   7  117.89    6.00
   7   6 -11  114.19    5.80
   7   6 -11   95.99    5.90
  11   7  -6  113.59    6.00
   6 -11   7  116.79    6.00
   7   6 -11  115.29    5.90
  -6 -11   7  111.89    6.00
  11   7   6  112.29    6.10
  -7   6 -11   99.49    6.00
  -6  11  -7  108.69    6.10
  -7  -6  11  115.79    6.00
  -7  -6  11  114.69    6.00
 -11  -7   6  108.69    5.90
 -11  -7   6  110.49    5.90
   6  11   7  114.49    5.90
   6  11   7  109.79    6.10
  -6  11  -7  113.29    5.90
   6  11   7  116.19    6.00
  11  -7  -6  116.39    6.00
   7   6  11  110.29    6.00
   6 -11   9   26.50    1.60
  -6  11   9   25.00    1.50
 -11   9   6   24.30    1.50
 -11   9   6   25.60    1.60
  11   9  -6   26.00    1.60
  -9   6  11   23.90    1.60
  11  -9   6   24.90    1.50
   6  11  -9   25.20    1.40
   9   6 -11   26.20    1.50
   9   6 -11   24.50    1.40
  -9   6  11   23.40    1.40
   9  -6  11   24.80    1.60
  11   9  -6   27.10    1.60
  11   9  -6   25.60    1.50
 -11   9  -6   23.10    1.50
   6  11   9   27.40    1.50
  11   9   6   25.60    1.60
 -11  -9   6   23.10    1.40
   9   6  11   25.80    1.60
  -6 -11   9   24.60    1.60
  -6  11  -9   27.30    1.50
 -11  -9   6   24.20    1.40
   6  11   9   25.30    1.40
  -9  -6  11   25.70    1.50
   6  11   9   24.10    1.60
 -11   0   7   29.50    1.70
  11   0  -7   30.50    1.70
   0  -7 -11   25.80    1.60
   7  11   0   29.30    1.80
   7  11   0   28.80    1.60
  -7  11   0   28.00    1.70
   7  11   0   28.20    1.70
   0  -7  11   29.70    1.70
  11   0   7   29.20    1.70
  -7 -11   0   28.80    1.60
   0  -7  11   30.50    1.70
  -7  11   0   29.00    1.70
  -7 -11  -2    5.10    0.40
  -2  -7 -11    5.50    0.50
  11  -2   7    6.60    0.70
  11   2  -7    5.30    0.50
  11   2  -7    5.40    0.50
   7  11  -2    6.00    0.70
   7  11  -2    6.30    0.50
  -7  11   2    5.60    0.50
  -7  11   2    5.90    0.60
  11  -2   7    6.10    0.60
 -11   2   7    6.20    0.50
   2  -7  11    5.70    0.60
 -11   2   7    6.30    0.70
  11   2  -7    7.10    0.60
 -11  -2   7    5.90    0.60
  -7 -11   2    5.30    0.50
  -7  11  -2    4.90    0.60
   7  11   2    4.30    0.60
  -7  11  -2    5.30    0.50
  -7  11  -2    5.10    0.60
   7  11   2    5.70    0.60
   7  11   2    5.80    0.60
  11  -2  -7    5.30    0.60
  11   2   7    6.00    0.60
  -2  -7  11    5.60    0.60
  -2  -7  11    6.00    0.60
   2  -7 -11    4.90    0.50
  11   4  -7   97.09    4.90
   7  11  -4   93.79    5.00
  -7 -11  -4   91.19    4.80
  -7  11   4   95.39    5.00
 -11   4   7  100.59    5.00
   4  -7  11   95.99    5.00
  11  -4   7   91.89    5.00
  -4  -7 -11   81.29    4.90
   7  11  -4   94.49    4.90
   7 -11   4   94.39    5.00
  -7  11   4   91.99    4.90
  11  -4   7   95.39    5.00
  11   4  -7   98.79    5.00
  11   4  -7   93.99    4.90
  -4   7  11   89.19    4.80
 -11   4   7   90.19    4.90
 -11  -4   7   88.49    4.90
   4  -7 -11   80.49    4.90
 -11  -4   7   91.19    4.90
   7  11   4   91.79    4.90
   4   7  11   94.09    5.00
  -4  -7  11   99.19    5.00
  -4  -7  11   90.19    5.00
   7  11   4   93.79    5.00
  -7  11  -4   92.49    5.00
  -7  11  -4   89.39    5.00
  11   4   7   93.39    5.00
  11  -4  -7   95.79    5.00
  -7  11  -4   92.09    4.90
   7  11   4   90.69    5.10
  -7  11   6  111.49    5.90
  -7  11   6  117.19    6.00
   7 -11   6  112.69    6.00
   6   7 -11  114.19    5.90
  -6   7  11  104.89    5.90
  11  -6   7  117.29    6.00
   6   7 -11  115.19    5.80
   7  11  -6  114.89    6.00
 -11   6   7  110.69    5.90
  11   6  -7  114.39    6.00
  11   6  -7  114.29    5.90
  11   6  -7  113.79    5.90
  -6  -7 -11   99.39    5.90
   6  -7  11  111.69    6.00
   7  11  -6  115.39    5.90
 -11   6   7  118.99    6.00
   6  -7 -11   95.39    5.90
   7  11   6  112.09    6.10
  11   6   7  112.09    6.00
  -7 -11   6  111.49    6.00
  -7  11  -6  113.79    5.90
 -11  -6   7  112.09    5.90
   7  11   6  113.59    5.90
  -7  11  -6  115.69    6.00
  -6  -7  11  116.59    6.00
   7  11   6  114.99    6.00
  11  -6  -7  115.59    6.00
  -6   7 -11   95.29    6.00
   6   7  11  110.89    6.00
  -7  11  -6  112.59    6.00
 -11  -6   7  111.69    5.90
  -6  -7  11  110.09    6.00
   8   7 -11  219.28   11.60
  11  -8   7  224.68   11.60
 -11   8   7  200.78   11.50
   7  11  -8  224.38   11.50
  -7  11   8  213.98   11.50
  -7  11   8  217.68   11.70
  11   8  -7  227.28   11.60
   7  11  -8  220.18   11.60
 -11   8   7  224.18   11.60
   7 -11   8  214.58   11.60
   8   7 -11  218.48   11.50
 -11   8   7  230.48   11.70
  11   8  -7  227.58   11.60
  11   8  -7  220.48   11.50
  -8   7  11  206.48   11.50
   8  -7  11  220.58   11.60
  -7 -11   8  224.88   11.60
  -8  -7  11  223.18   11.60
  11   8   7  220.28   11.70
   7  11   8  217.88   11.50
   7  11   8  220.58   11.70
   8   7  11  212.08   11.60
  -7  11  -8  232.18   11.50
   7  11   8  233.28   11.60
 -11  -8   7  229.78   11.50
 -11  -8   7  216.58   11.50
  11  10  -7   12.00    1.00
 -11  10   7   12.10    1.00
  10   7 -11   12.30    0.90
  10   7 -11   11.80    0.80
 -11  10   7   11.20    0.90
  11 -10   7   12.60    0.90
  -7  11  10   13.10    0.90
  11  10  -7   11.20    0.80
  10  -7  11   11.90    0.90
   7 -11  10   12.40    1.00
   7  11 -10   12.30    0.90
   7  11 -10   13.20    0.80
  11  10  -7   11.10    0.90
 -10   7  11   12.20    1.00
  11  10   7   13.30    1.00
   7  11  10   12.60    1.10
  11  10   7   12.90    0.80
  -7 -11  10   13.50    1.00
 -11  10  -7   13.60    0.90
  -7  11 -10   14.90    0.80
  10   7  11   12.40    1.00
   8 -11   1  427.76   21.90
  -8  11   1  436.66   22.00
  11  -1   8  412.56   22.00
   1  -8  11  420.76   22.00
  -8 -11  -1  438.56   21.90
  11   1  -8  425.66   21.90
 -11   1   8  434.36   22.10
  11   1  -8  436.36   22.00
   8  11  -1  428.46   22.00
   8  11  -1  437.36   21.90
   8  11  -1  417.66   22.00
  -1   8  11  399.56   21.80
  -8  11   1  424.86   21.90
 -11  -1   8  393.36   21.90
   8  11   1  428.96   21.90
 -11  -1   8  436.56   21.90
  -1  -8  11  421.96   22.00
  -1  -8  11  422.06   22.00
  -8  11  -1  438.86   21.90
   1   8  11  393.86   21.80
   8  11   1  436.26   22.00
  11  -1  -8  432.56   22.00
  -8 -11   1  425.56   21.90
   8  11   1  423.16   22.00
  11   1   8  420.76   22.00
   1  -8 -11  423.86   22.10
   1   8  11  364.06   21.90
  -8  11  -1  416.26   22.00
  -8  11  -1  419.76   22.00
   3  -8  11   27.80    1.70
  -8  11   3   28.30    1.70
   8  11  -3   27.00    1.80
  -3  -8 -11   26.00    1.60
  11   3  -8   27.90    1.70
  11  -3   8   25.90    1.70
  -8  11   3   28.50    1.80
 -11   3   8   25.90    1.60
   8  11  -3   28.00    1.60
  11   3  -8   29.40    1.60
  -3  -8 -11   25.80    1.60
  -3   8  11   26.20    1.60
  11  -3   8   26.80    1.80
   8 -11   3   26.80    1.70
 -11   3   8   27.70    1.70
   8  11   3   31.60    1.80
  -8 -11   3   31.80    1.70
  -8  11  -3   32.10    1.70
  -8  11  -3   32.90    1.80
   8  11   3   32.90    1.70
 -11  -3   8   30.40    1.70
   8  11   3   30.20    1.60
 -11  -3   8   29.60    1.60
  -8  11  -3   31.20    1.80
  -3  -8  11   30.30    1.70
  11  -3  -8   28.10    1.70
  11   3   8   28.60    1.70
  -3  -8  11   29.60    1.70
   3  -8 -11   26.30    1.70
   3   8  11   29.60    1.70
  11  -5   8  148.99    8.00
  11   5  -8  152.98    7.90
   8 -11   5  148.19    8.00
  11  -5   8  143.79    8.00
   8  11  -5  160.58    8.10
  11   5  -8  153.78    8.00
  -8  11   5  154.88    8.10
  11   5  -8  155.88    8.10
  -5   8  11  146.59    7.90
  -8  11   5  156.98    8.00
 -11   5   8  144.59    8.00
 -11   5   8  157.18    8.10
   8  11  -5  151.68    7.90
   5   8 -11  158.08    7.90
   5  -8  11  143.49    8.10
  -8 -11   5  157.38    8.00
  11  -5  -8  148.39    8.10
   8  11   5  161.68    8.00
  -8  11  -5  149.49    8.10
  11   5   8  149.39    8.10
 -11  -5   8  138.89    7.90
 -11  -5   8  152.48    8.00
   8  11   5  151.28    8.10
   5  -8 -11  126.79    8.00
   5   8  11  149.19    8.00
  -8  11  -5  160.58    8.10
   8  11   5  146.69    7.90
  -5  -8  11  172.58    8.30
  -5  -8  11  149.09    8.00
  -5  -8  11  151.88    8.00
  -8  11  -5  155.08    8.00
  -8  11   7  216.18   11.60
  11   7  -8  223.98   11.70
   7  -8  11  223.48   11.70
   8 -11   7  216.68   11.70
  11  -7   8  217.28   11.60
  -8  11   7  221.58   11.70
 -11   7   8  218.68   11.60
   7   8 -11  216.48   11.60
   7   8 -11  224.48   11.50
  11   7  -8  220.98   11.50
   8  11  -7  224.18   11.70
   8  11  -7  222.18   11.50
 -11   7   8  234.28   11.70
  11   7  -8  224.28   11.60
  11   7   8  216.28   11.70
   7   8  11  214.68   11.70
  -8 -11   7  222.08   11.60
   8  11   7  218.28   11.70
  11  -7  -8  217.58   11.70
  -8  11  -7  227.58   11.70
   8  11   7  214.98   11.50
  -7  -8  11  229.58   11.70
 -11  -7   8  210.48   11.50
   8  11   7  236.68   11.60
 -11  -7   8  222.08   11.50
  -7  -8  11  215.88   11.60
  -8  11  -7  225.38   11.60
   8  11  -9   20.30    1.20
  11   9  -8   21.20    1.30
   9   8 -11   19.80    1.30
  11   9  -8   19.70    1.20
   9  -8  11   20.00    1.30
   9   8 -11   20.30    1.10
 -11   9   8   18.70    1.20
 -11   9   8   19.40    1.40
  -8  11   9   18.30    1.20
  -9   8  11   19.30    1.30
  11  -9   8   19.20    1.30
   8  11  -9   21.20    1.30
  -8  11   9   19.40    1.40
   8 -11   9   19.50    1.30
   8  11   9   19.20    1.20
  11   9   8   19.60    1.40
  -8  11  -9   20.90    1.20
   8  11   9   20.60    1.40
   9   8  11   19.30    1.30
 -11   9  -8   21.30    1.20
  -8 -11   9   20.80    1.30
   9  11   0  198.28   10.20
  -9  11   0  197.68   10.20
   0  -9  11  204.88   10.20
   0   9 -11  197.38   10.10
   9  11   0  199.68   10.10
   9  11   0  196.18   10.10
  11   0  -9  200.58   10.20
  11   0  -9  167.58   10.10
 -11   0   9  182.08   10.00
   0  -9 -11  160.88   10.20
  -9  11   0  199.78   10.10
  -9  11   0  198.78   10.20
  11   0   9  197.38   10.10
   0  -9  11  190.38   10.10
   0   9  11  187.68   10.00
 -11   0   9  199.98   10.10
  -9  11   2   71.49    3.70
  -2   9  11   61.79    3.60
   9 -11   2   64.89    3.80
   2  -9  11   65.39    3.80
  11   2  -9   70.49    3.70
   9  11  -2   71.69    3.70
  11   2  -9   70.09    3.80
 -11   2   9   73.39    3.80
  11  -2   9   71.79    3.80
  11  -2   9   63.89    3.70
  -9  11   2   72.09    3.80
   9  11  -2   72.29    3.80
 -11   2   9   65.09    3.70
   9  11  -2   69.09    3.80
   9  11   2   72.29    3.80
  -9  11  -2   68.69    3.80
   9  11   2   69.49    3.70
  -9  11  -2   71.09    3.90
  -2  -9  11   68.09    3.80
  -2  -9  11   71.59    3.80
  -9 -11   2   69.49    3.70
   2   9  11   65.49    3.80
   9  11   2   69.39    3.90
  11  -2  -9   68.79    3.80
  -2   9 -11   61.29    3.70
  -9  11  -2   70.49    3.70
 -11  -2   9   65.39    3.60
  11   2   9   67.39    3.80
 -11  -2   9   75.09    3.70
   4  -9  11   91.59    4.90
  11   4  -9   92.59    4.90
  -9  11   4   87.49    4.90
   4   9 -11   94.69    4.80
 -11   4   9   90.69    4.90
  11  -4   9   89.09    4.90
  11   4  -9   94.49    4.80
   9 -11   4   87.99    4.90
  11   4  -9   88.59    4.80
   9  11  -4   91.59    5.00
   9  11  -4   89.89    4.80
  11  -4   9   89.39    4.90
  -9  11   4   88.19    4.90
  -4  -9  11   93.99    4.90
 -11  -4   9   90.19    4.80
  11   4   9   92.89    4.90
   9  11   4   94.69    4.80
   9  11   4   92.09    4.90
  11  -4  -9   93.29    4.90
  -9 -11   4   90.59    4.90
  -9  11  -4   91.99    4.80
  -9  11  -4   88.19    5.00
  -9  11  -4   87.59    4.90
 -11  -4   9   81.79    4.80
   4   9  11   91.39    4.90
  -4  -9  11   89.59    4.90
   9  11   4   92.19    5.00
   9 -11   6   24.20    1.60
   9  11  -6   24.10    1.40
   9  11  -6   24.60    1.60
   6   9 -11   25.40    1.50
   6   9 -11   24.90    1.40
  11  -6   9   25.70    1.60
  -9  11   6   25.60    1.50
  11   6  -9   26.90    1.40
 -11   6   9   24.60    1.50
 -11   6   9   27.60    1.60
  11   6  -9   26.00    1.60
   6  -9  11   25.30    1.60
  11   6  -9   25.00    1.50
  -9  11   6   25.30    1.60
 -11  -6   9   25.20    1.40
  11   6   9   26.70    1.60
   9  11   6   25.20    1.60
  -9  11  -6   23.70    1.60
  -6  -9  11   26.10    1.50
  -9 -11   6   23.80    1.50
  -6  -9  11   20.70    1.50
   9  11   6   25.30    1.50
   9  11   6   25.50    1.50
 -11  -6   9   22.40    1.40
  11  -6  -9   27.40    1.60
  -9  11  -6   22.90    1.50
  -6  -9  11   26.30    1.60
   6   9  11   25.20    1.60
  -9  11  -6   24.10    1.60
  -9  11   8   21.20    1.40
  -9  11   8   20.10    1.30
   8  -9  11   21.00    1.40
  11   8  -9   19.60    1.20
 -11   8   9   20.60    1.40
   9 -11   8   18.60    1.30
   9  11  -8   20.90    1.40
  11  -8   9   19.40    1.30
  11   8  -9   20.40    1.30
   9  11  -8   19.50    1.20
   8   9 -11   20.10    1.30
   8   9 -11   21.30    1.20
   8   9  11   19.80    1.40
  -9 -11   8   20.90    1.30
   9  11   8   20.40    1.20
   9  11   8   21.10    1.30
   9  11   8   20.00    1.40
  -9  11  -8   20.50    1.20
  -8  -9  11   20.70    1.30
  10   9 -11    4.60    0.60
  -9  11  10    4.80    0.50
  -9  11  10    5.30    0.60
  10   9 -11    4.70    0.40
 -11  10   9    5.20    0.50
   9 -11  10    4.70    0.60
  11 -10   9    4.80    0.60
   9  11 -10    4.40    0.60
   9  11 -10    4.40    0.40
  11  10  -9    5.30    0.60
  11  10  -9    4.60    0.40
 -10   9  11    4.60    0.50
 -11  10   9    6.20    0.70
 -10   9  11    5.40    0.70
  10  -9  11    4.70    0.60
  10   9  11    4.70    0.60
  11  10   9    4.80    0.60
  -9  11 -10    5.60    0.50
   9  11  10    5.10    0.70
   9  11  10    4.50    0.40
  -9 -11  10    4.90    0.60
 -11  10  -9    5.60    0.50
 -11 -10   9    5.20    0.60
  10  11  -1  206.98   10.90
 -10  11   1  213.28   11.00
 -10  11   1  204.88   11.00
  11  -1  10  193.38   10.90
  10  11  -1  207.08   11.00
   1 -10  11  202.98   11.00
  11   1 -10  203.78   10.90
 -10  11   1  207.08   10.90
  10  11  -1  214.98   10.90
   1  10 -11  209.28   10.80
  -1  10  11  210.58   10.80
  11   1 -10  205.98   10.80
  10 -11   1  205.78   10.90
 -11   1  10  210.58   10.90
 -10  11  -1  212.98   11.00
  11  -1 -10  207.38   10.90
  11  -1 -10  182.58   10.90
 -10  11  -1  217.78   11.00
  -1  10 -11  212.38   10.80
  10  11   1  207.78   10.90
  10  11   1  212.98   10.90
  -1 -10  11  201.68   11.00
  11   1  10  199.38   10.90
 -10  11  -1  220.18   10.90
 -11  -1  10  214.18   10.90
  10  11   1  215.38   11.00
  -1 -10  11  205.48   10.90
 -10  11   3  329.67   17.40
  -3 -10 -11  292.87   17.30
 -10  11   3  331.77   17.50
   3 -10  11  334.07   17.50
  10 -11   3  337.47   17.40
 -11   3  10  321.77   17.30
 -11   3  10  343.47   17.50
  11  -3  10  325.97   17.40
  11  -3  10  333.67   17.50
  11   3 -10  345.57   17.40
  11   3 -10  338.27   17.30
  11   3 -10  322.27   17.30
  10  11  -3  340.07   17.40
  10  11  -3  339.27   17.50
  10  11  -3  344.07   17.40
   3  10 -11  339.27   17.30
  10  11   3  343.67   17.40
   3  10  11  361.86   17.50
  10  11   3  342.67   17.50
  10  11   3  323.57   17.40
   3  10  11  328.17   17.50
  11   3  10  333.97   17.40
 -11  -3  10  333.87   17.40
  11  -3 -10  347.57   17.50
  -3 -10  11  328.77   17.40
 -10  11  -3  316.07   17.50
 -10  11  -3  323.97   17.50
 -10  11  -3  335.47   17.40
  -3 -10  11  341.07   17.50
  -3  10 -11  332.87   17.30
 -11   5  10   27.00    1.80
  11  -5  10   28.90    1.80
  11   5 -10   29.20    1.70
  11   5 -10   29.40    1.60
  11   5 -10   28.80    1.70
  10  11  -5   28.50    1.60
  10 -11   5   28.30    1.70
   5 -10  11   27.70    1.80
   5  10 -11   28.40    1.60
 -10  11   5   25.80    1.80
  10  11  -5   27.60    1.80
 -10  11   5   27.90    1.70
  10  11   5   32.40    1.70
  11  -5 -10   29.80    1.80
  10  11   5   27.10    1.70
   5  10  11   29.10    1.80
 -10  11  -5   28.30    1.70
 -10  11  -5   27.30    1.80
 -10  11  -5   27.40    1.80
 -11  -5  10   28.30    1.60
  10  11   5   28.80    1.80
  -5 -10  11   30.60    1.80
  -5 -10  11   27.10    1.70
  -5  10 -11   28.40    1.60
  11   5  10   29.80    1.80
 -10  11   7   10.90    1.00
   7 -10  11   11.50    0.90
   7  10 -11   12.70    0.90
   7  10 -11   13.00    0.80
 -11   7  10   10.70    0.80
  10 -11   7   12.20    0.90
  10  11  -7   12.00    1.00
  10  11  -7   11.10    0.80
 -10  11   7   11.70    0.90
 -11   7  10   12.60    1.00
  11   7 -10   11.60    0.90
  11  -7  10   11.90    0.90
  11   7 -10   12.80    0.80
  11  -7 -10   12.10    1.00
  10  11   7   13.60    0.90
  10  11   7   13.20    1.00
  10  11   7   13.50    0.80
   7  10  11   12.30    1.00
 -11  -7  10   12.90    0.80
  -7 -10  11   12.10    0.90
  -7 -10  11   13.20    1.00
 -10 -11   7   12.20    0.90
 -10  11  -7   13.30    0.90
 -10  11  -7   13.20    1.00
  11   7  10   13.00    1.00
  11   9 -10    5.00    0.60
  11   9 -10    4.70    0.40
 -11   9  10    5.70    0.50
  11  -9  10    4.60    0.60
  -9  10  11    5.50    0.70
  10 -11   9    4.40    0.60
 -10  11   9    5.10    0.50
 -10  11   9    4.30    0.60
  10  11  -9    5.10    0.60
  10  11  -9    4.60    0.40
   9  10 -11    4.80    0.60
   9  10 -11    4.90    0.40
  -9  10  11    4.00    0.50
 -11   9  10    4.90    0.60
   9 -10  11    4.50    0.60
   9  10  11    4.40    0.60
 -10 -11   9    5.50    0.60
 -10  11  -9    5.70    0.50
  -9 -10  11    5.60    0.60
  10  11   9    4.70    0.70
  10  11   9    4.80    0.50
  11   9  10    4.50    0.60
 -11   0  11    0.00    0.20
 -11  11   0    0.20    0.20
 -11  11   0    0.00    0.30
 -11  11   0   -0.10    0.30
   0 -11  11    0.30    0.30
   0  11 -11    0.00    0.20
   0  11  11   -0.20    1.00
   0  11  11   -0.30    0.20
  11 -11   0   -0.10    0.20
  11   0 -11   -0.30    0.20
  11   0 -11   -0.10    0.20
  11   0  11   -0.20    0.20
  11  11   0   -0.40    0.40
  11  11   0    0.10    0.20
  11  11   0    0.10    0.30
  11   2 -11    5.90    0.60
  11   2 -11    7.00    0.50
 -11   2  11    6.80    0.60
  11  -2  11    5.50    0.60
  11  -2  11    6.20    0.80
 -11  11   2    6.60    0.60
 -11  11   2    7.00    0.70
  11  11  -2    6.70    0.70
  11  11  -2    6.60    0.60
  11  11  -2    7.00    0.70
  11 -11   2    5.40    0.60
   2  11 -11    6.50    0.40
  -2  11  11    6.00    0.50
   2 -11  11    5.40    0.60
  -2  11  11    9.60    1.30
  -2  11 -11    5.50    0.40
 -11  -2  11    6.00    0.60
 -11  -2  11    5.30    0.50
   2  11  11    5.30    0.70
   2  11  11    6.20    0.50
  -2 -11  11    4.90    0.60
  -2 -11  11    5.90    0.60
  11  -2 -11    4.60    0.60
  11  -2 -11    4.90    0.60
 -11  11  -2    6.30    0.60
  11   2  11    4.90    0.60
 -11  11  -2    6.80    0.80
 -11  11  -2    6.20    0.70
  11  11   2    4.50    0.70
  11  11   2    5.60    0.50
  11  11   2    6.00    0.60
   4 -11  11    0.20    0.30
  11  -4  11    0.00    0.20
  11   4 -11    0.00    0.30
  11   4 -11    0.10    0.20
  11   4 -11    0.40    0.20
 -11   4  11   -0.20    0.20
 -11   4  11    0.40    0.30
  -4  11  11    0.70    0.80
 -11  11   4    0.40    0.30
 -11  11   4    0.20    0.40
  11  11  -4    0.00    0.30
  11  11  -4   -0.10    0.20
  11  11  -4    0.50    0.40
  11 -11   4    0.10    0.30
   4  11 -11    0.30    0.20
  11  -4  11    0.30    0.40
  -4  11  11    0.50    0.20
 -11  11  -4    0.20    0.30
   4  11  11    0.40    0.30
   4  11  11    0.60    0.50
   4  11  11    0.30    0.20
  -4 -11  11    0.40    0.30
  -4 -11  11   -0.20    0.20
  -4 -11  11   -0.20    0.30
  11  -4 -11   -0.10    0.30
  -4  11 -11    0.30    0.20
 -11  -4  11    0.20    0.20
  11   4  11    0.10    0.30
 -11  11  -4    0.30    0.30
 -11  11  -4    0.30    0.40
  11  11   4    0.10    0.40
  11  11   4    0.40    0.20
  11  11   4    0.00    0.30
  11   6 -11   40.90    2.40
  11   6 -11   41.50    2.20
  11  11  -6   38.20    2.40
  11  11  -6   40.70    2.30
  11  11  -6   39.60    2.30
 -11   6  11   36.20    2.20
 -11   6  11   39.30    2.40
   6 -11  11   42.30    2.40
 -11  11   6   37.70    2.30
 -11  11   6   39.10    2.40
   6  11 -11   43.90    2.20
  11 -11   6   40.20    2.40
  11  -6  11   39.90    2.40
  -6  11  11   40.30    2.30
 -11  11  -6   39.40    2.30
 -11  11  -6   37.30    2.40
  -6 -11  11   41.20    2.40
   6  11  11   42.30    2.40
   6  11  11   43.30    2.20
 -11  11  -6   37.60    2.40
  -6 -11  11   43.50    2.40
  11  -6 -11   45.20    2.40
  -6  11 -11   42.10    2.20
  11   6  11   41.80    2.40
  11  11   6   41.60    2.40
  11  11   6   42.50    2.30
  11  11   6   41.60    2.40
  11  11  -8   -0.10    0.20
  11  -8  11    0.00    0.30
  11   8 -11    0.10    0.30
  11   8 -11    0.00    0.20
 -11   8  11   -0.50    0.30
  11  11  -8    0.50    0.40
   8  11 -11    0.10    0.20
 -11  11   8    0.00    0.20
 -11  11   8    0.40    0.30
   8 -11  11    0.20    0.30
   8  11 -11    0.10    0.30
  11 -11   8   -0.10    0.30
  -8  11  11    0.20    0.20
  -8  11 -11    0.10    0.20
  -8 -11  11    0.00    0.20
  -8 -11  11    0.10    0.30
 -11  11  -8    0.10    0.20
  11   8  11   -0.10    0.30
  11  11   8    0.00    0.30
  11  11   8   -0.10    0.20
  11  11 -10   12.90    1.00
  11  11 -10   13.70    0.90
  11 -10  11   13.20    1.00
  11  10 -11   14.40    1.00
  11  10 -11   13.60    0.90
 -11  10  11   12.10    0.90
 -11  10  11   13.90    1.10
  10  11 -11   14.10    0.90
  10 -11  11   13.50    1.00
 -11  11  10   13.30    0.90
 -11  11  10   14.00    1.10
  11 -11  10   13.60    1.00
  10  11 -11   14.10    1.00
 -10  11  11   13.20    1.10
 -10  11  11   13.70    0.90
 -10  11 -11   14.40    0.90
 -11  11 -10   14.20    0.90
 -10 -11  11   13.80    1.00
  10  11  11   13.70    1.10
  11  10  11   13.50    1.10
  11  11  10   14.40    1.10
 -12   0   0 3537.65  180.68
 -12   0   0 3395.76  194.58
   0 -12   0 3389.46  180.68
   0 -12   0 3407.96  195.38
   0   0 -12 3649.93  178.88
   0   0 -12 3482.05  181.28
   0   0  12 3561.84  178.88
   0   0  12 3510.95  181.38
   0  12   0 3531.35  180.88
   0  12   0 3624.64  197.08
  12   0   0 3025.50  181.28
  12   0   0 3393.66  202.88
   2   0  12  256.67   13.10
  12  -2   0  252.67   13.20
  12   2   0  255.47   13.20
  -2   0  12  241.98   13.10
   0  12  -2  247.58   13.10
   0  12  -2  255.37   13.10
   0  12   2  249.08   13.10
   0  12  -4   39.70    2.20
 -12   4   0   39.10    2.20
 -12   4   0   38.50    2.30
 -12   4   0   39.00    2.30
  -4   0 -12   37.80    2.20
  -4   0  12   40.70    2.30
  12   4   0   42.90    2.40
   0  12  -4   37.80    2.20
   0  12   4   41.50    2.20
   4   0 -12   42.60    2.20
   4   0  12   37.80    2.20
  12  -4   0   42.10    2.30
  12  -4   0   40.60    2.20
   0 -12   6  141.49    7.40
   0  12  -6  138.99    7.30
   0  12  -6  133.19    7.30
   0  12   6  138.69    7.30
   6   0 -12  139.79    7.30
   6   0 -12  137.99    7.20
   6   0  12  127.69    7.20
  12  -6   0  140.29    7.40
  12  -6   0  138.29    7.30
  12   6   0  141.69    7.40
  12   6   0  152.28    7.40
  -6   0  12  141.69    7.30
 -12   6   0  143.29    7.50
 -12   6   0  138.99    7.40
 -12   6   0  143.89    7.30
  -6   0 -12  121.09    7.30
  -8   0  12    0.40    0.20
   0  12  -8    0.50    0.20
   0  12  -8    0.50    0.20
 -12   8   0   -0.10    0.20
   0  12  -8    0.60    0.20
   0  12   8    0.40    0.70
   0  12   8    0.00    0.20
   0  12   8    0.50    0.30
 -12   8   0   -0.10    0.30
 -12   8   0    0.70    0.40
  -8   0 -12    0.40    0.40
  12   8   0    0.90    0.20
  12   8   0    0.40    0.30
  12  -8   0    0.60    0.20
   8   0 -12    0.60    0.20
   0 -12   8    0.50    0.30
   8   0 -12    0.20    0.20
  12   8   0    0.10    0.30
 -10   0  12   79.39    4.30
 -10   0  12   87.79    4.40
   0  12  10   77.19    4.30
 -12  10   0   84.19    4.40
 -12  10   0   84.49    4.50
   0  12 -10   84.09    4.30
   0  12 -10   79.49    4.40
  12 -10   0   81.29    4.40
  12  10   0   83.69    4.50
   0 -12  10   81.69    4.50
   0  12  10   84.49    4.40
  10   0 -12   84.69    4.40
  10   0 -12   77.29    4.40
  10   0  12   76.89    4.40
  12  10   0   81.99    4.40
 -12  10   0   82.09    4.60
  12  10   0   82.79    4.40
   0  12 -10   79.39    4.30
   1  -1  12    0.00    0.40
  12   1  -1    0.00    0.30
  -1  12   1    0.10    0.40
  -1  12   1    0.20    0.20
   1  -1  12    0.20    0.20
  -1   1  12   -0.20    0.30
  -1  12   1    0.00    0.20
   1  12  -1    0.30    0.30
   1  12  -1    0.20    0.20
   1  12   1    0.30    0.40
  -1  12  -1   -0.10    0.20
  -1  12  -1    0.20    0.20
  -1  -1  12    0.10    0.40
  -1  -1  12   -0.10    0.20
   1   1  12    0.40    0.20
  -1  12  -1    0.40    0.30
  12  -1  -1    0.30    0.30
   1  12   1    0.00    0.20
 -12   3   1  110.99    5.80
  -3   1  12  102.69    5.70
 -12   3   1  110.09    5.70
  -1  12   3  108.29    5.60
   1  12  -3  113.29    5.60
   1  12  -3  103.59    5.60
   3  -1  12  108.29    5.70
   3  -1  12  108.19    5.70
  -3  -1 -12   95.49    5.60
  12  -3   1  103.39    5.60
  12   3  -1  110.49    5.70
   3  -1 -12  105.99    5.60
  -3  -1  12  102.99    5.70
  12   3   1  104.09    5.70
   3   1  12  107.59    5.60
  12  -3  -1  107.19    5.70
  -1  12  -3  111.69    5.60
  -1  12  -3  102.59    5.60
   1  12   3  108.79    5.60
   5   1 -12   53.99    2.90
  -1  12   5   56.09    3.00
   5  -1  12   55.79    3.10
  12  -5   1   54.79    3.00
   1 -12   5   54.69    3.10
  -5   1  12   53.89    3.00
  12   5  -1   55.19    3.00
   1  12  -5   51.79    2.90
  -5  -1 -12   47.50    3.00
  12  -5   1   55.69    3.10
 -12   5   1   52.99    3.00
 -12   5   1   53.29    3.10
 -12   5   1   53.69    3.10
   1  12  -5   52.89    3.00
  12   5  -1   56.09    3.10
   5   1  12   54.09    3.00
   1  12   5   58.29    3.00
 -12   5  -1   57.09    3.10
  12   5   1   56.59    3.10
   5  -1 -12   56.59    3.00
  -1  12  -5   53.79    3.00
  12  -5  -1   58.09    3.10
  12  -5  -1   54.59    2.90
 -12   5  -1   58.39    3.00
  -5  -1  12   55.79    3.00
  -5   1 -12   52.09    3.00
  -1  12  -5   58.89    3.00
 -12   7   1  384.96   18.90
  12   7  -1  383.86   18.80
   1 -12   7  361.76   18.90
   7  -1  12  368.66   18.90
  -7   1  12  351.46   18.80
  12  -7   1  363.96   18.90
 -12   7   1  375.06   18.80
 -12   7   1  389.66   19.00
   1  12  -7  378.66   18.80
   1  12  -7  349.27   18.70
   7   1 -12  359.26   18.70
   7   1 -12  378.16   18.70
  -7  -1 -12  312.47   18.80
  12   7  -1  366.16   18.90
  12   7  -1  368.16   18.80
  -1  12   7  360.96   18.80
  12  -7   1  361.56   18.80
   7  -1  12  307.87   18.70
  -7  -1  12  358.76   18.80
 -12   7  -1  374.06   18.80
  12   7   1  373.66   18.80
   7  -1 -12  342.87   18.70
  12  -7  -1  348.67   18.70
 -12   7  -1  387.46   19.00
 -12   7  -1  370.76   18.90
  12  -7  -1  363.76   18.90
  -7   1 -12  313.57   18.80
  -1  12  -7  361.76   18.80
  -1 -12   7  358.16   18.90
  -1  12  -7  370.96   18.80
  12   7   1  360.86   18.80
   1  12   7  369.76   18.80
   1  12   7  366.36   18.80
   7  -1 -12  359.26   18.80
  12   7   1  364.06   18.90
  -1  12  -7  348.37   18.80
   1  12  -9  366.66   19.80
  -1  12   9  388.26   19.80
  12   9  -1  390.46   20.00
  12   9  -1  385.76   19.80
   9  -1  12  358.86   19.80
   9  -1  12  384.76   19.90
 -12   9   1  395.56   19.90
   9   1 -12  353.66   19.80
  -9   1  12  372.56   19.80
  -1  12   9  381.56   19.80
   9   1 -12  392.66   19.90
  12  -9   1  381.86   19.80
 -12   9   1  390.46   20.00
   1  12  -9  400.46   19.80
   1 -12   9  381.06   19.90
  12   9  -1  400.76   19.90
   1  12  -9  371.86   19.80
 -12   9   1  397.76   20.00
   9  -1 -12  400.66   19.90
  -9  -1  12  372.46   19.80
  12   9   1  390.96   19.80
   1  12   9  388.56   19.80
  12  -9  -1  375.46   19.80
   9  -1 -12  349.96   19.80
  12   9   1  388.36   20.00
  -1 -12   9  390.06   19.90
  -1  12  -9  388.96   19.80
  12   9   1  394.66   19.90
 -12   9  -1  383.06   20.00
   1  12   9  371.46   19.80
  -1  12  -9  364.06   19.80
   9   1  12  362.86   19.80
 -12   9  -1  382.36   19.90
 -12   9  -1  383.86   20.00
  -1  12  -9  375.86   19.80
  -1  12  11  149.79    8.10
   1  12 -11  144.99    8.10
  12  11  -1  159.38    8.30
  12  11  -1  158.58    8.20
  11   1 -12  157.38    8.20
   1 -12  11  157.78    8.30
  -1  12  11  148.89    8.10
  11  -1  12  155.28    8.30
  11  -1  12  146.39    8.50
 -12  11   1  149.69    8.20
   1  12 -11  139.79    8.10
  12  11  -1  155.88    8.30
 -12  11   1  148.49    8.40
 -12  11   1  150.58    8.30
   1  12 -11  148.89    8.10
 -11   1  12  157.68    8.20
  11   1 -12  132.59    8.20
 -12  11  -1  165.28    8.20
  -1 -12  11  150.78    8.30
  12  11   1  171.18    8.40
  12  11   1  166.38    8.20
  12  11   1  162.18    8.30
  -1 -12  11  160.28    8.30
   1  12  11  161.88    8.20
  11  -1 -12  165.68    8.30
  11  -1 -12  145.39    8.20
  11   1  12  158.38    8.20
 -12  11  -1  166.48    8.40
 -12  11  -1  166.08    8.30
 -11  -1  12  152.38    8.10
  -1  12 -11  161.38    8.10
   1  12  11  161.38    8.20
   0  -2  12  258.17   13.50
 -12   0   2  265.07   13.50
  -2  12   0  253.57   13.40
  12   0   2  249.28   13.50
   2  12   0  260.17   13.60
   2  12   0  254.07   13.40
  -2  12   0  258.77   13.40
  12   0  -2  248.78   13.50
  -2  12   0  269.57   13.60
 -12   2   2 1166.58   60.69
 -12   2   2 1192.08   60.89
 -12   2   2 1177.38   60.79
   2  12  -2 1215.48   60.69
  -2  12   2 1182.88   60.69
  12  -2   2 1199.38   60.79
   2  -2  12 1204.28   60.79
   2  -2  12 1183.38   60.79
  -2  12   2 1166.88   60.79
  12   2  -2 1197.28   60.79
   2   2  12 1197.48   60.69
  12  -2  -2 1080.39   60.69
  -2  12  -2 1184.48   60.69
  -2  -2  12 1152.28   60.79
  -2  -2  12 1180.28   60.79
   2  12   2 1175.18   60.69
  12  -2  -2 1165.18   60.79
  -2  12  -2 1133.39   60.79
  -2  12   4    4.80    0.80
 -12   4   2    2.70    0.40
   4  -2  12    2.50    0.40
 -12   4   2    2.30    0.40
  12  -4   2    2.50    0.40
  12  -4   2    2.90    0.40
   4  -2  12    2.70    0.50
 -12   4   2    2.80    0.50
   2  12  -4    2.40    0.30
  12   4  -2    2.70    0.50
  -2  12   4    2.50    0.30
  -4  -2 -12    2.30    0.40
  -2  12  -4    1.50    0.30
  -2  12  -4    2.60    0.30
  -2  12  -4    2.60    0.40
  12   4   2    2.60    0.50
  -4   2 -12    2.40    0.30
   2  12   4    5.00    0.90
   2  12   4    2.50    0.30
  12  -4  -2    2.50    0.40
  12  -4  -2    2.60    0.30
   4  -2 -12    2.50    0.30
   4   2  12    3.20    0.30
  -4  -2  12    2.40    0.40
   4  -2 -12    1.90    0.20
  12  -6   2  105.19    5.50
  12  -6   2  107.19    5.70
 -12   6   2  103.59    5.60
  -6  -2 -12   92.19    5.50
  -2  12   6  103.29    5.50
   6  -2  12  100.19    5.60
  -6   2  12  103.09    5.50
 -12   6   2  104.49    5.50
  12   6  -2  104.69    5.60
 -12   6   2  107.99    5.70
   6   2 -12  104.89    5.50
  12   6  -2  108.59    5.50
  12   6  -2  105.39    5.50
   2  12  -6  106.69    5.50
   2 -12   6  105.19    5.60
  12  -6  -2  102.59    5.40
  -6  -2  12  103.59    5.50
  -2  12  -6  106.09    5.50
 -12   6  -2  105.69    5.60
  -2  12  -6  104.49    5.50
  -2  12  -6  102.99    5.50
   2  12   6  100.79    5.50
   6  -2 -12   99.39    5.40
  -6   2 -12   89.49    5.50
  12   6   2  106.19    5.60
 -12   6  -2  108.39    5.50
  12  -6  -2  103.39    5.60
   6   2  12  102.69    5.50
   2 -12   8  255.37   13.10
  -2  12   8  246.08   13.00
   8   2 -12  255.07   12.90
 -12   8   2  254.17   13.20
 -12   8   2  253.37   13.10
 -12   8   2  254.57   13.10
  -8   2  12  252.17   13.00
   8   2 -12  231.08   12.90
  12   8  -2  258.97   13.00
  12   8  -2  253.37   13.00
   8   2 -12  256.67   13.00
  12   8  -2  248.98   13.10
   8  -2  12  248.18   13.10
  12  -8   2  252.27   13.00
   2  12  -8  258.17   13.00
  12   8   2  248.18   13.00
  12   8   2  247.68   13.00
  -8  -2  12  241.38   13.00
 -12   8  -2  249.97   13.00
   2  12   8  246.08   13.00
   8  -2 -12  260.17   13.00
   8  -2 -12  223.98   12.90
  12   8   2  249.68   13.10
  -2  12  -8  242.78   13.00
  -2 -12   8  254.97   13.10
  -2  12  -8  247.58   13.00
 -12   8  -2  254.17   13.20
 -12   8  -2  248.58   13.10
  12  -8  -2  250.87   13.10
  -2  12  -8  236.38   13.00
   8   2  12  238.38   13.00
  12  10  -2   67.39    3.60
   2  12 -10   66.29    3.40
  10   2 -12   61.79    3.40
  -2  12  10   62.59    3.50
  12  10  -2   65.49    3.60
  10  -2  12   60.99    3.50
  12  10  -2   67.59    3.50
  10   2 -12   67.59    3.50
  10   2 -12   61.59    3.40
   2 -12  10   65.39    3.60
  12 -10   2   66.59    3.60
 -12  10   2   63.09    3.70
 -10   2  12   68.49    3.60
 -12  10   2   65.59    3.60
  10  -2  12   65.99    3.60
 -12  10   2   64.39    3.50
 -10   2  12   62.99    3.40
  -2  12  10   64.69    3.40
  -2 -12  10   65.09    3.60
  -2  12 -10   63.39    3.40
  12  10   2   64.19    3.50
  -2 -12  10   61.39    3.50
  12  10   2   64.09    3.50
   2  12  10   63.09    3.40
   2  12  10   63.89    3.50
  12  10   2   66.09    3.60
 -12  10  -2   65.89    3.70
 -10  -2  12   64.29    3.40
 -12  10  -2   66.59    3.60
  10   2  12   60.99    3.50
  -2  12 -10   58.29    3.50
  10  -2 -12   66.59    3.50
  10  -2 -12   56.39    3.50
 -12  10  -2   63.69    3.50
  12   1  -3  107.29    5.90
  -3  12   1  106.09    5.80
  -3  12   1  108.69    5.80
   1  -3  12  105.09    5.80
   1  -3  12  113.29    5.90
  -3  12   1  119.89    6.30
  12  -1   3  107.89    5.90
 -12   1   3  109.49    6.00
 -12   1   3  112.59    5.80
   3  12  -1  111.59    5.80
  -3  12  -1  105.49    5.80
 -12  -1   3  108.99    5.80
 -12  -1   3  112.59    5.90
  12   1   3  110.89    5.90
   3  12   1  108.49    6.00
  12  -1  -3  108.79    5.90
  -3  12  -1  102.59    5.90
  -3  12  -1  107.99    5.80
  -1  -3  12  111.99    5.80
  -1  -3  12  104.79    6.10
 -12   3   3    0.10    0.30
  12  -3   3    0.30    0.30
  12   3  -3    0.20    0.30
   3  -3  12    0.00    0.40
   3  12  -3    0.20    0.40
 -12   3   3   -0.10    0.30
  -3  12   3    0.00    0.20
  -3  12   3    0.10    0.20
  12  -3   3    0.30    0.30
 -12   3   3    0.40    0.20
   3  12  -3    0.30    0.20
  -3  12   3    0.30    0.50
  -3   3  12    1.60    0.90
   3   3  12    0.00    0.20
  -3  12  -3    0.00    0.20
   3   3  12    0.20    0.20
   3  -3 -12    0.20    0.10
   3  12   3    0.10    0.20
   3  12   3   -0.20    0.70
  -3  12  -3    0.20    0.30
  -3  -3  12    0.70    0.30
  12  -3  -3    0.50    0.30
  -3  -3  12    0.30    0.30
  -3  12  -3    0.00    0.20
  12   5  -3  121.09    6.20
   5  -3  12  110.69    6.10
  12  -5   3  116.89    6.10
  12  -5   3  114.69    6.10
  -5  -3 -12   97.19    6.10
  12   5  -3  120.89    6.10
  12   5  -3  119.59    6.00
 -12   5   3  113.09    6.10
   3 -12   5  116.09    6.10
 -12   5   3  117.59    6.10
 -12   5   3  116.09    6.20
  -3  12   5  117.89    6.10
   3  12  -5  116.69    6.00
   5   3 -12  118.29    6.00
  12   5   3  115.69    6.20
  -3  12  -5  115.69    6.10
  -3  12  -5  115.99    6.00
  -5   3 -12  100.99    6.00
   5  -3 -12  109.59    6.00
  -5  -3  12  112.29    6.10
   5   3  12  115.09    6.00
   3  12   5  115.49    6.10
  -3  12  -5  110.89    6.10
   3  12   5  113.69    6.00
  12  -5  -3  114.79    6.10
  -3  12   7  245.78   12.70
 -12   7   3  241.78   12.70
   3  12  -7  248.48   12.70
  12   7  -3  251.37   12.80
 -12   7   3  247.78   12.80
 -12   7   3  239.28   12.90
   7   3 -12  251.27   12.80
   7   3 -12  251.77   12.60
   7   3 -12  231.18   12.60
  -7   3  12  216.58   12.70
  12  -7   3  253.57   12.70
  12   7  -3  253.47   12.70
  12   7  -3  244.18   12.70
   3 -12   7  259.97   12.80
   7  -3  12  243.28   12.80
   7  -3 -12  231.98   12.70
  12   7   3  250.27   12.80
 -12   7  -3  245.28   12.70
 -12   7  -3  238.18   12.90
  12  -7  -3  253.07   12.80
  -3 -12   7  245.08   12.80
   3  12   7  251.57   12.70
   7  -3 -12  253.87   12.70
  -7  -3  12  243.78   12.70
   7   3  12  232.38   12.70
  -3  12  -7  250.07   12.70
  -3  12  -7  240.38   12.80
  -3  12  -7  235.28   12.70
  -7   3 -12  216.38   12.70
   7   3  12  236.88   12.70
   3  12   7  247.58   12.70
  12   9  -3  484.15   24.90
  12   9  -3  482.65   24.80
 -12   9   3  479.55   25.00
   3  12  -9  482.45   24.80
   3 -12   9  480.45   24.90
  12   9  -3  480.25   25.00
   9   3 -12  485.95   24.70
   9  -3  12  471.95   24.90
  -3  12   9  456.45   24.80
   9   3 -12  456.25   24.80
 -12   9   3  472.35   25.00
   9   3 -12  483.15   24.90
   9  -3 -12  482.95   24.90
   3  12   9  491.75   24.80
  -3  12  -9  472.55   24.80
   3  12   9  459.65   24.80
  12   9   3  489.05   24.80
 -12   9  -3  493.05   24.90
   9   3  12  454.45   24.90
  -9  -3  12  463.85   24.80
  -3  12  -9  497.65   24.80
  -3  12  -9  485.65   24.90
  12   9   3  492.65   24.90
   9  -3 -12  439.26   24.80
 -12   9  -3  481.15   25.00
  -3 -12   9  490.75   24.90
  12   9   3  485.15   25.00
  -3 -12   9  488.85   24.90
 -12   9  -3  488.75   25.00
  12 -11   3  575.34   29.70
  -3  12  11  560.74   29.60
 -12  11   3  579.04   29.70
 -11   3  12  597.84   29.80
  11  -3  12  560.14   29.80
  11   3 -12  588.34   29.70
  11   3 -12  586.34   29.60
  -3  12  11  564.34   29.60
   3 -12  11  562.34   29.80
  11  -3  12  533.15   29.70
 -12  11   3  562.44   29.80
  12  11  -3  594.64   29.70
  12  11  -3  573.74   29.80
   3  12 -11  582.84   29.60
  11   3 -12  552.84   29.60
  12  11  -3  582.54   29.60
  -3 -12  11  569.94   29.70
 -12  11  -3  588.94   29.90
  11  -3 -12  583.44   29.70
 -12  11  -3  574.14   29.80
 -12  11  -3  580.74   29.70
 -11  -3  12  552.94   29.60
   3  12  11  558.64   29.60
   3  12  11  597.84   29.70
  12  11   3  582.94   29.70
  -3  12 -11  588.14   29.60
 -11  -3  12  575.34   29.70
  11  -3 -12  493.45   29.70
  12  11   3  577.54   29.80
  11   3  12  556.94   29.70
  12  11   3  592.84   29.70
  -3 -12  11  574.14   29.80
  12   0   4   41.90    2.30
  -4  12   0   41.50    2.20
  -4  12   0   39.80    2.30
   0  -4 -12   39.10    2.10
   0  -4  12   41.10    2.30
 -12   0   4   38.50    2.20
  12   0  -4   42.40    2.30
 -12   0   4   38.00    2.30
 -12   0   4   41.20    2.30
   0  -4  12   39.00    2.30
   4  12   0   42.30    2.20
   0   4  12   34.80    2.20
   2  -4  12    2.70    0.40
   2  -4  12    2.50    0.40
  -2  -4 -12    2.70    0.30
   4  12  -2    2.30    0.30
  -4  12   2    2.10    0.30
  -4  12   2    2.00    0.40
  -4  12   2    3.40    0.60
 -12   2   4    3.10    0.50
  12   2  -4    2.90    0.50
  12  -2   4    2.60    0.40
 -12   2   4    3.00    0.40
 -12   2   4    2.60    0.40
  -2  -4  12    2.80    0.40
   2  -4 -12    2.10    0.30
   4  12   2    2.70    0.30
  12  -2  -4    3.00    0.50
  -2  -4  12    3.50    0.50
 -12  -2   4    1.70    0.40
 -12  -2   4    3.50    0.40
  -4  12  -2    2.10    0.30
  -4  12  -2    2.40    0.40
  12   2   4    2.60    0.40
  12  -4   4  669.93   35.60
  -4  12   4  696.03   35.60
  -4  -4 -12  651.73   35.50
 -12   4   4  702.63   35.70
 -12   4   4  696.33   35.70
  12   4  -4  692.23   35.70
   4  12  -4  706.23   35.60
  -4  12   4  689.33   35.60
  12  -4   4  688.43   35.60
   4 -12   4  702.63   35.60
 -12   4   4  689.93   35.60
   4  -4  12  693.93   35.60
  -4   4 -12  606.34   35.50
  -4  -4  12  696.53   35.60
   4  12   4  720.83   35.60
  12  -4  -4  684.63   35.70
   4   4  12  704.13   35.50
  -4  -4  12  686.53   35.60
   4  -4 -12  660.03   35.50
  -4 -12   4  668.23   35.50
  -4 -12   4  703.53   35.70
  -4 -12   4  653.33   35.50
 -12  -4   4  702.23   35.60
   4  12   4  704.73   35.60
  -4  12  -4  687.13   35.60
  -4  12  -4  697.93   35.60
  -4  12  -4  693.93   35.60
 -12   6   4  225.78   11.70
  -4  12   6  220.48   11.60
 -12   6   4  228.48   11.80
   6  -4  12  231.48   11.70
  12  -6   4  224.08   11.70
  12  -6   4  222.78   11.70
   4  12  -6  226.48   11.60
  12   6  -4  227.68   11.60
  12   6  -4  231.88   11.70
   4 -12   6  224.38   11.70
   6   4 -12  231.38   11.60
  12   6  -4  235.38   11.80
  -6  -4 -12  204.88   11.60
 -12   6   4  228.98   11.80
  -4  12  -6  215.78   11.70
  -6   4 -12  192.58   11.60
  -4  12  -6  225.78   11.60
  -4  12  -6  223.18   11.70
  -6  -4  12  223.38   11.70
   4  12   6  229.38   11.60
   6   4  12  211.58   11.60
   6   4  12  223.98   11.60
  12  -6  -4  223.28   11.70
  -4 -12   6  220.68   11.70
  12   6   4  228.08   11.80
   4  12   6  225.58   11.70
   6  -4 -12  207.78   11.60
  -8   4  12    3.40    0.50
   8   4 -12    5.20    0.50
 -12   8   4    4.70    0.60
  12   8  -4    4.20    0.60
  -8  -4 -12    4.10    0.40
 -12   8   4    5.40    0.70
  12   8  -4    4.80    0.50
   4  12  -8    4.70    0.40
  12   8  -4    5.90    0.60
   8   4 -12    5.10    0.40
   8  -4  12    5.50    0.70
  12  -8   4    5.00    0.60
   4 -12   8    4.50    0.60
 -12   8   4    4.40    0.50
  -4  12   8    4.40    0.50
   8   4 -12    4.60    0.40
  -4  12  -8    5.20    0.40
  -4  12  -8    5.80    0.60
  -4  12  -8    4.90    0.50
  12  -8  -4    6.30    0.60
  -8   4 -12    3.40    0.50
  -8  -4  12    4.80    0.50
   8   4  12    4.10    0.40
 -12   8  -4    3.90    0.60
   4  12   8    4.70    0.50
   4  12   8    4.80    0.50
   8  -4 -12    4.50    0.50
  -4 -12   8    4.30    0.50
 -12   8  -4    5.50    0.50
  12   8   4    5.10    0.70
   8  -4 -12    4.00    0.50
 -12  10   4  154.58    8.00
  10   4 -12  153.48    7.70
  12  10  -4  147.19    7.80
  12  10  -4  152.18    7.90
  12  10  -4  146.99    7.90
  -4  12  10  135.99    7.80
  -4  12  10  144.19    7.70
  10   4 -12  150.98    7.80
   4 -12  10  151.28    7.90
 -10   4  12  155.78    7.90
   4  12 -10  149.29    7.70
 -10  -4 -12  124.09    7.80
  12 -10   4  149.99    7.90
  10  -4  12  150.08    7.90
   4  12  10  145.79    7.80
  12  10   4  147.89    7.90
  -4 -12  10  149.19    7.90
  12  10   4  150.38    8.00
  10  -4 -12  148.99    7.90
  -4 -12  10  155.58    7.90
  12  10   4  153.28    7.80
  10   4  12  144.79    7.90
   4  12  10  145.19    7.90
 -12  10  -4  145.79    8.00
  -4  12 -10  149.69    7.80
 -10  -4  12  147.39    7.80
 -12  10  -4  146.39    7.90
 -12  10  -4  149.09    7.80
  -5  12   1   56.59    3.00
  -5  12   1   52.89    3.00
   5  12  -1   54.39    3.00
  -5 -12  -1   52.69    2.90
  -1  -5 -12   49.40    2.90
  12   1  -5   54.79    3.10
  12  -1   5   54.19    3.10
 -12   1   5   51.29    3.00
   1  -5  12   53.49    3.00
   1  -5  12   52.99    3.00
  -5  12  -1   55.69    3.00
  12   1   5   57.19    3.10
 -12  -1   5   57.19    3.00
  -1  -5  12   54.09    3.00
  -1  -5  12   55.29    3.00
 -12  -1   5   54.99    3.00
  -5 -12   1   54.89    3.00
   1  -5 -12   53.19    2.90
   5  12   1   57.99    3.00
  12  -1  -5   56.89    3.10
 -12  -1   5   57.19    3.10
  12  -3   5  112.59    6.10
  -3  -5 -12  105.39    6.00
  -5  12   3  122.39    6.10
 -12   3   5  124.09    6.20
   5  12  -3  121.59    6.00
 -12   3   5  114.39    6.00
  12  -3   5  110.69    6.10
 -12   3   5  118.89    6.10
   3  -5  12  113.39    6.10
  -5  12   3  117.09    6.10
   5 -12   3  117.19    6.10
  12   3  -5  118.99    6.00
  12   3  -5  118.39    6.10
  -5 -12   3  115.39    6.10
  -5  12  -3  115.19    6.00
  -3  -5  12  114.79    6.10
  -3  -5  12  114.19    6.10
  -5  12  -3  110.39    6.10
  -5 -12   3   96.19    6.00
 -12  -3   5  116.79    6.10
   5  12   3  117.19    6.10
  12   3   5  114.89    6.10
   3   5  12  109.29    6.00
 -12  -3   5  112.59    6.10
 -12  -3   5  111.29    6.00
   3  -5 -12  109.79    6.00
  -5  12  -3  114.69    6.10
  12  -3  -5  111.69    6.10
   5  12   3  113.19    6.00
  -5  12   5   -0.50    0.30
   5  12  -5    0.00    0.20
 -12   5   5    0.40    0.30
   5 -12   5    0.60    0.30
  12   5  -5    0.30    0.30
  -5   5  12   -0.20    0.90
   5  12  -5    0.10    0.10
  -5  12   5   -0.20    0.60
  -5  12   5    0.10    0.20
  12   5  -5    0.20    0.20
 -12   5   5    0.00    0.30
   5   5 -12    0.10    0.20
  12  -5   5    0.00    0.30
 -12   5   5   -0.10    0.20
  -5  -5 -12    0.10    0.20
  12   5  -5    0.20    0.30
   5  -5  12    0.00    0.30
  12  -5   5    0.40    0.30
  12   5   5    1.00    0.40
   5  12   5    0.10    0.20
  -5  12  -5    0.50    0.20
   5  12   5   -0.60    0.40
  -5  12  -5    0.00    0.30
  -5  12  -5    0.10    0.30
   5  12   5    0.10    0.30
  -5   5 -12   -0.10    0.20
   5  -5 -12   -0.10    0.20
  -5  -5  12   -0.30    0.30
  -5 -12   5    0.30    0.30
  12  -5  -5    0.00    0.30
   5   5  12    0.10    0.30
 -12  -5   5    0.10    0.30
 -12  -5   5    0.30    0.30
  -5  -5  12   -0.30    0.20
   5 -12   7  578.44   29.20
   7   5 -12  566.44   29.10
 -12   7   5  556.34   29.10
 -12   7   5  570.04   29.20
   7  -5  12  556.34   29.20
  12  -7   5  541.55   29.20
  12  -7   5  557.74   29.10
  12   7  -5  579.34   29.10
  12   7  -5  559.44   29.20
   7   5 -12  537.05   29.00
  12   7  -5  563.04   29.10
   5  12  -7  568.14   29.10
   7   5 -12  583.44   29.00
  -5  12   7  562.64   29.10
  -5  12   7  554.44   29.20
  -7  -5 -12  516.35   29.10
   7   5  12  564.04   29.40
   5  12   7  607.74   29.10
  -5  12  -7  577.94   29.20
  -5  12  -7  552.44   29.10
   5  12   7  584.24   29.30
   5  12   7  567.14   29.10
  -5  12  -7  575.14   29.10
 -12   7  -5  582.64   29.10
   7   5  12  544.15   29.00
  -7  -5  12  566.84   29.10
  -5 -12   7  567.54   29.20
  -7   5 -12  516.05   29.20
 -12  -7   5  560.14   29.10
  12  -7  -5  557.84   29.20
  12   7   5  574.04   29.20
   7  -5 -12  513.35   29.10
 -12   9   5  295.07   15.00
  12   9  -5  285.97   14.90
  -9  -5 -12  242.08   14.90
   5  12  -9  295.37   14.90
   9   5 -12  292.67   14.80
  12   9  -5  292.47   15.00
   9   5 -12  296.87   14.90
 -12   9   5  289.97   14.90
   9  -5  12  296.07   15.00
  12  -9   5  288.87   15.00
  -5  12   9  278.57   14.90
   5 -12   9  292.07   15.00
  12   9  -5  287.27   14.90
   5  12   9  287.67   15.10
   9   5  12  266.77   14.80
   9   5  12  270.67   14.90
  -9  -5  12  287.37   14.90
   9  -5 -12  289.47   15.00
  -5  12  -9  285.67   14.90
  12   9   5  279.17   15.00
   5  12   9  277.67   14.90
   5  12   9  291.47   14.90
  -5 -12   9  289.97   15.00
 -12   9  -5  291.57   14.90
 -12   9  -5  294.57   15.10
  11   5 -12  230.38   12.00
   5 -12  11  223.18   12.10
 -11   5  12  217.88   11.90
 -11   5  12  230.18   12.10
  12  11  -5  227.98   11.90
 -12  11   5  228.08   12.10
  -5  12  11  218.38   11.90
   5  12 -11  235.18   11.90
  12  11  -5  230.18   12.10
  12 -11   5  224.48   12.00
  12  11  -5  238.88   12.00
  11   5 -12  233.38   12.00
  11   5 -12  233.18   11.90
  11  -5  12  227.58   12.10
 -12  11  -5  232.28   12.00
  11  -5 -12  231.18   12.00
  12  11   5  226.38   11.90
  12  11   5  232.58   12.00
  11   5  12  225.58   12.00
  12  11   5  228.28   12.10
 -12  11  -5  228.08   12.10
 -12  11  -5  220.28   12.10
  -5  12 -11  232.78   11.90
  -5 -12  11  232.18   12.10
  -5 -12  11  234.28   12.00
   5  12  11  222.88   12.10
   5  12  11  219.88   11.90
 -12   0   6  138.19    7.40
   6  12   0  141.79    7.40
   0  -6  12  141.69    7.50
   0  -6 -12  128.39    7.40
   0   6  12  131.29    7.40
   0   6  12  154.28    7.50
  12   0   6  142.59    7.50
  -6  12   0  140.19    7.50
  -6  12   0  143.09    7.40
 -12   0   6  146.19    7.50
  12   0  -6  139.99    7.50
 -12   0   6  145.99    7.50
  -6 -12   0  138.29    7.40
   0  -6  12  139.29    7.50
  -6 -12  -2  104.39    5.50
  -6  12   2  119.29    5.80
  12   2  -6  107.29    5.60
   2  -6  12  103.49    5.60
   2  -6  12  104.49    5.60
   6  12  -2  106.09    5.50
 -12   2   6  111.19    5.60
 -12   2   6  106.49    5.60
  -2  -6 -12   94.59    5.40
  -6  12   2  102.89    5.60
  12  -2   6  104.29    5.60
  12   2  -6   87.39    5.40
 -12   2   6  104.69    5.60
  -6 -12   2  105.49    5.50
  -6  12  -2  105.79    5.50
  -6  12  -2  104.59    5.60
   6  12   2  104.79    5.50
  12   2   6  101.19    5.60
   2   6  12   98.89    5.50
   6  12   2  107.29    5.60
   2  -6 -12   91.09    5.40
 -12  -2   6  102.09    5.50
 -12  -2   6  104.29    5.50
 -12  -2   6  110.69    5.60
  -2  -6  12  107.79    5.60
  -2  -6  12  105.19    5.60
  -6  12  -2  101.49    5.60
  12  -2  -6  101.49    5.60
   6  12  -4  229.08   11.70
  -6 -12  -4  220.38   11.60
 -12   4   6  232.08   11.80
   4   6 -12  214.98   11.60
  -6  12   4  228.38   11.80
 -12   4   6  219.48   11.70
  12  -4   6  220.38   11.70
  12   4  -6  228.48   11.80
  12   4  -6  226.68   11.70
  -6  12   4  222.38   11.70
  -4  -6 -12  202.88   11.60
  12  -4   6  222.28   11.70
   4  -6  12  226.88   11.80
   6 -12   4  227.88   11.70
  -4  -6  12  223.88   11.70
   6  12   4  236.18   11.70
   6  12   4  228.48   11.80
  12   4   6  221.18   11.80
  -6 -12   4  229.48   11.70
 -12  -4   6  231.68   11.70
 -12  -4   6  224.38   11.70
   4  -6 -12  201.88   11.60
   6  12   4  227.18   11.70
  -4  -6  12  230.88   11.70
  -6  12  -4  228.58   11.70
  -6  12  -4  224.88   11.80
  -6  12  -4  217.58   11.70
  12  -4  -6  222.78   11.80
 -12  -4   6  214.08   11.60
   4   6  12  216.08   11.70
 -12   6   6   28.10    1.80
  -6  12   6   31.00    1.70
  12  -6   6   27.40    1.70
  12   6  -6   30.10    1.80
  12   6  -6   30.90    1.60
  12   6  -6   31.00    1.70
 -12   6   6   27.60    1.60
  12  -6   6   29.10    1.70
   6 -12   6   26.80    1.70
   6  -6  12   26.30    1.70
   6  12  -6   30.00    1.60
  -6  12   6   30.10    1.80
  12   6   6   28.10    1.80
   6  -6 -12   25.20    1.60
  -6  -6  12   28.90    1.70
  -6  12  -6   29.10    1.60
   6  12   6   32.40    1.70
  -6   6 -12   24.90    1.60
  -6  12  -6   28.50    1.70
  -6  12  -6   24.60    1.70
 -12  -6   6   28.60    1.60
   6  12   6   28.70    1.80
   6  12   6   29.40    1.60
  -6 -12   6   29.60    1.70
  12  -6  -6   26.70    1.70
 -12  -6   6   26.00    1.60
  -6  -6  12   26.50    1.70
   6   6  12   26.40    1.70
   6 -12   8  104.79    5.60
  12   8  -6  105.49    5.50
  12   8  -6  108.99    5.60
 -12   8   6  105.39    5.60
  -8  -6 -12   91.19    5.50
   6  12  -8  104.79    5.50
   8   6 -12  105.29    5.50
   8   6 -12  104.99    5.40
 -12   8   6  103.19    5.50
  12   8  -6  103.79    5.60
  12  -8   6  103.59    5.60
  -6  12   8  102.09    5.50
   8  -6  12  102.59    5.60
  -6  12   8  105.59    5.60
   8  -6 -12   92.19    5.50
  -6  12  -8  107.89    5.60
  -6 -12   8  104.79    5.60
  -6  12  -8  107.09    5.60
   6  12   8  102.79    5.60
 -12  -8   6  103.39    5.50
   6  12   8  106.29    5.50
   6  12   8  104.69    5.50
 -12   8  -6  103.89    5.50
  -6  12  -8  103.89    5.50
  12  -8  -6  103.09    5.60
 -12  -8   6  102.59    5.50
  12   8   6  104.19    5.60
   8   6  12   99.69    5.60
 -10   6  12    9.80    0.80
 -12  10   6    8.20    0.80
   6 -12  10    7.40    0.80
 -10   6  12    7.40    0.60
  10  -6  12    6.50    0.70
  10   6 -12    8.10    0.70
  10   6 -12    7.80    0.60
  -6  12  10    8.00    0.70
  12  10  -6    8.30    0.80
  12  10  -6    7.80    0.60
  12  10  -6    9.80    0.80
  12 -10   6    7.50    0.70
 -12  10   6    8.50    0.70
   6  12 -10    7.80    0.60
  10  -6 -12    7.60    0.70
  -6  12 -10    9.70    0.60
  12  10   6    7.80    0.60
   6  12  10    7.80    0.80
   6  12  10    8.10    0.60
   6  12  10    9.60    0.70
 -12  10  -6   10.60    0.70
 -10  -6  12    7.40    0.70
  -6 -12  10    9.20    0.80
 -12  10  -6   11.20    0.90
  12  10   6    8.20    0.80
 -12 -10   6    9.60    0.60
  10   6  12    7.80    0.70
   1  -7  12  371.86   18.90
  -1  -7 -12  329.57   18.80
  -7  12   1  364.36   18.90
  -7  12   1  372.66   18.90
  12   1  -7  363.86   18.90
 -12   1   7  352.26   18.80
 -12   1   7  376.26   18.90
  -7 -12  -1  373.06   18.80
   7  12  -1  380.06   18.80
  12  -1   7  357.26   18.90
   1  -7  12  369.26   18.90
   7  12  -1  369.96   19.00
  -7  12  -1  375.76   18.90
   7  12   1  354.56   18.80
  12  -1  -7  359.46   18.90
  -7  12  -1  368.46   19.00
  -7 -12   1  367.16   18.80
   1   7  12  344.17   18.90
  -7  12  -1  367.46   18.90
   1  -7 -12  323.87   18.80
  12   1   7  355.76   18.90
 -12  -1   7  344.57   18.80
 -12  -1   7  381.56   18.90
 -12  -1   7  374.96   18.90
   7  12   1  366.86   18.90
   7  12   1  363.56   19.00
  -1  -7  12  366.86   18.90
  -1  -7  12  373.66   18.90
   1   7  12  339.37   18.90
   3  -7  12  246.28   12.90
  -7  12   3  243.58   12.90
  -3  -7 -12  223.38   12.80
  -7  12   3  246.38   12.90
 -12   3   7  237.78   12.80
  12  -3   7  237.98   12.90
  -7 -12  -3  240.08   12.80
  12   3  -7  257.57   12.90
  12   3  -7  244.08   12.80
 -12   3   7  255.77   12.90
   7  12  -3  251.47   12.80
   7 -12   3  250.87   12.90
  12   3   7  254.27   12.90
  -3  -7  12  247.88   12.90
   7  12   3  244.38   12.90
  -3  -7  12  246.38   12.90
 -12  -3   7  249.08   12.90
  -7  12  -3  240.18   12.90
  12  -3  -7  254.07   12.90
   3  -7 -12  217.18   12.80
  -7  12  -3  246.68   12.90
  -7 -12   3  250.47   12.90
 -12  -3   7  251.77   12.90
   7  12   3  250.47   13.00
  -7  12  -3  254.97   12.80
   7 -12   5  571.84   29.10
   5  -7  12  571.74   29.10
   5   7 -12  555.44   29.10
  -7  12   5  565.04   29.10
  12  -5   7  546.75   29.10
  12  -5   7  554.34   29.10
 -12   5   7  547.45   29.00
   5   7 -12  495.55   29.00
  12   5  -7  570.34   29.10
  12   5  -7  567.54   29.00
  -7  12   5  569.34   29.10
  12   5  -7  549.95   29.00
   7  12  -5  570.84   29.00
 -12   5   7  560.64   29.10
   5   7  12  554.94   29.10
  -5  -7  12  575.94   29.10
  -7 -12   5  573.24   29.10
  -7  12  -5  560.54   29.00
  -5   7 -12  505.95   29.00
 -12  -5   7  561.94   29.10
 -12  -5   7  564.94   29.00
  -5  -7  12  570.54   29.10
  -7  12  -5  563.04   29.10
   5  -7 -12  515.55   29.00
  12   5   7  567.44   29.20
  -7  12  -5  581.74   29.20
   7  12   5  598.04   29.20
   7  12   5  577.74   29.00
   7  12   5  575.44   29.10
  12  -5  -7  564.54   29.10
  12  -7   7    0.00    0.20
  12   7  -7    0.10    0.20
  12   7  -7    0.30    0.30
   7   7 -12    0.00    0.10
   7  -7  12   -0.30    0.20
  -7  -7 -12   -0.20    0.20
   7 -12   7   -0.30    0.30
  12   7  -7    0.30    0.30
  -7   7  12    0.40    0.20
   7   7 -12    0.20    0.20
   7  12  -7    0.00    0.20
 -12   7   7   -0.20    0.30
  -7  12   7   -0.50    0.20
  -7  12   7    0.50    0.30
   7   7 -12    0.30    0.20
 -12   7   7   -0.10    0.20
   7  12   7    0.10    0.40
   7  12   7    0.50    0.30
  -7  12  -7    0.20    0.30
   7   7  12    0.00    0.30
  -7  -7  12    0.60    0.40
  -7  -7  12    0.00    0.30
  12   7   7    0.20    0.30
   7  -7 -12    0.30    0.30
  -7 -12   7    0.20    0.30
   7  12   7    0.10    0.20
  -7   7 -12    0.30    0.30
  12  -7  -7    0.00    0.30
  -7  12  -7   -0.20    0.30
  -7  -7  12    0.10    0.20
 -12  -7   7    0.00    0.20
  -7  12  -7    0.10    0.20
 -12  -7   7    0.30    0.20
  -7  12   9   55.49    3.00
   9   7 -12   52.89    2.80
   7 -12   9   54.49    3.00
 -12   9   7   48.30    2.90
   7  12  -9   54.09    2.80
 -12   9   7   54.29    3.00
  12  -9   7   53.99    2.90
   7  12  -9   52.89    3.00
   9  -7  12   53.69    3.00
  -9   7  12   48.80    2.80
  12   9  -7   52.49    2.80
   9   7 -12   51.69    2.90
  12   9  -7   53.89    3.00
  -7  12   9   49.20    2.90
  12   9  -7   48.40    2.90
  -7  12  -9   50.69    3.00
  -9  -7  12   53.69    2.90
  -7 -12   9   50.99    2.90
 -12   9  -7   51.09    2.90
   7  12   9   53.49    2.80
  12   9   7   53.69    3.00
 -12  -9   7   50.89    2.80
  -7  12  -9   50.99    2.80
   7  12   9   54.49    3.00
 -12  -9   7   48.10    2.80
   9   7  12   53.29    3.00
   7  12   9   52.09    2.90
   7  12 -11  296.37   15.70
   7 -12  11  288.17   15.80
 -12  11   7  298.37   15.80
   7  12 -11  309.27   15.60
 -11   7  12  288.47   15.60
  12 -11   7  298.17   15.70
  -7  12  11  292.47   15.60
  12  11  -7  301.57   15.60
  11   7 -12  303.97   15.70
  11   7 -12  303.67   15.60
 -12  11   7  295.17   15.70
  12  11  -7  309.57   15.70
  11  -7  12  305.37   15.80
 -11   7  12  313.27   15.80
  12  11  -7  305.97   15.80
 -12  11  -7  312.87   15.80
  11   7  12  286.77   15.70
  12  11   7  302.67   15.60
  -7 -12  11  298.57   15.70
  -7  12 -11  299.87   15.60
  12  11   7  303.77   15.80
 -12  11  -7  309.87   15.70
   7  12  11  294.97   15.80
   7  12  11  279.17   15.60
   0  -8 -12    0.70    0.30
   8  12   0    0.10    0.20
   0   8 -12    0.40    0.50
   0   8  12    1.90    1.30
   0  -8  12    0.40    0.30
   0  -8  12    0.40    0.30
   8  12   0    0.20    0.40
  12   0  -8    0.40    0.30
  -8  12   0    0.20    0.30
  -8 -12   0    0.20    0.20
  12   0   8    0.00    0.30
  -8  12   0    0.70    0.30
   8  12   0    0.20    0.30
   2  -8  12  252.87   13.00
  -8 -12  -2  246.38   12.90
   8  12  -2  252.47   13.10
  12  -2   8  257.17   13.00
 -12   2   8  261.57   13.00
  12   2  -8  253.97   13.00
  12   2  -8  240.28   12.90
  12  -2   8  246.18   13.00
  -8  12   2  243.28   13.00
  -8  12   2  247.68   13.00
  -2  -8 -12  219.38   13.00
 -12   2   8  237.98   12.90
   8 -12   2  245.18   13.00
   8  12  -2  252.87   12.90
  -2  -8  12  245.58   13.00
  12   2   8  251.57   13.00
   2   8  12  242.08   13.00
   8  12   2  250.07   12.90
  -8  12  -2  251.17   13.10
   8  12   2  254.07   13.00
  -8 -12   2  250.87   12.90
  -2  -8  12  252.67   13.00
   8  12   2  253.57   13.10
   2  -8 -12  216.48   12.90
 -12  -2   8  255.07   13.00
  12  -2  -8  260.27   13.00
  -8  12  -2  246.08   12.90
  -8  12  -2  249.88   13.00
   8  12  -4    4.20    0.40
   8 -12   4    4.80    0.60
 -12   4   8    4.70    0.50
   8  12  -4    4.50    0.60
  -8  12   4    5.30    0.50
  12   4  -8    4.50    0.50
  -4  -8 -12    3.80    0.50
  -4  -8 -12    4.00    0.40
  -4   8  12    4.40    0.40
  12   4  -8    4.80    0.60
  12   4  -8    4.20    0.40
  12  -4   8    4.10    0.50
   4  -8  12    4.10    0.60
  12  -4   8    5.00    0.60
  -8  12   4    3.90    0.50
  12  -4  -8    4.30    0.60
  -8  12  -4    5.10    0.60
   8  12   4    4.50    0.60
 -12  -4   8    4.40    0.60
 -12  -4   8    4.80    0.50
   4  -8 -12    4.30    0.50
  -4  -8  12    4.50    0.60
   8  12   4    5.70    0.60
  -8  12  -4    5.10    0.50
  -8  12  -4    5.20    0.70
  12   4   8    3.40    0.60
   4   8  12    4.60    0.60
  -4  -8  12    4.40    0.50
   8  12   4    4.50    0.50
  -8 -12   4    4.90    0.50
 -12   6   8  107.89    5.60
 -12   6   8  101.49    5.50
  12   6  -8  106.29    5.60
   8  12  -6  105.79    5.50
   8 -12   6  105.79    5.60
   6  -8  12  103.59    5.60
  12   6  -8  104.69    5.50
  12  -6   8  104.19    5.60
  12   6  -8  102.49    5.50
   6   8 -12  106.89    5.40
  -8  12   6  103.99    5.50
  -8  12   6  103.69    5.60
   6   8 -12  103.29    5.50
  -6   8  12   96.69    5.40
  12  -6   8   99.39    5.60
   8  12  -6  106.39    5.60
 -12  -6   8   91.79    5.50
   8  12   6  109.39    5.60
  -6  -8  12  102.79    5.60
   6  -8 -12   88.59    5.70
  -8  12  -6  106.59    5.50
  -8  12  -6  107.59    5.60
  -6  -8  12  106.59    5.60
   8  12   6  103.19    5.50
 -12  -6   8  104.59    5.50
  -8  12  -6  104.79    5.60
  12  -6  -8  100.29    5.60
   6   8  12  101.89    5.60
  -8 -12   6  105.79    5.60
   8  12   6  106.89    5.70
  12   6   8  104.99    5.70
  -8  12   8  292.17   14.90
   8  12  -8  287.67   15.00
  12   8  -8  286.67   14.90
   8   8 -12  286.57   14.90
   8   8 -12  288.17   14.80
  12   8  -8  291.67   15.00
  12   8  -8  282.77   14.90
  -8  12   8  293.97   15.00
 -12   8   8  275.87   14.90
  12  -8   8  287.87   15.00
 -12   8   8  292.27   15.00
  -8   8  12  273.17   14.90
   8  -8  12  287.67   15.00
   8  12  -8  289.57   14.90
   8 -12   8  289.37   15.00
  -8  12  -8  291.37   15.00
   8  12   8  296.37   15.10
   8   8  12  272.77   15.00
  -8  -8  12  293.87   15.00
   8  12   8  276.97   14.90
  12   8   8  290.17   15.10
   8  12   8  287.67   15.00
  -8  12  -8  287.47   14.90
  -8  -8  12  292.07   15.00
  -8 -12   8  288.07   15.00
 -12  -8   8  256.17   14.90
 -12  -8   8  282.07   14.90
   8 -12  10   38.10    2.40
  -8  12  10   40.70    2.30
   8  12 -10   43.60    2.40
   8  12 -10   44.30    2.30
  10  -8  12   38.00    2.40
  10   8 -12   39.70    2.20
  12 -10   8   41.10    2.40
 -12  10   8   38.60    2.30
 -12  10   8   42.10    2.40
  -8  12  10   40.30    2.40
  12  10  -8   41.00    2.40
  12  10  -8   37.10    2.20
 -10   8  12   42.00    2.40
  12  10  -8   41.20    2.30
  10   8 -12   40.30    2.30
  12  10   8   38.90    2.40
  -8 -12  10   41.70    2.40
   8  12  10   44.10    2.30
  -8  12 -10   42.40    2.30
  10   8  12   39.90    2.40
   8  12  10   40.50    2.40
 -12  10  -8   41.60    2.30
  -9 -12  -1  382.06   19.80
  -9  12   1  390.66   19.80
  -9  12   1  389.56   19.90
  12  -1   9  374.56   19.90
 -12   1   9  396.36   19.90
   1  -9  12  382.16   19.90
  -1  -9 -12  329.17   19.80
   9  12  -1  395.16   19.90
   9  12  -1  384.76   19.80
  12   1  -9  392.86   19.90
  -1   9  12  361.16   19.70
   9  12  -1  396.36   19.80
   9  12   1  378.76   19.90
  -9  12  -1  391.86   20.00
  -1  -9  12  372.26   19.90
  -9  12  -1  402.66   19.80
  -9 -12   1  395.46   19.80
   1  -9 -12  330.17   19.80
  -1  -9  12  389.16   19.90
  12  -1  -9  389.26   19.90
  -9  12  -1  394.06   19.90
  12   1   9  382.46   19.90
   9  12   1  389.16   19.80
   9  12   1  388.76   19.90
 -12  -1   9  358.26   19.70
   1   9  12  358.26   19.70
 -12  -1   9  385.96   19.80
 -12   3   9  499.35   25.10
   9  12  -3  483.35   25.10
   9 -12   3  476.65   25.10
  12  -3   9  462.25   25.10
  12  -3   9  483.05   25.10
  -3   9  12  448.66   24.90
   3  -9  12  489.75   25.10
  12   3  -9  481.75   25.10
  12   3  -9  480.35   25.00
   9  12  -3  488.05   25.00
  -9  12   3  492.15   25.10
  -9  12   3  488.05   25.00
  -9 -12   3  492.25   25.00
  -3  -9  12  481.65   25.10
 -12  -3   9  494.05   25.00
   3   9  12  470.55   25.10
   3   9  12  459.95   24.90
  -3  -9  12  488.45   25.10
  -9  12  -3  496.45   25.00
   9  12   3  490.95   25.20
   9  12   3  496.25   25.10
  -9  12  -3  481.05   25.10
 -12  -3   9  453.65   24.90
  -9  12  -3  481.25   25.10
   9  12   3  489.55   25.00
  12  -3  -9  485.45   25.10
  12   3   9  475.95   25.10
 -12   5   9  284.47   14.90
 -12   5   9  306.27   15.10
  -5   9  12  269.57   14.90
  12   5  -9  291.27   15.00
  12  -5   9  277.87   15.00
  12  -5   9  290.47   15.00
   9  12  -5  291.37   15.10
   9  12  -5  297.47   14.90
  -9  12   5  284.07   15.00
  -9  12   5  289.97   15.10
   5   9 -12  290.27   14.90
  12   5  -9  298.77   14.90
   5  -9  12  290.87   15.10
  12   5  -9  290.27   14.90
   9 -12   5  288.97   15.00
  -5  -9  12  293.37   15.00
  -5  -9  12  280.37   15.00
  -9  12  -5  281.37   15.10
  -9  12  -5  280.47   15.00
   5   9  12  272.97   15.00
  -9 -12   5  284.67   15.00
 -12  -5   9  265.47   14.90
   9  12   5  286.77   15.10
   9  12   5  289.87   14.90
  12  -5  -9  285.67   15.00
  -9  12  -5  288.07   14.90
   9  12   5  284.07   15.00
  12   5   9  284.77   15.10
 -12  -5   9  291.67   14.90
  12   7  -9   53.19    2.80
  12  -7   9   54.69    3.00
  -7   9  12   48.80    2.80
  12   7  -9   50.39    2.90
   7   9 -12   53.59    2.90
 -12   7   9   48.10    2.90
 -12   7   9   52.29    3.00
  12   7  -9   54.79    3.00
   9  12  -7   52.39    2.80
   7   9 -12   52.39    2.80
   9 -12   7   54.29    3.00
   9  12  -7   53.29    3.00
  -9  12   7   51.29    2.90
   7  -9  12   54.59    3.00
  -9  12   7   52.69    3.00
  -9  12  -7   53.59    3.00
  12  -7  -9   54.79    3.00
  -7  -9  12   54.29    2.90
  -7  -9  12   46.70    2.90
  -7  -9  12   50.99    3.00
   7   9  12   52.19    3.00
  -9  12  -7   50.49    3.00
  -9  12  -7   51.79    2.90
 -12  -7   9   46.30    2.80
  -9 -12   7   50.09    2.90
  12   7   9   52.19    3.10
   9  12   7   49.90    2.90
   9  12   7   55.19    3.00
   9  12   7   54.09    2.80
 -12  -7   9   52.99    2.80
   9   9 -12    0.30    0.20
   9  12  -9    0.00    0.30
   9   9 -12    0.00    0.30
   9 -12   9    0.40    0.30
  12   9  -9    0.20    0.20
  12   9  -9   -0.10    0.30
  -9  12   9    0.20    0.30
  12  -9   9    0.20    0.30
 -12   9   9    0.20    0.30
   9  -9  12    0.30    0.30
 -12   9   9    0.30    0.30
  -9   9  12   -0.10    0.20
  12   9  -9    0.30    0.30
  -9  12   9    0.30    0.30
   9  12  -9   -0.10    0.20
  -9 -12   9   -0.40    0.30
  -9  -9  12    0.10    0.30
   9  12   9    0.20    0.30
   9   9  12    0.10    0.30
   9  12   9    0.00    0.20
  -9  12  -9    0.70    0.20
 -12  -9   9    0.30    0.20
  12   9   9   -0.10    0.30
  12  11  -9  117.09    6.40
  -9  12  11  113.19    6.40
 -12  11   9  118.29    6.40
  12 -11   9  119.39    6.40
  11   9 -12  120.19    6.20
   9  12 -11  119.09    6.40
 -12  11   9  115.79    6.30
  11  -9  12  117.79    6.40
   9 -12  11  119.09    6.40
 -11   9  12  117.09    6.40
  12  11  -9  118.99    6.30
   9  12 -11  120.19    6.20
  11   9 -12  116.69    6.40
  11   9  12  118.99    6.50
  -9  12 -11  120.69    6.30
   9  12  11  119.09    6.40
   9  12  11  114.39    6.20
  12  11   9  123.19    6.50
 -12  11  -9  117.79    6.30
  -9 -12  11  119.99    6.40
 -12   0  10   85.89    4.50
 -10  12   0   86.49    4.50
  12   0 -10   82.69    4.50
  10  12   0   84.19    4.60
 -12   0  10   75.49    4.40
  10  12   0   81.09    4.50
   0 -10  12   84.69    4.50
   0 -10  12   79.59    4.50
  10  12   0   85.99    4.40
   0  10 -12   82.79    4.50
   0  10  12   77.39    4.40
 -10  12   0   84.09    4.60
 -10  12   0   86.89    4.60
  12   0  10   82.39    4.50
  12   2 -10   68.79    3.60
  12  -2  10   62.59    3.60
 -10  12   2   64.89    3.60
 -10  12   2   68.69    3.70
  12  -2  10   68.99    3.70
  10 -12   2   65.69    3.60
  10  12  -2   66.89    3.70
  10  12  -2   65.29    3.50
   2 -10  12   64.69    3.60
  12   2 -10   64.89    3.50
  10  12  -2   65.39    3.60
 -12   2  10   62.39    3.50
  -2  10  12   62.89    3.50
 -12   2  10   68.19    3.60
   2  10 -12   64.79    3.40
  10  12   2   67.59    3.70
  -2 -10  12   65.39    3.60
  -2 -10  12   61.99    3.60
  12  -2 -10   66.69    3.60
 -12  -2  10   59.19    3.50
 -12  -2  10   67.89    3.60
  -2  10 -12   59.89    3.60
  12   2  10   64.89    3.60
  10  12   2   68.79    3.50
 -10  12  -2   67.49    3.70
   2  10  12   62.89    3.60
   2  10  12   60.69    3.50
 -10  12  -2   66.09    3.60
  10  12   2   66.59    3.60
 -10  12  -2   67.19    3.60
 -12   4  10  155.08    8.00
  10 -12   4  151.08    7.90
  12   4 -10  151.88    7.90
  12   4 -10  146.69    7.80
 -10  12   4  149.88    7.90
 -10  12   4  149.99    8.00
  10  12  -4  148.79    8.00
  12  -4  10  147.69    7.90
   4 -10  12  153.58    8.00
  10  12  -4  149.79    7.80
  10  12  -4  149.59    7.90
  12   4 -10  151.58    7.80
   4  10 -12  154.78    7.80
  -4  10  12  132.19    7.80
  12  -4  10  143.19    7.90
  10  12   4  145.69    7.80
   4  10  12  142.89    7.90
 -10 -12   4  150.38    7.90
   4  10  12  165.98    8.00
  -4 -10  12  153.48    8.00
  -4 -10  12  150.68    8.00
 -12  -4  10  135.49    7.80
 -12  -4  10  155.48    7.90
 -10  12  -4  152.38    7.90
 -10  12  -4  148.69    8.00
  10  12   4  147.49    7.90
  12   4  10  149.09    8.00
  10  12   4  149.49    8.00
  12  -4 -10  153.48    8.00
 -10  12  -4  140.49    8.00
  -4  10 -12  148.99    7.80
 -12   6  10    8.30    0.60
  10 -12   6    7.10    0.70
  10  12  -6    8.10    0.80
  10  12  -6    7.60    0.60
  12  -6  10    8.00    0.70
   6  10 -12    8.50    0.60
  -6  10  12    6.60    0.60
 -10  12   6    9.20    0.70
 -10  12   6    8.30    0.80
 -12   6  10    9.10    0.80
   6 -10  12    6.60    0.70
   6  10 -12    7.10    0.70
  12   6 -10    8.60    0.70
  12   6 -10    8.40    0.60
  12   6 -10    8.00    0.70
 -10  12  -6    8.50    0.80
  -6 -10  12    6.20    0.70
  12   6  10    8.20    0.80
 -12  -6  10    9.60    0.60
  -6 -10  12    8.20    0.70
  -6 -10  12    8.30    0.80
   6  10  12    8.70    0.80
 -10  12  -6   10.80    0.90
  10  12   6   10.80    0.80
 -10 -12   6   10.60    0.80
  10  12   6    8.60    0.60
  12  -6 -10    7.50    0.70
  10  12   6    8.10    0.80
  12   8 -10   39.20    2.40
 -10  12   8   40.10    2.40
 -12   8  10   39.30    2.40
   8  10 -12   40.30    2.30
  12   8 -10   39.30    2.30
  10 -12   8   39.20    2.40
   8  10 -12   42.70    2.20
 -10  12   8   38.60    2.30
 -12   8  10   38.20    2.30
  10  12  -8   40.70    2.40
  12   8 -10   41.40    2.20
   8 -10  12   38.50    2.40
  12  -8  10   38.30    2.40
  10  12  -8   38.50    2.20
  -8 -10  12   41.90    2.40
  -8 -10  12   42.20    2.40
  10  12   8   42.40    2.20
 -10  12  -8   39.00    2.30
  10  12   8   41.20    2.40
 -10  12  -8   43.10    2.40
  10  12   8   42.10    2.30
  12   8  10   41.40    2.40
 -12  -8  10   39.50    2.20
   8  10  12   38.80    2.40
 -10 -12   8   41.60    2.30
  10  12 -10  300.67   15.70
  10  10 -12  308.47   15.80
  10  10 -12  304.87   15.60
  12  10 -10  302.77   15.80
 -10  12  10  291.27   15.70
 -10  10  12  311.77   15.80
  12  10 -10  303.37   15.70
 -12  10  10  313.37   15.90
  10 -10  12  305.37   15.80
 -10  12  10  309.77   15.90
  10 -12  10  297.17   15.80
 -12  10  10  280.07   15.70
  10  12 -10  303.87   15.80
  12 -10  10  306.47   15.80
 -12  10 -10  289.77   15.70
 -10  12 -10  287.47   15.70
  12  10  10  295.77   15.90
 -10 -12  10  306.17   15.80
  10  12  10  293.47   15.90
  10  12  10  307.17   15.70
  12  -1  11  143.79    8.40
   1  11 -12  152.78    8.30
  11  12  -1  158.08    8.50
  11  12  -1  159.08    8.40
  11  12  -1  155.68    8.40
  -1  11  12  148.09    8.30
  12   1 -11  157.58    8.40
 -11  12   1  155.38    8.40
 -11  12   1  158.88    8.60
 -12   1  11  155.98    8.40
   1 -11  12  160.18    8.50
 -11  12   1  159.38    8.50
  12   1 -11  146.49    8.30
  11 -12   1  157.78    8.40
 -11  12  -1  161.88    8.40
  12  -1 -11  162.48    8.40
 -11  12  -1  170.68    8.60
  11  12   1  163.38    8.40
  11  12   1  167.18    8.40
  12   1  11  154.38    8.40
 -12  -1  11  171.08    8.40
  -1 -11  12  161.48    8.50
  -1 -11  12  150.58    8.40
  11  12   1  171.08    8.60
  -1  11 -12  163.48    8.30
 -11  12  -1  167.38    8.50
   3  11 -12  600.04   29.70
  11  12  -3  583.44   29.70
  11  12  -3  568.64   29.80
 -11  12   3  572.54   29.80
 -11  12   3  586.24   29.90
  11 -12   3  573.64   29.80
   3 -11  12  564.34   29.90
  12  -3  11  529.35   29.80
  12  -3  11  563.14   29.80
  12   3 -11  559.94   29.70
 -12   3  11  534.45   29.70
 -12   3  11  600.44   29.90
  11  12  -3  593.14   29.90
  12   3 -11  589.74   29.80
   3  11  12  563.84   29.90
  11  12   3  586.34   29.80
  12  -3 -11  580.04   29.80
 -11  12  -3  569.34   29.90
  12   3  11  556.44   29.80
 -11  12  -3  581.14   29.90
  -3 -11  12  571.24   29.80
  -3  11 -12  586.64   29.70
  11  12   3  575.74   29.70
  11  12   3  586.44   29.90
 -12  -3  11  580.84   29.80
 -11  12  -3  575.84   29.80
  -3 -11  12  566.94   29.90
   3  11  12  566.64   29.90
  11  12  -5  232.18   12.10
  11  12  -5  232.58   12.00
   5 -11  12  230.98   12.10
   5  11 -12  237.48   12.00
  12  -5  11  228.68   12.10
  12   5 -11  235.18   12.10
  12   5 -11  231.38   12.00
  12   5 -11  222.88   12.00
  11 -12   5  230.88   12.10
  11  12  -5  230.58   12.20
 -11  12   5  227.38   12.10
 -12   5  11  240.88   12.10
 -11  12   5  227.88   12.20
 -11  12  -5  235.58   12.20
 -11  12  -5  236.68   12.10
  -5 -11  12  202.88   12.10
  -5 -11  12  230.98   12.10
 -12  -5  11  225.08   12.00
  12   5  11  220.58   12.10
 -11  12  -5  228.98   12.10
  12  -5 -11  227.08   12.10
  -5  11 -12  230.68   12.00
  11  12   5  237.18   12.20
  11  12   5  233.58   12.00
  11  12   5  231.28   12.10
   5  11  12  225.58   12.10
  -5 -11  12  232.28   12.10
   7  11 -12  307.47   15.70
 -11  12   7  300.17   15.80
  12  -7  11  301.27   15.90
   7  11 -12  306.07   15.80
 -11  12   7  298.67   15.90
  11 -12   7  307.27   15.90
  12   7 -11  307.27   15.90
  12   7 -11  309.17   15.70
  12   7 -11  298.17   15.80
   7 -11  12  302.47   15.90
 -12   7  11  312.87   15.90
  11  12  -7  302.27   15.70
  11  12  -7  305.27   15.90
  -7 -11  12  300.77   15.90
  -7  11 -12  297.07   15.70
  12   7  11  293.37   15.90
  11  12   7  287.07   15.70
  11  12   7  316.77   15.90
  12  -7 -11  307.07   15.90
  -7 -11  12  305.57   15.90
   7  11  12  296.87   15.90
 -11  12  -7  301.57   15.80
 -11  12  -7  303.97   15.90
 -11  12  -7  298.77   15.90
  11  12   7  300.47   15.90
 -12  -7  11  294.77   15.70
 -11  12   9  112.79    6.30
  12   9 -11  119.89    6.30
  12   9 -11  117.59    6.40
  12  -9  11  116.59    6.40
 -11  12   9  119.49    6.50
 -12   9  11  120.29    6.40
  11 -12   9  121.39    6.40
  11  12  -9  120.69    6.40
  11  12  -9  119.79    6.30
  -9  11  12  110.59    6.30
   9  11 -12  118.19    6.40
   9  11 -12  119.59    6.20
   9 -11  12  118.29    6.40
 -12   9  11  113.29    6.30
 -11  12  -9  123.89    6.30
  12   9  11  118.09    6.40
   9  11  12  124.89    6.50
  -9 -11  12  115.49    6.40
  -9  11 -12  123.69    6.30
  11  12   9  117.39    6.50
  11  12   9  118.19    6.30
 -11  11  12    0.30    0.30
  11  12 -11    0.00    0.30
  11  12 -11    0.00    0.30
 -12  11  11    0.10    0.20
 -12  11  11    0.20    0.40
  12  11 -11    0.40    0.30
  11  11 -12   -0.20    0.20
 -11  12  11    0.10    0.30
  11 -11  12    0.10    0.30
  12 -11  11    0.40    0.30
 -11  11  12    0.10    0.40
  11  11 -12    0.10    0.30
  11 -12  11    0.30    0.30
  11  11  12    0.20    0.40
  11  12  11    0.40    0.30
 -11  11 -12    0.20    0.30
  12  11  11    0.00    0.30
 -12   0  12  462.85   23.30
 -12  12   0  446.76   23.30
 -12  12   0  457.25   23.50
 -12  12   0  468.55   23.40
   0 -12  12  459.95   23.40
   0 -12  12  437.46   23.40
   0  12 -12  465.25   23.20
   0  12  12  445.46   23.30
  12   0 -12  459.55   23.40
  12   0 -12  388.76   23.40
  12   0  12  434.76   23.30
  12  12   0  461.35   23.50
  12  12   0  448.96   23.30
  12  12   0  437.36   23.30
  12   2 -12    0.20    0.20
  -2  12  12    0.30    0.80
  12  12  -2    0.10    0.30
  12  12  -2    0.30    0.20
 -12   2  12    0.00    0.30
  12   2 -12    0.30    0.30
   2 -12  12    0.10    0.30
  12 -12   2    0.00    0.30
 -12  12   2   -0.10    0.20
 -12  12   2   -0.10    0.30
   2  12 -12    0.20    0.20
   2  12 -12   -0.10    0.20
  12  12  -2    0.10    0.30
  12  -2  12    0.20    0.30
  12  -2  12    0.60    0.60
  -2  12  12    0.10    0.20
  -2 -12  12    0.50    0.30
 -12  12  -2    0.10    0.20
  -2 -12  12    0.50    0.30
   2  12  12    0.10    0.40
 -12  12  -2    0.20    0.30
  12  -2 -12    0.40    0.30
  12  -2 -12    0.20    0.40
  -2  12 -12    0.00    0.20
  -2  12 -12    0.30    0.20
  12   2  12    0.00    0.30
 -12  12  -2    0.20    0.30
  12  12   2    0.50    0.40
  12  12   2    0.90    0.20
  12  12   2    0.00    0.30
  12   4 -12   97.19    5.10
 -12  12   4   91.39    5.10
 -12  12   4   91.49    5.20
  12  12  -4   92.89    5.20
  12  12  -4   95.99    5.00
 -12   4  12   85.59    5.00
 -12   4  12   98.89    5.20
  12   4 -12   90.19    5.00
  12 -12   4   97.29    5.10
   4 -12  12   95.79    5.20
   4  12 -12   93.99    5.00
  12  -4  12   92.89    5.10
  12  -4  12   95.69    5.20
  12   4 -12   99.69    5.00
  12  12  -4   96.39    5.10
  -4  12 -12   91.59    5.00
 -12  12  -4   92.09    5.20
 -12  -4  12   98.89    5.10
   4  12  12   90.49    5.20
   4  12  12   87.69    5.00
 -12  12  -4   92.19    5.10
 -12  12  -4   91.59    5.20
  12  -4 -12   99.49    5.10
  -4 -12  12   94.89    5.20
  -4 -12  12   92.89    5.10
  12   4  12   96.59    5.10
  12  12   4   98.79    5.20
  12  12   4   98.89    5.00
  12  12   4   95.49    5.10
  12   6 -12    0.30    0.30
  12   6 -12    0.00    0.20
  12  12  -6   -0.10    0.30
  12  12  -6   -0.20    0.20
 -12   6  12   -0.20    0.20
 -12   6  12    0.20    0.30
  12   6 -12   -0.20    0.20
 -12  12   6   -0.10    0.30
 -12  12   6    0.20    0.30
   6  12 -12    0.10    0.20
  12 -12   6    0.10    0.20
  -6  12  12    1.10    0.80
  12  -6  12    0.20    0.30
  12  12  -6    0.30    0.30
  -6  12  12    0.30    0.20
   6 -12  12    0.10    0.30
  -6 -12  12   -0.30    0.30
 -12  12  -6   -0.20    0.30
   6  12  12    0.10    0.30
   6  12  12    0.50    0.20
 -12  12  -6   -0.30    0.30
  -6 -12  12    0.10    0.30
  -6 -12  12    0.20    0.30
  12  -6 -12    0.10    0.30
  -6  12 -12    0.60    0.20
 -12  12  -6    0.00    0.20
  12   6  12    0.00    0.30
  12  12   6   -0.10    0.30
  12  12   6   -0.20    0.20
  12  12   6    0.60    0.30
  12  12  -8   18.80    1.10
   8 -12  12   18.10    1.30
  12  -8  12   17.60    1.30
 -12   8  12   18.10    1.30
  -8  12  12   16.40    1.10
 -12  12   8   16.70    1.20
 -12  12   8   18.80    1.30
  12 -12   8   17.60    1.30
   8  12 -12   18.10    1.20
  12  12  -8   18.00    1.30
  12   8 -12   17.90    1.20
   8  12 -12   18.30    1.10
  12   8 -12   17.80    1.10
  -8 -12  12   21.30    1.30
   8  12  12   17.60    1.30
  -8  12 -12   21.60    1.10
  12   8  12   18.00    1.30
 -12  12  -8   20.80    1.20
 -12  12  -8   22.60    1.40
  12  12   8   18.30    1.30
  12  12   8   17.40    1.10
  12 -10  12   -0.10    0.30
  12  10 -12    0.30    0.20
 -10  12  12    0.20    0.30
  10 -12  12    0.20    0.30
 -12  10  12    0.10    0.30
 -12  10  12    0.70    0.30
  12  10 -12    0.10    0.30
  10  12 -12    0.00    0.30
  12 -12  10    0.30    0.30
 -12  12  10    0.20    0.30
  12  12 -10    0.20    0.20
  10  12 -12    0.20    0.20
  12  12 -10    0.00    0.30
 -10 -12  12    0.40    0.30
  10  12  12    0.10    0.30
 -12  12 -10    0.20    0.30
 -10  12 -12    0.30    0.30
  12  10  12   -0.10    0.30
  12  12  10    0.30    0.30
  12  12 -12  272.27   14.00
 -12  12  12  244.28   14.10
 -12  12  12  274.67   14.20
  12 -12  12  279.27   14.30
 -12  12 -12  271.37   14.00
  12  12  12  267.27   14.20
   0  13  -1   20.80    1.50
   0  13  -1   23.30    1.40
   0  13  -1   22.30    1.40
   0  13   1   26.20    1.70
   0  13   1   24.30    1.40
   1   0  13   24.70    1.50
   1   0  13   22.40    1.40
  13  -1   0   23.90    1.50
  13   1   0   24.50    1.50
  -1   0  13   23.30    1.60
   0  13  -3   57.19    3.10
   0  13   3   59.99    3.10
   0  13  -3   60.09    3.10
  -3   0  13   56.09    3.20
  13   3   0   57.89    3.30
   3   0  13   59.69    3.20
  13  -3   0   55.09    3.20
  13  -3   0   54.99    3.10
  -3   0 -13   52.19    3.10
 -13   3   0   62.39    3.20
 -13   3   0   61.19    3.30
 -13   5   0  132.19    6.90
 -13   5   0  129.69    7.10
 -13   5   0  125.19    7.00
   0  13  -5  133.29    6.90
   0  13  -5  129.19    6.90
  13  -5   0  129.99    6.90
  13   5   0  137.69    7.00
   0  13   5  134.09    6.90
   5   0 -13  134.19    6.90
  -5   0 -13  118.99    6.90
   5   0  13  127.49    6.90
  13  -5   0  132.69    7.00
  -5   0  13  136.49    6.90
   7   0 -13   38.40    2.20
  13  -7   0   40.00    2.40
  13  -7   0   39.40    2.20
   7   0 -13   41.30    2.30
 -13   7   0   41.20    2.40
 -13   7   0   41.40    2.40
  13   7   0   39.20    2.40
  13   7   0   41.50    2.30
 -13   7   0   39.60    2.30
   0  13  -7   42.30    2.20
   0  13  -7   40.00    2.20
   0  13   7   41.00    2.30
   0 -13   7   42.80    2.40
  -7   0  13   41.10    2.30
   0  13   9   62.19    3.30
 -13   9   0   59.09    3.30
 -13   9   0   55.09    3.50
 -13   9   0   58.69    3.50
  -9   0  13   60.79    3.30
   0 -13   9   63.39    3.40
   9   0  13   57.99    3.30
  13  -9   0   62.09    3.30
  13   9   0   65.09    3.30
   0  13  -9   62.49    3.30
  13   9   0   62.99    3.50
   0  13  -9   59.19    3.30
   0  13  -9   58.39    3.30
  13   9   0   60.59    3.40
   9   0 -13   65.99    3.30
   9   0 -13   57.19    3.30
   0  13   9   63.49    3.30
  13 -11   0  131.89    6.80
 -11   0  13  132.39    6.80
  13  11   0  134.19    6.80
  13  11   0  131.09    6.90
  11   0 -13  117.49    6.80
  11   0  13  125.19    6.90
   0  13  11  126.19    6.80
   0  13  11  124.39    6.80
  11   0 -13  138.39    6.90
  13  11   0  135.09    7.00
 -13  11   0  131.49    6.90
 -13  11   0  122.69    7.00
 -13  11   0  129.99    7.00
   0  13 -11  123.09    6.80
   0 -13  11  136.59    7.00
   0  13 -11  122.09    6.80
   0  13 -11  132.99    6.80
   1  13   0   23.90    1.70
   1  13   0   24.20    1.40
  -1  13   0   23.60    1.40
  -1  13   0   22.60    1.40
  13   0   1   23.20    1.50
   0   1  13   22.50    1.40
   0  -1  13   23.10    1.50
  13   0  -1   24.60    1.50
  -1  13   0   23.60    1.70
   0  -1  13   21.90    1.50
   2  -1  13   11.10    0.80
   2  -1  13   11.10    0.90
 -13   2   1   13.20    0.90
  -1  13   2   12.10    1.10
 -13   2   1   11.70    0.80
  13  -2   1   11.00    0.90
   1  13  -2   10.80    0.80
  -2   1  13    8.70    0.90
  13   2  -1   10.50    0.90
   1  13   2   11.30    1.10
  13   2   1   10.80    0.90
  -2  -1  13   11.80    1.20
  13  -2  -1   10.30    0.90
  13  -2  -1   10.20    0.70
  -1  13  -2   10.40    0.80
  -1  13  -2   11.10    0.80
  -2  -1  13   10.70    0.80
   2   1  13   11.60    0.80
 -13   4   1  213.38   11.40
  -1  13   4  220.28   11.20
   4   1 -13  218.88   11.20
   1  13  -4  219.68   11.20
   1  13  -4  211.88   11.20
  13   4  -1  218.08   11.30
 -13   4   1  209.98   11.20
  -4  -1 -13  189.18   11.20
  13  -4   1  216.48   11.30
   4  -1  13  215.78   11.30
   4  -1  13  209.18   11.20
  -4   1  13  215.28   11.20
 -13   4   1  214.38   11.30
  13  -4   1  217.88   11.20
  -1  13  -4  221.58   11.20
 -13   4  -1  217.28   11.20
 -13   4  -1  212.08   11.40
  -1  13  -4  213.78   11.20
   1  13   4  216.48   11.20
   4   1  13  209.78   11.20
  13  -4  -1  218.38   11.30
  13   4   1  222.28   11.30
   4  -1 -13  217.18   11.20
  13  -4  -1  208.18   11.20
  -4  -1  13  218.18   11.20
  13   6  -1  160.48    8.20
 -13   6   1  154.98    8.10
  13   6  -1  153.58    8.10
   1  13  -6  153.88    8.00
  -6   1  13  152.48    8.00
   1  13  -6  147.79    8.00
   6  -1  13  155.28    8.10
   6   1 -13  160.58    8.00
 -13   6   1  152.68    8.20
  13  -6   1  162.08    8.20
  13  -6   1  152.58    8.00
  -6  -1 -13  130.19    8.00
 -13   6   1  152.28    8.10
  -1  13   6  153.68    8.00
   1 -13   6  156.58    8.10
  13  -6  -1  151.88    8.00
  -1  13  -6  149.79    8.00
 -13   6  -1  156.18    8.10
  13  -6  -1  159.08    8.20
  -1  13  -6  156.78    8.00
  -6  -1  13  156.08    8.00
 -13   6  -1  147.39    8.20
   6  -1 -13  149.49    7.90
   6   1  13  149.09    8.00
 -13   6  -1  152.18    8.20
   1  13   6  154.48    8.00
  -6   1 -13  134.69    8.00
  13   6   1  160.78    8.20
 -13   8   1  213.38   10.50
   8   1 -13  197.58   10.30
   8   1 -13  203.18   10.20
 -13   8   1  200.18   10.50
   1 -13   8  194.08   10.40
  13  -8   1  189.98   10.30
  13  -8   1  193.08   10.50
   1  13  -8  205.58   10.30
  13   8  -1  199.58   10.30
  13   8  -1  219.78   10.40
   8   1 -13  193.48   10.30
  -8   1  13  191.98   10.30
   1  13  -8  191.48   10.30
 -13   8   1  200.98   10.40
  13   8  -1  194.18   10.50
  -1  13   8  197.98   10.30
   8  -1  13  195.68   10.50
   8  -1 -13  185.08   10.30
  -1  13  -8  199.38   10.30
   1  13   8  192.48   10.30
  -1  13  -8  201.18   10.30
  13  -8  -1  194.58   10.30
  13  -8  -1  197.18   10.50
 -13   8  -1  207.68   10.50
 -13   8  -1  194.78   10.50
  -1  13  -8  187.08   10.30
  13   8   1  194.18   10.50
  13   8   1  195.68   10.30
  -8  -1  13  193.28   10.30
   1  13   8  205.58   10.40
   8  -1 -13  195.48   10.30
  13   8   1  198.88   10.40
 -13   8  -1  199.18   10.40
  -1 -13   8  189.18   10.40
 -10   1  13  111.49    6.00
  -1  13  10  114.89    6.00
  13  10  -1  118.59    6.20
  13  10  -1  116.69    6.00
  13  10  -1  120.39    6.10
 -13  10   1  114.49    6.20
 -13  10   1  116.29    6.20
  13 -10   1  111.99    6.00
  10  -1  13  122.59    6.20
  10  -1  13  108.49    6.00
   1  13 -10  115.19    6.00
 -13  10   1  114.89    6.10
  -1  13  10  117.09    6.00
   1  13 -10  118.29    6.00
   1 -13  10  113.39    6.10
  10   1 -13  116.79    6.10
  10   1 -13  108.29    6.00
   1  13  10  111.89    6.00
  10  -1 -13   99.79    6.00
  -1  13 -10  114.69    6.00
  -1  13 -10  111.39    6.00
  13  10   1  115.39    6.00
  13  10   1  110.69    6.10
 -13  10  -1  112.19    6.10
  13  10   1  114.99    6.20
 -13  10  -1  111.79    6.20
 -10  -1  13  109.79    6.00
 -13  10  -1  113.99    6.20
  -1 -13  10  115.69    6.10
  -1  13 -10  108.39    6.00
  10   1  13  105.59    6.00
   1  13  10  116.69    6.00
  10  -1 -13  114.79    6.10
  13 -10  -1  113.39    6.00
 -13  12   1  272.07   14.10
 -13  12   1  273.77   14.30
   1  13 -12  252.87   14.00
 -12   1  13  277.07   14.10
  12   1 -13  276.67   14.10
  12  -1  13  278.17   14.20
   1  13 -12  277.67   14.00
  13  12  -1  278.07   14.10
   1  13 -12  248.68   14.00
  -1  13  12  255.87   14.00
  -1  13  12  264.67   14.00
  12  -1  13  257.07   14.10
  13  12  -1  276.07   14.20
  13  12  -1  272.27   14.00
 -13  12   1  270.87   14.20
  13 -12   1  266.77   14.10
   1 -13  12  272.47   14.20
  12   1 -13  229.18   14.00
   1  13  12  275.57   14.00
  12   1  13  266.87   14.10
 -13  12  -1  275.07   14.20
 -13  12  -1  275.27   14.10
 -13  12  -1  283.67   14.30
  -1 -13  12  254.97   14.10
  13  12   1  271.97   14.20
  -1  13 -12  260.37   14.00
 -12  -1  13  279.27   14.10
   1  13  12  265.17   14.00
  13  12   1  270.37   14.00
  13  12   1  274.27   14.10
  -1  13 -12  281.17   14.00
  -1 -13  12  283.67   14.20
 -12  -1  13  255.37   14.00
  12  -1 -13  279.27   14.10
 -13   1   2   11.50    0.80
   2  13  -1    9.70    1.00
  -2  13   1   10.70    0.80
  -2  13   1   11.00    1.00
  13   1  -2   10.40    0.90
 -13   1   2   10.20    0.90
  -2  13   1   10.00    0.70
  13  -1   2   11.60    0.90
   2  13  -1    9.50    0.70
 -13   1   2   11.80    0.90
   1  -2  13   11.60    0.80
   1  -2  13   10.20    0.90
  -1  -2  13   10.60    0.80
   2  13   1   10.20    0.70
   2  13   1   10.80    1.10
  -2  13  -1   10.70    0.70
  13   1   2   10.20    0.90
  -2  13  -1    9.90    0.90
  -2  13  -1   10.60    0.80
  13  -1  -2    9.80    0.80
   1   2  13   11.10    0.80
  -1  -2  13    9.90    0.80
 -13   3   2   34.70    2.00
   3  -2  13   32.40    2.00
  13  -3   2   34.50    2.00
  -3  -2 -13   29.70    1.90
 -13   3   2   33.30    2.00
  13   3  -2   34.10    2.00
 -13   3   2   35.10    1.90
  13  -3   2   30.70    1.90
   2  13  -3   33.40    1.90
  -2  13   3   33.20    1.90
   3   2  13   34.70    1.90
  13   3   2   34.80    2.00
  -2  13  -3   34.50    1.90
   2  13   3   33.80    1.90
  -3  -2  13   32.50    1.90
  -3  -2  13   34.60    2.00
  -2  13  -3   31.20    1.90
  13  -3  -2   34.60    2.00
  13  -3  -2   31.10    1.80
  13  -5   2  269.57   14.00
   2  13  -5  263.27   14.00
  13   5  -2  278.27   14.10
   2 -13   5  266.97   14.10
   5   2 -13  270.17   13.90
  -5  -2 -13  235.68   14.00
  13  -5   2  259.37   14.10
  -5   2  13  263.57   14.00
  -2  13   5  274.37   14.00
 -13   5   2  285.07   14.00
 -13   5   2  270.67   14.10
   5  -2  13  271.07   14.10
 -13   5   2  278.57   14.10
 -13   5  -2  282.87   14.00
  -5  -2  13  273.37   14.00
   5   2  13  275.17   14.00
  13  -5  -2  271.47   14.10
  -2  13  -5  268.37   14.00
   2  13   5  272.77   14.00
   5  -2 -13  272.47   14.00
  13   5   2  271.17   14.10
  -5   2 -13  242.38   14.00
   5  -2 -13  256.77   13.90
  -2  13  -5  267.17   14.00
 -13   7   2   23.40    1.40
  13   7  -2   22.20    1.40
  -2  13   7   24.30    1.40
  -7  -2 -13   18.70    1.40
 -13   7   2   21.00    1.50
   2  13  -7   23.60    1.30
  13  -7   2   22.20    1.50
  13  -7   2   22.70    1.30
  13   7  -2   23.00    1.50
   7  -2  13   20.80    1.50
   7   2 -13   22.80    1.40
 -13   7   2   23.00    1.50
  13   7  -2   23.60    1.30
  -7   2  13   21.10    1.30
   2 -13   7   23.60    1.50
   7   2  13   22.60    1.30
  -2  13  -7   22.80    1.30
  13  -7  -2   21.40    1.30
  13   7   2   23.40    1.50
  -2  13  -7   23.30    1.40
 -13   7  -2   22.50    1.40
 -13   7  -2   22.20    1.50
  -2  13  -7   22.00    1.30
   2  13   7   22.80    1.40
   7  -2 -13   23.00    1.30
  -7   2 -13   19.20    1.40
   7  -2 -13   21.70    1.30
  -7  -2  13   23.10    1.30
  13  -7  -2   22.20    1.50
   2  13   7   21.40    1.30
   2  13  -9   23.90    1.30
   2 -13   9   21.20    1.40
   9   2 -13   23.50    1.20
   9   2 -13   20.40    1.30
 -13   9   2   22.30    1.50
  -9   2  13   21.50    1.30
   9   2 -13   24.60    1.40
  13   9  -2   23.20    1.30
  -2  13   9   22.50    1.30
  13  -9   2   21.60    1.30
 -13   9   2   21.40    1.40
   9  -2  13   21.80    1.50
  -2  13   9   22.70    1.30
 -13   9   2   22.60    1.60
  13   9  -2   24.10    1.50
  13   9  -2   23.00    1.40
   2  13   9   21.90    1.30
  -2  13  -9   21.30    1.30
   9   2  13   21.40    1.30
  -2  13  -9   23.40    1.30
   2  13   9   21.40    1.30
  -9  -2  13   22.70    1.30
  13   9   2   22.90    1.30
  13   9   2   23.00    1.50
  -2  13  -9   21.00    1.30
   9  -2 -13   22.30    1.40
 -13   9  -2   20.20    1.50
 -13   9  -2   21.60    1.50
  -2 -13   9   23.10    1.50
  13   9   2   22.40    1.40
   9  -2 -13   20.50    1.30
 -13   9  -2   20.80    1.40
  -2 -13   9   21.50    1.40
  13  11  -2  121.29    6.50
  -2  13  11  115.79    6.30
   2  13 -11  124.39    6.30
 -11   2  13  126.49    6.40
  -2  13  11  121.69    6.30
  13 -11   2  123.39    6.40
  13  11  -2  123.59    6.30
 -13  11   2  121.39    6.40
 -13  11   2  121.59    6.50
 -13  11   2  118.49    6.50
 -11   2  13  117.49    6.20
  11  -2  13  125.89    6.50
  11   2 -13  124.49    6.40
  11   2 -13  107.99    6.30
  11   2 -13  114.09    6.30
   2 -13  11  119.59    6.40
  13  11  -2  122.79    6.40
  11  -2  13  113.79    6.30
  11  -2 -13  123.99    6.40
  11   2  13  116.49    6.40
  13  11   2  123.59    6.50
  13  11   2  125.09    6.30
 -13  11  -2  115.79    6.50
   2  13  11  125.19    6.30
   2  13  11  116.69    6.30
  -2 -13  11  121.99    6.40
  11  -2 -13  101.29    6.30
  13  11   2  119.09    6.40
  -2  13 -11  121.09    6.30
 -13  11  -2  118.29    6.50
 -11  -2  13  113.19    6.30
  -2  13 -11  116.39    6.30
  -2 -13  11  117.39    6.40
  -2  13 -11  114.89    6.30
 -13  11  -2  116.59    6.40
  13   0   3   55.99    3.30
  -3  13   0   57.89    3.50
  -3  13   0   57.29    3.20
 -13   0   3   59.39    3.30
   3  13   0   57.39    3.20
  13   0  -3   55.99    3.30
 -13   0   3   57.69    3.20
   0  -3  13   64.09    3.20
   0  -3  13   57.49    3.20
  -3  13   0   59.29    3.20
 -13   0   3   61.29    3.30
   2  -3  13   32.10    1.90
  -3  13   2   32.60    1.90
   2  -3  13   33.80    2.00
  13   2  -3   33.90    2.00
  -3  13   2   34.40    2.00
 -13   2   3   35.20    2.00
 -13   2   3   32.30    2.00
 -13   2   3   34.00    1.90
  -3  13   2   40.90    2.30
   3  13  -2   34.20    1.90
  13  -2  -3   33.50    2.00
  -3  13  -2   28.40    2.00
  -3  13  -2   34.40    1.90
  -3  13  -2   33.40    1.90
 -13  -2   3   34.70    2.00
  -2  -3  13   34.90    2.00
  -2  -3  13   33.20    2.00
  13   2   3   33.90    2.00
   3  13   2   34.10    1.90
  -3  13   4   26.70    1.40
 -13   4   3   25.10    1.40
 -13   4   3   26.00    1.60
   3  13  -4   24.90    1.40
  13  -4   3   24.00    1.40
 -13   4   3   24.30    1.60
   4  -3  13   24.10    1.60
   4  -3  13   22.70    1.40
  13  -4   3   22.80    1.60
  13   4  -3   25.90    1.60
  -3  13   4   25.70    1.50
  -4  -3 -13   20.30    1.40
  13   4   3   23.80    1.50
  -4  -3  13   24.90    1.60
  -3  13  -4   24.10    1.40
   4   3  13   20.60    1.40
   4   3  13   23.80    1.40
  13  -4  -3   25.20    1.50
  -4  -3  13   23.50    1.50
  -3  13  -4   24.40    1.40
   3  13   4   25.50    1.40
   4  -3 -13   22.30    1.30
   3  13  -6   13.20    0.90
  13   6  -3   12.60    0.90
  13  -6   3   13.20    1.00
  13  -6   3   13.50    0.90
  13   6  -3   14.10    0.90
  -6   3  13   13.30    1.00
   6   3 -13   13.40    0.80
  -6  -3 -13   11.10    0.90
   6  -3  13   12.10    1.10
  13   6  -3   13.70    1.00
 -13   6   3   12.70    1.00
 -13   6   3   13.40    1.10
 -13   6   3   11.80    0.90
   3 -13   6   13.20    1.00
  -3  13   6   13.30    0.90
  -6   3 -13   11.70    0.80
   6  -3 -13   13.50    0.90
  -3  13  -6   12.70    0.90
  -3  13  -6   13.00    0.90
   3  13   6   13.90    0.90
   6   3  13   13.40    0.80
  13  -6  -3   13.90    1.00
   6  -3 -13   12.60    0.80
  13   6   3   12.70    1.00
  -6  -3  13   12.60    0.90
  -3  13  -6   12.50    0.80
   3  13   6   13.40    0.90
   8   3 -13   25.90    1.50
  13  -8   3   23.80    1.50
  13   8  -3   24.70    1.50
  -3  13   8   24.20    1.50
   3  13  -8   25.60    1.40
   8   3 -13   24.90    1.30
   8  -3  13   25.30    1.60
 -13   8   3   24.40    1.60
  -8   3  13   24.90    1.40
 -13   8   3   26.90    1.70
   3 -13   8   25.10    1.60
  13   8  -3   24.20    1.60
  13   8  -3   24.80    1.40
   8   3 -13   24.70    1.40
  -8  -3  13   24.70    1.50
   8  -3 -13   23.70    1.50
  -3  13  -8   23.30    1.40
  -3  13  -8   24.10    1.50
  13  -8  -3   25.60    1.60
 -13   8  -3   27.70    1.50
   8   3  13   24.50    1.40
  13   8   3   25.10    1.60
  -8   3 -13   22.20    1.60
 -13   8  -3   26.70    1.60
 -13   8  -3   24.20    1.60
  -3  13  -8   20.90    1.40
   8  -3 -13   22.40    1.40
   3  13   8   22.80    1.40
  -3 -13   8   25.30    1.50
   8   3  13   23.90    1.50
   3  13   8   24.80    1.50
  13 -10   3    1.50    0.30
  13  10  -3    2.10    0.50
  13  10  -3    1.90    0.30
  13  10  -3    1.30    0.40
  10  -3  13    1.30    0.50
  10   3 -13    2.30    0.40
 -10   3  13    2.20    0.30
  10   3 -13    2.30    0.20
  -3  13  10    1.70    0.30
   3 -13  10    2.00    0.40
   3  13 -10    1.60    0.30
  10   3 -13    1.80    0.30
 -13  10   3    1.10    0.40
 -13  10   3    2.20    0.40
  -3  13  10    1.60    0.30
  -3  13  10    4.40    1.00
 -13  10   3    1.40    0.40
  13  10   3    2.80    0.50
  13  10   3    2.10    0.30
  -3 -13  10    1.30    0.40
  -3  13 -10    2.00    0.30
  -3  13 -10    1.70    0.30
  -3  13 -10    2.30    0.40
 -13  10  -3    1.80    0.40
   3  13  10    1.20    0.50
   3  13  10    2.30    0.30
   3  13  10    2.00    0.30
  10  -3 -13    2.80    0.40
  -3 -13  10    2.40    0.50
  10   3  13    2.20    0.40
  13  10   3    1.40    0.40
  10  -3 -13    2.40    0.40
 -13  10  -3    1.60    0.50
 -13  10  -3    1.80    0.40
 -10  -3  13    2.80    0.30
 -13  12   3   52.39    3.20
 -13  12   3   55.59    3.10
  -3  13  12   53.09    3.00
  13  12  -3   56.79    3.10
  13  12  -3   57.59    3.10
  12  -3  13   56.39    3.20
  12   3 -13   58.29    3.10
  12   3 -13   53.99    3.00
  13  12  -3   56.59    3.20
 -12   3  13   56.39    3.20
  13 -12   3   55.99    3.10
   3  13 -12   56.49    3.00
   3 -13  12   53.39    3.20
  -3  13  12   54.19    3.00
 -13  12  -3   54.79    3.20
  -3  13 -12   55.19    3.00
  13  12   3   56.79    3.10
 -13  12  -3   55.69    3.10
 -13  12  -3   54.69    3.30
   3  13  12   56.39    3.10
 -12  -3  13   54.09    3.00
   3  13  12   54.59    3.00
  -3 -13  12   56.19    3.20
  -3 -13  12   56.09    3.20
  12  -3 -13   57.89    3.10
  13  12   3   57.29    3.00
  12   3  13   54.19    3.10
  13  12   3   56.19    3.20
 -13   1   4  209.98   11.20
   1  -4  13  216.88   11.20
   4  13  -1  213.68   11.10
  13   1  -4  216.98   11.20
 -13   1   4  206.18   11.10
 -13   1   4  212.88   11.20
  -4  13   1  217.38   11.20
   1  -4  13  211.08   11.20
  -4  13   1  216.98   11.20
  -1  -4 -13  207.38   11.00
  13  -1   4  215.38   11.20
   4  13   1  225.18   11.10
  -4  13  -1  217.18   11.10
  13  -1  -4  216.98   11.20
  -1  -4  13  222.28   11.20
  -1  -4  13  216.18   11.20
 -13  -1   4  212.98   11.10
 -13  -1   4  210.78   11.20
  -4  13  -1  193.48   11.50
   1  -4 -13  204.88   11.00
 -13  -1   4  208.88   11.30
 -13   3   4   25.40    1.60
  -3  -4 -13   23.90    1.30
  -4  13   3   22.60    1.50
  13   3  -4   25.80    1.60
   3  -4  13   25.00    1.50
   3  -4  13   25.20    1.50
 -13   3   4   26.40    1.60
  -4  13   3   24.40    1.50
  13  -3   4   24.80    1.50
   4  13  -3   24.20    1.40
  13  -3   4   23.90    1.50
 -13   3   4   24.00    1.50
   3  -4 -13   24.00    1.40
 -13  -3   4   23.80    1.50
  13  -3  -4   25.00    1.60
 -13  -3   4   23.20    1.50
  13   3   4   24.60    1.60
  -3  -4  13   24.90    1.50
  -3  -4  13   25.50    1.50
  -4  13  -3   24.30    1.40
  -4  13  -3   23.30    1.50
 -13   5   4  291.07   15.70
  -4  13   5  305.37   15.70
   4  13  -5  294.47   15.60
  13   5  -4  308.47   15.80
  13  -5   4  301.57   15.70
  13   5  -4  308.37   15.70
 -13   5   4  300.07   15.80
 -13   5   4  305.87   15.80
   4 -13   5  309.97   15.80
   5  -4  13  301.37   15.70
  -4  13   5  302.37   15.70
   5   4 -13  308.17   15.60
  -5  -4 -13  286.77   15.60
  -4  13  -5  296.67   15.70
  -4  13  -5  296.57   15.70
   5  -4 -13  279.67   15.60
  13   5   4  311.37   15.80
   4  13   5  308.37   15.70
 -13  -5   4  295.17   15.70
   4  13   5  298.17   15.70
  -4  13  -5  307.37   15.70
  13  -5  -4  311.67   15.80
  -5   4 -13  278.47   15.60
  -5  -4  13  306.47   16.00
   5   4  13  299.37   15.60
  -4 -13   5  302.27   15.70
  -5  -4  13  300.97   15.70
   4  13  -7   23.00    1.30
  -7  -4 -13   21.50    1.30
   7   4 -13   24.10    1.30
  13   7  -4   23.00    1.40
  13   7  -4   24.10    1.50
  13  -7   4   23.80    1.50
  13   7  -4   23.60    1.30
   4 -13   7   21.50    1.40
 -13   7   4   24.20    1.50
   7  -4  13   22.00    1.50
  -4  13   7   24.00    1.40
 -13   7   4   24.70    1.60
 -13   7   4   24.00    1.40
  -7  -4  13   22.20    1.40
   4  13   7   22.20    1.30
  -4 -13   7   22.30    1.40
   7   4  13   22.30    1.30
 -13   7  -4   21.20    1.40
   7  -4 -13   18.70    1.30
   7  -4 -13   22.10    1.40
  -4  13  -7   23.20    1.30
  -4  13  -7   22.00    1.40
  -4  13  -7   20.50    1.40
  13  -7  -4   22.40    1.50
   7   4  13   20.70    1.40
   4  13   7   21.40    1.40
  13   7   4   20.70    1.50
  13   9  -4  127.39    6.90
 -13   9   4  144.69    7.00
  13   9  -4  130.79    6.80
  -9   4  13  122.49    6.70
   9  -4  13  128.09    6.80
   9   4 -13  128.89    6.80
  13  -9   4  128.59    6.80
  13   9  -4  131.89    6.70
   4 -13   9  128.19    6.90
  -9  -4 -13  106.69    6.70
 -13   9   4  134.39    6.90
   4  13  -9  132.19    6.70
  -4  13   9  124.09    6.70
   9   4 -13  130.29    6.60
   9   4 -13  120.39    6.70
  -4 -13   9  127.79    6.80
   9   4  13  123.99    6.70
  -4  13  -9  128.09    6.80
 -13   9  -4  126.29    6.90
 -13   9  -4  132.29    6.90
   9   4  13  121.89    6.80
 -13   9  -4  134.39    6.80
  -4  13  -9  124.89    6.80
  -9  -4  13  127.99    6.70
   4  13   9  128.89    6.80
  -4  13  -9  133.19    6.70
  13   9   4  130.69    6.90
   9  -4 -13  126.39    6.80
   9  -4 -13  113.19    6.70
   4  13   9  123.29    6.70
 -13  11   4   10.90    0.80
  11  -4  13   11.50    1.00
  11   4 -13   11.20    0.80
   4  13 -11   11.00    0.70
  11   4 -13   10.40    0.70
  11   4 -13   10.90    0.70
 -11   4  13   12.10    0.90
 -13  11   4   11.10    0.90
  -4  13  11   10.30    0.80
  -4  13  11   10.30    0.70
  13 -11   4   10.80    0.80
  13  11  -4   11.10    0.90
  13  11  -4    9.50    0.80
   4 -13  11   11.30    0.90
  13  11  -4   11.10    0.70
 -13  11  -4    9.20    0.90
 -13  11  -4   11.70    1.00
   4  13  11   10.90    0.90
 -13  11  -4   10.90    0.80
  11   4  13   10.00    0.80
  13  11   4   10.90    0.80
   4  13  11    9.90    0.90
   4  13  11   10.50    0.80
  11  -4 -13   10.80    0.80
  11  -4 -13    9.70    0.80
  13  11   4   11.70    1.00
  -4  13 -11   11.80    0.70
 -11  -4  13   10.10    0.80
  -4 -13  11   11.00    0.90
  -4 -13  11   10.80    0.90
  13  11   4    9.60    0.80
 -13   0   5  136.09    7.10
 -13   0   5  125.19    7.00
  -5  13   0  136.09    7.10
 -13   0   5  136.79    7.10
   0  -5  13  133.49    7.10
   5  13   0  132.79    7.00
  -5  13   0  135.09    7.00
  13   0  -5  133.89    7.10
  13   0   5  136.39    7.10
  -5 -13   0  130.49    7.00
   0  -5 -13  126.39    6.90
   0  -5  13  135.79    7.10
 -13   2   5  268.37   14.30
   2  -5  13  267.07   14.40
  13  -2   5  272.37   14.40
 -13   2   5  289.07   14.40
 -13   2   5  282.47   14.40
   5  13  -2  275.47   14.30
  -5  13   2  276.87   14.40
  -5  13   2  270.17   14.30
   2  -5  13  276.97   14.30
  -2  -5 -13  259.27   14.20
  13   2  -5  283.67   14.40
  -2  -5  13  277.97   14.30
  -5  13  -2  279.17   14.30
  -5  13  -2  266.77   14.30
 -13  -2   5  270.27   14.30
  -5 -13   2  270.77   14.30
   2  -5 -13  253.57   14.20
  -2  -5  13  271.37   14.30
   5  13   2  275.27   14.30
 -13  -2   5  285.77   14.40
 -13  -2   5  275.47   14.30
  13  -2  -5  278.97   14.40
   4  -5  13  304.27   15.70
 -13   4   5  306.87   15.70
   5 -13   4  305.57   15.70
  13  -4   5  300.07   15.70
  -5  13   4  305.27   15.60
  13  -4   5  305.57   15.70
  13   4  -5  302.47   15.70
  13   4  -5  300.87   15.60
  -5  13   4  294.47   15.70
   5  13  -4  311.17   15.60
 -13   4   5  293.37   15.60
 -13   4   5  302.17   15.70
   4  -5 -13  281.77   15.50
  -4  -5  13  305.37   15.70
  -4  -5  13  302.77   15.60
   5  13   4  304.77   15.60
  -4   5 -13  270.87   15.50
   5  13   4  308.27   15.60
   4   5  13  273.57   15.60
  -5  13  -4  307.37   15.60
  -5 -13   4  293.47   15.60
  13   4   5  313.97   15.70
  13  -4  -5  307.87   15.70
 -13  -4   5  290.47   15.60
 -13  -4   5  297.67   15.60
  -5  13  -4  291.27   15.70
  -5  13  -4  300.57   15.70
  13   6  -5   69.09    3.60
 -13   6   5   68.49    3.80
  13  -6   5   67.59    3.70
  13   6  -5   68.79    3.70
   6   5 -13   64.29    3.60
  -6  -5 -13   61.39    3.60
   5 -13   6   65.79    3.70
  13  -6   5   68.59    3.70
   6  -5  13   65.29    3.70
  13   6  -5   67.69    3.80
 -13   6   5   65.99    3.80
  -5  13   6   68.09    3.60
   5  13  -6   68.39    3.60
 -13   6   5   66.39    3.70
  -5  13   6   68.19    3.70
  -6  -5  13   67.99    3.70
  -5 -13   6   67.59    3.70
  13   6   5   70.59    3.80
   6   5  13   68.49    3.60
  13  -6  -5   69.39    3.80
 -13  -6   5   66.69    3.60
  -6   5 -13   59.99    3.60
  -5  13  -6   68.39    3.60
 -13  -6   5   72.29    3.70
   5  13   6   68.19    3.70
   5  13   6   67.29    3.60
   6  -5 -13   63.59    3.60
  -6  -5  13   69.39    3.70
   6   5  13   65.49    3.70
 -13   8   5   14.80    0.90
 -13   8   5   14.80    1.10
  13  -8   5   15.80    1.00
   8  -5  13   15.50    1.10
 -13   8   5   15.50    1.00
  13   8  -5   16.00    1.10
   8   5 -13   15.90    1.00
   5 -13   8   15.70    1.10
  -8  -5 -13   13.70    1.00
   5  13  -8   15.70    1.00
   8   5 -13   16.00    0.90
  13   8  -5   15.90    1.10
  -5  13   8   15.50    1.00
  13   8  -5   16.50    1.00
   5  13   8   14.80    1.00
  -5  13  -8   15.00    1.10
  -5  13  -8   16.00    1.10
 -13   8  -5   16.80    1.00
   8   5  13   14.90    0.90
  -5  13  -8   16.40    1.00
  -8   5 -13   13.80    1.10
   8   5  13   14.90    1.00
   8  -5 -13   13.50    1.00
   5  13   8   15.80    1.20
   5  13   8   15.00    1.00
  13   8   5   16.60    1.20
  -5 -13   8   14.20    1.10
  13  -8  -5   16.50    1.20
  13  10  -5  151.18    7.80
  -5  13  10  147.39    7.80
  13  10  -5  147.89    7.80
  13 -10   5  150.58    7.90
  10  -5  13  148.69    7.90
  10   5 -13  150.58    7.80
  10   5 -13  148.59    7.70
 -10   5  13  138.49    7.70
  13  10  -5  154.98    7.90
 -13  10   5  150.88    7.80
 -13  10   5  149.59    7.90
   5  13 -10  150.38    7.70
   5 -13  10  149.69    7.90
  -5  13 -10  145.29    7.90
   5  13  10  152.38    8.00
  10   5  13  142.79    7.70
   5  13  10  149.59    7.80
  10  -5 -13  128.39    7.80
 -10  -5  13  144.89    7.80
   5  13  10  144.79    7.80
 -13  10  -5  148.69    7.80
  10   5  13  147.99    7.90
  -5 -13  10  148.29    7.90
  -5  13 -10  143.99    7.90
  10  -5 -13  157.88    7.90
  13  10   5  152.48    8.00
 -13  10  -5  140.99    7.90
  -5  13 -10  148.99    7.80
 -13  10  -5  147.69    8.00
  13 -12   5  377.26   19.80
 -12   5  13  334.97   19.60
 -13  12   5  375.36   19.70
  12   5 -13  387.86   19.80
 -12   5  13  385.16   19.80
  13  12  -5  376.06   19.70
   5 -13  12  378.76   19.80
  12  -5  13  374.56   19.80
  12   5 -13  381.96   19.60
  12   5 -13  374.66   19.70
  13  12  -5  384.66   19.90
 -13  12   5  376.66   19.90
  -5  13  12  365.16   19.70
   5  13 -12  383.06   19.60
  13  12  -5  385.26   19.80
  12  -5 -13  390.96   19.80
 -13  12  -5  377.56   19.80
  -5  13 -12  387.66   19.70
   5  13  12  375.46   19.80
  -5 -13  12  376.96   19.80
  -5 -13  12  381.16   19.80
  13  12   5  383.76   19.90
  13  12   5  374.86   19.70
  13  12   5  388.36   19.80
 -13  12  -5  387.16   19.90
   5  13  12  367.96   19.70
  12   5  13  369.36   19.80
 -13  12  -5  394.36   19.70
   1  -6  13  159.98    8.30
  -6  13   1  156.28    8.30
  13   1  -6  157.98    8.30
   1  -6  13  152.88    8.20
  -6 -13  -1  150.78    8.10
   6  13  -1  155.68    8.20
  -6  13   1  152.38    8.20
 -13   1   6  155.88    8.30
 -13   1   6  162.38    8.30
  13  -1   6  154.28    8.30
 -13   1   6  148.59    8.20
  -6 -13   1  154.58    8.20
   6  13   1  160.18    8.20
 -13  -1   6  148.29    8.20
   1   6  13  145.49    8.20
  13  -1  -6  159.88    8.30
  -6  13  -1  155.98    8.20
  -6  13  -1  157.78    8.20
  -1  -6  13  153.28    8.20
 -13  -1   6  159.98    8.30
 -13  -1   6  158.18    8.30
  13   1   6  156.88    8.30
  -1  -6  13  159.28    8.30
  13  -3   6   12.40    0.90
  -6  13   3   12.60    1.00
   6 -13   3   12.90    0.90
 -13   3   6   12.30    1.00
  -6 -13  -3   13.40    0.80
   3  -6  13   12.80    1.00
 -13   3   6   11.60    0.90
 -13   3   6   13.20    1.00
  13   3  -6   12.80    1.00
  13   3  -6   11.90    0.90
   6  13  -3   14.10    0.90
  -6  13   3   13.80    0.90
  13  -3   6   12.10    1.00
  -3  -6 -13   11.80    0.80
  -6  13  -3   15.50    1.00
  -3  -6  13   13.20    0.90
   3   6  13   12.00    0.90
   3  -6 -13   11.90    0.80
   6  13   3   13.30    0.90
  -6  13  -3   13.10    1.00
  -6 -13   3   13.50    0.90
  13  -3  -6   13.40    1.00
 -13  -3   6   12.20    0.80
 -13  -3   6   13.90    0.90
 -13  -3   6   13.70    0.90
  -6  13  -3   13.80    0.90
  -3  -6  13   11.90    0.90
   6  13   3   13.90    0.90
  13   5  -6   67.09    3.70
   6  13  -5   68.69    3.60
 -13   5   6   66.09    3.60
 -13   5   6   65.79    3.70
  13   5  -6   68.29    3.60
  13   5  -6   68.09    3.70
   5  -6  13   64.29    3.70
   6 -13   5   66.39    3.70
   5   6 -13   66.59    3.60
  -6  13   5   68.69    3.70
  -6  13   5   67.99    3.70
  13  -5   6   64.39    3.70
  -5  -6 -13   59.49    3.60
  13  -5   6   65.89    3.70
  -5  -6  13   67.19    3.70
  13   5   6   70.79    3.80
 -13  -5   6   70.79    3.70
  -5  -6  13   69.39    3.70
  -6 -13   5   66.89    3.70
   5   6  13   66.19    3.70
   6  13   5   69.59    3.80
   5  -6 -13   63.29    3.60
  13  -5  -6   66.79    3.80
  -5   6 -13   62.09    3.60
   6  13   5   67.79    3.60
   6  13   5   72.39    3.70
 -13  -5   6   68.69    3.70
  -6  13  -5   70.89    3.70
  -6  13  -5   67.29    3.70
  -6  13  -5   72.19    3.60
 -13   7   6   40.20    2.30
   7   6 -13   40.20    2.10
  13  -7   6   39.90    2.20
   7   6 -13   40.30    2.20
  -6  13   7   40.30    2.30
 -13   7   6   38.90    2.20
  -7  -6 -13   33.40    2.10
  13   7  -6   39.90    2.20
  13   7  -6   39.30    2.20
   6 -13   7   40.30    2.30
  -6  13   7   40.60    2.20
   6  13  -7   40.50    2.20
  13  -7   6   38.20    2.30
   7  -6  13   39.70    2.30
  13   7  -6   40.60    2.30
 -13  -7   6   37.20    2.20
  -6  13  -7   37.80    2.20
  -7  -6  13   39.80    2.20
  -6 -13   7   39.60    2.20
  13  -7  -6   39.70    2.30
  -7   6 -13   33.10    2.20
 -13  -7   6   36.20    2.20
  -6  13  -7   39.60    2.30
  -6  13  -7   36.80    2.20
   6  13   7   39.80    2.20
   7   6  13   37.50    2.20
   7  -6 -13   33.60    2.20
  13   7   6   40.40    2.30
   6  13   7   40.80    2.20
   6  13   7   38.70    2.30
  13   9  -6   40.40    2.40
  13  -9   6   39.20    2.30
   9   6 -13   43.40    2.30
 -13   9   6   41.30    2.40
 -13   9   6   40.80    2.30
   9  -6  13   40.90    2.40
  13   9  -6   40.60    2.20
   6  13  -9   41.30    2.20
   6 -13   9   41.30    2.40
  13   9  -6   41.90    2.30
  -6  13   9   40.90    2.30
   9   6 -13   41.40    2.20
   6  13   9   38.10    2.20
  -6  13  -9   40.00    2.20
 -13   9  -6   39.40    2.30
  -6  13  -9   40.80    2.30
  13   9   6   40.80    2.40
 -13  -9   6   37.60    2.20
 -13  -9   6   36.50    2.20
  -6  13  -9   40.60    2.40
   9   6  13   39.00    2.30
   6  13   9   41.10    2.30
   9  -6 -13   34.30    2.30
   6  13   9   38.30    2.40
  -6 -13   9   41.80    2.30
  -9  -6  13   42.30    2.30
  13 -11   6   82.29    4.40
   6 -13  11   79.19    4.50
  13  11  -6   83.19    4.40
   6  13 -11   84.19    4.30
  11   6 -13   84.09    4.40
  13  11  -6   78.39    4.50
 -11   6  13   81.79    4.50
  11   6 -13   82.69    4.30
  11  -6  13   79.99    4.50
  13  11  -6   83.09    4.30
 -13  11   6   84.89    4.50
 -13  11   6   80.89    4.40
  13  11   6   79.19    4.50
  -6 -13  11   79.69    4.50
   6  13  11   81.39    4.40
  11  -6 -13   79.49    4.50
  13  11   6   78.89    4.50
   6  13  11   77.39    4.50
   6  13  11   76.79    4.30
  11   6  13   77.19    4.40
 -13 -11   6   80.39    4.30
 -13 -11   6   80.29    4.30
  -6  13 -11   84.59    4.30
 -13  11  -6   83.09    4.40
 -13  11  -6   81.89    4.60
 -13  11  -6   82.29    4.50
   0  -7  13   42.20    2.40
  -7  13   0   39.10    2.30
   0   7  13   41.70    2.40
   0  -7  13   42.80    2.40
   7  13   0   39.30    2.30
  -7 -13   0   40.70    2.30
   0   7  13   40.50    2.30
  13   0  -7   41.50    2.40
  13   0   7   41.30    2.40
  -7  13   0   41.10    2.40
   0  -7 -13   38.00    2.20
 -13   0   7   41.80    2.30
 -13   0   7   39.20    2.20
 -13   0   7   41.50    2.40
  13  -2   7   21.70    1.40
   7  13  -2   23.50    1.30
  13   2  -7   23.80    1.50
  -2  -7 -13   20.20    1.30
  -7  13   2   23.00    1.40
   2  -7  13   22.50    1.40
 -13   2   7   23.10    1.40
  -7  13   2   23.00    1.50
  13  -2   7   24.70    1.50
  -7 -13  -2   21.40    1.30
   2  -7  13   23.00    1.40
 -13   2   7   20.80    1.30
 -13  -2   7   22.60    1.40
  -7 -13   2   22.30    1.30
  -2  -7  13   23.40    1.40
  -2  -7  13   22.60    1.40
 -13  -2   7   21.00    1.30
  -7  13  -2   23.00    1.50
  13   2   7   22.70    1.50
  13  -2  -7   22.80    1.40
   7  13   2   21.70    1.30
   7  13   2   22.80    1.50
  -7  13  -2   22.30    1.30
   7  13   2   22.40    1.40
   2  -7 -13   19.60    1.30
 -13  -2   7   22.70    1.40
   2   7  13   22.00    1.40
  -7  13  -2   21.90    1.40
  13  -4   7   23.10    1.40
  13  -4   7   22.80    1.40
   7  13  -4   22.40    1.30
  13   4  -7   25.30    1.50
 -13   4   7   23.20    1.30
   4  -7  13   22.90    1.40
  -7  13   4   23.80    1.50
  -7 -13  -4   21.50    1.20
  -4  -7 -13   21.00    1.30
 -13   4   7   23.70    1.40
  13   4  -7   23.70    1.30
   7 -13   4   23.70    1.40
   7  13   4   21.20    1.50
   4  -7 -13   19.00    1.30
 -13  -4   7   20.70    1.30
   7  13   4   21.60    1.40
 -13  -4   7   21.70    1.40
 -13  -4   7   20.20    1.30
  -4  -7  13   22.30    1.40
  -4  -7  13   23.30    1.40
  13  -4  -7   21.00    1.40
  -7  13  -4   20.20    1.30
  -7  13  -4   19.80    1.40
  -7 -13   4   22.10    1.40
  -7  13  -4   20.10    1.40
   4   7  13   19.90    1.50
   7  13   4   20.80    1.30
  13  -6   7   39.00    2.30
 -13   6   7   38.60    2.20
   6  -7  13   40.40    2.30
   7 -13   6   40.20    2.30
   7  13  -6   41.10    2.20
 -13   6   7   40.30    2.30
   6   7 -13   39.20    2.20
  13  -6   7   39.30    2.20
  -7  13   6   40.70    2.20
  13   6  -7   40.70    2.30
  13   6  -7   39.00    2.20
  13   6  -7   39.80    2.20
  -7  13   6   38.10    2.30
 -13  -6   7   37.90    2.40
  -7 -13   6   38.30    2.20
 -13  -6   7   39.90    2.20
  -6   7 -13   33.20    2.20
 -13  -6   7   41.10    2.20
  -7  13  -6   38.90    2.20
  -6  -7  13   37.60    2.30
   6   7  13   38.70    2.20
   7  13   6   37.90    2.20
   7  13   6   39.00    2.20
  13  -6  -7   39.50    2.30
   7  13   6   38.50    2.40
  -6  -7  13   40.90    2.30
   6  -7 -13   34.30    2.20
  13   6   7   39.00    2.30
  -7  13  -6   37.50    2.30
  -7  13  -6   38.50    2.30
   8  -7  13   57.79    3.30
   7 -13   8   57.99    3.30
   8   7 -13   59.69    3.10
   7  13  -8   56.19    3.10
  -7  13   8   60.89    3.30
  13  -8   7   56.39    3.20
  13   8  -7   58.99    3.20
   8   7 -13   59.29    3.20
  13   8  -7   57.59    3.30
  13   8  -7   56.89    3.10
 -13   8   7   61.99    3.30
 -13   8   7   55.39    3.20
  -7  13   8   57.69    3.20
   8  -7 -13   48.80    3.20
  -7 -13   8   60.19    3.20
  -7  13  -8   58.09    3.10
  -7  13  -8   60.39    3.30
  -7  13  -8   56.89    3.20
  13  -8  -7   59.19    3.30
   7  13   8   58.09    3.30
   7  13   8   57.49    3.10
 -13  -8   7   57.89    3.20
 -13  -8   7   54.89    3.10
  -8  -7  13   57.99    3.20
  13   8   7   58.29    3.30
   7  13   8   61.99    3.20
   8   7  13   57.49    3.20
 -13  10   7   93.69    5.10
   7 -13  10   95.99    5.10
  13  10  -7   92.69    5.10
   7  13 -10   94.19    4.90
  13 -10   7   92.39    5.00
  10   7 -13   92.19    5.00
  10   7 -13   91.19    4.90
 -13  10   7   90.19    5.00
 -10   7  13   79.49    4.90
  13  10  -7   92.89    4.90
  13  10  -7   89.29    5.00
  -7  13  10   89.39    4.90
  10  -7  13   93.79    5.10
   7  13  10   91.49    4.90
 -13 -10   7   93.29    4.90
  -7 -13  10   93.69    5.00
  10   7  13   91.19    5.00
 -13  10  -7   96.39    5.00
  -7  13 -10   92.89    5.10
 -13 -10   7   94.69    4.90
 -10  -7  13   90.39    5.00
  13  10   7   95.69    5.10
  -7  13 -10   94.89    4.90
   7  13  10   91.19    5.10
   7  13  10   96.29    5.00
  13  12  -7  318.67   16.50
   7  13 -12  325.57   16.30
  13  12  -7  317.57   16.40
  13 -12   7  315.57   16.50
  13  12  -7  317.17   16.30
 -13  12   7  306.47   16.50
  12   7 -13  318.87   16.30
  12  -7  13  314.67   16.50
   7 -13  12  324.97   16.50
   7  13 -12  313.47   16.40
 -13  12   7  308.17   16.40
  -7  13  12  301.17   16.30
  12   7 -13  318.57   16.40
 -12   7  13  290.27   16.30
 -12   7  13  323.77   16.50
  -7  13 -12  317.97   16.30
  13  12   7  316.77   16.50
  12   7  13  310.77   16.50
 -13  12  -7  313.47   16.60
 -13  12  -7  315.67   16.50
   7  13  12  309.67   16.50
  -7 -13  12  313.57   16.50
   7  13  12  301.07   16.30
 -13  12  -7  313.67   16.40
   1  -8  13  198.78   10.30
  13  -1   8  191.98   10.40
 -13   1   8  191.88   10.30
 -13   1   8  200.08   10.30
   8  13  -1  203.88   10.40
  13   1  -8  200.48   10.40
  -1  -8 -13  177.68   10.20
   8  13  -1  198.38   10.30
  -8  13   1  202.28   10.30
  -8  13   1  195.48   10.40
   1  -8  13  198.78   10.40
  -8 -13  -1  205.88   10.30
   8  13   1  208.38   10.30
   8  13   1  198.38   10.30
   1   8  13  187.48   10.40
 -13  -1   8  196.78   10.40
   1   8  13  187.28   10.40
  -8 -13   1  205.48   10.30
  -1  -8  13  194.78   10.40
  13  -1  -8  199.98   10.40
  13   1   8  191.98   10.40
   8  13   1  195.68   10.40
  -1  -8  13  196.18   10.30
  -8  13  -1  200.88   10.30
  -8  13  -1  206.18   10.40
  -8  13  -1  191.58   10.40
   1  -8 -13  169.28   10.20
  -8  13   3   25.60    1.50
  13   3  -8   26.00    1.50
  -8  13   3   26.40    1.60
   3  -8  13   23.90    1.60
 -13   3   8   25.00    1.50
   8  13  -3   25.90    1.60
   8 -13   3   23.90    1.50
   8  13  -3   25.50    1.50
  13   3  -8   26.10    1.60
 -13   3   8   25.60    1.60
  13  -3   8   24.70    1.60
  13  -3   8   23.20    1.60
  -8 -13  -3   25.20    1.40
  -3  -8 -13   21.80    1.40
   8  13   3   26.30    1.70
   8  13   3   27.80    1.60
  -8 -13   3   25.70    1.50
   8  13   3   23.30    1.50
  -3  -8  13   23.70    1.50
  -3  -8  13   25.40    1.60
   3   8  13   23.50    1.50
  13  -3  -8   25.40    1.60
  -8  13  -3   26.70    1.50
  -8  13  -3   26.40    1.60
 -13  -3   8   24.80    1.50
  -8  13  -3   24.20    1.60
  13   3   8   24.90    1.60
 -13   5   8   14.90    1.00
  13   5  -8   15.50    1.00
  -8  13   5   15.80    1.10
  13  -5   8   17.30    1.10
   5   8 -13   12.20    1.00
   8 -13   5   15.40    1.10
  13   5  -8   16.40    1.10
  13  -5   8   15.80    1.10
   8  13  -5   15.80    1.00
  13   5  -8   16.20    1.00
  -5  -8 -13   14.10    1.00
   8  13  -5   15.40    1.10
 -13   5   8   15.40    1.10
   5   8 -13   15.30    1.00
  -8  13   5   15.20    1.00
   5  -8  13   16.80    1.10
 -13  -5   8   16.40    1.00
  -8  13  -5   14.30    1.10
  -8  13  -5   15.10    1.00
  -8 -13   5   15.60    1.00
   5   8  13   15.20    1.10
   8  13   5   15.60    1.20
   8  13   5   16.20    1.10
  -8  13  -5   15.40    1.10
  -5  -8  13   17.30    1.10
  -5  -8  13   15.60    1.10
   5  -8 -13   12.90    1.00
  13   5   8   18.30    1.30
  13  -5  -8   16.00    1.10
  13   7  -8   57.89    3.10
  13  -7   8   53.89    3.20
 -13   7   8   58.49    3.20
  -8  13   7   58.49    3.30
  13   7  -8   56.99    3.20
   7   8 -13   57.09    3.20
 -13   7   8   59.39    3.30
  13   7  -8   59.09    3.30
   8  13  -7   58.39    3.10
   7   8 -13   60.69    3.10
  -8  13   7   59.09    3.20
   8 -13   7   56.99    3.30
   7  -8  13   55.29    3.30
   8  13  -7   60.09    3.30
  -8  13  -7   59.19    3.20
  -8  13  -7   62.49    3.30
   8  13   7   57.09    3.30
  -7  -8  13   56.29    3.60
   7   8  13   55.39    3.20
  13   7   8   56.89    3.30
  13  -7  -8   56.39    3.30
  -8  13  -7   57.89    3.30
  -8 -13   7   57.79    3.20
   8  13   7   56.79    3.20
  -7  -8  13   60.69    3.30
  -7  -8  13   56.89    3.20
   8  13   7   59.19    3.20
 -13  -7   8   58.09    3.20
 -13  -7   8   58.19    3.10
   9   8 -13  145.59    7.70
  13  -9   8  142.09    7.70
 -13   9   8  151.18    7.80
   9  -8  13  139.79    7.80
  13   9  -8  149.09    7.60
  -8  13   9  142.79    7.80
  13   9  -8  146.89    7.70
  13   9  -8  145.69    7.80
  -9   8  13  132.59    7.60
   8 -13   9  145.69    7.80
   9   8 -13  144.59    7.60
   8  13  -9  144.59    7.60
   8  13  -9  149.09    7.80
 -13   9   8  142.89    7.70
  -8  13   9  141.19    7.70
  -8  13  -9  147.59    7.80
   8  13   9  146.29    7.80
   8  13   9  142.09    7.60
   9   8  13  138.69    7.70
 -13  -9   8  149.79    7.60
  13   9   8  145.49    7.80
  -9  -8  13  143.39    7.70
 -13   9  -8  154.18    7.70
  -8  13  -9  145.49    7.80
  -8  13  -9  141.49    7.60
   8  13   9  150.48    7.70
 -13  -9   8  146.89    7.60
  -8 -13   9  144.29    7.70
   8  13 -11   27.00    1.70
  13 -11   8   27.00    1.60
 -13  11   8   23.20    1.60
   8 -13  11   28.30    1.70
  -8  13  11   24.20    1.50
  11  -8  13   27.30    1.70
  13  11  -8   25.50    1.70
 -13  11   8   23.50    1.70
  11   8 -13   26.60    1.50
  13  11  -8   23.60    1.60
 -11   8  13   25.50    1.70
  13  11  -8   25.20    1.50
 -11   8  13   23.50    1.50
  11   8 -13   26.70    1.60
   8  13 -11   27.20    1.50
  -8 -13  11   26.40    1.60
  -8  13 -11   26.70    1.50
   8  13  11   27.00    1.50
  13  11   8   25.30    1.70
   8  13  11   27.30    1.70
 -13  11  -8   24.80    1.50
  11   8  13   26.80    1.70
 -13   0   9   61.79    3.50
  13   0  -9   66.89    3.50
   0  -9  13   60.89    3.50
  -9 -13   0   61.29    3.40
   9  13   0   60.89    3.60
   9  13   0   64.49    3.40
  -9  13   0   65.09    3.40
   9  13   0   62.69    3.50
  13   0   9   65.49    3.50
   0  -9 -13   56.69    3.40
  -9  13   0   63.29    3.50
   0  -9  13   62.09    3.50
   9  13  -2   22.50    1.40
  13   2  -9   23.80    1.40
  13   2  -9   22.80    1.30
  -9  13   2   22.80    1.40
  -9  13   2   22.50    1.50
   9  13  -2   23.70    1.30
   2  -9  13   20.30    1.40
  -2   9  13   20.00    1.20
   9  13  -2   23.00    1.50
 -13   2   9   23.00    1.40
  -9 -13  -2   22.10    1.30
   9 -13   2   22.50    1.40
  13  -2   9   23.60    1.50
  13  -2   9   22.90    1.40
  -2  -9 -13   18.60    1.30
 -13  -2   9   20.50    1.40
  -2  -9  13   21.70    1.40
 -13  -2   9   22.10    1.40
   9  13   2   21.90    1.50
  -9  13  -2   22.20    1.30
   9  13   2   21.00    1.30
  13  -2  -9   23.60    1.40
  -2  -9  13   22.40    1.40
   2  -9 -13   17.70    1.30
  -9  13  -2   20.50    1.50
  13   2   9   22.40    1.40
   9  13   2   22.80    1.40
   2   9  13   22.30    1.40
  -9  13  -2   21.80    1.40
   4  -9  13  128.79    7.00
  13   4  -9  133.09    7.00
  -9  13   4  135.89    7.00
 -13   4   9  129.89    6.90
   9  13  -4  132.79    7.00
  13  -4   9  123.79    7.00
  13  -4   9  131.39    7.00
   9  13  -4  131.09    6.90
 -13   4   9  133.59    7.00
  -9  13   4  129.39    6.90
   9 -13   4  129.49    7.00
   9  13   4  133.19    7.10
  13   4   9  129.89    7.00
  -9  13  -4  128.79    7.00
 -13  -4   9  115.09    6.80
  -4  -9  13  128.19    7.00
  -9  13  -4  136.89    7.10
  -9 -13   4  130.49    6.90
   9  13   4  136.29    7.00
  13  -4  -9  127.79    7.00
  -4  -9  13  129.59    7.00
  -9  13  -4  136.09    6.90
   4   9  13  119.79    6.90
 -13  -4   9  134.09    6.90
   9  13   4  133.79    6.90
  -9  13   6   42.90    2.40
   9  13  -6   42.30    2.40
   6   9 -13   42.10    2.30
   9  13  -6   41.00    2.20
   6  -9  13   39.60    2.40
   6   9 -13   41.10    2.20
  -9  13   6   41.90    2.30
  13   6  -9   41.60    2.30
  13  -6   9   41.20    2.40
  -6   9  13   39.20    2.20
  13   6  -9   41.70    2.20
   9 -13   6   42.90    2.40
 -13   6   9   39.90    2.30
 -13   6   9   43.20    2.40
  13   6  -9   41.40    2.40
  13  -6   9   38.40    2.30
  -6  -9  13   41.70    2.40
   6   9  13   38.80    2.30
 -13  -6   9   36.20    2.20
  13   6   9   37.20    2.40
  -6  -9  13   40.90    2.40
  -9  13  -6   42.10    2.40
  -6  -9  13   41.40    2.30
  -6   9 -13   36.20    2.40
   9  13   6   40.20    2.40
   9  13   6   39.80    2.30
  13  -6  -9   37.10    2.40
  -9 -13   6   41.60    2.30
  -9  13  -6   40.30    2.30
 -13  -6   9   40.50    2.20
  -9  13  -6   38.90    2.40
   9  13   6   41.50    2.30
 -13   8   9  143.99    7.60
  13  -8   9  145.09    7.70
   9  13  -8  145.29    7.70
 -13   8   9  146.79    7.80
   9  13  -8  146.09    7.60
  -9  13   8  147.89    7.80
   8   9 -13  145.69    7.50
   9 -13   8  144.59    7.70
  -9  13   8  144.79    7.60
  13   8  -9  144.99    7.70
  13   8  -9  144.99    7.60
  -8   9  13  135.69    7.50
  13   8  -9  146.89    7.60
   8  -9  13  140.09    7.70
   8   9 -13  143.79    7.60
  -8  -9  13  133.59    7.70
   9  13   8  142.29    7.60
   9  13   8  147.79    7.70
  13  -8  -9  142.79    7.70
  -9 -13   8  147.49    7.70
  -9  13  -8  142.69    7.70
  13   8   9  144.09    7.80
  -8  -9  13  143.19    7.70
   8   9  13  140.09    7.70
  -9  13  -8  151.08    7.60
  -9  13  -8  150.88    7.80
  -8  -9  13  146.49    7.70
   9  13   8  144.29    7.80
 -13  -8   9  137.39    7.60
 -13  -8   9  143.49    7.60
   9 -13  10   48.60    2.80
  -9  13  10   47.70    2.70
 -13  10   9   50.99    2.90
  10   9 -13   49.60    2.60
  -9  13  10   48.90    2.80
  10   9 -13   49.30    2.80
 -13  10   9   46.60    2.70
  10  -9  13   45.20    2.80
 -10   9  13   45.90    2.60
  13  10  -9   49.90    2.80
  13  10  -9   49.10    2.70
  13  10  -9   47.00    2.70
   9  13 -10   49.80    2.80
   9  13 -10   49.00    2.70
  13 -10   9   48.70    2.80
  10   9  13   48.80    2.80
   9  13  10   47.70    2.90
  -9 -13  10   50.49    2.80
  -9  13 -10   51.59    2.70
  -9  13 -10   52.19    2.90
   9  13  10   47.20    2.70
 -13  10  -9   49.99    2.70
  13  10   9   48.00    2.90
 -13 -10   9   43.70    2.60
  13 -12   9   38.40    2.40
   9  13 -12   39.00    2.30
 -13  12   9   40.20    2.50
   9  13 -12   40.10    2.40
  12  -9  13   41.80    2.40
  12   9 -13   40.30    2.40
   9 -13  12   42.10    2.40
  13  12  -9   39.20    2.50
  13  12  -9   40.30    2.20
  13  12  -9   40.90    2.30
 -12   9  13   42.80    2.40
 -13  12   9   38.80    2.30
  12   9 -13   37.70    2.20
  -9  13  12   36.40    2.30
 -13  12  -9   41.30    2.50
  13  12   9   38.50    2.40
 -13  12  -9   43.20    2.30
  -9 -13  12   40.00    2.40
   9  13  12   39.90    2.40
  10  13  -1  119.19    6.30
  10  13  -1  115.19    6.10
  10  13  -1  117.39    6.20
  13  -1  10  111.09    6.20
 -13   1  10  113.59    6.10
   1 -10  13  114.79    6.20
  13   1 -10  118.79    6.20
 -10  13   1  117.29    6.20
 -10  13   1  118.69    6.20
  -1  10  13  109.19    6.00
   1  10 -13  122.39    6.20
   1 -10  13  114.99    6.20
 -13   1  10  119.99    6.20
  -1  10 -13  128.79    6.30
  10  13   1  112.89    6.30
 -13  -1  10  106.19    6.10
 -10  13  -1  110.49    6.10
 -10  13  -1  110.79    6.20
  13  -1 -10  118.79    6.20
 -13  -1  10  115.89    6.20
 -10  13  -1  116.79    6.30
  10  13   1  112.29    6.10
  10  13   1  115.59    6.20
   1  10  13  105.79    6.00
  13   1  10  111.29    6.20
  -1 -10  13  118.29    6.20
  -1 -10  13  111.99    6.20
 -10 -13   1  116.69    6.10
 -13   3  10    1.90    0.40
  -3  10  13    1.50    0.20
  13  -3  10    2.20    0.40
 -10  13   3    1.80    0.50
  10  13  -3    1.20    0.40
  10  13  -3    1.50    0.30
  10  13  -3    1.40    0.40
  13   3 -10    2.00    0.30
  13  -3  10    1.80    0.50
  13   3 -10    2.50    0.40
 -10  13   3    1.90    0.30
   3 -10  13    2.10    0.40
  10 -13   3    2.30    0.40
  -3 -10  13    1.90    0.40
 -10 -13   3    1.90    0.40
  -3 -10  13    2.30    0.40
 -10  13  -3    2.40    0.40
  13  -3 -10    2.10    0.40
 -10  13  -3    2.10    0.40
 -13  -3  10    2.10    0.30
   3  10  13    2.30    0.40
  13   3  10    2.20    0.40
  10  13   3    1.90    0.50
  10  13   3    2.60    0.40
 -10  13  -3    2.10    0.50
 -13  -3  10    2.80    0.40
  10  13   3    2.10    0.40
 -10  13   5  149.69    7.90
  10  13  -5  151.88    8.00
 -10  13   5  147.09    7.80
  13   5 -10  154.78    7.90
  13   5 -10  151.38    7.80
  10  13  -5  153.58    7.80
 -13   5  10  132.29    7.80
   5  10 -13  149.49    7.70
  10 -13   5  151.28    7.90
 -13   5  10  154.18    7.90
   5 -10  13  148.29    7.90
  13   5 -10  146.69    7.80
  -5  10  13  140.49    7.70
  13  -5  10  148.79    7.90
  13  -5  10  145.39    7.90
  13  -5 -10  151.88    7.90
 -10 -13   5  149.29    7.90
  -5 -10  13  148.59    7.90
   5  10  13  143.69    7.90
 -10  13  -5  142.79    7.80
 -10  13  -5  145.09    8.00
 -10  13  -5  144.79    7.90
  -5 -10  13  142.09    7.90
  10  13   5  152.08    7.90
  13   5  10  149.19    7.90
 -13  -5  10  150.18    7.80
  10  13   5  149.39    8.00
  10  13   5  150.38    7.80
  13   7 -10   91.09    5.00
  10  13  -7   94.09    5.10
  10  13  -7   94.39    4.90
   7  10 -13   95.29    4.90
   7 -10  13   92.49    5.10
   7  10 -13   91.79    5.00
 -10  13   7   94.09    5.00
 -10  13   7   93.09    5.10
  13   7 -10   91.79    5.00
  13  -7  10   93.69    5.00
 -13   7  10   90.59    4.90
  -7  10  13   85.49    4.90
  13   7 -10   92.49    4.90
 -13   7  10   94.39    5.10
  10 -13   7   90.79    5.00
  -7 -10  13   91.39    5.00
  10  13   7   92.89    4.90
 -13  -7  10   93.69    4.90
  13   7  10   93.59    5.10
   7  10  13   90.39    5.00
 -10 -13   7   89.49    5.00
  -7 -10  13   87.99    5.00
  -7 -10  13   91.59    5.00
 -10  13  -7   94.99    5.00
 -10  13  -7   95.59    5.10
 -10  13  -7   91.99    5.10
  10  13   7   91.29    5.10
  10  13   7   94.69    5.00
  13  -7 -10   92.79    5.10
  13   9 -10   50.79    2.70
 -10  13   9   47.50    2.70
  -9  10  13   43.30    2.70
   9  10 -13   50.59    2.60
   9  10 -13   49.50    2.70
  10 -13   9   45.20    2.80
  13   9 -10   47.20    2.80
 -10  13   9   48.40    2.80
  13   9 -10   48.50    2.60
  10  13  -9   50.79    2.80
  13  -9  10   48.20    2.80
  10  13  -9   49.30    2.60
   9 -10  13   45.30    2.80
 -13   9  10   51.89    2.90
 -13   9  10   44.60    2.70
  -9 -10  13   48.90    2.80
  13   9  10   49.50    2.80
 -10  13  -9   49.30    2.90
 -13  -9  10   43.10    2.60
 -10  13  -9   49.50    2.80
  10  13   9   48.80    2.90
  10  13   9   47.20    2.60
 -10 -13   9   47.90    2.80
 -10  13  -9   50.29    2.70
   9  10  13   48.40    2.80
 -10  13  11    2.80    0.60
  13 -11  10    2.80    0.50
  13  11 -10    3.50    0.50
  11 -10  13    2.70    0.50
 -11  10  13    3.20    0.50
 -13  11  10    3.60    0.50
  10 -13  11    3.00    0.50
  11  10 -13    3.20    0.40
  10  13 -11    3.60    0.60
  11  10 -13    3.30    0.50
  13  11 -10    2.50    0.40
 -10  13  11    3.40    0.40
  13  11 -10    3.20    0.40
  10  13  11    2.80    0.50
 -10 -13  11    3.80    0.50
 -13 -11  10    2.70    0.40
  10  13  11    3.50    0.40
 -13  11 -10    2.90    0.40
  13  11  10    3.00    0.60
  11  10  13    3.40    0.60
 -13   0  11  137.09    7.00
   0  11 -13  120.99    7.00
  11  13   0  138.79    7.10
  13   0 -11  136.19    7.00
   0 -11  13  139.79    7.10
  13   0  11  129.49    7.00
 -11  13   0  132.69    7.10
 -13   0  11  118.19    6.90
   0 -11  13  124.29    7.00
 -11  13   0  126.49    7.10
   0  11  13  125.69    6.90
  11  13   0  136.99    6.90
  11  13   0  128.59    7.00
 -11  13   0  132.49    7.00
   0  11 -13  136.49    6.80
  13   2 -11  126.29    6.40
 -13   2  11  124.09    6.40
  13  -2  11  116.79    6.40
  13  -2  11  122.89    6.50
 -11  13   2  120.69    6.40
 -11  13   2  118.99    6.50
   2 -11  13  119.69    6.50
  11  13  -2  121.49    6.40
  11 -13   2  121.39    6.40
   2  11 -13  125.79    6.30
  13   2 -11  116.89    6.30
  -2  11  13  117.29    6.30
  11  13  -2  119.59    6.50
  11  13  -2  120.89    6.30
  13   2  11  116.49    6.40
 -13  -2  11  107.59    6.30
  -2  11 -13  107.39    6.40
 -11  13  -2  119.89    6.50
  11  13   2  124.29    6.50
  11  13   2  119.89    6.30
  11  13   2  120.09    6.40
  13  -2 -11  125.29    6.50
 -11  13  -2  119.09    6.40
  -2 -11  13  126.29    6.50
  -2 -11  13  118.19    6.40
   2  11  13  114.39    6.30
   2  11  13  114.19    6.40
 -13  -2  11  122.49    6.40
 -11  13  -2  122.19    6.50
  -2  11 -13  120.39    6.30
  11  13  -4   10.90    0.90
   4  11 -13   11.40    0.70
  11 -13   4   10.30    0.80
  -4  11  13    9.80    0.70
 -11  13   4   10.20    0.90
  11  13  -4   10.10    0.70
  11  13  -4   11.80    0.90
  13  -4  11   10.10    0.80
  13  -4  11   10.60    1.00
  13   4 -11   10.50    0.80
 -13   4  11   10.30    0.90
 -11  13   4   11.60    0.80
   4 -11  13   10.50    0.90
 -11  13  -4   10.60    0.80
 -11  13  -4   10.70    0.90
  11  13   4   11.60    1.00
  13   4  11   11.30    0.90
  11  13   4    9.90    0.80
  13  -4 -11   11.00    0.90
  11  13   4   11.00    0.80
 -13  -4  11   11.10    0.80
 -11  13  -4   10.90    1.00
  -4 -11  13   11.30    0.90
  -4 -11  13   10.00    0.90
  -4  11 -13   11.40    0.70
   4  11  13   10.20    0.90
   4  11  13    9.10    0.70
 -11  13   6   79.79    4.50
  13   6 -11   79.49    4.40
 -11  13   6   88.79    4.60
  13   6 -11   82.29    4.50
  13   6 -11   84.29    4.30
  -6  11  13   70.49    4.40
  11  13  -6   84.39    4.50
  11  13  -6   82.59    4.40
 -13   6  11   84.89    4.50
   6  11 -13   81.49    4.40
   6  11 -13   83.69    4.30
   6 -11  13   79.79    4.50
  11 -13   6   79.99    4.50
  13  -6  11   81.59    4.50
  -6 -11  13   84.59    4.50
  -6 -11  13   78.19    4.50
  -6 -11  13   79.49    4.50
  -6  11 -13   84.69    4.30
   6  11  13   79.49    4.50
  13   6  11   78.89    4.50
  11  13   6   80.19    4.60
  11  13   6   81.09    4.40
 -11  13  -6   82.49    4.40
 -11  13  -6   85.89    4.60
 -13  -6  11   78.89    4.40
  13  -6 -11   82.19    4.50
 -11  13  -6   78.29    4.50
  11  13   6   81.89    4.50
   8 -11  13   26.80    1.70
  11  13  -8   25.20    1.50
 -13   8  11   27.30    1.70
   8  11 -13   26.80    1.60
   8  11 -13   26.70    1.50
  13   8 -11   26.00    1.60
  13   8 -11   26.40    1.50
  13   8 -11   24.40    1.50
  11 -13   8   28.00    1.70
  11  13  -8   25.80    1.70
 -13   8  11   24.10    1.50
 -11  13   8   24.30    1.50
 -11  13   8   25.80    1.70
  13  -8  11   25.10    1.60
 -11  13  -8   24.50    1.50
 -11 -13   8   25.10    1.60
 -13  -8  11   24.80    1.50
 -11  13  -8   23.70    1.70
  11  13   8   24.10    1.60
  -8 -11  13   26.90    1.60
  -8 -11  13   23.90    1.60
 -11  13  -8   26.50    1.70
  13   8  11   26.30    1.70
  11  13   8   25.90    1.70
  11  13   8   26.00    1.50
   8  11  13   26.40    1.70
  10 -11  13    3.40    0.50
  11 -13  10    2.70    0.50
  11  13 -10    3.60    0.60
 -11  13  10    4.00    0.50
 -11  13  10    3.10    0.60
 -13  10  11    3.00    0.50
  11  13 -10    2.60    0.40
  13  10 -11    3.30    0.50
  13 -10  11    3.00    0.50
  10  11 -13    2.80    0.40
  13  10 -11    2.80    0.40
  13  10 -11    3.20    0.50
  10  11 -13    3.10    0.50
  11  13  10    2.80    0.40
  11  13  10    2.60    0.60
 -11 -13  10    3.00    0.50
 -11  13 -10    3.30    0.40
  10  11  13    3.20    0.50
 -11  13 -10    3.60    0.60
  13  10  11    3.10    0.60
 -13  12  11   48.00    2.90
 -12  11  13   46.90    2.80
  11 -13  12   45.90    2.80
  13  12 -11   49.00    2.80
 -11  13  12   49.70    2.90
  11  13 -12   46.00    2.90
  13 -12  11   45.60    2.80
  12 -11  13   46.70    2.80
 -11  13  12   45.70    2.70
  12  11 -13   50.09    2.80
  12  11 -13   48.70    2.60
  11  13 -12   48.80    2.60
 -13  12  11   47.10    2.70
  13  12 -11   46.70    2.60
  11  13  12   49.80    2.90
 -11 -13  12   50.09    2.80
  13  12  11   47.00    2.90
 -13  12 -11   48.10    2.70
  12  11  13   48.40    2.80
 -11  13 -12   51.89    2.70
  12  13  -1  271.67   14.20
  12  13  -1  264.17   14.10
  13  -1  12  253.47   14.10
  -1  12  13  236.08   14.00
 -12  13   1  259.27   14.10
   1 -12  13  272.57   14.10
  13   1 -12  278.97   14.10
  12  13  -1  273.77   14.00
  13  -1  12  267.87   14.10
   1  12 -13  275.17   13.90
 -12  13   1  268.57   14.20
 -12  13   1  273.17   14.20
 -13   1  12  272.77   14.10
  12 -13   1  263.47   14.10
 -13  -1  12  282.17   14.10
  12  13   1  277.47   14.20
 -12  13  -1  271.77   14.20
 -12  13  -1  271.87   14.20
  13   1  12  265.37   14.10
  12  13   1  275.07   14.00
  12  13   1  269.07   14.10
  13  -1 -12  280.67   14.10
 -12  13  -1  268.97   14.10
   1  12  13  232.68   13.90
  -1 -12  13  276.47   14.10
  -1 -12  13  266.67   14.10
  -1  12 -13  277.27   13.90
  12  13  -3   55.19    3.20
  13   3 -12   55.09    3.00
   3  12 -13   55.59    3.00
  13  -3  12   52.49    3.10
  13  -3  12   53.09    3.20
 -13   3  12   56.89    3.10
  12  13  -3   55.69    3.10
  -3  12  13   48.40    3.00
   3 -12  13   54.09    3.20
  12  13  -3   54.39    3.00
  13   3 -12   54.79    3.10
 -12  13   3   55.49    3.10
 -12  13   3   53.89    3.20
 -13   3  12   50.79    3.00
  12 -13   3   55.09    3.10
  12  13   3   55.99    3.20
  12  13   3   58.29    3.10
  13  -3 -12   57.39    3.10
 -13  -3  12   53.29    3.10
  12  13   3   54.99    3.00
   3  12  13   54.29    3.20
   3  12  13   55.69    3.30
 -12  13  -3   56.49    3.10
 -12  13  -3   57.99    3.20
 -12  13  -3   57.19    3.20
  13   3  12   54.29    3.10
  -3  12 -13   60.99    3.00
  -3 -12  13   55.89    3.10
  -3 -12  13   57.49    3.20
  13  -5  12  378.26   19.90
 -13   5  12  346.27   19.70
 -13   5  12  390.96   19.90
  12  13  -5  369.36   19.80
   5 -12  13  374.06   19.90
  12 -13   5  381.46   19.90
 -12  13   5  382.56   19.80
 -12  13   5  375.06   19.90
  13   5 -12  380.76   19.90
  12  13  -5  378.56   19.90
   5  12 -13  386.66   19.70
  13   5 -12  386.66   19.70
  12  13  -5  388.16   19.80
  13   5 -12  376.16   19.70
  12  13   5  389.06   19.80
  13  -5 -12  386.06   19.90
  -5 -12  13  370.16   19.90
   5  12  13  376.26   19.90
  12  13   5  389.46   20.00
  12  13   5  378.16   19.80
  -5 -12  13  377.86   19.90
  -5 -12  13  375.76   19.90
 -13  -5  12  384.76   19.80
  -5  12 -13  387.06   19.70
  13   5  12  384.96   19.90
 -12  13  -5  379.26   19.80
 -12  13  -5  382.06   20.00
 -12  13  -5  377.56   19.90
   7 -12  13  309.37   16.50
  12  13  -7  322.07   16.60
  12  13  -7  311.87   16.40
  12  13  -7  310.77   16.50
  12 -13   7  317.87   16.50
  13   7 -12  308.07   16.40
 -13   7  12  312.97   16.50
 -12  13   7  306.07   16.60
   7  12 -13  316.87   16.50
  13  -7  12  315.57   16.50
  13   7 -12  322.07   16.40
   7  12 -13  320.57   16.30
  13   7 -12  319.57   16.50
 -12  13   7  304.27   16.40
  12  13   7  322.17   16.60
  -7 -12  13  322.47   16.50
   7  12  13  307.87   16.70
 -12  13  -7  313.67   16.40
 -12  13  -7  310.27   16.60
 -12  13  -7  320.17   16.60
  13  -7 -12  324.37   16.50
  12  13   7  315.87   16.40
  12  13   7  313.87   16.50
  -7 -12  13  306.17   16.50
  -7  12 -13  310.17   16.40
  13   7  12  312.57   16.70
  12  13  -9   39.30    2.40
 -12  13   9   39.00    2.30
   9  12 -13   38.90    2.30
   9  12 -13   40.60    2.20
  13   9 -12   40.40    2.40
  13  -9  12   40.60    2.40
  12 -13   9   39.40    2.40
 -13   9  12   38.50    2.30
 -13   9  12   40.90    2.40
  13   9 -12   40.90    2.30
 -12  13   9   40.20    2.40
  12  13  -9   40.00    2.20
 -12  13  -9   41.80    2.50
  12  13   9   37.90    2.40
  12  13   9   38.90    2.20
 -12  13  -9   40.20    2.30
  13   9  12   39.10    2.40
  -9  12 -13   40.60    2.20
  -9 -12  13   40.40    2.50
   9  12  13   38.60    2.40
  11  12 -13   50.19    2.70
  11  12 -13   47.30    2.80
  13  11 -12   48.30    2.70
 -11  12  13   45.70    2.70
 -12  13  11   47.30    2.70
 -12  13  11   48.10    2.90
 -13  11  12   47.60    2.70
  12  13 -11   50.39    2.90
  12  13 -11   47.00    2.70
  11 -12  13   48.60    2.90
 -13  11  12   47.90    2.90
  13  11  12   50.79    2.90
  12  13  11   47.90    2.90
 -11  12 -13   52.19    2.70
 -12  13 -11   49.20    2.70
 -13  11 -12   52.39    2.70
  11  12  13   47.90    2.90
 -13   0  13    0.10    0.30
 -13  13   0    0.90    0.30
 -13  13   0    0.60    0.40
 -13  13   0   -0.10    0.30
   0 -13  13    0.20    0.30
   0 -13  13    0.00    0.30
   0  13 -13    0.10    0.20
   0  13 -13    0.00    0.20
   0  13  13    0.30    1.00
   0  13  13    0.00    0.20
  13   0 -13   -0.10    0.30
  13   0 -13    0.10    0.30
  13   0  13    0.00    0.30
  13  13   0   -0.10    0.30
  13  13   0    0.30    0.20
  13  13   0    0.20    0.30
  13  -2  13  141.99    7.50
  13   2 -13  139.09    7.50
  -2  13  13  134.09    7.30
  13  13  -2  140.79    7.60
  13  13  -2  140.29    7.40
  13  13  -2  143.49    7.50
 -13   2  13  141.89    7.50
  13   2 -13  135.29    7.30
  13 -13   2  135.99    7.40
 -13  13   2  147.99    7.50
 -13  13   2  137.99    7.50
   2  13 -13  141.99    7.30
   2 -13  13  135.49    7.50
  13  -2  13  129.79    7.40
  -2 -13  13  135.69    7.50
  -2  13 -13  145.19    7.30
 -13  13  -2  147.99    7.40
 -13  13  -2  150.98    7.60
 -13  13  -2  143.69    7.50
  13  -2 -13  135.89    7.50
  -2 -13  13  136.29    7.50
  13   2  13  132.89    7.50
 -13  -2  13  143.19    7.40
  13  13   2  136.49    7.60
  13  13   2  140.19    7.40
  13  13   2  139.19    7.50
  13  -4  13    0.00    0.20
  13  -4  13   -0.10    0.40
  13   4 -13    0.00    0.30
  -4  13  13    0.00    0.70
 -13  13   4    0.10    0.30
  13  13  -4   -0.20    0.30
 -13   4  13    0.30    0.30
 -13   4  13    0.20    0.30
   4 -13  13    0.20    0.30
 -13  13   4    0.30    0.20
  13  13  -4    0.10    0.20
  13  13  -4   -0.10    0.30
   4  13 -13    0.10    0.20
  13 -13   4    0.30    0.30
   4  13 -13    0.10    0.10
  -4  13 -13    0.10    0.20
 -13  -4  13    0.10    0.20
   4  13  13    0.10    0.30
   4  13  13    0.10    0.40
 -13  13  -4    0.10    0.30
  -4 -13  13    0.40    0.30
  -4 -13  13    0.10    0.30
  13  -4 -13    0.20    0.30
  -4  13 -13    0.00    0.20
  13   4  13    0.30    0.30
 -13  13  -4   -0.10    0.20
 -13  13  -4    0.00    0.30
  13  13   4    0.40    0.30
  13  13   4    0.50    0.20
  13  13   4    0.20    0.30
  13   6 -13   15.30    0.90
  13   6 -13   13.70    1.00
  13  13  -6   15.10    1.20
  13  13  -6   16.30    1.00
  13  13  -6   15.30    1.10
  13 -13   6   15.20    1.10
 -13   6  13   13.80    1.00
 -13   6  13   15.40    1.10
 -13  13   6   15.40    1.00
 -13  13   6   13.40    1.30
   6 -13  13   14.70    1.10
  13  -6  13   14.30    1.10
  13   6 -13   15.10    1.10
   6  13 -13   15.20    0.90
 -13  13  -6   15.70    1.20
  -6  13 -13   15.80    0.90
   6  13  13   14.30    1.10
   6  13  13   14.80    0.90
 -13  13  -6   14.30    1.10
 -13  13  -6   16.00    1.00
  13  -6 -13   15.80    1.10
  -6 -13  13   15.10    1.10
  -6 -13  13   13.20    1.10
  13   6  13   14.40    1.10
  13  13   6   14.60    1.20
  13  13   6   14.40    1.00
  13  13   6   15.70    1.10
  13  13  -8    0.00    0.20
  13  13  -8    0.20    0.30
  13   8 -13    0.20    0.30
  13   8 -13    0.00    0.20
  13   8 -13    0.30    0.30
   8  13 -13    0.00    0.20
 -13   8  13    0.40    0.30
 -13   8  13    0.00    0.30
  13  -8  13    0.00    0.30
   8  13 -13    0.00    0.30
 -13  13   8    0.10    0.30
 -13  13   8   -0.10    0.30
  13 -13   8   -0.10    0.30
  13  13  -8    0.20    0.30
  -8  13  13    0.40    0.80
  -8  13  13    0.40    0.20
   8 -13  13    0.00    0.30
  -8  13 -13    0.00    0.20
  -8 -13  13    0.10    0.40
 -13  13  -8    0.40    0.30
 -13  13  -8   -0.10    0.30
 -13  13  -8   -0.40    0.30
   8  13  13    0.20    0.30
  13  13   8   -0.20    0.30
  13  13   8    0.00    0.20
 -13  13  10   32.30    2.00
  13 -10  13   34.70    2.10
  13  10 -13   28.90    2.10
  13  10 -13   33.10    1.90
 -10  13  13   30.90    1.90
 -13  10  13   33.50    2.10
  10 -13  13   32.40    2.10
  10  13 -13   33.20    2.00
 -13  13  10   32.50    2.10
  10  13 -13   32.70    1.90
  13  13 -10   32.90    1.90
  13  13 -10   35.80    2.10
  13 -13  10   30.80    2.00
 -10 -13  13   35.90    2.10
 -13  13 -10   36.70    2.00
  10  13  13   33.00    2.10
 -10  13 -13   34.00    1.90
 -13 -13  10   38.00    2.10
  13  10  13   33.30    2.10
 -13  13 -10   36.80    2.20
  13  13  10   35.00    2.10
  13  13 -12    0.10    0.30
  13  13 -12    0.00    0.20
  12 -13  13    0.30    0.40
  13 -12  13   -0.20    0.30
 -13  12  13    0.50    0.30
 -13  12  13    0.40    0.40
 -13  13  12    0.00    0.30
  12  13 -13    0.00    0.20
  13  12 -13    0.20    0.30
 -13  13  12    0.60    0.30
  13  12 -13    0.10    0.20
  13 -13  12   -0.20    0.30
  12  13 -13   -0.10    0.30
 -12  13  13    0.20    0.30
 -12  13  13    0.30    0.30
 -12  13 -13    0.00    0.20
 -13  13 -12    0.10    0.20
  12  13  13    0.10    0.30
 -13  12 -13    0.10    0.20
  13  12  13    0.40    0.40
  13  13  12    0.10    0.40
   0   0  14    0.10    0.50
   0   0  14    0.00    0.30
   0  14   0    0.10    0.40
   0  14   0   -0.10    0.20
  14   0   0   -0.20    0.30
   0  14   2 1206.48   61.19
   2   0  14 1206.58   61.29
   2   0  14 1197.68   61.29
  14  -2   0 1212.98   61.29
  14  -2   0 1074.49   61.09
  14   2   0 1238.58   61.29
   0  14  -2 1042.40   61.29
   0  14  -2 1231.68   61.19
   0  14  -2 1201.48   61.19
  -2   0  14 1225.58   61.19
 -14   4   0   47.90    2.70
 -14   4   0   50.19    2.80
  -4   0 -14   45.00    2.60
  -4   0  14   50.69    2.70
   4   0  14   48.70    2.70
  14  -4   0   47.80    2.80
   0  14  -4   47.00    2.60
   0  14  -4   47.40    2.60
  14  -4   0   47.80    2.60
  14   4   0   50.39    2.80
   4   0 -14   48.90    2.60
   0  14   4   46.90    2.70
  -6   0 -14   59.29    3.60
  -6   0  14   63.69    3.60
   0  14  -6   67.79    3.50
   0  14  -6   64.29    3.50
  14   6   0   66.59    3.70
   6   0  14   65.49    3.60
  14  -6   0   65.59    3.70
  14  -6   0   62.99    3.50
   6   0 -14   65.49    3.60
 -14   6   0   68.69    3.60
 -14   6   0   71.49    3.80
 -14   6   0   69.09    3.70
   0  14   6   64.29    3.60
  14   8   0    9.50    0.90
  -8   0 -14    9.70    0.90
  14   8   0   12.20    0.80
  14   8   0   12.70    1.00
 -14   8   0   10.50    0.80
   0 -14   8   13.30    0.90
   0  14  -8   11.20    0.80
   0  14  -8   11.00    0.80
 -14   8   0    9.00    1.00
 -14   8   0   11.30    1.00
   0  14   8   12.00    0.80
   0  14   8   11.60    0.80
   8   0 -14   13.30    0.80
   8   0 -14   11.10    0.70
  14  -8   0   12.70    1.00
  14  -8   0   12.60    0.80
  -8   0  14   12.40    0.80
  14  10   0   59.69    3.20
  14  10   0   56.79    3.30
  14  10   0   55.39    3.10
   0 -14  10   56.49    3.20
   0  14  10   57.59    3.10
   0  14  10   61.29    3.10
  10   0 -14   56.19    3.10
  10   0 -14   47.20    3.10
 -14  10   0   59.59    3.20
 -14  10   0   58.59    3.30
 -14  10   0   58.79    3.30
   0  14 -10   54.49    3.10
  10   0  14   51.99    3.10
  14 -10   0   53.89    3.10
 -10   0  14   53.89    3.10
   0  14 -10   62.09    3.10
   0  14 -10   60.79    3.10
  14  12   0    0.70    0.30
   0  14 -12    0.40    0.20
  14  12   0    1.00    0.40
  14  12   0    0.30    0.20
  14 -12   0    0.50    0.20
 -12   0  14    0.70    0.20
 -14  12   0    0.50    0.30
 -14  12   0    0.10    0.30
   0  14  12    0.80    0.30
  12   0 -14    0.70    0.30
  12   0 -14    0.70    0.30
   0  14 -12    0.50    0.20
   0  14 -12    0.00    0.20
   0  14  12    1.40    1.10
   0 -14  12    0.90    0.40
 -14  12   0    0.20    0.30
   0  14  12    0.40    0.20
   1  14  -1  165.78    9.30
  -1  14   1  196.78    9.30
  14   1  -1  170.18    9.10
   1  -1  14  170.58    9.10
   1  -1  14  166.08    9.00
   1  14  -1  167.08    9.00
 -14   1   1  166.08    9.10
  -1  14   1  173.48    9.00
  14  -1   1  173.18    9.10
   1   1  14  164.38    9.00
   1  14   1  179.98    9.20
  -1  14  -1  171.38    9.30
  14   1   1  175.78    9.10
  -1  14  -1  168.48    9.00
   1  14   1  174.48    9.00
  14  -1  -1  175.08    9.10
  -1  -1  14  165.48    9.10
  -1  14  -1  169.38    9.00
  -1  -1  14  170.58    9.10
   3  -1  14  263.27   13.80
   3  -1  14  262.17   13.90
   1  14  -3  267.07   13.80
 -14   3   1  274.87   13.90
  14   3  -1  263.67   13.90
  -3  -1 -14  230.88   13.70
 -14   3   1  288.07   13.90
  -3   1  14  256.27   14.00
  -1  14   3  264.77   13.80
  14  -3   1  255.67   13.90
  14  -3   1  256.57   13.80
 -14   3   1  276.97   13.90
  -3  -1  14  268.77   13.80
  -1  14  -3  272.07   13.80
   1  14   3  267.07   13.80
  14  -3  -1  260.17   13.70
  14  -3  -1  259.57   13.70
   3   1  14  265.77   13.80
  -1  14  -3  261.17   13.80
  14   3   1  273.17   13.90
  14  -3  -1  263.27   13.90
 -14   5   1  120.29    6.60
 -14   5   1  123.89    6.60
  14  -5   1  120.39    6.40
 -14   5   1  119.19    6.50
   5   1 -14  124.59    6.40
  -1  14   5  125.29    6.50
  -5   1  14  122.89    6.50
   5  -1  14  119.19    6.60
  14   5  -1  130.79    6.60
  14  -5   1  125.69    6.60
   1  14  -5  122.39    6.40
   1  14  -5  119.39    6.40
  -5  -1 -14  108.69    6.40
  14  -5  -1  127.09    6.60
  14  -5  -1  122.49    6.40
  14   5   1  123.69    6.60
  -5  -1  14  123.89    6.50
 -14   5  -1  118.59    6.50
  -5   1 -14  112.09    6.40
   5   1  14  119.69    6.40
  -1  14  -5  122.59    6.40
 -14   5  -1  123.09    6.60
   1  14   5  124.09    6.40
   5  -1 -14  128.49    6.50
  -1  14  -5  117.59    6.40
   1  14  -7  253.77   13.70
   1  14  -7  268.97   13.80
   1 -14   7  274.07   13.90
   7  -1  14  270.47   13.90
   7   1 -14  267.97   13.80
  14   7  -1  268.47   13.90
  -7   1  14  264.27   13.80
   7   1 -14  257.37   13.70
  14  -7   1  264.87   13.90
  14  -7   1  266.37   13.80
  14   7  -1  263.97   13.90
 -14   7   1  265.37   13.90
  -1  14   7  264.57   13.80
 -14   7   1  263.87   13.80
 -14   7   1  274.77   14.00
 -14   7  -1  273.67   14.00
  14  -7  -1  265.67   13.80
 -14   7  -1  277.87   13.80
   1  14   7  266.47   13.80
  -7  -1  14  268.07   13.80
   7   1  14  233.58   13.70
   7   1  14  262.97   13.80
  -1  14  -7  272.17   13.80
  14   7   1  269.17   14.00
  14  -7  -1  262.77   13.90
   7  -1 -14  255.97   13.70
   1  14   7  273.47   13.80
  -7   1 -14  233.08   13.80
  -1  14  -7  258.07   13.80
 -14   7  -1  269.17   13.90
   7  -1 -14  268.57   13.80
  -9   1  14   70.09    3.80
   9   1 -14   64.29    3.70
   9  -1  14   69.59    3.90
   9   1 -14   71.49    3.80
  14   9  -1   71.19    4.00
  14   9  -1   76.79    3.80
   1  14  -9   73.19    3.80
  -1  14   9   69.99    3.80
 -14   9   1   68.69    3.90
   1 -14   9   71.19    3.90
 -14   9   1   69.69    4.00
 -14   9   1   71.39    3.80
  14  -9   1   70.09    3.80
  14   9  -1   73.39    3.90
 -14   9  -1   69.59    3.80
  -1  14  -9   67.89    3.80
  -1  14  -9   69.59    3.80
 -14   9  -1   68.39    4.00
   9  -1 -14   71.89    3.80
  14   9   1   73.39    4.00
  14   9   1   70.89    3.80
   1  14   9   70.09    3.80
  14   9   1   72.09    3.90
  -9  -1  14   67.79    3.80
  14  -9  -1   67.19    3.80
   1  14   9   69.29    3.80
  -1  14  -9   71.19    3.80
 -14   9  -1   67.29    3.90
   9  -1 -14   64.69    3.70
  -1 -14   9   69.79    3.90
   1  14 -11  195.38   10.30
  -1  14  11  205.38   10.30
 -14  11   1  205.18   10.40
  11  -1  14  187.38   10.30
  14  11  -1  209.28   10.30
  14 -11   1  199.48   10.40
  11   1 -14  208.58   10.40
  11   1 -14  179.68   10.30
   1 -14  11  198.28   10.50
 -14  11   1  203.88   10.60
   1  14 -11  202.48   10.30
  11  -1  14  204.88   10.50
  -1  14  11  197.58   10.30
 -11   1  14  192.08   10.30
  14  11  -1  210.38   10.40
  14  11  -1  202.68   10.50
 -14  11   1  202.28   10.50
 -14  11  -1  192.08   10.50
 -14  11  -1  193.78   10.50
  -1 -14  11  200.38   10.40
  14  11   1  195.68   10.30
 -11  -1  14  188.78   10.30
  11  -1 -14  196.78   10.40
  11  -1 -14  172.18   10.30
  -1  14 -11  189.48   10.30
  -1  14 -11  180.98   10.30
   1  14  11  199.98   10.30
  -1 -14  11  203.38   10.50
  14  11   1  194.38   10.50
  11   1  14  186.18   10.30
 -14  11  -1  201.28   10.40
  -1  14 -11  200.88   10.30
   1  14  11  192.38   10.30
  14  11   1  197.88   10.40
  14  13  -1   49.50    3.00
  14  13  -1   51.09    2.80
  14  13  -1   53.09    2.90
  -1  14  13   49.30    2.80
   1 -14  13   50.59    2.90
   1  14 -13   52.39    2.70
  -1  14  13   49.00    2.80
  13  -1  14   48.10    2.80
 -14  13   1   51.19    2.80
 -13   1  14   48.70    2.90
  13  -1  14   51.29    3.00
 -14  13   1   48.70    3.00
 -14  13   1   50.79    3.00
   1  14 -13   46.60    2.70
  14 -13   1   48.90    2.80
   1  14 -13   44.50    2.70
  13   1 -14   50.89    2.90
   1  14  13   50.19    2.70
  13  -1 -14   52.99    2.90
  14  13   1   49.99    2.80
  -1  14 -13   51.59    2.80
  -1 -14  13   51.39    2.90
  13   1  14   51.49    2.90
  14  13   1   51.09    2.90
  -1  14 -13   51.09    2.80
  -1 -14  13   51.89    2.90
  13  -1 -14   41.20    2.80
 -14  13  -1   52.69    3.00
 -14  13  -1   53.59    3.00
   1  14  13   51.09    2.80
 -13  -1  14   47.20    2.70
  -1  14 -13   53.99    2.70
 -14  13  -1   52.69    2.80
  14  13   1   51.79    3.00
  -2  14   0 1292.47   64.59
  -2  14   0 1213.08   64.29
  14   0   2 1271.77   64.49
   0  -2  14 1234.28   64.39
   2  14   0 1319.47   64.59
   2  14   0 1225.98   64.29
   0  -2  14 1218.18   64.39
 -14   0   2 1183.58   64.39
  14   0  -2 1242.38   64.39
   2  -2  14    0.30    0.20
 -14   2   2    0.40    0.30
   2  14  -2    0.30    0.20
  14  -2   2    0.10    0.30
  14   2  -2    0.20    0.30
  -2   2  14    0.20    0.30
   2  -2  14   -0.60    0.40
  -2  14   2    0.00    0.30
 -14   2   2   -0.20    0.30
 -14   2   2    0.20    0.30
  14  -2   2    0.70    0.30
  -2  14   2    0.20    0.50
  -2  14   2    0.20    0.20
   2  14  -2    0.00    0.40
  -2  -2  14   -0.10    0.20
   2  14   2    0.30    0.20
   2  14   2    0.90    0.70
  -2  -2  14    0.30    0.30
   2   2  14    0.10    0.20
  14  -2  -2    1.00    0.30
  -2  14  -2    0.40    0.40
  14  -2  -2    0.70    0.40
  14   2   2    0.80    0.40
  -2  14  -2   -0.20    0.20
  -2  14  -2    0.30    0.30
  -2  14   4  386.56   20.50
 -14   4   2  402.06   20.60
 -14   4   2  411.76   20.50
   4  -2  14  402.06   20.50
  14  -4   2  398.86   20.50
  14  -4   2  393.46   20.40
   4  -2  14  393.06   20.50
 -14   4   2  391.26   20.40
  14   4  -2  407.56   20.60
  -4   2  14  395.86   20.40
   2  14  -4  401.16   20.40
  -4  -2 -14  334.87   20.40
  -2  14  -4  400.56   20.40
  14  -4  -2  374.86   20.40
  14   4   2  397.96   20.60
  -4  -2  14  397.76   20.50
   4   2  14  404.36   20.40
  14  -4  -2  394.96   20.50
  -2  14  -4  379.06   20.40
  14   6  -2  164.28    8.50
 -14   6   2  162.68    8.40
  -2  14   6  157.08    8.30
 -14   6   2  161.38    8.50
   6  -2  14  158.08    8.40
  -6   2  14  154.18    8.30
  14   6  -2  163.08    8.40
   6   2 -14  157.98    8.30
  14  -6   2  155.98    8.30
   2 -14   6  161.08    8.40
  14  -6   2  155.58    8.40
 -14   6   2  165.98    8.50
   2  14  -6  157.78    8.30
  -6  -2  14  157.88    8.30
  -2  14  -6  153.28    8.30
  -2  14  -6  157.58    8.30
  14  -6  -2  159.08    8.50
  14  -6  -2  154.08    8.30
 -14   6  -2  173.18    8.40
 -14   6  -2  161.38    8.50
   6   2  14  158.58    8.30
   2  14   6  159.38    8.30
   6  -2 -14  161.38    8.30
   6  -2 -14  153.28    8.20
  14   6   2  158.98    8.50
   6   2  14  145.39    8.30
  -6   2 -14  145.29    8.30
  14   8  -2    2.50    0.50
  14  -8   2    2.70    0.40
 -14   8   2    1.90    0.50
  14   8  -2    2.40    0.40
   8   2 -14    2.40    0.30
  -2  14   8    2.10    0.30
   2  14  -8    2.60    0.30
  14   8  -2    2.70    0.40
  14  -8   2    2.60    0.50
  -2  14   8    4.80    1.00
   8   2 -14    3.10    0.40
[truncated: 9,901,460 more chars]
