# Supplementary material for: Photoinduced Electron Transfer in Multicomponent Truxene-Quinoxaline Metal–Organic Frameworks
Source: Chem Mater. 2022 Sep 15;34(18):8437–45. doi: 10.1021/acs.chemmater.2c02220 (PMC10242685; doi:10.1021/acs.chemmater.2c02220)
Supplement: Supplementary file 4 — cm2c02220_si_004.cif [file cm2c02220_si_004.cif]

data_jc5286_och3_
_audit_creation_date               2022-07-13
_audit_creation_method
;
Olex2 1.5
(compiled 2021.12.09 svn.r5202d8cf for OlexSys, GUI svn.r6439)
;
_shelx_SHELXL_version_number       '2019/1'
_audit_contact_author_address      ?
_audit_contact_author_email        ?
_audit_contact_author_name         ''
_audit_contact_author_phone        ?
_publ_contact_author_id_orcid      ?
_publ_section_references
;
Dolomanov, O.V., Bourhis, L.J., Gildea, R.J, Howard, J.A.K. & Puschmann, H.
 (2009), J. Appl. Cryst. 42, 339-341.

Sheldrick, G.M. (2008). Acta Cryst. A64, 112-122.
;
_chemical_name_common              ?
_chemical_name_systematic          ?
_chemical_formula_moiety           'C67 H48 N O14 Zn4'
_chemical_formula_sum              'C67 H48 N O14 Zn4'
_chemical_formula_weight           1352.54
_chemical_absolute_configuration   ?
_chemical_melting_point            ?
loop_
  _atom_type_symbol
  _atom_type_description
  _atom_type_scat_dispersion_real
  _atom_type_scat_dispersion_imag
  _atom_type_scat_source
 'C' 'C' 0.0181 0.0091 'International Tables Vol C Tables 4.2.6.8 and 6.1.1.4'
 'H' 'H' 0.0000 0.0000 'International Tables Vol C Tables 4.2.6.8 and 6.1.1.4'
 'N' 'N' 0.0311 0.0180 'International Tables Vol C Tables 4.2.6.8 and 6.1.1.4'
 'O' 'O' 0.0492 0.0322 'International Tables Vol C Tables 4.2.6.8 and 6.1.1.4'
 'Zn' 'Zn' -1.5491 0.6778
 'International Tables Vol C Tables 4.2.6.8 and 6.1.1.4'

_shelx_space_group_comment
;
The symmetry employed for this shelxl refinement is uniquely defined
by the following loop, which should always be used as a source of
symmetry information in preference to the above space-group names.
They are only intended as comments.
;
_space_group_crystal_system        'cubic'
_space_group_IT_number             220
_space_group_name_H-M_alt          'I -4 3 d'
_space_group_name_Hall             'I -4bd 2c 3'
loop_
  _space_group_symop_operation_xyz
 'x, y, z'
 '-x+1/2, -y, z+1/2'
 '-x, y+1/2, -z+1/2'
 'x+1/2, -y+1/2, -z'
 'z, x, y'
 'z+1/2, -x+1/2, -y'
 '-z+1/2, -x, y+1/2'
 '-z, x+1/2, -y+1/2'
 'y, z, x'
 '-y, z+1/2, -x+1/2'
 'y+1/2, -z+1/2, -x'
 '-y+1/2, -z, x+1/2'
 'y+1/4, x+1/4, z+1/4'
 '-y+1/4, -x+3/4, z+3/4'
 'y+3/4, -x+1/4, -z+3/4'
 '-y+3/4, x+3/4, -z+1/4'
 'x+1/4, z+1/4, y+1/4'
 '-x+3/4, z+3/4, -y+1/4'
 '-x+1/4, -z+3/4, y+3/4'
 'x+3/4, -z+1/4, -y+3/4'
 'z+1/4, y+1/4, x+1/4'
 'z+3/4, -y+1/4, -x+3/4'
 '-z+3/4, y+3/4, -x+1/4'
 '-z+1/4, -y+3/4, x+3/4'
 'x+1/2, y+1/2, z+1/2'
 '-x+1, -y+1/2, z+1'
 '-x+1/2, y+1, -z+1'
 'x+1, -y+1, -z+1/2'
 'z+1/2, x+1/2, y+1/2'
 'z+1, -x+1, -y+1/2'
 '-z+1, -x+1/2, y+1'
 '-z+1/2, x+1, -y+1'
 'y+1/2, z+1/2, x+1/2'
 '-y+1/2, z+1, -x+1'
 'y+1, -z+1, -x+1/2'
 '-y+1, -z+1/2, x+1'
 'y+3/4, x+3/4, z+3/4'
 '-y+3/4, -x+5/4, z+5/4'
 'y+5/4, -x+3/4, -z+5/4'
 '-y+5/4, x+5/4, -z+3/4'
 'x+3/4, z+3/4, y+3/4'
 '-x+5/4, z+5/4, -y+3/4'
 '-x+3/4, -z+5/4, y+5/4'
 'x+5/4, -z+3/4, -y+5/4'
 'z+3/4, y+3/4, x+3/4'
 'z+5/4, -y+3/4, -x+5/4'
 '-z+5/4, y+5/4, -x+3/4'
 '-z+3/4, -y+5/4, x+5/4'

_cell_length_a                     59.8236(17)
_cell_length_b                     59.8236(17)
_cell_length_c                     59.8236(17)
_cell_angle_alpha                  90
_cell_angle_beta                   90
_cell_angle_gamma                  90
_cell_volume                       214100(19)
_cell_formula_units_Z              48
_cell_measurement_reflns_used      9140
_cell_measurement_temperature      293.00
_cell_measurement_theta_max        54
_cell_measurement_theta_min        2.5
_shelx_estimated_absorpt_T_max     ?
_shelx_estimated_absorpt_T_min     ?
_exptl_absorpt_coefficient_mu      0.799
_exptl_absorpt_correction_T_max    0.7506
_exptl_absorpt_correction_T_min    0.5559
_exptl_absorpt_correction_type     multi-scan
_exptl_absorpt_process_details
;
SADABS-2016/2 (Bruker,2016/2) was used for absorption correction.
wR2(int) was 0.0943 before and 0.0578 after correction.
The Ratio of minimum to maximum transmission is 0.7406.
The \l/2 correction factor is Not present.
;
_exptl_absorpt_special_details     ?
_exptl_crystal_colour              'clear yellow'
_exptl_crystal_colour_lustre       clear
_exptl_crystal_colour_primary      yellow
_exptl_crystal_density_diffrn      0.504
_exptl_crystal_density_meas        'not measured'
_exptl_crystal_density_method      ?
_exptl_crystal_description         prism
_exptl_crystal_F_000               33072
_exptl_crystal_size_max            0.2
_exptl_crystal_size_mid            0.1
_exptl_crystal_size_min            0.1
_exptl_special_details
;
 ?
;
_exptl_transmission_factor_max     ?
_exptl_transmission_factor_min     ?
_diffrn_reflns_av_R_equivalents    0.0517
_diffrn_reflns_av_unetI/netI       0.0399
_diffrn_reflns_Laue_measured_fraction_full  0.996
_diffrn_reflns_Laue_measured_fraction_max  0.996
_diffrn_reflns_limit_h_max         59
_diffrn_reflns_limit_h_min         -52
_diffrn_reflns_limit_k_max         49
_diffrn_reflns_limit_k_min         -61
_diffrn_reflns_limit_l_max         62
_diffrn_reflns_limit_l_min         -53
_diffrn_reflns_number              177251
_diffrn_reflns_point_group_measured_fraction_full  0.997
_diffrn_reflns_point_group_measured_fraction_max  0.997
_diffrn_reflns_theta_full          53.485
_diffrn_reflns_theta_max           53.485
_diffrn_reflns_theta_min           1.809
_diffrn_ambient_temperature        293.00
_diffrn_detector                  
 'PHOTON III M28 Charge-Integrating Pixel Detector'
_diffrn_detector_area_resol_mean   10
_diffrn_measured_fraction_theta_full  0.996
_diffrn_measured_fraction_theta_max  0.996
_diffrn_measurement_device_type    'Bruker D8 Venture'
_diffrn_measurement_method         '\f and \w scans'
_diffrn_radiation_monochromator    'Helios Optics'
_diffrn_radiation_type             CuK\a
_diffrn_radiation_wavelength       1.54178
_diffrn_source                     'Bruker IuS DIAMOND'
_reflns_Friedel_coverage           0.932
_reflns_Friedel_fraction_full      0.998
_reflns_Friedel_fraction_max       0.998
_reflns_number_gt                  18510
_reflns_number_total               21077
_reflns_special_details
;
 Reflections were merged by SHELXL according to the crystal
 class for the calculation of statistics and refinement.
 
 _reflns_Friedel_fraction is defined as the number of unique
 Friedel pairs measured divided by the number that would be
 possible theoretically, ignoring centric projections and
 systematic absences. Completness statistics refer to single and
 composite reflections containing twin component 1 only.
;
_reflns_threshold_expression       'I > 2\s(I)'
_computing_cell_refinement         'SAINT V8.40A (Bruker, 2019)'
_computing_data_collection         'APEX3 (Bruker, 2016)'
_computing_data_reduction          'SAINT V8.40A (Bruker, 2019)'
_computing_molecular_graphics      'Olex2 1.5 (Dolomanov et al., 2009)'
_computing_publication_material    'Olex2 1.5 (Dolomanov et al., 2009)'
_computing_structure_refinement    'XL  (Sheldrick, 2008)'
_computing_structure_solution      'SHELXS  (Sheldrick, 2008)'
_refine_diff_density_max           0.836
_refine_diff_density_min           -0.669
_refine_diff_density_rms           0.155
_refine_ls_abs_structure_details
;
 Refined as a perfect inversion twin.
;
_refine_ls_abs_structure_Flack     0.5
_refine_ls_extinction_coef         .
_refine_ls_extinction_method       none
_refine_ls_goodness_of_fit_ref     1.111
_refine_ls_hydrogen_treatment      constr
_refine_ls_matrix_type             full
_refine_ls_number_parameters       748
_refine_ls_number_reflns           21077
_refine_ls_number_restraints       18
_refine_ls_R_factor_all            0.0968
_refine_ls_R_factor_gt             0.0855
_refine_ls_restrained_S_all        1.113
_refine_ls_shift/su_max            0.001
_refine_ls_shift/su_mean           0.000
_refine_ls_structure_factor_coef   Fsqd
_refine_ls_weighting_details      
 'w=1/[\s^2^(Fo^2^)+(0.1975P)^2^+51.9015P] where P=(Fo^2^+2Fc^2^)/3'
_refine_ls_weighting_scheme        calc
_refine_ls_wR_factor_gt            0.2423
_refine_ls_wR_factor_ref           0.2574
_refine_special_details
;
 Refined as a 2-component perfect inversion twin.
;
_olex2_refinement_description
;
1. Fixed Uiso
 At 1.2 times of:
  All C(H) groups
 At 1.5 times of:
  All C(H,H,H) groups
2. Uiso/Uaniso restraints and constraints
Uanis(C1) \\sim Ueq, Uanis(C27) \\sim Ueq, Uanis(C58) \\sim Ueq: with sigma of
0.005 and sigma for terminal atoms of 0.01
Uanis(C1) \\sim Ueq: with sigma of 0.1 and sigma for terminal atoms of 0.2
3.a Aromatic/amide H refined with riding coordinates:
 C17(H17), C45(H45), C44(H44), C42(H42), C41(H41), C24(H24), C3(H3), C48(H48),
 C49(H49), C55(H55), C67(H67), C18(H18), C61(H61), C30(H30), C29(H29), C36(H36),
  C60(H60), C12(H12), C11(H11), C9(H9), C8(H8)
3.b Fitted hexagon refined as free rotating group:
 C40(C45,C44,C43,C42,C41), C47(C48,C49,C50,C54,C55), C31(C30,C29,C28,C36,C35)
3.c Idealised Me refined as rotating group:
 C25(H25A,H25B,H25C), C68(H68A,H68B,H68C), C57(H57A,H57B,H57C), C37(H37A,H37B,
 H37C), C69(H69A,H69B,H69C), C26(H26A,H26B,H26C), C38(H38A,H38B,H38C), C56(H56A,
 H56B,H56C), C14(H14A,H14B,H14C)
;
_atom_sites_solution_hydrogens     geom
_atom_sites_solution_primary       direct
_atom_sites_solution_secondary     ?
loop_
  _atom_site_label
  _atom_site_type_symbol
  _atom_site_fract_x
  _atom_site_fract_y
  _atom_site_fract_z
  _atom_site_U_iso_or_equiv
  _atom_site_adp_type
  _atom_site_occupancy
  _atom_site_site_symmetry_order
  _atom_site_calc_flag
  _atom_site_refinement_flags_posn
  _atom_site_refinement_flags_adp
  _atom_site_refinement_flags_occupancy
  _atom_site_disorder_assembly
  _atom_site_disorder_group
 Zn3 Zn -0.46489(2) -0.41247(2) -0.24266(2) 0.0521(3) Uani 1 1 d . . . . .
 Zn2 Zn -0.51764(2) -0.41059(2) -0.23891(2) 0.0466(3) Uani 1 1 d . . . . .
 Zn4 Zn -0.48963(2) -0.37474(2) -0.21353(2) 0.0512(3) Uani 1 1 d . . . . .
 Zn1 Zn -0.49231(2) -0.37445(2) -0.26756(2) 0.0482(3) Uani 1 1 d . . . . .
 O10 O -0.4601(2) -0.37622(15) -0.2010(2) 0.168(6) Uani 1 1 d . . . . .
 O2 O -0.46727(12) -0.37738(12) -0.28774(12) 0.081(2) Uani 1 1 d . . . . .
 O5 O -0.53751(13) -0.40472(14) -0.26420(13) 0.092(2) Uani 1 1 d . . . . .
 O3 O -0.49330(15) -0.34315(11) -0.26032(14) 0.087(2) Uani 1 1 d . . . . .
 O1 O -0.49107(8) -0.39249(8) -0.24095(8) 0.0435(12) Uani 1 1 d . . . . .
 O11 O -0.44885(13) -0.40578(12) -0.27092(13) 0.083(2) Uani 1 1 d . . . . .
 O4 O -0.51979(13) -0.37904(13) -0.28436(13) 0.084(2) Uani 1 1 d . . . . .
 O6 O -0.53734(12) -0.40543(11) -0.21391(13) 0.0771(19) Uani 1 1 d . . . . .
 O12 O -0.49150(15) -0.34317(11) -0.22301(15) 0.091(2) Uani 1 1 d . . . . .
 O14 O -0.51851(18) -0.37714(17) -0.1984(2) 0.143(5) Uani 1 1 d . . . . .
 O8 O -0.47582(17) -0.44236(12) -0.2491(2) 0.128(4) Uani 1 1 d . . . . .
 O9 O -0.44362(17) -0.4035(3) -0.2202(2) 0.162(6) Uani 1 1 d . . . . .
 O7 O -0.51184(14) -0.44187(11) -0.23763(15) 0.091(2) Uani 1 1 d . . . . .
 C1 C -0.4947(2) -0.45177(18) -0.2447(2) 0.078(3) Uani 1 1 d . U . . .
 C39 C -0.49338(19) -0.33349(16) -0.2418(2) 0.073(3) Uani 1 1 d . . . . .
 C58 C -0.45158(18) -0.39137(18) -0.28615(18) 0.068(3) Uani 1 1 d . U . . .
 C27 C -0.53608(18) -0.39150(19) -0.28006(18) 0.071(3) Uani 1 1 d . U . . .
 C15 C -0.5353(2) -0.3898(2) -0.1995(2) 0.086(4) Uani 1 1 d . . . . .
 C46 C -0.4435(3) -0.3896(2) -0.2048(3) 0.115(5) Uani 1 1 d . . . . .
 C17 C -0.5530(3) -0.3701(3) -0.1676(3) 0.145(8) Uani 1 1 d . . . . .
 H17 H -0.541266 -0.359808 -0.167884 0.175 Uiso 1 1 calc R U . . .
 C40 C -0.4948(2) -0.30872(8) -0.24118(13) 0.091(4) Uani 1 1 d G . . . .
 C45 C -0.4964(3) -0.29706(11) -0.26120(11) 0.162(9) Uani 1 1 d G . . . .
 H45 H -0.496103 -0.304740 -0.274718 0.195 Uiso 1 1 calc R U . . .
 C44 C -0.4985(3) -0.27392(11) -0.26104(11) 0.171(10) Uani 1 1 d G . . . .
 H44 H -0.499577 -0.266117 -0.274439 0.205 Uiso 1 1 calc R U . . .
 C43 C -0.4989(3) -0.26244(8) -0.24084(14) 0.115(5) Uani 1 1 d G . . . .
 C42 C -0.4973(3) -0.27410(11) -0.22081(11) 0.170(10) Uani 1 1 d G . . . .
 H42 H -0.497594 -0.266422 -0.207299 0.204 Uiso 1 1 calc R U . . .
 C41 C -0.4952(3) -0.29724(11) -0.22098(11) 0.153(8) Uani 1 1 d G . . . .
 H41 H -0.494121 -0.305046 -0.207577 0.184 Uiso 1 1 calc R U . . .
 C24 C -0.5712(2) -0.4020(2) -0.1825(2) 0.091(4) Uani 1 1 d . . . . .
 H24 H -0.571568 -0.414104 -0.192227 0.109 Uiso 1 1 calc R U . . .
 C3 C -0.4770(3) -0.48818(19) -0.2492(3) 0.123(6) Uani 1 1 d . . . . .
 H3 H -0.463433 -0.480553 -0.248988 0.147 Uiso 1 1 calc R U . . .
 C4 C -0.5163(2) -0.48819(17) -0.2495(2) 0.082(3) Uani 1 1 d . . . . .
 C47 C -0.42589(18) -0.39082(18) -0.1881(2) 0.152(8) Uani 1 1 d G . . . .
 C48 C -0.41059(19) -0.40830(17) -0.18846(19) 0.141(7) Uani 1 1 d G . . . .
 H48 H -0.412036 -0.419685 -0.198949 0.169 Uiso 1 1 calc R U . . .
 C49 C -0.39312(18) -0.40876(17) -0.1732(2) 0.165(10) Uani 1 1 d G . . . .
 H49 H -0.382881 -0.420457 -0.173389 0.197 Uiso 1 1 calc R U . . .
 C50 C -0.39095(17) -0.39174(18) -0.15748(19) 0.139(7) Uani 1 1 d G . . . .
 C54 C -0.40626(17) -0.37426(16) -0.15712(18) 0.124(6) Uani 1 1 d G . . . .
 C55 C -0.42372(16) -0.37380(16) -0.1724(2) 0.132(6) Uani 1 1 d G . . . .
 H55 H -0.433962 -0.362105 -0.172198 0.158 Uiso 1 1 calc R U . . .
 C67 C -0.4347(2) -0.3744(2) -0.3205(2) 0.087(4) Uani 1 1 d . . . . .
 H67 H -0.446372 -0.364135 -0.320718 0.105 Uiso 1 1 calc R U . . .
 C16 C -0.5536(2) -0.3871(2) -0.1835(2) 0.096(4) Uani 1 1 d . . . . .
 C18 C -0.5690(3) -0.3682(3) -0.1519(3) 0.145(8) Uani 1 1 d . . . . .
 H18 H -0.567778 -0.357020 -0.141090 0.174 Uiso 1 1 calc R U . . .
 C61 C -0.4000(2) -0.4052(3) -0.3199(2) 0.123(6) Uani 1 1 d . . . . .
 H61 H -0.388467 -0.415561 -0.319289 0.148 Uiso 1 1 calc R U . . .
 C66 C -0.4176(2) -0.3735(2) -0.3363(2) 0.096(4) Uani 1 1 d . . . . .
 C23 C -0.5883(2) -0.3990(2) -0.1670(2) 0.097(4) Uani 1 1 d . . . . .
 C59 C -0.4339(2) -0.39067(18) -0.3046(2) 0.085(3) Uani 1 1 d . . . . .
 C65 C -0.4157(2) -0.3561(2) -0.3550(3) 0.108(5) Uani 1 1 d . . . . .
 C25 C -0.6010(3) -0.4373(2) -0.1577(3) 0.120(5) Uani 1 1 d . . . . .
 H25A H -0.596744 -0.445592 -0.170806 0.180 Uiso 1 1 calc R U . . .
 H25B H -0.613011 -0.444875 -0.150275 0.180 Uiso 1 1 calc R U . . .
 H25C H -0.588407 -0.436200 -0.147807 0.180 Uiso 1 1 calc R U . . .
 C22 C -0.6087(2) -0.4135(2) -0.1646(2) 0.101(5) Uani 1 1 d . . . . .
 C68 C -0.4113(3) -0.3336(2) -0.3437(3) 0.149(8) Uani 1 1 d . . . . .
 H68A H -0.424474 -0.328935 -0.335735 0.224 Uiso 1 1 calc R U . . .
 H68B H -0.407694 -0.322633 -0.354851 0.224 Uiso 1 1 calc R U . . .
 H68C H -0.399090 -0.335020 -0.333421 0.224 Uiso 1 1 calc R U . . .
 C19 C -0.5871(2) -0.3825(2) -0.1515(2) 0.108(5) Uani 1 1 d . . . . .
 C62 C -0.4003(2) -0.3893(2) -0.3365(2) 0.094(4) Uani 1 1 d . . . . .
 C20 C -0.6085(2) -0.3834(2) -0.1384(2) 0.106(5) Uani 1 1 d . . . . .
 C31 C -0.59207(12) -0.39015(15) -0.32458(14) 0.100(4) Uani 1 1 d G . . . .
 C30 C -0.59175(11) -0.40504(14) -0.30675(14) 0.101(4) Uani 1 1 d G . . . .
 H30 H -0.603816 -0.414552 -0.304347 0.121 Uiso 1 1 calc R U . . .
 C29 C -0.57341(12) -0.40572(14) -0.29251(12) 0.098(4) Uani 1 1 d G . . . .
 H29 H -0.573195 -0.415686 -0.280578 0.117 Uiso 1 1 calc R U . . .
 C28 C -0.55538(11) -0.39151(14) -0.29610(13) 0.087(4) Uani 1 1 d G . . . .
 C36 C -0.55570(11) -0.37662(14) -0.31393(14) 0.098(4) Uani 1 1 d G . . . .
 H36 H -0.543637 -0.367111 -0.316336 0.117 Uiso 1 1 calc R U . . .
 C35 C -0.57405(13) -0.37594(15) -0.32817(13) 0.106(5) Uani 1 1 d G . . . .
 C64 C -0.3945(2) -0.3653(2) -0.3675(2) 0.100(4) Uani 1 1 d . . . . .
 C63 C -0.3858(2) -0.3841(2) -0.3567(2) 0.092(4) Uani 1 1 d . . . . .
 C53 C -0.4002(3) -0.3561(3) -0.1407(3) 0.142(8) Uani 1 1 d . . . . .
 C21 C -0.6213(2) -0.4014(2) -0.1462(2) 0.093(4) Uani 1 1 d . . . . .
 C34 C -0.5775(3) -0.3606(3) -0.3477(3) 0.116(6) Uani 1 1 d . . . . .
 C57 C -0.3962(3) -0.3342(3) -0.1524(4) 0.159(9) Uani 1 1 d . . . . .
 H57A H -0.383260 -0.335503 -0.161810 0.238 Uiso 1 1 calc R U . . .
 H57B H -0.393782 -0.322690 -0.141516 0.238 Uiso 1 1 calc R U . . .
 H57C H -0.408987 -0.330538 -0.161364 0.238 Uiso 1 1 calc R U . . .
 C60 C -0.4170(2) -0.4058(2) -0.3043(2) 0.107(5) Uani 1 1 d . . . . .
 H60 H -0.416800 -0.416739 -0.293247 0.129 Uiso 1 1 calc R U . . .
 C32 C -0.6088(2) -0.3859(2) -0.3427(2) 0.093(4) Uani 1 1 d . . . . .
 C33 C -0.5999(2) -0.3685(2) -0.3562(2) 0.108(5) Uani 1 1 d . . . . .
 C37 C -0.5591(3) -0.3641(3) -0.3639(3) 0.144(7) Uani 1 1 d . . . . .
 H37A H -0.545772 -0.356891 -0.358602 0.216 Uiso 1 1 calc R U . . .
 H37B H -0.563216 -0.357895 -0.378132 0.216 Uiso 1 1 calc R U . . .
 H37C H -0.556327 -0.379840 -0.365576 0.216 Uiso 1 1 calc R U . . .
 C69 C -0.4377(3) -0.3592(4) -0.3716(3) 0.159(9) Uani 1 1 d . . . . .
 H69A H -0.438682 -0.374518 -0.376331 0.239 Uiso 1 1 calc R U . . .
 H69B H -0.436123 -0.349716 -0.384392 0.239 Uiso 1 1 calc R U . . .
 H69C H -0.451048 -0.355254 -0.363577 0.239 Uiso 1 1 calc R U . . .
 C26 C -0.6216(3) -0.4133(3) -0.1864(2) 0.118(5) Uani 1 1 d . . . . .
 H26A H -0.619966 -0.398922 -0.193447 0.177 Uiso 1 1 calc R U . . .
 H26B H -0.637154 -0.415988 -0.183446 0.177 Uiso 1 1 calc R U . . .
 H26C H -0.615960 -0.424675 -0.196176 0.177 Uiso 1 1 calc R U . . .
 C38 C -0.5783(3) -0.3369(3) -0.3387(3) 0.137(7) Uani 1 1 d . . . . .
 H38A H -0.586376 -0.336707 -0.324777 0.205 Uiso 1 1 calc R U . . .
 H38B H -0.585802 -0.327396 -0.349265 0.205 Uiso 1 1 calc R U . . .
 H38C H -0.563414 -0.331505 -0.336282 0.205 Uiso 1 1 calc R U . . .
 C2 C -0.4960(2) -0.47666(15) -0.2478(2) 0.085(4) Uani 1 1 d . . . . .
 C51 C -0.3744(2) -0.3877(3) -0.1389(2) 0.118(6) Uani 1 1 d . . . . .
 C52 C -0.3796(2) -0.3673(2) -0.1289(3) 0.117(6) Uani 1 1 d . . . . .
 C56 C -0.4202(3) -0.3546(3) -0.1235(4) 0.169(10) Uani 1 1 d . . . . .
 H56A H -0.415594 -0.346208 -0.110569 0.254 Uiso 1 1 calc R U . . .
 H56B H -0.424574 -0.369353 -0.118958 0.254 Uiso 1 1 calc R U . . .
 H56C H -0.432712 -0.347219 -0.130384 0.254 Uiso 1 1 calc R U . . .
 N5 N -0.53657(18) -0.47665(14) -0.25105(18) 0.089(3) Uani 1 1 d . . . . .
 C6 C -0.5556(2) -0.48800(19) -0.2511(2) 0.091(4) Uani 1 1 d . . . . .
 C7 C -0.5753(2) -0.47419(19) -0.2543(2) 0.093(4) Uani 1 1 d . . . . .
 C12 C -0.5769(2) -0.45308(19) -0.2441(2) 0.090(3) Uani 1 1 d . . . . .
 H12 H -0.565290 -0.448039 -0.235062 0.108 Uiso 1 1 calc R U . . .
 C11 C -0.5955(2) -0.43967(19) -0.2472(2) 0.090(4) Uani 1 1 d . . . . .
 H11 H -0.596329 -0.426027 -0.239836 0.108 Uiso 1 1 calc R U . . .
 C10 C -0.6129(2) -0.4460(2) -0.2611(2) 0.091(4) Uani 1 1 d . . . . .
 C9 C -0.6115(2) -0.4660(2) -0.2714(2) 0.096(4) Uani 1 1 d . . . . .
 H9 H -0.622939 -0.470313 -0.280958 0.115 Uiso 1 1 calc R U . . .
 C8 C -0.5935(2) -0.4806(2) -0.2682(2) 0.098(4) Uani 1 1 d . . . . .
 H8 H -0.593463 -0.494522 -0.275126 0.117 Uiso 1 1 calc R U . . .
 O13 O -0.63129(18) -0.43418(19) -0.26466(17) 0.121(3) Uani 1 1 d . . . . .
 C14 C -0.6339(4) -0.4145(4) -0.2524(4) 0.161(8) Uani 1 1 d . . . . .
 H14A H -0.638216 -0.402592 -0.262209 0.242 Uiso 1 1 calc R U . . .
 H14B H -0.620007 -0.410787 -0.245239 0.242 Uiso 1 1 calc R U . . .
 H14C H -0.645235 -0.416630 -0.241223 0.242 Uiso 1 1 calc R U . . .

loop_
  _atom_site_aniso_label
  _atom_site_aniso_U_11
  _atom_site_aniso_U_22
  _atom_site_aniso_U_33
  _atom_site_aniso_U_23
  _atom_site_aniso_U_13
  _atom_site_aniso_U_12
 Zn3 0.0562(7) 0.0457(6) 0.0544(7) -0.0051(5) -0.0028(5) -0.0012(5)
 Zn2 0.0481(6) 0.0384(6) 0.0534(6) 0.0025(5) -0.0048(5) -0.0054(5)
 Zn4 0.0505(6) 0.0388(6) 0.0644(7) -0.0041(5) -0.0011(5) -0.0021(5)
 Zn1 0.0500(6) 0.0376(6) 0.0569(7) 0.0055(5) -0.0007(5) -0.0007(5)
 O10 0.197(11) 0.061(5) 0.247(14) -0.013(7) -0.172(11) 0.011(7)
 O2 0.075(4) 0.079(5) 0.087(5) 0.026(4) 0.026(4) 0.017(4)
 O5 0.091(5) 0.098(5) 0.086(5) 0.047(5) -0.035(4) -0.029(4)
 O3 0.139(7) 0.037(3) 0.086(5) 0.000(4) -0.007(5) 0.001(4)
 O1 0.043(3) 0.041(3) 0.046(3) 0.000(2) -0.001(2) -0.001(2)
 O11 0.093(5) 0.074(5) 0.084(5) 0.019(4) 0.040(4) 0.016(4)
 O4 0.078(5) 0.088(5) 0.086(5) 0.029(4) -0.029(4) -0.023(4)
 O6 0.083(5) 0.064(4) 0.085(5) -0.008(4) 0.027(4) -0.010(4)
 O12 0.131(7) 0.039(4) 0.103(6) -0.009(4) -0.005(5) 0.008(4)
 O14 0.130(8) 0.111(7) 0.189(10) -0.067(7) 0.098(8) -0.070(7)
 O8 0.139(8) 0.040(4) 0.206(11) -0.020(5) 0.087(8) -0.012(4)
 O9 0.088(7) 0.285(18) 0.115(8) -0.055(10) -0.041(6) 0.024(8)
 O7 0.107(6) 0.044(4) 0.121(6) 0.004(4) 0.016(5) 0.000(4)
 C1 0.083(6) 0.056(5) 0.096(6) -0.003(4) 0.013(5) 0.000(5)
 C39 0.096(8) 0.036(5) 0.087(8) 0.012(6) 0.001(6) 0.006(5)
 C58 0.072(5) 0.066(5) 0.068(5) 0.004(4) 0.022(4) 0.006(4)
 C27 0.068(5) 0.072(5) 0.074(5) 0.013(5) -0.020(4) -0.010(4)
 C15 0.078(8) 0.071(7) 0.108(9) -0.021(7) 0.040(7) -0.029(6)
 C46 0.121(11) 0.089(9) 0.136(13) -0.024(9) -0.093(10) 0.018(9)
 C17 0.109(11) 0.123(12) 0.205(17) -0.103(12) 0.100(12) -0.067(9)
 C40 0.129(10) 0.038(5) 0.106(9) 0.004(6) 0.002(8) 0.016(6)
 C45 0.36(3) 0.034(7) 0.096(10) -0.007(6) 0.011(14) 0.026(11)
 C44 0.36(3) 0.046(8) 0.105(12) 0.010(7) 0.001(15) 0.018(12)
 C43 0.211(16) 0.038(5) 0.094(9) -0.004(7) 0.005(10) 0.015(7)
 C42 0.36(3) 0.043(8) 0.112(12) -0.004(7) 0.000(15) 0.018(12)
 C41 0.33(3) 0.033(6) 0.095(10) 0.007(6) -0.015(13) 0.033(10)
 C24 0.090(8) 0.081(7) 0.102(9) -0.045(7) 0.039(7) -0.035(6)
 C3 0.111(10) 0.034(5) 0.223(18) -0.021(7) 0.008(11) 0.003(7)
 C4 0.091(8) 0.039(4) 0.115(9) 0.005(5) 0.010(7) 0.002(6)
 C47 0.150(15) 0.114(12) 0.190(18) -0.066(12) -0.114(14) 0.025(11)
 C48 0.137(13) 0.134(13) 0.151(13) -0.071(11) -0.099(12) 0.061(11)
 C49 0.161(15) 0.140(13) 0.193(17) -0.103(13) -0.129(14) 0.090(12)
 C50 0.130(12) 0.132(12) 0.154(14) -0.070(11) -0.094(11) 0.055(11)
 C54 0.117(11) 0.113(10) 0.141(13) -0.046(9) -0.080(10) 0.048(9)
 C55 0.106(10) 0.110(10) 0.180(16) -0.027(10) -0.094(11) 0.048(9)
 C67 0.093(8) 0.083(8) 0.087(8) 0.017(7) 0.029(7) 0.030(6)
 C16 0.103(9) 0.074(7) 0.111(9) -0.042(7) 0.040(8) -0.030(7)
 C18 0.107(11) 0.151(14) 0.176(15) -0.113(12) 0.078(11) -0.076(10)
 C61 0.123(11) 0.128(11) 0.118(10) 0.065(9) 0.070(9) 0.077(9)
 C66 0.116(10) 0.085(8) 0.087(8) 0.038(6) 0.050(8) 0.041(7)
 C23 0.100(9) 0.084(8) 0.108(9) -0.052(7) 0.053(8) -0.043(7)
 C59 0.101(8) 0.060(6) 0.093(8) 0.023(6) 0.039(7) 0.014(6)
 C65 0.105(10) 0.092(10) 0.127(11) 0.038(8) 0.068(9) 0.045(8)
 C25 0.118(11) 0.091(10) 0.150(13) -0.025(9) 0.051(10) -0.043(8)
 C22 0.091(8) 0.096(9) 0.116(10) -0.070(8) 0.056(8) -0.054(7)
 C68 0.191(17) 0.088(10) 0.169(16) 0.035(10) 0.110(14) 0.048(11)
 C19 0.101(9) 0.097(9) 0.124(10) -0.067(8) 0.058(8) -0.055(8)
 C62 0.093(8) 0.081(8) 0.107(9) 0.044(7) 0.044(7) 0.040(7)
 C20 0.086(8) 0.120(10) 0.110(10) -0.053(8) 0.042(7) -0.055(8)
 C31 0.100(9) 0.104(9) 0.097(9) 0.038(8) -0.044(7) -0.043(8)
 C30 0.099(9) 0.106(9) 0.097(8) 0.065(7) -0.044(7) -0.049(7)
 C29 0.086(8) 0.117(10) 0.091(8) 0.054(7) -0.045(7) -0.040(7)
 C28 0.090(8) 0.085(8) 0.087(8) 0.034(7) -0.042(6) -0.033(7)
 C36 0.081(7) 0.109(9) 0.103(9) 0.056(8) -0.045(7) -0.049(7)
 C35 0.106(9) 0.106(9) 0.108(9) 0.062(8) -0.065(8) -0.059(8)
 C64 0.090(8) 0.104(9) 0.107(9) 0.052(8) 0.057(8) 0.041(7)
 C63 0.097(8) 0.088(8) 0.092(8) 0.043(7) 0.038(7) 0.034(7)
 C53 0.129(13) 0.132(14) 0.164(15) -0.078(12) -0.109(12) 0.081(11)
 C21 0.088(8) 0.089(8) 0.101(9) -0.050(7) 0.043(7) -0.045(7)
 C34 0.103(10) 0.125(12) 0.120(11) 0.076(10) -0.046(9) -0.066(9)
 C57 0.179(18) 0.103(12) 0.194(19) -0.055(12) -0.112(16) 0.055(12)
 C60 0.123(10) 0.102(9) 0.096(9) 0.051(7) 0.053(8) 0.053(8)
 C32 0.079(8) 0.108(9) 0.093(8) 0.050(7) -0.049(6) -0.031(7)
 C33 0.111(10) 0.099(9) 0.115(10) 0.072(8) -0.066(8) -0.048(8)
 C37 0.104(11) 0.194(18) 0.133(13) 0.074(13) -0.040(10) -0.067(12)
 C69 0.100(11) 0.22(2) 0.158(15) 0.107(15) 0.045(11) 0.082(12)
 C26 0.107(10) 0.150(13) 0.096(10) -0.047(9) 0.036(8) -0.041(9)
 C38 0.140(13) 0.121(13) 0.149(14) 0.073(11) -0.066(11) -0.065(11)
 C2 0.097(9) 0.034(5) 0.126(10) -0.001(5) 0.023(7) 0.004(6)
 C51 0.115(10) 0.132(11) 0.108(10) -0.068(9) -0.078(9) 0.060(9)
 C52 0.114(10) 0.096(9) 0.141(11) -0.058(9) -0.094(9) 0.057(8)
 C56 0.125(14) 0.168(17) 0.22(2) -0.071(16) -0.100(15) 0.074(13)
 N5 0.094(7) 0.045(5) 0.129(8) 0.007(5) 0.007(6) 0.000(5)
 C6 0.094(9) 0.054(5) 0.123(10) 0.010(6) -0.007(7) 0.007(7)
 C7 0.109(10) 0.065(7) 0.105(9) -0.001(7) -0.010(8) 0.009(7)
 C12 0.093(8) 0.067(7) 0.110(9) 0.018(7) -0.007(7) -0.003(6)
 C11 0.117(10) 0.061(6) 0.091(8) 0.012(6) 0.018(8) 0.017(7)
 C10 0.090(9) 0.084(9) 0.099(9) 0.021(7) -0.005(7) 0.023(7)
 C9 0.104(9) 0.087(9) 0.097(9) 0.004(7) -0.001(7) 0.015(7)
 C8 0.107(10) 0.081(8) 0.106(9) 0.002(7) -0.010(8) 0.000(8)
 O13 0.124(8) 0.128(8) 0.110(7) 0.012(6) -0.012(6) 0.058(7)
 C14 0.163(17) 0.168(17) 0.154(16) 0.010(14) 0.008(13) 0.092(15)

_geom_special_details
;
 All esds (except the esd in the dihedral angle between two l.s. planes)
 are estimated using the full covariance matrix.  The cell esds are taken
 into account individually in the estimation of esds in distances, angles
 and torsion angles; correlations between esds in cell parameters are only
 used when they are defined by crystal symmetry.  An approximate (isotropic)
 treatment of cell esds is used for estimating esds involving l.s. planes.
;
loop_
  _geom_bond_atom_site_label_1
  _geom_bond_atom_site_label_2
  _geom_bond_distance
  _geom_bond_site_symmetry_2
  _geom_bond_publ_flag
 Zn3 O1 1.973(5) . ?
 Zn3 O11 1.985(7) . ?
 Zn3 O8 1.942(8) . ?
 Zn3 O9 1.925(11) . ?
 Zn2 O5 1.956(7) . ?
 Zn2 O1 1.927(5) . ?
 Zn2 O6 1.929(7) . ?
 Zn2 O7 1.905(7) . ?
 Zn4 O10 1.920(10) . ?
 Zn4 O1 1.956(5) . ?
 Zn4 O12 1.975(7) . ?
 Zn4 O14 1.955(8) . ?
 Zn1 O2 1.932(7) . ?
 Zn1 O3 1.923(7) . ?
 Zn1 O1 1.924(5) . ?
 Zn1 O4 1.946(7) . ?
 O10 C46 1.30(2) . ?
 O2 C58 1.261(12) . ?
 O5 C27 1.238(12) . ?
 O3 C39 1.248(13) . ?
 O11 C58 1.265(12) . ?
 O4 C27 1.253(13) . ?
 O6 C15 1.277(13) . ?
 O12 C39 1.272(13) . ?
 O14 C15 1.259(14) . ?
 O8 C1 1.288(14) . ?
 O9 C46 1.239(18) . ?
 O7 C1 1.258(13) . ?
 C1 C2 1.504(15) . ?
 C39 C40 1.485(11) . ?
 C58 C59 1.530(15) . ?
 C27 C28 1.501(11) . ?
 C15 C16 1.465(16) . ?
 C46 C47 1.455(13) . ?
 C17 H17 0.9300 . ?
 C17 C16 1.391(17) . ?
 C17 C18 1.348(18) . ?
 C40 C45 1.3900 . ?
 C40 C41 1.3900 . ?
 C45 H45 0.9300 . ?
 C45 C44 1.3900 . ?
 C44 H44 0.9300 . ?
 C44 C43 1.3900 . ?
 C43 C43 1.494(9) 26_344 ?
 C43 C42 1.3900 . ?
 C42 H42 0.9300 . ?
 C42 C41 1.3900 . ?
 C41 H41 0.9300 . ?
 C24 H24 0.9300 . ?
 C24 C16 1.381(16) . ?
 C24 C23 1.391(16) . ?
 C3 C3 1.42(2) 28_434 ?
 C3 H3 0.9300 . ?
 C3 C2 1.333(18) . ?
 C4 C4 1.41(2) 28_434 ?
 C4 C2 1.402(17) . ?
 C4 N5 1.396(15) . ?
 C47 C48 1.3900 . ?
 C47 C55 1.3900 . ?
 C48 H48 0.9300 . ?
 C48 C49 1.3900 . ?
 C49 H49 0.9300 . ?
 C49 C50 1.3900 . ?
 C50 C54 1.3900 . ?
 C50 C51 1.505(11) . ?
 C54 C55 1.3900 . ?
 C54 C53 1.510(15) . ?
 C55 H55 0.9300 . ?
 C67 H67 0.9300 . ?
 C67 C66 1.396(16) . ?
 C67 C59 1.360(16) . ?
 C18 H18 0.9300 . ?
 C18 C19 1.385(17) . ?
 C61 H61 0.9300 . ?
 C61 C62 1.376(17) . ?
 C61 C60 1.382(17) . ?
 C66 C65 1.530(17) . ?
 C66 C62 1.401(16) . ?
 C23 C22 1.504(16) . ?
 C23 C19 1.359(15) . ?
 C59 C60 1.355(16) . ?
 C65 C68 1.53(2) . ?
 C65 C64 1.574(16) . ?
 C65 C69 1.66(3) . ?
 C25 H25A 0.9600 . ?
 C25 H25B 0.9600 . ?
 C25 H25C 0.9600 . ?
 C25 C22 1.55(2) . ?
 C22 C21 1.520(15) . ?
 C22 C26 1.52(2) . ?
 C68 H68A 0.9600 . ?
 C68 H68B 0.9600 . ?
 C68 H68C 0.9600 . ?
 C19 C20 1.503(16) . ?
 C62 C63 1.514(16) . ?
 C20 C21 1.403(16) . ?
 C20 C52 1.392(17) 15_444 ?
 C31 C30 1.3900 . ?
 C31 C35 1.3900 . ?
 C31 C32 1.499(11) . ?
 C30 H30 0.9300 . ?
 C30 C29 1.3900 . ?
 C29 H29 0.9300 . ?
 C29 C28 1.3900 . ?
 C28 C36 1.3900 . ?
 C36 H36 0.9300 . ?
 C36 C35 1.3900 . ?
 C35 C34 1.499(12) . ?
 C64 C63 1.399(16) . ?
 C64 C63 1.362(16) 9 ?
 C53 C57 1.50(3) . ?
 C53 C52 1.570(16) . ?
 C53 C56 1.58(3) . ?
 C21 C32 1.388(16) 43_334 ?
 C34 C33 1.513(17) . ?
 C34 C37 1.48(3) . ?
 C34 C38 1.52(3) . ?
 C57 H57A 0.9600 . ?
 C57 H57B 0.9600 . ?
 C57 H57C 0.9600 . ?
 C60 H60 0.9300 . ?
 C32 C33 1.416(16) . ?
 C33 C51 1.394(16) 36_344 ?
 C37 H37A 0.9600 . ?
 C37 H37B 0.9600 . ?
 C37 H37C 0.9600 . ?
 C69 H69A 0.9600 . ?
 C69 H69B 0.9600 . ?
 C69 H69C 0.9600 . ?
 C26 H26A 0.9600 . ?
 C26 H26B 0.9600 . ?
 C26 H26C 0.9600 . ?
 C38 H38A 0.9600 . ?
 C38 H38B 0.9600 . ?
 C38 H38C 0.9600 . ?
 C51 C52 1.397(17) . ?
 C56 H56A 0.9600 . ?
 C56 H56B 0.9600 . ?
 C56 H56C 0.9600 . ?
 N5 C6 1.323(16) . ?
 C6 C6 1.44(2) 28_434 ?
 C6 C7 1.453(17) . ?
 C7 C12 1.407(17) . ?
 C7 C8 1.423(19) . ?
 C12 H12 0.9300 . ?
 C12 C11 1.385(17) . ?
 C11 H11 0.9300 . ?
 C11 C10 1.380(18) . ?
 C10 C9 1.352(18) . ?
 C10 O13 1.327(15) . ?
 C9 H9 0.9300 . ?
 C9 C8 1.397(18) . ?
 C8 H8 0.9300 . ?
 O13 C14 1.40(2) . ?
 C14 H14A 0.9600 . ?
 C14 H14B 0.9600 . ?
 C14 H14C 0.9600 . ?

loop_
  _geom_angle_atom_site_label_1
  _geom_angle_atom_site_label_2
  _geom_angle_atom_site_label_3
  _geom_angle
  _geom_angle_site_symmetry_1
  _geom_angle_site_symmetry_3
  _geom_angle_publ_flag
 O1 Zn3 O11 107.8(3) . . ?
 O8 Zn3 O1 107.5(3) . . ?
 O8 Zn3 O11 100.4(4) . . ?
 O9 Zn3 O1 108.6(4) . . ?
 O9 Zn3 O11 102.6(5) . . ?
 O9 Zn3 O8 128.2(7) . . ?
 O1 Zn2 O5 110.6(3) . . ?
 O1 Zn2 O6 117.6(3) . . ?
 O6 Zn2 O5 101.5(4) . . ?
 O7 Zn2 O5 108.5(4) . . ?
 O7 Zn2 O1 113.8(3) . . ?
 O7 Zn2 O6 103.7(3) . . ?
 O10 Zn4 O1 110.1(5) . . ?
 O10 Zn4 O12 102.0(4) . . ?
 O10 Zn4 O14 128.8(7) . . ?
 O1 Zn4 O12 106.0(3) . . ?
 O14 Zn4 O1 108.0(3) . . ?
 O14 Zn4 O12 98.8(4) . . ?
 O2 Zn1 O4 108.6(3) . . ?
 O3 Zn1 O2 104.6(3) . . ?
 O3 Zn1 O1 111.2(3) . . ?
 O3 Zn1 O4 103.2(4) . . ?
 O1 Zn1 O2 115.9(3) . . ?
 O1 Zn1 O4 112.4(3) . . ?
 C46 O10 Zn4 131.5(9) . . ?
 C58 O2 Zn1 126.2(6) . . ?
 C27 O5 Zn2 131.7(7) . . ?
 C39 O3 Zn1 130.6(6) . . ?
 Zn2 O1 Zn3 108.5(2) . . ?
 Zn2 O1 Zn4 106.7(2) . . ?
 Zn4 O1 Zn3 109.7(2) . . ?
 Zn1 O1 Zn3 109.1(2) . . ?
 Zn1 O1 Zn2 109.6(2) . . ?
 Zn1 O1 Zn4 113.0(2) . . ?
 C58 O11 Zn3 133.5(7) . . ?
 C27 O4 Zn1 129.4(7) . . ?
 C15 O6 Zn2 125.5(6) . . ?
 C39 O12 Zn4 134.0(7) . . ?
 C15 O14 Zn4 136.4(8) . . ?
 C1 O8 Zn3 131.0(7) . . ?
 C46 O9 Zn3 135.1(10) . . ?
 C1 O7 Zn2 126.7(7) . . ?
 O8 C1 C2 117.0(10) . . ?
 O7 C1 O8 125.3(10) . . ?
 O7 C1 C2 117.7(10) . . ?
 O3 C39 O12 125.0(9) . . ?
 O3 C39 C40 119.1(9) . . ?
 O12 C39 C40 115.8(10) . . ?
 O2 C58 O11 127.1(9) . . ?
 O2 C58 C59 116.3(9) . . ?
 O11 C58 C59 116.6(9) . . ?
 O5 C27 O4 126.2(9) . . ?
 O5 C27 C28 115.9(9) . . ?
 O4 C27 C28 117.8(9) . . ?
 O6 C15 C16 116.9(9) . . ?
 O14 C15 O6 123.6(10) . . ?
 O14 C15 C16 119.6(10) . . ?
 O10 C46 C47 117.6(14) . . ?
 O9 C46 O10 122.8(11) . . ?
 O9 C46 C47 118.8(14) . . ?
 C16 C17 H17 119.4 . . ?
 C18 C17 H17 119.4 . . ?
 C18 C17 C16 121.3(11) . . ?
 C45 C40 C39 118.8(7) . . ?
 C45 C40 C41 120.0 . . ?
 C41 C40 C39 121.2(7) . . ?
 C40 C45 H45 120.0 . . ?
 C40 C45 C44 120.0 . . ?
 C44 C45 H45 120.0 . . ?
 C45 C44 H44 120.0 . . ?
 C43 C44 C45 120.0 . . ?
 C43 C44 H44 120.0 . . ?
 C44 C43 C43 119.59(7) . 26_344 ?
 C42 C43 C44 120.0 . . ?
 C42 C43 C43 120.41(6) . 26_344 ?
 C43 C42 H42 120.0 . . ?
 C43 C42 C41 120.0 . . ?
 C41 C42 H42 120.0 . . ?
 C40 C41 H41 120.0 . . ?
 C42 C41 C40 120.0 . . ?
 C42 C41 H41 120.0 . . ?
 C16 C24 H24 119.8 . . ?
 C16 C24 C23 120.4(10) . . ?
 C23 C24 H24 119.8 . . ?
 C3 C3 H3 119.3 28_434 . ?
 C2 C3 C3 121.3(7) . 28_434 ?
 C2 C3 H3 119.3 . . ?
 C2 C4 C4 119.6(6) . 28_434 ?
 N5 C4 C4 119.4(6) . 28_434 ?
 N5 C4 C2 120.9(9) . . ?
 C48 C47 C46 120.2(9) . . ?
 C48 C47 C55 120.0 . . ?
 C55 C47 C46 119.7(8) . . ?
 C47 C48 H48 120.0 . . ?
 C47 C48 C49 120.0 . . ?
 C49 C48 H48 120.0 . . ?
 C48 C49 H49 120.0 . . ?
 C50 C49 C48 120.0 . . ?
 C50 C49 H49 120.0 . . ?
 C49 C50 C54 120.0 . . ?
 C49 C50 C51 132.5(6) . . ?
 C54 C50 C51 107.4(6) . . ?
 C50 C54 C53 113.2(6) . . ?
 C55 C54 C50 120.0 . . ?
 C55 C54 C53 126.5(6) . . ?
 C47 C55 H55 120.0 . . ?
 C54 C55 C47 120.0 . . ?
 C54 C55 H55 120.0 . . ?
 C66 C67 H67 120.8 . . ?
 C59 C67 H67 120.8 . . ?
 C59 C67 C66 118.4(10) . . ?
 C17 C16 C15 120.6(10) . . ?
 C24 C16 C15 121.6(10) . . ?
 C24 C16 C17 117.7(10) . . ?
 C17 C18 H18 119.4 . . ?
 C17 C18 C19 121.1(11) . . ?
 C19 C18 H18 119.4 . . ?
 C62 C61 H61 120.1 . . ?
 C62 C61 C60 119.9(11) . . ?
 C60 C61 H61 120.1 . . ?
 C67 C66 C65 125.3(10) . . ?
 C67 C66 C62 121.4(10) . . ?
 C62 C66 C65 113.3(9) . . ?
 C24 C23 C22 125.9(9) . . ?
 C19 C23 C24 120.7(10) . . ?
 C19 C23 C22 113.4(9) . . ?
 C67 C59 C58 119.8(10) . . ?
 C60 C59 C58 119.2(10) . . ?
 C60 C59 C67 120.9(10) . . ?
 C66 C65 C64 99.8(9) . . ?
 C66 C65 C69 107.4(12) . . ?
 C68 C65 C66 107.0(13) . . ?
 C68 C65 C64 112.4(13) . . ?
 C68 C65 C69 119.9(13) . . ?
 C64 C65 C69 108.3(13) . . ?
 H25A C25 H25B 109.5 . . ?
 H25A C25 H25C 109.5 . . ?
 H25B C25 H25C 109.5 . . ?
 C22 C25 H25A 109.5 . . ?
 C22 C25 H25B 109.5 . . ?
 C22 C25 H25C 109.5 . . ?
 C23 C22 C25 108.4(13) . . ?
 C23 C22 C21 101.2(8) . . ?
 C23 C22 C26 109.0(12) . . ?
 C21 C22 C25 113.1(13) . . ?
 C26 C22 C25 113.1(11) . . ?
 C26 C22 C21 111.3(13) . . ?
 C65 C68 H68A 109.5 . . ?
 C65 C68 H68B 109.5 . . ?
 C65 C68 H68C 109.5 . . ?
 H68A C68 H68B 109.5 . . ?
 H68A C68 H68C 109.5 . . ?
 H68B C68 H68C 109.5 . . ?
 C18 C19 C20 134.3(10) . . ?
 C23 C19 C18 118.6(10) . . ?
 C23 C19 C20 106.8(9) . . ?
 C61 C62 C66 117.9(10) . . ?
 C61 C62 C63 135.0(10) . . ?
 C66 C62 C63 107.1(9) . . ?
 C21 C20 C19 108.2(10) . . ?
 C52 C20 C19 133.4(10) 15_444 . ?
 C52 C20 C21 118.3(10) 15_444 . ?
 C30 C31 C35 120.0 . . ?
 C30 C31 C32 132.4(6) . . ?
 C35 C31 C32 107.6(6) . . ?
 C31 C30 H30 120.0 . . ?
 C29 C30 C31 120.0 . . ?
 C29 C30 H30 120.0 . . ?
 C30 C29 H29 120.0 . . ?
 C28 C29 C30 120.0 . . ?
 C28 C29 H29 120.0 . . ?
 C29 C28 C27 119.9(6) . . ?
 C29 C28 C36 120.0 . . ?
 C36 C28 C27 120.1(6) . . ?
 C28 C36 H36 120.0 . . ?
 C28 C36 C35 120.0 . . ?
 C35 C36 H36 120.0 . . ?
 C31 C35 C34 112.9(6) . . ?
 C36 C35 C31 120.0 . . ?
 C36 C35 C34 127.1(6) . . ?
 C63 C64 C65 111.0(9) . . ?
 C63 C64 C65 128.2(10) 9 . ?
 C63 C64 C63 120.7(11) 9 . ?
 C64 C63 C62 132.1(10) 5 . ?
 C64 C63 C62 108.7(10) . . ?
 C64 C63 C64 119.2(11) 5 . ?
 C54 C53 C52 100.1(9) . . ?
 C54 C53 C56 106.5(16) . . ?
 C57 C53 C54 111.1(15) . . ?
 C57 C53 C52 117.1(17) . . ?
 C57 C53 C56 112.0(13) . . ?
 C52 C53 C56 109.0(16) . . ?
 C20 C21 C22 110.0(9) . . ?
 C32 C21 C22 129.0(9) 43_334 . ?
 C32 C21 C20 120.7(10) 43_334 . ?
 C35 C34 C33 101.0(8) . . ?
 C35 C34 C38 107.5(13) . . ?
 C33 C34 C38 112.4(15) . . ?
 C37 C34 C35 108.7(14) . . ?
 C37 C34 C33 113.2(14) . . ?
 C37 C34 C38 113.0(12) . . ?
 C53 C57 H57A 109.5 . . ?
 C53 C57 H57B 109.5 . . ?
 C53 C57 H57C 109.5 . . ?
 H57A C57 H57B 109.5 . . ?
 H57A C57 H57C 109.5 . . ?
 H57B C57 H57C 109.5 . . ?
 C61 C60 H60 119.3 . . ?
 C59 C60 C61 121.4(10) . . ?
 C59 C60 H60 119.3 . . ?
 C21 C32 C31 132.9(9) 18_344 . ?
 C21 C32 C33 120.4(9) 18_344 . ?
 C33 C32 C31 106.6(8) . . ?
 C32 C33 C34 111.9(9) . . ?
 C51 C33 C34 129.4(10) 36_344 . ?
 C51 C33 C32 118.7(10) 36_344 . ?
 C34 C37 H37A 109.5 . . ?
 C34 C37 H37B 109.5 . . ?
 C34 C37 H37C 109.5 . . ?
 H37A C37 H37B 109.5 . . ?
 H37A C37 H37C 109.5 . . ?
 H37B C37 H37C 109.5 . . ?
 C65 C69 H69A 109.5 . . ?
 C65 C69 H69B 109.5 . . ?
 C65 C69 H69C 109.5 . . ?
 H69A C69 H69B 109.5 . . ?
 H69A C69 H69C 109.5 . . ?
 H69B C69 H69C 109.5 . . ?
 C22 C26 H26A 109.5 . . ?
 C22 C26 H26B 109.5 . . ?
 C22 C26 H26C 109.5 . . ?
 H26A C26 H26B 109.5 . . ?
 H26A C26 H26C 109.5 . . ?
 H26B C26 H26C 109.5 . . ?
 C34 C38 H38A 109.5 . . ?
 C34 C38 H38B 109.5 . . ?
 C34 C38 H38C 109.5 . . ?
 H38A C38 H38B 109.5 . . ?
 H38A C38 H38C 109.5 . . ?
 H38B C38 H38C 109.5 . . ?
 C3 C2 C1 118.3(12) . . ?
 C3 C2 C4 118.8(9) . . ?
 C4 C2 C1 122.9(11) . . ?
 C33 C51 C50 131.7(10) 30_434 . ?
 C33 C51 C52 120.0(10) 30_434 . ?
 C52 C51 C50 108.2(9) . . ?
 C20 C52 C53 127.7(10) 40_344 . ?
 C20 C52 C51 121.6(10) 40_344 . ?
 C51 C52 C53 110.6(10) . . ?
 C53 C56 H56A 109.5 . . ?
 C53 C56 H56B 109.5 . . ?
 C53 C56 H56C 109.5 . . ?
 H56A C56 H56B 109.5 . . ?
 H56A C56 H56C 109.5 . . ?
 H56B C56 H56C 109.5 . . ?
 C6 N5 C4 119.4(9) . . ?
 N5 C6 C6 120.7(6) . 28_434 ?
 N5 C6 C7 113.9(10) . . ?
 C6 C6 C7 125.3(7) 28_434 . ?
 C12 C7 C6 120.6(12) . . ?
 C12 C7 C8 116.3(12) . . ?
 C8 C7 C6 123.1(12) . . ?
 C7 C12 H12 119.4 . . ?
 C11 C12 C7 121.1(13) . . ?
 C11 C12 H12 119.4 . . ?
 C12 C11 H11 119.1 . . ?
 C10 C11 C12 121.9(12) . . ?
 C10 C11 H11 119.1 . . ?
 C9 C10 C11 118.1(11) . . ?
 O13 C10 C11 125.2(13) . . ?
 O13 C10 C9 116.7(14) . . ?
 C10 C9 H9 118.7 . . ?
 C10 C9 C8 122.6(14) . . ?
 C8 C9 H9 118.7 . . ?
 C7 C8 H8 120.0 . . ?
 C9 C8 C7 120.1(13) . . ?
 C9 C8 H8 120.0 . . ?
 C10 O13 C14 117.1(13) . . ?
 O13 C14 H14A 109.5 . . ?
 O13 C14 H14B 109.5 . . ?
 O13 C14 H14C 109.5 . . ?
 H14A C14 H14B 109.5 . . ?
 H14A C14 H14C 109.5 . . ?
 H14B C14 H14C 109.5 . . ?

loop_
  _geom_torsion_atom_site_label_1
  _geom_torsion_atom_site_label_2
  _geom_torsion_atom_site_label_3
  _geom_torsion_atom_site_label_4
  _geom_torsion
  _geom_torsion_site_symmetry_1
  _geom_torsion_site_symmetry_2
  _geom_torsion_site_symmetry_3
  _geom_torsion_site_symmetry_4
  _geom_torsion_publ_flag
 Zn3 O11 C58 O2 -4.6(19) . . . . ?
 Zn3 O11 C58 C59 174.9(8) . . . . ?
 Zn3 O8 C1 O7 11(2) . . . . ?
 Zn3 O8 C1 C2 -167.7(10) . . . . ?
 Zn3 O9 C46 O10 -3(3) . . . . ?
 Zn3 O9 C46 C47 166.9(14) . . . . ?
 Zn2 O5 C27 O4 4.9(19) . . . . ?
 Zn2 O5 C27 C28 -178.5(8) . . . . ?
 Zn2 O6 C15 O14 -9(2) . . . . ?
 Zn2 O6 C15 C16 172.5(9) . . . . ?
 Zn2 O7 C1 O8 17.6(19) . . . . ?
 Zn2 O7 C1 C2 -163.5(9) . . . . ?
 Zn4 O10 C46 O9 8(3) . . . . ?
 Zn4 O10 C46 C47 -161.9(12) . . . . ?
 Zn4 O12 C39 O3 -4.3(19) . . . . ?
 Zn4 O12 C39 C40 178.5(8) . . . . ?
 Zn4 O14 C15 O6 -4(3) . . . . ?
 Zn4 O14 C15 C16 175.0(13) . . . . ?
 Zn1 O2 C58 O11 -1.8(17) . . . . ?
 Zn1 O2 C58 C59 178.7(8) . . . . ?
 Zn1 O3 C39 O12 4.2(18) . . . . ?
 Zn1 O3 C39 C40 -178.6(8) . . . . ?
 Zn1 O4 C27 O5 -4.0(18) . . . . ?
 Zn1 O4 C27 C28 179.4(7) . . . . ?
 O10 C46 C47 C48 164.9(13) . . . . ?
 O10 C46 C47 C55 -18(2) . . . . ?
 O2 C58 C59 C67 5.1(18) . . . . ?
 O2 C58 C59 C60 -177.8(13) . . . . ?
 O5 C27 C28 C29 0.4(14) . . . . ?
 O5 C27 C28 C36 177.5(9) . . . . ?
 O3 C39 C40 C45 1.3(15) . . . . ?
 O3 C39 C40 C41 179.1(10) . . . . ?
 O11 C58 C59 C67 -174.5(12) . . . . ?
 O11 C58 C59 C60 2.7(18) . . . . ?
 O4 C27 C28 C29 177.4(9) . . . . ?
 O4 C27 C28 C36 -5.6(14) . . . . ?
 O6 C15 C16 C17 -178.3(16) . . . . ?
 O6 C15 C16 C24 6(2) . . . . ?
 O12 C39 C40 C45 178.7(10) . . . . ?
 O12 C39 C40 C41 -3.5(15) . . . . ?
 O14 C15 C16 C17 3(2) . . . . ?
 O14 C15 C16 C24 -173.0(15) . . . . ?
 O8 C1 C2 C3 17(2) . . . . ?
 O8 C1 C2 C4 -162.3(13) . . . . ?
 O9 C46 C47 C48 -6(2) . . . . ?
 O9 C46 C47 C55 171.4(14) . . . . ?
 O7 C1 C2 C3 -161.8(14) . . . . ?
 O7 C1 C2 C4 18.7(19) . . . . ?
 C39 C40 C45 C44 177.8(11) . . . . ?
 C39 C40 C41 C42 -177.8(11) . . . . ?
 C58 C59 C60 C61 -177.0(15) . . . . ?
 C27 C28 C36 C35 -177.0(10) . . . . ?
 C46 C47 C48 C49 176.9(16) . . . . ?
 C46 C47 C55 C54 -176.9(16) . . . . ?
 C17 C18 C19 C23 2(3) . . . . ?
 C17 C18 C19 C20 -172(2) . . . . ?
 C40 C45 C44 C43 0.0 . . . . ?
 C45 C40 C41 C42 0.0 . . . . ?
 C45 C44 C43 C43 180(2) . . . 26_344 ?
 C45 C44 C43 C42 0.0 . . . . ?
 C44 C43 C42 C41 0.0 . . . . ?
 C43 C43 C42 C41 -180(2) 26_344 . . . ?
 C43 C42 C41 C40 0.0 . . . . ?
 C41 C40 C45 C44 0.0 . . . . ?
 C24 C23 C22 C25 63(2) . . . . ?
 C24 C23 C22 C21 -177.4(16) . . . . ?
 C24 C23 C22 C26 -60(2) . . . . ?
 C24 C23 C19 C18 3(3) . . . . ?
 C24 C23 C19 C20 177.6(15) . . . . ?
 C3 C3 C2 C1 176(2) 28_434 . . . ?
 C3 C3 C2 C4 -4(3) 28_434 . . . ?
 C4 C4 C2 C1 -174.3(15) 28_434 . . . ?
 C4 C4 C2 C3 6(3) 28_434 . . . ?
 C4 C4 N5 C6 7(2) 28_434 . . . ?
 C4 N5 C6 C6 2(2) . . . 28_434 ?
 C4 N5 C6 C7 -175.9(12) . . . . ?
 C47 C48 C49 C50 0.0 . . . . ?
 C48 C47 C55 C54 0.0 . . . . ?
 C48 C49 C50 C54 0.0 . . . . ?
 C48 C49 C50 C51 179.1(18) . . . . ?
 C49 C50 C54 C55 0.0 . . . . ?
 C49 C50 C54 C53 -174.3(16) . . . . ?
 C49 C50 C51 C33 -1(3) . . . 30_434 ?
 C49 C50 C51 C52 177.5(13) . . . . ?
 C50 C54 C55 C47 0.0 . . . . ?
 C50 C54 C53 C57 117.8(13) . . . . ?
 C50 C54 C53 C52 -7(2) . . . . ?
 C50 C54 C53 C56 -119.9(11) . . . . ?
 C50 C51 C52 C20 -177.4(17) . . . 40_344 ?
 C50 C51 C52 C53 -1(2) . . . . ?
 C54 C50 C51 C33 178.2(19) . . . 30_434 ?
 C54 C50 C51 C52 -3.3(18) . . . . ?
 C54 C53 C52 C20 -179.5(19) . . . 40_344 ?
 C54 C53 C52 C51 4(2) . . . . ?
 C55 C47 C48 C49 0.0 . . . . ?
 C55 C54 C53 C57 -56(2) . . . . ?
 C55 C54 C53 C52 179.6(13) . . . . ?
 C55 C54 C53 C56 66.2(19) . . . . ?
 C67 C66 C65 C68 67(2) . . . . ?
 C67 C66 C65 C64 -176.1(15) . . . . ?
 C67 C66 C65 C69 -63.3(19) . . . . ?
 C67 C66 C62 C61 -3(2) . . . . ?
 C67 C66 C62 C63 176.4(14) . . . . ?
 C67 C59 C60 C61 0(3) . . . . ?
 C16 C17 C18 C19 -3(4) . . . . ?
 C16 C24 C23 C22 178.2(16) . . . . ?
 C16 C24 C23 C19 -5(2) . . . . ?
 C18 C17 C16 C15 -175.9(19) . . . . ?
 C18 C17 C16 C24 0(3) . . . . ?
 C18 C19 C20 C21 177(2) . . . . ?
 C18 C19 C20 C52 -3(4) . . . 15_444 ?
 C61 C62 C63 C64 -180(2) . . . . ?
 C61 C62 C63 C64 2(3) . . . 5 ?
 C66 C67 C59 C58 176.6(12) . . . . ?
 C66 C67 C59 C60 -1(2) . . . . ?
 C66 C65 C64 C63 -179.1(17) . . . 9 ?
 C66 C65 C64 C63 -2.4(19) . . . . ?
 C66 C62 C63 C64 1.3(19) . . . . ?
 C66 C62 C63 C64 -177.0(18) . . . 5 ?
 C23 C24 C16 C15 179.9(15) . . . . ?
 C23 C24 C16 C17 4(2) . . . . ?
 C23 C22 C21 C20 -4.0(19) . . . . ?
 C23 C22 C21 C32 -177.1(16) . . . 43_334 ?
 C23 C19 C20 C21 3(2) . . . . ?
 C23 C19 C20 C52 -177(2) . . . 15_444 ?
 C59 C67 C66 C65 -178.7(15) . . . . ?
 C59 C67 C66 C62 2(2) . . . . ?
 C65 C66 C62 C61 177.6(16) . . . . ?
 C65 C66 C62 C63 -3.1(19) . . . . ?
 C65 C64 C63 C62 1(2) . . . . ?
 C65 C64 C63 C64 179.4(12) . . . 5 ?
 C25 C22 C21 C20 111.8(14) . . . . ?
 C25 C22 C21 C32 -61(2) . . . 43_334 ?
 C22 C23 C19 C18 179.3(18) . . . . ?
 C22 C23 C19 C20 -6(2) . . . . ?
 C68 C65 C64 C63 -66(2) . . . 9 ?
 C68 C65 C64 C63 110.6(16) . . . . ?
 C19 C23 C22 C25 -113.1(15) . . . . ?
 C19 C23 C22 C21 6(2) . . . . ?
 C19 C23 C22 C26 123.4(15) . . . . ?
 C19 C20 C21 C22 1(2) . . . . ?
 C19 C20 C21 C32 174.8(15) . . . 43_334 ?
 C62 C61 C60 C59 -1(3) . . . . ?
 C62 C66 C65 C68 -113.9(15) . . . . ?
 C62 C66 C65 C64 3.4(18) . . . . ?
 C62 C66 C65 C69 116.2(15) . . . . ?
 C31 C30 C29 C28 0.0 . . . . ?
 C31 C35 C34 C33 -2.9(16) . . . . ?
 C31 C35 C34 C37 -122.2(10) . . . . ?
 C31 C35 C34 C38 115.1(10) . . . . ?
 C31 C32 C33 C34 -0.3(19) . . . . ?
 C31 C32 C33 C51 -179.7(16) . . . 36_344 ?
 C30 C31 C35 C36 0.0 . . . . ?
 C30 C31 C35 C34 -178.3(13) . . . . ?
 C30 C31 C32 C21 -5(3) . . . 18_344 ?
 C30 C31 C32 C33 179.8(11) . . . . ?
 C30 C29 C28 C27 177.0(10) . . . . ?
 C30 C29 C28 C36 0.0 . . . . ?
 C29 C28 C36 C35 0.0 . . . . ?
 C28 C36 C35 C31 0.0 . . . . ?
 C28 C36 C35 C34 178.1(15) . . . . ?
 C36 C35 C34 C33 179.0(10) . . . . ?
 C36 C35 C34 C37 59.6(17) . . . . ?
 C36 C35 C34 C38 -63.0(17) . . . . ?
 C35 C31 C30 C29 0.0 . . . . ?
 C35 C31 C32 C21 173.7(16) . . . 18_344 ?
 C35 C31 C32 C33 -1.6(14) . . . . ?
 C35 C34 C33 C32 2(2) . . . . ?
 C35 C34 C33 C51 -178.8(19) . . . 36_344 ?
 C63 C64 C63 C62 177.8(13) 9 . . . ?
 C63 C64 C63 C64 -4(3) 9 . . 5 ?
 C53 C54 C55 C47 173.4(18) . . . . ?
 C21 C32 C33 C34 -176.2(16) 18_344 . . . ?
 C21 C32 C33 C51 4(3) 18_344 . . 36_344 ?
 C57 C53 C52 C20 60(3) . . . 40_344 ?
 C57 C53 C52 C51 -115.8(18) . . . . ?
 C60 C61 C62 C66 2(3) . . . . ?
 C60 C61 C62 C63 -176.6(18) . . . . ?
 C32 C31 C30 C29 178.5(14) . . . . ?
 C32 C31 C35 C36 -178.8(11) . . . . ?
 C32 C31 C35 C34 2.9(13) . . . . ?
 C33 C51 C52 C20 1(3) 30_434 . . 40_344 ?
 C33 C51 C52 C53 177.8(18) 30_434 . . . ?
 C37 C34 C33 C32 117.9(16) . . . . ?
 C37 C34 C33 C51 -63(3) . . . 36_344 ?
 C69 C65 C64 C63 -114.6(15) . . . . ?
 C69 C65 C64 C63 69(2) . . . 9 ?
 C26 C22 C21 C20 -119.7(14) . . . . ?
 C26 C22 C21 C32 67(2) . . . 43_334 ?
 C38 C34 C33 C32 -112.6(15) . . . . ?
 C38 C34 C33 C51 67(3) . . . 36_344 ?
 C2 C4 N5 C6 -175.3(12) . . . . ?
 C51 C50 C54 C55 -179.3(14) . . . . ?
 C51 C50 C54 C53 6.4(17) . . . . ?
 C52 C20 C21 C22 -179.1(16) 15_444 . . . ?
 C52 C20 C21 C32 -5(3) 15_444 . . 43_334 ?
 C56 C53 C52 C20 -68(3) . . . 40_344 ?
 C56 C53 C52 C51 115.8(17) . . . . ?
 N5 C4 C2 C1 8(2) . . . . ?
 N5 C4 C2 C3 -171.9(14) . . . . ?
 N5 C6 C7 C12 -39.4(18) . . . . ?
 N5 C6 C7 C8 138.8(14) . . . . ?
 C6 C6 C7 C12 142.9(18) 28_434 . . . ?
 C6 C6 C7 C8 -39(3) 28_434 . . . ?
 C6 C7 C12 C11 179.3(12) . . . . ?
 C6 C7 C8 C9 -177.0(13) . . . . ?
 C7 C12 C11 C10 -2.2(19) . . . . ?
 C12 C7 C8 C9 1.3(19) . . . . ?
 C12 C11 C10 C9 1.0(19) . . . . ?
 C12 C11 C10 O13 179.1(12) . . . . ?
 C11 C10 C9 C8 1(2) . . . . ?
 C11 C10 O13 C14 -4(2) . . . . ?
 C10 C9 C8 C7 -3(2) . . . . ?
 C9 C10 O13 C14 173.8(14) . . . . ?
 C8 C7 C12 C11 1.0(19) . . . . ?
 O13 C10 C9 C8 -176.9(12) . . . . ?

_shelx_res_file
;
TITL JC5286_OCH3_ in I-43d #220
    jc5286_och3_.res
    created by SHELXL-2019/1 at 14:26:39 on 13-Jul-2022
CELL 1.54178 59.8236 59.8236 59.8236 90 90 90
ZERR 48 0.00173 0.00173 0.00173 0 0 0
LATT -2
SYMM 0.5-X,-Y,0.5+Z
SYMM -X,0.5+Y,0.5-Z
SYMM 0.5+X,0.5-Y,-Z
SYMM +Z,+X,+Y
SYMM 0.5+Z,0.5-X,-Y
SYMM 0.5-Z,-X,0.5+Y
SYMM -Z,0.5+X,0.5-Y
SYMM +Y,+Z,+X
SYMM -Y,0.5+Z,0.5-X
SYMM 0.5+Y,0.5-Z,-X
SYMM 0.5-Y,-Z,0.5+X
SYMM 0.25+Y,0.25+X,0.25+Z
SYMM 0.25-Y,0.75-X,0.75+Z
SYMM 0.75+Y,0.25-X,0.75-Z
SYMM 0.75-Y,0.75+X,0.25-Z
SYMM 0.25+X,0.25+Z,0.25+Y
SYMM 0.75-X,0.75+Z,0.25-Y
SYMM 0.25-X,0.75-Z,0.75+Y
SYMM 0.75+X,0.25-Z,0.75-Y
SYMM 0.25+Z,0.25+Y,0.25+X
SYMM 0.75+Z,0.25-Y,0.75-X
SYMM 0.75-Z,0.75+Y,0.25-X
SYMM 0.25-Z,0.75-Y,0.75+X
SFAC C H N O Zn
UNIT 3216 2304 48 672 192
ISOR 0.005 0.01 C1 C27 C58
ISOR C1

L.S. 8
PLAN  10
TEMP 20
CONF
CONN 4 $Zn
BOND
list 4
MORE -1
BOND $H
fmap 2 53
ACTA
TWIN -1 0 0 0 -1 0 0 0 -1 2
OMIT 0 2 2
OMIT 0 4 10
OMIT 0 5 13
OMIT 0 1 15
OMIT 0 8 12
OMIT 0 8 4
OMIT -2 -6 -4
OMIT 2 6 4
OMIT 2 4 6
OMIT 0 8 2
OMIT 8 8 8
OMIT -2 4 6
OMIT 0 2 8
OMIT 0 4 8
OMIT -1 -10 -1
OMIT 0 6 10
OMIT 0 4 12
OMIT 0 8 14
OMIT 2 8 10
OMIT -2 8 10
OMIT 0 10 12
OMIT 0 3 5
OMIT 0 3 11
REM <olex2.extras>
REM <HklSrc "%.\\JC5286_OCH3_.hkl">
REM </olex2.extras>

WGHT    0.197500   51.901501
FVAR       0.00601
ZN3   5   -0.464887   -0.412469   -0.242663    11.00000    0.05618    0.04567 =
         0.05436   -0.00513   -0.00275   -0.00123
ZN2   5   -0.517644   -0.410588   -0.238910    11.00000    0.04808    0.03842 =
         0.05338    0.00254   -0.00482   -0.00538
ZN4   5   -0.489634   -0.374739   -0.213534    11.00000    0.05046    0.03883 =
         0.06439   -0.00408   -0.00109   -0.00208
ZN1   5   -0.492311   -0.374451   -0.267558    11.00000    0.05001    0.03757 =
         0.05690    0.00548   -0.00070   -0.00075
O10   4   -0.460137   -0.376216   -0.200962    11.00000    0.19697    0.06075 =
         0.24703   -0.01324   -0.17243    0.01084
O2    4   -0.467272   -0.377377   -0.287740    11.00000    0.07510    0.07921 =
         0.08735    0.02619    0.02624    0.01748
O5    4   -0.537509   -0.404724   -0.264204    11.00000    0.09122    0.09805 =
         0.08589    0.04701   -0.03479   -0.02865
O3    4   -0.493303   -0.343149   -0.260321    11.00000    0.13916    0.03657 =
         0.08624    0.00039   -0.00736    0.00136
O1    4   -0.491067   -0.392489   -0.240952    11.00000    0.04312    0.04130 =
         0.04607    0.00038   -0.00134   -0.00137
O11   4   -0.448846   -0.405779   -0.270923    11.00000    0.09329    0.07351 =
         0.08360    0.01886    0.03999    0.01580
O4    4   -0.519792   -0.379041   -0.284357    11.00000    0.07798    0.08768 =
         0.08574    0.02937   -0.02922   -0.02332
O6    4   -0.537338   -0.405430   -0.213905    11.00000    0.08295    0.06369 =
         0.08459   -0.00849    0.02660   -0.01032
O12   4   -0.491496   -0.343166   -0.223007    11.00000    0.13087    0.03928 =
         0.10260   -0.00940   -0.00475    0.00758
O14   4   -0.518507   -0.377142   -0.198404    11.00000    0.12987    0.11122 =
         0.18927   -0.06698    0.09754   -0.07023
O8    4   -0.475816   -0.442359   -0.249087    11.00000    0.13890    0.03957 =
         0.20626   -0.02017    0.08739   -0.01209
O9    4   -0.443623   -0.403458   -0.220249    11.00000    0.08753    0.28452 =
         0.11503   -0.05541   -0.04068    0.02393
O7    4   -0.511845   -0.441868   -0.237627    11.00000    0.10708    0.04434 =
         0.12105    0.00376    0.01563   -0.00016
C1    1   -0.494672   -0.451766   -0.244652    11.00000    0.08329    0.05608 =
         0.09604   -0.00295    0.01349   -0.00011
C39   1   -0.493384   -0.333490   -0.241838    11.00000    0.09594    0.03592 =
         0.08672    0.01243    0.00114    0.00632
C58   1   -0.451582   -0.391367   -0.286153    11.00000    0.07159    0.06605 =
         0.06765    0.00412    0.02185    0.00630
C27   1   -0.536083   -0.391496   -0.280059    11.00000    0.06761    0.07195 =
         0.07400    0.01287   -0.02001   -0.00993
C15   1   -0.535296   -0.389789   -0.199530    11.00000    0.07813    0.07056 =
         0.10814   -0.02116    0.03997   -0.02868
C46   1   -0.443545   -0.389648   -0.204805    11.00000    0.12057    0.08949 =
         0.13627   -0.02439   -0.09312    0.01845
C17   1   -0.552951   -0.370057   -0.167614    11.00000    0.10856    0.12283 =
         0.20511   -0.10251    0.09979   -0.06663
AFIX  43
H17   2   -0.541266   -0.359808   -0.167884    11.00000   -1.20000
AFIX  66
C40   1   -0.494767   -0.308722   -0.241175    11.00000    0.12919    0.03811 =
         0.10592    0.00450    0.00158    0.01557
C45   1   -0.496402   -0.297060   -0.261205    11.00000    0.35693    0.03444 =
         0.09562   -0.00674    0.01088    0.02636
AFIX  43
H45   2   -0.496103   -0.304740   -0.274718    11.00000   -1.20000
AFIX  65
C44   1   -0.498483   -0.273919   -0.261038    11.00000    0.36295    0.04552 =
         0.10493    0.01021    0.00090    0.01818
AFIX  43
H44   2   -0.499577   -0.266117   -0.274439    11.00000   -1.20000
AFIX  65
C43   1   -0.498930   -0.262440   -0.240842    11.00000    0.21104    0.03812 =
         0.09439   -0.00362    0.00539    0.01455
C42   1   -0.497295   -0.274102   -0.220812    11.00000    0.35592    0.04295 =
         0.11163   -0.00358    0.00047    0.01759
AFIX  43
H42   2   -0.497594   -0.266422   -0.207299    11.00000   -1.20000
AFIX  65
C41   1   -0.495214   -0.297243   -0.220979    11.00000    0.33118    0.03284 =
         0.09527    0.00652   -0.01483    0.03287
AFIX  43
H41   2   -0.494121   -0.305046   -0.207577    11.00000   -1.20000
AFIX   0
C24   1   -0.571171   -0.401986   -0.182497    11.00000    0.08973    0.08086 =
         0.10170   -0.04538    0.03949   -0.03492
AFIX  43
H24   2   -0.571568   -0.414104   -0.192227    11.00000   -1.20000
AFIX   0
C3    1   -0.476979   -0.488178   -0.249157    11.00000    0.11092    0.03373 =
         0.22300   -0.02055    0.00765    0.00266
AFIX  43
H3    2   -0.463433   -0.480553   -0.248988    11.00000   -1.20000
AFIX   0
C4    1   -0.516338   -0.488194   -0.249546    11.00000    0.09070    0.03937 =
         0.11520    0.00474    0.00985    0.00164
AFIX  66
C47   1   -0.425889   -0.390818   -0.188108    11.00000    0.14987    0.11430 =
         0.19033   -0.06647   -0.11432    0.02534
C48   1   -0.410587   -0.408299   -0.188464    11.00000    0.13692    0.13358 =
         0.15143   -0.07066   -0.09904    0.06132
AFIX  43
H48   2   -0.412036   -0.419685   -0.198949    11.00000   -1.20000
AFIX  65
C49   1   -0.393119   -0.408762   -0.173150    11.00000    0.16078    0.13989 =
         0.19295   -0.10263   -0.12944    0.09030
AFIX  43
H49   2   -0.382881   -0.420457   -0.173389    11.00000   -1.20000
AFIX  65
C50   1   -0.390954   -0.391744   -0.157480    11.00000    0.12962    0.13207 =
         0.15387   -0.07000   -0.09393    0.05507
C54   1   -0.406256   -0.374263   -0.157123    11.00000    0.11683    0.11343 =
         0.14127   -0.04608   -0.08046    0.04828
C55   1   -0.423724   -0.373800   -0.172437    11.00000    0.10636    0.10996 =
         0.17975   -0.02684   -0.09376    0.04836
AFIX  43
H55   2   -0.433962   -0.362105   -0.172198    11.00000   -1.20000
AFIX   0
C67   1   -0.434706   -0.374406   -0.320453    11.00000    0.09313    0.08256 =
         0.08671    0.01738    0.02913    0.03032
AFIX  43
H67   2   -0.446372   -0.364135   -0.320718    11.00000   -1.20000
AFIX   0
C16   1   -0.553579   -0.387062   -0.183468    11.00000    0.10287    0.07359 =
         0.11116   -0.04186    0.04041   -0.02983
C18   1   -0.568954   -0.368156   -0.151873    11.00000    0.10738    0.15137 =
         0.17553   -0.11311    0.07782   -0.07555
AFIX  43
H18   2   -0.567778   -0.357020   -0.141090    11.00000   -1.20000
AFIX   0
C61   1   -0.400039   -0.405201   -0.319945    11.00000    0.12260    0.12814 =
         0.11832    0.06505    0.07016    0.07669
AFIX  43
H61   2   -0.388467   -0.415561   -0.319289    11.00000   -1.20000
AFIX   0
C66   1   -0.417634   -0.373503   -0.336326    11.00000    0.11588    0.08487 =
         0.08661    0.03809    0.05039    0.04071
C23   1   -0.588302   -0.399000   -0.167050    11.00000    0.10041    0.08428 =
         0.10763   -0.05167    0.05344   -0.04328
C59   1   -0.433874   -0.390672   -0.304583    11.00000    0.10102    0.05978 =
         0.09337    0.02258    0.03921    0.01437
C65   1   -0.415707   -0.356097   -0.354956    11.00000    0.10497    0.09170 =
         0.12686    0.03796    0.06765    0.04543
C25   1   -0.600974   -0.437317   -0.157724    11.00000    0.11790    0.09145 =
         0.15016   -0.02458    0.05111   -0.04310
AFIX 137
H25A  2   -0.596744   -0.445592   -0.170806    11.00000   -1.50000
H25B  2   -0.613011   -0.444875   -0.150275    11.00000   -1.50000
H25C  2   -0.588407   -0.436200   -0.147807    11.00000   -1.50000
AFIX   0
C22   1   -0.608660   -0.413547   -0.164644    11.00000    0.09087    0.09598 =
         0.11600   -0.07002    0.05619   -0.05392
C68   1   -0.411334   -0.333576   -0.343693    11.00000    0.19124    0.08758 =
         0.16905    0.03512    0.10992    0.04776
AFIX 137
H68A  2   -0.424474   -0.328935   -0.335735    11.00000   -1.50000
H68B  2   -0.407694   -0.322633   -0.354851    11.00000   -1.50000
H68C  2   -0.399090   -0.335020   -0.333421    11.00000   -1.50000
AFIX   0
C19   1   -0.587128   -0.382506   -0.151478    11.00000    0.10125    0.09741 =
         0.12388   -0.06712    0.05769   -0.05458
C62   1   -0.400322   -0.389270   -0.336543    11.00000    0.09349    0.08102 =
         0.10733    0.04407    0.04442    0.04032
C20   1   -0.608539   -0.383352   -0.138358    11.00000    0.08627    0.12017 =
         0.11023   -0.05261    0.04228   -0.05516
AFIX  66
C31   1   -0.592073   -0.390152   -0.324583    11.00000    0.09992    0.10372 =
         0.09733    0.03775   -0.04364   -0.04322
C30   1   -0.591754   -0.405043   -0.306750    11.00000    0.09896    0.10571 =
         0.09700    0.06505   -0.04441   -0.04912
AFIX  43
H30   2   -0.603816   -0.414552   -0.304347    11.00000   -1.20000
AFIX  65
C29   1   -0.573408   -0.405723   -0.292509    11.00000    0.08608    0.11664 =
         0.09081    0.05357   -0.04466   -0.04047
AFIX  43
H29   2   -0.573195   -0.415686   -0.280578    11.00000   -1.20000
AFIX  65
C28   1   -0.555381   -0.391511   -0.296100    11.00000    0.09044    0.08541 =
         0.08654    0.03360   -0.04174   -0.03336
C36   1   -0.555699   -0.376620   -0.313933    11.00000    0.08133    0.10909 =
         0.10284    0.05620   -0.04512   -0.04864
AFIX  43
H36   2   -0.543637   -0.367111   -0.316336    11.00000   -1.20000
AFIX  65
C35   1   -0.574045   -0.375940   -0.328175    11.00000    0.10599    0.10595 =
         0.10755    0.06170   -0.06464   -0.05947
AFIX   0
C64   1   -0.394513   -0.365326   -0.367520    11.00000    0.08994    0.10387 =
         0.10708    0.05210    0.05703    0.04122
C63   1   -0.385843   -0.384135   -0.356663    11.00000    0.09732    0.08841 =
         0.09155    0.04281    0.03774    0.03423
C53   1   -0.400215   -0.356097   -0.140679    11.00000    0.12859    0.13209 =
         0.16391   -0.07842   -0.10875    0.08079
C21   1   -0.621275   -0.401398   -0.146248    11.00000    0.08815    0.08880 =
         0.10060   -0.05017    0.04322   -0.04522
C34   1   -0.577483   -0.360590   -0.347671    11.00000    0.10341    0.12540 =
         0.11999    0.07624   -0.04562   -0.06605
C57   1   -0.396198   -0.334231   -0.152402    11.00000    0.17935    0.10348 =
         0.19356   -0.05527   -0.11232    0.05495
AFIX 137
H57A  2   -0.383260   -0.335503   -0.161810    11.00000   -1.50000
H57B  2   -0.393782   -0.322690   -0.141516    11.00000   -1.50000
H57C  2   -0.408987   -0.330538   -0.161364    11.00000   -1.50000
AFIX   0
C60   1   -0.416987   -0.405767   -0.304258    11.00000    0.12347    0.10151 =
         0.09630    0.05077    0.05256    0.05299
AFIX  43
H60   2   -0.416800   -0.416739   -0.293247    11.00000   -1.20000
AFIX   0
C32   1   -0.608813   -0.385877   -0.342733    11.00000    0.07886    0.10801 =
         0.09297    0.05001   -0.04917   -0.03108
C33   1   -0.599945   -0.368519   -0.356160    11.00000    0.11082    0.09945 =
         0.11470    0.07171   -0.06628   -0.04840
C37   1   -0.559073   -0.364115   -0.363932    11.00000    0.10431    0.19420 =
         0.13250    0.07386   -0.04024   -0.06668
AFIX 137
H37A  2   -0.545772   -0.356891   -0.358602    11.00000   -1.50000
H37B  2   -0.563216   -0.357895   -0.378132    11.00000   -1.50000
H37C  2   -0.556327   -0.379840   -0.365576    11.00000   -1.50000
AFIX   0
C69   1   -0.437709   -0.359226   -0.371565    11.00000    0.09983    0.21889 =
         0.15845    0.10658    0.04504    0.08166
AFIX 137
H69A  2   -0.438682   -0.374518   -0.376331    11.00000   -1.50000
H69B  2   -0.436123   -0.349716   -0.384392    11.00000   -1.50000
H69C  2   -0.451048   -0.355254   -0.363577    11.00000   -1.50000
AFIX   0
C26   1   -0.621625   -0.413256   -0.186427    11.00000    0.10721    0.14984 =
         0.09598   -0.04671    0.03596   -0.04069
AFIX 137
H26A  2   -0.619966   -0.398922   -0.193447    11.00000   -1.50000
H26B  2   -0.637154   -0.415988   -0.183446    11.00000   -1.50000
H26C  2   -0.615960   -0.424675   -0.196176    11.00000   -1.50000
AFIX   0
C38   1   -0.578348   -0.336867   -0.338671    11.00000    0.14004    0.12082 =
         0.14892    0.07266   -0.06616   -0.06513
AFIX 137
H38A  2   -0.586376   -0.336707   -0.324777    11.00000   -1.50000
H38B  2   -0.585802   -0.327396   -0.349265    11.00000   -1.50000
H38C  2   -0.563414   -0.331505   -0.336282    11.00000   -1.50000
AFIX   0
C2    1   -0.496010   -0.476665   -0.247812    11.00000    0.09690    0.03353 =
         0.12552   -0.00116    0.02255    0.00426
C51   1   -0.374437   -0.387690   -0.138938    11.00000    0.11462    0.13205 =
         0.10848   -0.06760   -0.07807    0.06046
C52   1   -0.379627   -0.367278   -0.128857    11.00000    0.11416    0.09646 =
         0.14108   -0.05838   -0.09439    0.05669
C56   1   -0.420245   -0.354568   -0.123453    11.00000    0.12461    0.16780 =
         0.21571   -0.07056   -0.10003    0.07446
AFIX 137
H56A  2   -0.415594   -0.346208   -0.110569    11.00000   -1.50000
H56B  2   -0.424574   -0.369353   -0.118958    11.00000   -1.50000
H56C  2   -0.432712   -0.347219   -0.130384    11.00000   -1.50000
AFIX   0
N5    3   -0.536566   -0.476652   -0.251053    11.00000    0.09351    0.04532 =
         0.12907    0.00721    0.00654   -0.00006
C6    1   -0.555554   -0.487999   -0.251092    11.00000    0.09411    0.05412 =
         0.12327    0.00986   -0.00653    0.00689
C7    1   -0.575263   -0.474189   -0.254327    11.00000    0.10873    0.06537 =
         0.10507   -0.00130   -0.01004    0.00934
C12   1   -0.576899   -0.453076   -0.244092    11.00000    0.09321    0.06691 =
         0.11001    0.01802   -0.00654   -0.00312
AFIX  43
H12   2   -0.565290   -0.448039   -0.235062    11.00000   -1.20000
AFIX   0
C11   1   -0.595508   -0.439671   -0.247240    11.00000    0.11734    0.06127 =
         0.09079    0.01160    0.01781    0.01704
AFIX  43
H11   2   -0.596329   -0.426027   -0.239836    11.00000   -1.20000
AFIX   0
C10   1   -0.612863   -0.445990   -0.261051    11.00000    0.08987    0.08386 =
         0.09916    0.02098   -0.00500    0.02310
C9    1   -0.611476   -0.466044   -0.271364    11.00000    0.10357    0.08718 =
         0.09656    0.00418   -0.00056    0.01466
AFIX  43
H9    2   -0.622939   -0.470313   -0.280958    11.00000   -1.20000
AFIX   0
C8    1   -0.593506   -0.480613   -0.268183    11.00000    0.10703    0.08057 =
         0.10613    0.00181   -0.00958   -0.00022
AFIX  43
H8    2   -0.593463   -0.494522   -0.275126    11.00000   -1.20000
AFIX   0
O13   4   -0.631290   -0.434183   -0.264663    11.00000    0.12395    0.12809 =
         0.10983    0.01229   -0.01170    0.05756
C14   1   -0.633890   -0.414511   -0.252374    11.00000    0.16272    0.16782 =
         0.15375    0.01020    0.00775    0.09160
AFIX 137
H14A  2   -0.638216   -0.402592   -0.262209    11.00000   -1.50000
H14B  2   -0.620007   -0.410787   -0.245239    11.00000   -1.50000
H14C  2   -0.645235   -0.416630   -0.241223    11.00000   -1.50000
AFIX   0
HKLF 4


REM  JC5286_OCH3_ in I-43d #220
REM wR2 = 0.2574, GooF = S = 1.111, Restrained GooF = 1.113 for all data
REM R1 = 0.0855 for 18510 Fo > 4sig(Fo) and 0.0968 for all 21077 data
REM 748 parameters refined using 18 restraints

END

WGHT      0.1975     51.8210

REM Highest difference peak  0.836,  deepest hole -0.669,  1-sigma level  0.155
Q1    1  -0.4392 -0.4396 -0.2412  11.00000  0.05    0.84
Q2    1  -0.4836 -0.3567 -0.1807  11.00000  0.05    0.80
Q3    1  -0.4927 -0.3295 -0.3325  11.00000  0.05    0.74
Q4    1  -0.4879 -0.4472 -0.1792  11.00000  0.05    0.71
Q5    1  -0.4897 -0.4335 -0.1678  11.00000  0.05    0.69
Q6    1  -0.4205 -0.3406 -0.2425  11.00000  0.05    0.65
Q7    1  -0.4944 -0.3286 -0.1498  11.00000  0.05    0.65
Q8    1  -0.5708 -0.3485 -0.2420  11.00000  0.05    0.64
Q9    1  -0.4830 -0.4509 -0.1796  11.00000  0.05    0.63
Q10   1  -0.4956 -0.3326 -0.3268  11.00000  0.05    0.60
;
_shelx_res_checksum                5498
_shelx_hkl_file
;
  -1   0   1    0.00    0.00
  -1   0   1    0.00    0.00
  -1   1   0    0.00    0.00
   0  -1  -1    0.00    0.00
   1  -1   0    0.01    0.00
   1   0  -1    0.01    0.00
   1   0  -1    0.00    0.00
   1   0  -1    0.01    0.00
   0  -2   0    0.00    0.00
   0   0   2    0.00    0.00
   2   0   0    0.00    0.01
   2   1  -1   25.32    1.79
   2  -1   1   24.48    1.79
  -1  -2  -1   25.42    1.79
   1   1  -2   25.20    1.78
   1  -2   1   24.89    1.79
   2   1  -1   26.06    1.79
   1  -1  -2   25.55    1.79
   1  -1  -2   25.02    1.79
  -1  -1   2   25.57    1.78
   2  -1  -1   25.35    1.79
   1  -2  -1   25.76    1.79
   1  -2  -1   24.56    1.79
   0  -2  -2  385.39   27.16
   0  -2   2  378.46   27.00
   0   2  -2  378.79   27.04
   0   2   2  362.78   27.17
   2  -2   0  370.27   27.16
   2   0   2  375.94   27.13
   2   2   0  375.98   26.90
   2  -2  -2    0.01    0.01
   2  -2  -2    0.00    0.01
   2  -2  -2    0.01    0.01
   3  -1   0    0.15    0.02
   3  -1   0    0.19    0.02
   3  -1   0    0.19    0.02
   3   1   0    0.17    0.02
   0   3   1    0.22    0.02
   1   0  -3    0.19    0.02
   0  -3   1    0.18    0.02
  -1   0   3    0.20    0.02
   0  -3  -1    0.18    0.02
   0  -3  -1    0.20    0.02
  -3   1   0    0.17    0.02
  -3   1   0    0.15    0.02
  -3   1   0    0.16    0.02
  -3  -1   0    0.15    0.02
   3   0   1    0.17    0.02
   3   0  -1    0.18    0.02
   3   0  -1    0.17    0.01
   3   0  -1    0.16    0.02
   1  -3   0    0.24    0.02
   1  -3   0    0.21    0.01
   0   1   3    0.17    0.02
   0  -1  -3    0.17    0.02
  -3   0   1    0.16    0.02
  -3   0   1    0.18    0.02
  -1  -3   0    0.17    0.02
  -1   3   0    0.15    0.02
  -1   3   0    0.18    0.01
  -3   0  -1    0.13    0.02
  -3   0   1    0.18    0.02
   2   1  -3   41.46    2.97
  -1   3   2   43.93    2.97
   3  -2   1   40.72    2.97
   3   2  -1   41.88    2.97
  -1  -3  -2   40.52    2.97
   3  -2  -1   42.07    2.97
   2  -1  -3   42.13    2.97
   2  -1  -3   42.37    2.97
   1  -3  -2   44.17    2.97
  -3   2  -1   42.15    2.97
  -3  -2   1   41.75    2.97
   1  -3  -2   42.82    2.97
   2  -3   1   41.72    2.96
   3   1  -2   42.39    2.96
   3   1  -2   44.20    2.96
  -3  -1   2   42.08    2.96
  -3  -1   2   41.61    2.96
  -3  -1   2   45.23    2.96
   1  -2  -3   39.79    2.96
   3  -1  -2   42.08    2.96
   3  -1  -2   43.46    2.96
  -1  -2   3   40.50    2.95
  -3  -3   0    0.01    0.01
  -3   0   3    0.00    0.01
  -3   0   3    0.01    0.01
  -3   0   3    0.01    0.01
  -3   3   0    0.02    0.01
  -3   3   0    0.00    0.01
   0  -3  -3    0.02    0.01
   0   3  -3    0.01    0.00
   0   3   3    0.01    0.01
   0   3   3    0.00    0.01
   3  -3   0    0.00    0.01
   3  -3   0    0.00    0.01
   3   0  -3    0.01    0.01
   3   0  -3    0.00    0.01
   3   0  -3    0.00    0.01
   3   0  -3    0.01    0.01
  -3   3   2    0.88    0.06
  -3   2   3    0.85    0.07
  -3   2   3    0.86    0.06
  -3   2   3    0.99    0.07
  -3   3   2    0.79    0.07
   3   2  -3    0.93    0.06
   3  -3   2    0.75    0.07
   3  -3   2    0.88    0.06
   3  -3   2    0.89    0.06
   3   2  -3    0.86    0.07
  -3  -2   3    0.88    0.06
  -3  -2   3    0.88    0.07
   2  -3  -3    0.84    0.07
  -3   3  -2    0.71    0.07
  -3   3  -2    0.87    0.06
   2   3   3    0.91    0.07
   3  -3  -2    0.79    0.08
   3  -3  -2    0.84    0.06
   3  -3  -2    0.98    0.08
  -3   3  -2    0.89    0.07
   3  -2  -3    0.82    0.07
   3  -2  -3    0.92    0.06
   3  -2  -3    1.06    0.08
  -3  -2   3    0.89    0.06
   0  -4   0   61.32    4.31
  -4  -2   0  575.10   39.89
  -4   2   0  580.41   40.18
   0  -4  -2  577.00   40.07
   0  -4   2  550.16   39.81
   2   0  -4  589.53   40.15
   2   0   4  535.35   40.06
   4  -2   0  542.70   40.13
   4   2   0  557.06   39.86
  -4  -1  -1    0.01    0.01
   4   1  -1    0.04    0.01
  -4   1   1    0.00    0.01
  -4   1   1    0.01    0.01
  -4   1   1    0.01    0.01
  -1  -4  -1    0.01    0.01
  -1  -4  -1    0.00    0.01
   1  -4   1    0.01    0.01
   4  -1   1    0.00    0.01
  -1   1   4    0.00    0.01
   1  -4   1    0.01    0.01
  -4  -1   1    0.00    0.01
   1  -4  -1    0.00    0.01
   1  -1  -4    0.01    0.01
  -4   1  -1    0.01    0.01
  -4   1  -1    0.02    0.01
  -4   1  -1    0.02    0.01
   1   1   4    0.01    0.01
  -4  -1   1    0.01    0.01
  -4  -1   1    0.01    0.01
   4  -1  -1    0.00    0.01
   4  -1  -1    0.00    0.01
  -1  -1   4    0.00    0.01
   4   1   1    0.01    0.01
   1  -4   3    1.83    0.13
  -4   3   1    1.61    0.14
   3   1  -4    1.84    0.13
   3   1  -4    1.69    0.13
   4  -3   1    1.59    0.13
  -3   1   4    1.85    0.13
  -3   1   4    2.11    0.14
  -1  -4  -3    1.77    0.13
   4  -3   1    1.88    0.13
   4  -3   1    1.82    0.13
  -3  -1   4    1.87    0.13
  -3  -1   4    1.74    0.13
   1  -4  -3    2.12    0.14
   4  -3  -1    1.57    0.14
  -4   3  -1    1.67    0.13
  -4   3  -1    1.50    0.13
   3  -1  -4    1.95    0.13
   3  -1  -4    1.85    0.13
  -4  -3   1    1.60    0.13
  -4   3  -1    1.59    0.13
   1  -4  -3    1.78    0.13
   0   2   4  544.01   40.82
   0  -2   4  556.11   40.62
   0  -2  -4  588.71   40.83
   4   0  -2  551.22   40.75
   4   0   2  557.14   40.72
  -4   0  -2  610.15   40.78
  -4  -2  -2  167.54   12.57
   4  -2   2  168.30   12.76
  -4  -2  -2  171.25   12.18
   2  -2   4  179.86   12.20
   4  -2   2  188.54   12.23
  -4   2   2  190.26   12.24
   2   2  -4  158.41   12.17
   2  -4   2  181.10   12.21
   2  -4   2  165.03   12.63
   2  -2   4  167.92   12.70
   4   2  -2  173.44   12.59
   2   2  -4  172.79   12.59
   4   2  -2  167.46   12.51
  -4   2   2  168.57   12.23
   2  -2  -4  161.07   12.21
  -4  -2   2  173.81   12.17
   2  -4  -2  171.94   12.22
   2   2   4  157.57   12.70
   4  -2  -2  191.79   13.09
   4  -2  -2  176.32   12.91
   2  -4  -2  177.35   12.96
   4   2   2  164.63   12.58
  -4  -2   2  173.19   12.17
  -4   2  -2  177.23   12.23
  -4   2  -2  170.29   12.77
   2  -2  -4  169.16   12.90
   4   1  -3    1.73    0.13
   3  -4   1    1.51    0.13
   3  -4   1    1.75    0.13
  -4   1   3    1.78    0.13
  -1   3   4    1.83    0.13
   4   1  -3    1.88    0.13
  -1  -3  -4    1.84    0.13
  -4   1   3    1.81    0.13
  -4  -1   3    1.82    0.13
   4  -1  -3    1.82    0.13
   4  -1  -3    2.12    0.14
   4  -1  -3    1.67    0.13
   4  -1  -3    1.77    0.13
   1  -3  -4    1.98    0.13
  -4  -1   3    1.68    0.13
  -4  -1   3    1.81    0.13
   1   3   4    1.99    0.13
   3  -4  -1    1.64    0.13
   3  -4  -1    1.82    0.13
   4  -3   3    0.01    0.02
   4   3  -3    0.02    0.01
  -4   3   3    0.02    0.02
  -4   3   3    0.00    0.01
   3  -4   3    0.01    0.01
   3  -4   3    0.01    0.01
  -3   3   4    0.02    0.02
  -3   3   4    0.02    0.02
   3  -4   3    0.01    0.01
   3  -4  -3    0.00    0.02
   3  -4  -3    0.00    0.01
   3  -4  -3    0.00    0.02
  -3  -3   4    0.00    0.01
  -3  -3   4    0.00    0.01
   3  -3  -4    0.00    0.02
   3  -3  -4    0.02    0.01
   3  -3  -4    0.01    0.02
   3   3   4    0.04    0.01
  -4   3  -3    0.00    0.01
  -3  -3   4    0.01    0.01
   4  -3  -3    0.01    0.02
   4  -3  -3    0.03    0.01
   4  -3  -3    0.01    0.02
  -4  -3   3    0.01    0.01
  -4  -3   3    0.00    0.01
  -4   3  -3    0.00    0.01
  -4   0   4   55.57    3.93
  -4   0   4   53.40    3.93
  -4   0   4   60.10    3.94
   0  -4  -4   54.12    3.93
   4   0  -4   55.70    3.93
   4   0  -4   57.36    3.94
  -4   2   4    0.01    0.02
  -4   2   4    0.01    0.01
  -4   2   4   -0.01    0.02
   4   2  -4    0.00    0.01
   4  -4   2    0.01    0.02
   4  -4   2    0.01    0.01
   4   2  -4    0.01    0.01
   4   2  -4    0.01    0.01
   2  -4  -4    0.01    0.02
   4  -4  -2   -0.01    0.02
   4  -4  -2    0.02    0.01
   4  -2  -4    0.00    0.02
   4  -2  -4    0.00    0.01
   4  -2  -4    0.02    0.02
  -4  -2   4    0.01    0.01
  -4  -2   4    0.01    0.01
  -4  -4  -4  962.78   68.91
   4  -4   4  942.16   69.05
   4  -4  -4  996.78   69.55
  -4  -4   4  966.37   68.71
   0   5   1   13.11    0.91
   1   0  -5   11.70    0.91
   5  -1   0   13.08    0.91
   5  -1   0   13.16    0.91
   5  -1   0   13.18    0.91
   5   1   0   12.84    0.91
   0  -5   1   13.31    0.91
   0   5  -1   14.36    0.91
  -5   1   0   12.71    0.91
  -1   0   5   12.11    0.91
   0  -5  -1   11.85    0.92
   0  -5  -1   11.95    0.91
  -5   1   0   13.31    0.91
  -5   1   0   12.87    0.91
  -5  -1   0   13.37    0.91
   0  -5   3    5.70    0.39
   5  -3   0    5.63    0.39
   3   0  -5    5.34    0.39
   5  -3   0    5.67    0.40
   5  -3   0    5.75    0.39
   0   5   3    5.58    0.39
  -5  -3   0    5.94    0.39
  -5   3   0    5.71    0.40
  -5   3   0    5.57    0.39
  -5   3   0    5.35    0.39
  -3   0   5    5.13    0.39
   0   5   3    5.26    0.39
   3   0  -5    5.07    0.39
   0  -5  -3    5.27    0.39
   0  -5  -3    5.02    0.39
   5   3   0    5.84    0.39
  -5   0  -1   13.99    0.92
  -5   0   1   13.42    0.92
  -5   0   1   12.82    0.92
   0   1   5   12.22    0.92
   1  -5   0   12.37    0.92
   1   5   0   13.70    0.92
  -1  -5   0   12.60    0.92
  -1   5   0   13.70    0.92
   0  -1  -5   12.01    0.92
   5   0  -1   13.00    0.92
   5   0  -1   13.36    0.92
   5   0   1   13.58    0.93
  -5   2   1    2.13    0.15
  -5   2   1    2.04    0.15
   5  -2   1    2.23    0.16
   5  -2   1    2.16    0.15
  -5   2   1    2.17    0.16
   5   2  -1    2.22    0.16
  -1  -5  -2    1.91    0.16
  -1  -5  -2    1.85    0.16
   1  -5   2    2.29    0.16
   5  -2   1    2.23    0.15
  -1   5   2    2.20    0.16
   1  -5   2    2.07    0.15
  -5  -2  -1    2.47    0.16
   2   1  -5    2.01    0.15
  -5   2  -1    2.40    0.16
  -5   2  -1    2.07    0.15
   1   5   2    2.14    0.16
  -1   5  -2    1.99    0.15
   5  -2  -1    2.25    0.16
  -5  -2   1    2.23    0.16
   5   2   1    2.34    0.16
   5  -2  -1    2.12    0.15
   5  -2  -1    2.06    0.15
   1  -5  -2    1.98    0.16
   1  -5  -2    1.97    0.16
  -4   1   5    6.71    0.50
  -4   1   5    6.82    0.50
   5  -4   1    7.66    0.50
  -1   5   4    6.92    0.50
  -1   5   4    6.91    0.50
   1  -5   4    7.29    0.50
  -4   1   5    7.02    0.50
   4   1  -5    6.68    0.50
   5  -4   1    7.11    0.50
   5  -4   1    7.33    0.50
   4   1  -5    7.32    0.50
  -1  -5  -4    6.60    0.50
   5  -4  -1    7.37    0.50
   5  -4  -1    7.26    0.51
   1   5   4    6.36    0.50
   5  -4  -1    7.42    0.50
  -4  -1   5    6.48    0.50
   1  -5  -4    6.59    0.50
  -4  -1   5    7.23    0.50
  -1   5  -4    6.80    0.50
   4  -1  -5    6.74    0.50
  -5  -4   1    7.29    0.50
   4  -1  -5    6.34    0.50
   1   5   4    6.91    0.50
  -4  -1   5    6.94    0.50
   4  -1  -5    7.10    0.50
   1  -5  -4    6.40    0.50
  -1  -2  -5    1.92    0.15
  -1   2   5    2.01    0.15
   5  -1   2    2.24    0.16
   5   1  -2    2.09    0.15
  -5   1   2    1.91    0.15
   2  -5   1    2.16    0.16
   5   1  -2    2.22    0.15
   2  -5   1    2.05    0.15
  -5   1   2    2.17    0.16
   5   1  -2    1.92    0.16
  -5  -1   2    2.07    0.15
   5  -1  -2    2.10    0.15
   5  -1  -2    2.13    0.15
   5  -1  -2    2.21    0.16
   5   1   2    2.24    0.16
   2  -5  -1    2.07    0.16
  -5  -1   2    2.28    0.16
   2  -5  -1    2.11    0.15
  -5  -1   2    2.13    0.15
  -5   1  -2    2.46    0.16
   2   5   1    2.16    0.15
   1  -2  -5    1.90    0.15
   1   2   5    1.96    0.15
   5  -3   2    6.20    0.44
   5  -3   2    6.29    0.44
   5   3  -2    6.25    0.44
   5   3  -2    6.57    0.44
  -3   2   5    6.29    0.44
  -5   3   2    5.60    0.44
   2  -5   3    6.04    0.44
  -3   2   5    6.98    0.45
   3   2  -5    6.64    0.44
   3   2  -5    5.85    0.44
   3   2  -5    6.05    0.44
  -3  -2   5    6.22    0.44
   3  -2  -5    6.06    0.44
   3  -2  -5    6.13    0.44
   3  -2  -5    6.96    0.45
   5  -3  -2    5.66    0.44
   5  -3  -2    5.89    0.44
   2   5   3    6.65    0.44
  -5   3  -2    5.83    0.44
  -5   3  -2    5.86    0.44
   2  -5  -3    5.82    0.44
   2  -5  -3    6.80    0.45
  -5  -3   2    5.72    0.44
   2   5   3    6.39    0.44
  -5   0   3    5.56    0.39
  -5   0   3    5.41    0.39
  -5   0   3    5.38    0.39
  -5   0   3    5.43    0.39
  -3   5   0    5.45    0.39
   0  -3  -5    5.18    0.39
  -3   5   0    5.72    0.39
   3  -5   0    5.55    0.39
   5   0  -3    5.47    0.39
   5   0  -3    5.81    0.39
   5   0  -3    5.15    0.39
   0   3   5    5.15    0.39
   5   2  -3    6.42    0.43
   2   3  -5    6.06    0.42
   2   3  -5    6.11    0.42
  -3   5   2    5.79    0.43
  -3   5   2    5.66    0.43
   3  -5   2    5.98    0.42
  -5   2   3    5.89    0.43
   5   2  -3    6.16    0.43
  -5   2   3    6.09    0.43
  -3  -5  -2    5.63    0.43
   2  -3  -5    6.03    0.43
   5  -2  -3    5.76    0.43
   3  -5  -2    6.02    0.43
   5  -2  -3    6.47    0.44
   3   5   2    6.25    0.43
   5  -2  -3    5.61    0.43
  -3   5  -2    5.15    0.43
   2   3   5    6.18    0.43
   5  -2  -3    6.02    0.43
   3  -5  -2    5.97    0.43
  -5  -2   3    6.14    0.43
  -5  -2   3    5.89    0.43
  -5  -2   3    6.14    0.42
  -5  -2   3    6.83    0.43
   3  -5   4   16.86    1.11
  -3  -5  -4   14.80    1.11
   4   3  -5   16.20    1.11
   4   3  -5   16.94    1.11
  -3   5   4   15.96    1.12
  -3   5   4   15.70    1.12
  -4   3   5   16.10    1.12
   5  -4   3   16.60    1.11
   5  -4   3   16.83    1.11
   3  -5   4   16.46    1.11
  -4   3   5   15.72    1.12
   4  -3  -5   14.35    1.12
   3  -5  -4   15.03    1.12
   3  -5  -4   16.08    1.11
   3  -5  -4   15.41    1.12
   4  -3  -5   15.72    1.11
   4  -3  -5   15.24    1.12
   5  -4  -3   15.77    1.11
   5  -4  -3   15.17    1.12
  -4  -3   5   15.97    1.11
   3   5   4   15.66    1.11
  -5  -4   3   15.50    1.11
  -5  -4   3   15.70    1.11
   5  -4  -3   14.75    1.12
  -3   5  -4   15.46    1.11
   5   1  -4    7.54    0.50
   5   1  -4    6.36    0.50
  -1  -4  -5    6.60    0.50
  -4   5   1    7.31    0.50
  -4   5   1    6.78    0.50
   4  -5   1    7.49    0.50
   4  -5   1    7.07    0.50
   5   1  -4    6.82    0.50
  -5   1   4    7.27    0.50
  -5   1   4    6.87    0.50
  -5   1   4    6.85    0.50
  -5  -1   4    7.16    0.50
  -5  -1   4    7.01    0.50
  -5  -1   4    7.09    0.50
  -5  -1   4    6.89    0.50
   4   5   1    7.10    0.50
   5  -1  -4    7.51    0.51
   5  -1  -4    6.99    0.50
   5  -1  -4    6.47    0.50
  -4   5  -1    7.39    0.50
   4  -5  -1    7.13    0.50
   4  -5  -1    7.24    0.50
   5  -1  -4    7.20    0.50
   1  -4  -5    6.63    0.50
   5   3  -4   15.12    1.10
  -4   5   3   15.87    1.11
  -4   5   3   15.11    1.10
   5  -3   4   15.14    1.11
  -5   3   4   14.74    1.10
  -5   3   4   16.41    1.11
  -5   3   4   15.87    1.11
   4  -5   3   15.68    1.11
   4  -5   3   16.31    1.10
   4  -5   3   16.56    1.10
  -3  -4   5   16.15    1.10
   3  -4  -5   14.58    1.11
   3  -4  -5   14.59    1.11
  -5  -3   4   15.55    1.10
  -5  -3   4   15.82    1.10
  -5  -3   4   16.31    1.10
  -5  -3   4   15.49    1.11
  -5   3  -4   16.05    1.10
   4  -5  -3   15.65    1.11
   4  -5  -3   15.95    1.10
   4  -5  -3   15.29    1.11
  -3  -4   5   15.31    1.10
  -3  -4   5   16.55    1.10
  -4   5  -3   15.89    1.10
   5  -3  -4   15.12    1.11
   4   5   3   15.47    1.10
   5  -3  -4   15.84    1.11
  -5   0   5    0.00    0.02
  -5   0   5    0.00    0.01
  -5   0   5   -0.01    0.02
  -5   5   0   -0.01    0.02
  -5   5   0   -0.02    0.01
   0  -5  -5    0.00    0.02
   0   5  -5    0.00    0.01
   0   5   5    0.01    0.02
   0   5   5    0.02    0.02
   5  -5   0   -0.01    0.02
   5  -5   0    0.02    0.01
   5  -5   0    0.00    0.01
   5   0  -5   -0.02    0.02
   5   0  -5    0.01    0.01
   5   0  -5    0.01    0.02
   5   5   0    0.01    0.01
   5  -5   2   13.65    0.95
   5  -5   2   13.98    0.96
  -5   5   2   13.02    0.96
   5   2  -5   12.71    0.96
   5   2  -5   14.06    0.96
  -5   2   5   14.00    0.96
  -5   2   5   13.22    0.96
  -5   5   2   13.77    0.96
   5  -5   2   13.89    0.96
   5   2  -5   13.55    0.95
   2  -5  -5   12.60    0.97
  -5   5  -2   14.42    0.96
   2   5   5   13.48    0.96
   5  -5  -2   13.69    0.96
   5  -5  -2   13.87    0.96
  -5   5  -2   13.28    0.96
   2  -5  -5   12.65    0.96
   5  -2  -5   13.64    0.96
   5  -2  -5   13.80    0.96
  -5  -2   5   13.13    0.96
  -5  -2   5   13.17    0.96
  -5  -2   5   13.94    0.95
  -5  -2   5   13.57    0.96
   5   5   2   13.23    0.96
   5   5   2   13.25    0.96
  -5   5   4    0.01    0.01
   5  -5   4   -0.03    0.02
   5  -5   4    0.00    0.01
  -4   5   5    0.03    0.03
  -4   5   5   -0.01    0.02
  -5   5   4   -0.01    0.02
  -4  -5   5    0.02    0.02
  -5   5  -4    0.03    0.01
   4  -5  -5    0.03    0.02
  -4  -5   5    0.02    0.02
  -5  -4   5    0.00    0.02
   4   5   5    0.02    0.02
   5  -5  -4    0.03    0.03
   5  -5  -4    0.01    0.01
   5  -5  -4    0.00    0.03
  -4   5  -5    0.01    0.01
  -5  -4   5    0.00    0.01
   5  -4  -5    0.00    0.03
   5  -4  -5    0.02    0.01
   5  -4  -5    0.01    0.03
  -4   5  -5    0.01    0.01
   4  -5  -5    0.03    0.01
   4  -5  -5    0.02    0.03
  -5   5  -4    0.00    0.01
   5   5   4    0.00    0.02
  -6   0   0    0.01    0.02
  -6   0   0    0.01    0.01
  -6   0   0    0.00    0.01
   0   6   0    0.01    0.01
   6   0   0    0.01    0.01
   6   2   0   71.87    5.03
   2   0  -6   71.26    5.03
   6  -2   0   69.05    5.03
  -6   2   0   73.45    5.03
  -6   2   0   68.30    5.03
   0  -6  -2   71.90    5.03
   0  -6  -2   73.87    5.03
   0  -6   2   72.00    5.03
   4   0  -6   70.06    4.81
   0   6   4   70.02    4.81
   0   6   4   70.50    4.81
   0  -6  -4   66.06    4.81
  -6  -4   0   66.98    4.80
  -6   1   1   59.19    4.30
   6  -1   1   59.39    4.30
  -6   1   1   62.53    4.30
  -6  -1  -1   60.45    4.30
  -6   1   1   62.96    4.30
  -1  -6  -1   61.63    4.30
  -1  -6  -1   65.64    4.30
   1  -6   1   59.23    4.30
  -1   6   1   62.61    4.30
   1   6  -1   58.54    4.30
   6   1  -1   60.73    4.30
  -6   1  -1   62.11    4.30
  -6  -1   1   59.57    4.30
  -6  -1   1   60.07    4.30
  -6  -1   1   63.48    4.30
   1  -6  -1   60.35    4.30
  -1  -6   1   59.87    4.30
   1   6   1   64.49    4.30
   1  -1  -6   61.73    4.30
  -6   1  -1   59.84    4.30
  -1   6  -1   61.53    4.30
   6   1   1   57.88    4.30
   6  -3   1   11.75    0.82
  -6   3   1   11.79    0.83
  -6   3   1   10.92    0.82
   6  -3   1   11.84    0.82
  -6  -3  -1   11.92    0.83
  -1  -6  -3   11.16    0.83
  -1  -6  -3   11.70    0.83
   3   1  -6   11.28    0.83
   6   3  -1   11.55    0.83
  -1   6   3   11.75    0.83
  -1   6   3   12.03    0.83
   1  -6   3   10.95    0.83
   1  -6   3   11.69    0.82
  -1   6  -3   11.28    0.82
   1   6   3   12.38    0.83
   6  -3  -1   11.71    0.83
   6  -3  -1   11.93    0.82
   6  -3  -1   11.66    0.82
   1   6   3   12.13    0.83
   1  -6  -3   11.44    0.83
   1  -6  -3   11.37    0.83
   6   3   1   11.79    0.83
   3  -1  -6   11.39    0.83
  -6   3  -1   12.27    0.83
  -6   3  -1   11.80    0.82
  -6   3  -1   11.44    0.82
  -6  -3   1   11.91    0.83
   1  -6   5    3.89    0.28
   5   1  -6    3.93    0.29
   5   1  -6    3.84    0.28
   5   1  -6    3.78    0.28
   6  -5   1    3.54    0.29
  -6   5   1    3.76    0.29
  -1   6   5    4.00    0.29
  -1   6   5    4.30    0.29
   6  -5   1    3.84    0.28
  -1  -6  -5    3.92    0.29
   6  -5   1    3.89    0.28
   5  -1  -6    4.20    0.29
   1   6   5    4.19    0.29
   5  -1  -6    3.87    0.28
   5  -1  -6    4.03    0.29
  -6  -5   1    3.78    0.28
  -1  -6   5    4.12    0.28
   1   6   5    4.01    0.29
  -1   6  -5    3.69    0.28
  -6   5  -1    3.80    0.29
  -6   5  -1    3.74    0.28
   6   5   1    3.71    0.28
   6  -5  -1    3.66    0.29
   6  -5  -1    3.90    0.28
   6  -5  -1    3.97    0.28
   1  -6  -5    3.87    0.29
   1  -6  -5    3.99    0.29
   6   0  -2   74.40    5.14
   6   0   2   71.38    5.14
   2  -6   0   68.87    5.14
   0  -2  -6   75.39    5.14
  -6   0   2   71.50    5.13
  -6   0   2   74.57    5.13
   6   2  -2    0.01    0.02
   6   2  -2    0.00    0.02
   2  -6   2    0.01    0.01
   6  -2   2    0.00    0.02
  -6   2   2    0.01    0.01
   2  -6   2    0.01    0.02
  -6   2   2   -0.01    0.01
  -6   2   2    0.02    0.02
   2  -6  -2    0.00    0.02
  -6   2  -2    0.01    0.02
  -6   2  -2    0.03    0.01
  -6   2  -2    0.02    0.01
   6   2   2    0.01    0.01
   2  -6  -2   -0.01    0.02
   2   6   2    0.02    0.01
   6  -2  -2    0.01    0.02
   6  -2  -2    0.00    0.01
   6  -2  -2    0.03    0.01
   2  -2  -6   -0.01    0.02
  -6  -2   2    0.01    0.01
  -6  -2   2    0.01    0.01
   2  -6  -2    0.00    0.01
  -6  -2   2    0.02    0.02
   4   2  -6    3.72    0.27
   4   2  -6    3.72    0.27
   4   2  -6    3.70    0.27
   2  -6   4    3.76    0.27
   6  -4   2    3.86    0.28
   6  -4   2    3.75    0.27
   6  -4   2    3.74    0.27
   2   6   4    4.18    0.28
   2   6   4    4.01    0.28
   4  -2  -6    4.03    0.28
   4  -2  -6    3.77    0.27
   6  -4  -2    4.09    0.27
   2  -6  -4    3.76    0.28
  -6  -4   2    3.84    0.27
   2  -6  -4    3.67    0.28
   6  -4  -2    3.83    0.27
   6  -4  -2    3.48    0.28
  -6   1   3   11.92    0.82
  -6   1   3   10.88    0.81
  -6   1   3   11.13    0.81
  -3   6   1   11.82    0.82
   3  -6   1   11.46    0.81
   6  -1   3   10.99    0.82
   3  -6   1   11.37    0.82
   6   1  -3   11.50    0.82
   6   1  -3   11.62    0.82
   6   1  -3   12.28    0.81
  -3   6   1   11.22    0.81
  -3  -6  -1   11.10    0.81
   6  -1  -3   11.66    0.81
   3   6   1   12.21    0.81
   3  -6  -1   11.10    0.82
  -6  -1   3   11.73    0.81
   1  -3  -6   11.13    0.82
  -6  -1   3   11.98    0.82
  -3   6  -1   11.74    0.82
  -3   6  -1   11.03    0.81
  -6  -1   3   11.87    0.81
   6  -1  -3   11.82    0.82
   6   1   3   11.53    0.82
   3  -6  -1   11.82    0.81
   6  -1  -3   11.32    0.82
   6  -1  -3   11.80    0.81
  -6   3   3   78.73    5.62
  -3  -6  -3   76.26    5.62
   6  -3   3   83.34    5.62
   6   3  -3   81.15    5.62
   6   3  -3   72.02    5.62
   3   3  -6   80.64    5.61
   3  -6   3   83.05    5.62
   3  -6  -3   76.40    5.62
   3  -3  -6   77.39    5.62
  -6   3  -3   83.83    5.62
   6  -3  -3   81.37    5.62
   3  -6  -3   77.23    5.62
  -6  -3   3   83.07    5.62
  -6  -3   3   80.76    5.62
  -6   3  -3   81.88    5.62
  -6   5   3   13.70    0.98
   6  -5   3   13.47    0.99
   6  -5   3   14.37    0.98
   5   3  -6   13.53    0.98
   5   3  -6   14.16    0.98
  -6   5   3   13.48    0.99
   3  -6   5   13.93    0.98
   3  -6   5   14.43    0.98
  -3   6   5   13.61    0.99
   6  -5   3   14.87    0.98
   3  -6  -5   13.82    0.99
   3  -6  -5   13.63    0.99
  -6   5  -3   13.74    0.99
  -6   5  -3   13.40    0.98
  -6   5  -3   13.95    0.98
  -3   6  -5   13.99    0.98
   5  -3  -6   13.64    0.99
   6  -5  -3   13.11    0.99
   6  -5  -3   13.64    0.98
  -6  -5   3   13.80    0.98
  -6  -5   3   14.71    0.98
   5  -3  -6   13.49    0.99
   5  -3  -6   14.20    0.98
   3   6   5   14.03    0.98
  -6   0   4   67.86    4.75
   0  -4  -6   66.83    4.75
  -6   0   4   63.79    4.75
  -6   0   4   65.89    4.75
  -6   0   4   73.01    4.76
  -4   6   0   67.10    4.75
  -4   6   0   65.13    4.75
   4  -6   0   64.82    4.76
   6   0  -4   69.67    4.75
   6   0  -4   70.88    4.76
   4  -6   2    3.55    0.28
   4  -6   2    3.73    0.27
   6  -2   4    3.32    0.28
   6   2  -4    3.81    0.27
   6   2  -4    4.37    0.27
   6   2  -4    3.73    0.27
  -4   6   2    3.57    0.27
  -6   2   4    3.86    0.28
  -4  -6  -2    3.75    0.27
  -4   6   2    3.81    0.28
   6   2  -4    3.83    0.28
   4  -6   2    3.77    0.27
  -6  -2   4    3.89    0.27
  -6  -2   4    3.92    0.27
   2  -4  -6    3.86    0.28
  -6  -2   4    3.84    0.28
  -6  -2   4    3.87    0.28
   4  -6  -2    3.75    0.28
   4  -6  -2    3.73    0.27
   4   6   2    3.76    0.27
   6  -2  -4    3.85    0.28
   6  -2  -4    3.78    0.27
   6  -2  -4    4.27    0.27
   6  -2  -4    3.62    0.28
  -4   6  -2    3.83    0.28
   4  -6   4    0.00    0.01
   6  -4   4   -0.01    0.02
  -4   6   4   -0.02    0.02
   4  -6   4    0.00    0.02
   4  -6   4    0.01    0.01
  -4   6  -4   -0.02    0.01
   4  -6  -4    0.02    0.02
  -6  -4   4    0.01    0.02
  -6  -4   4    0.01    0.01
   4  -4  -6    0.02    0.02
   4  -4  -6    0.00    0.01
   4  -4  -6    0.01    0.03
   4   6   4    0.00    0.02
   6  -4  -4    0.01    0.02
   6  -4  -4    0.01    0.03
   4  -6  -4    0.01    0.01
   4  -6  -4    0.02    0.03
  -6  -4   4    0.00    0.02
   6   1  -5    4.06    0.28
   6   1  -5    4.01    0.29
   6   1  -5    3.85    0.28
  -5   6   1    3.61    0.29
  -5   6   1    3.83    0.28
  -6   1   5    4.02    0.29
  -6   1   5    3.75    0.28
  -6   1   5    4.03    0.29
   5  -6   1    3.82    0.28
   5  -6   1    3.68    0.29
   5  -6   1    3.81    0.28
  -1  -5  -6    3.82    0.28
  -6  -1   5    4.29    0.29
  -1   5  -6    3.91    0.28
  -6  -1   5    3.93    0.28
  -6  -1   5    3.89    0.28
   1  -5  -6    3.94    0.28
   5  -6  -1    3.86    0.29
   5  -6  -1    3.66    0.28
  -5   6  -1    3.71    0.28
   6  -1  -5    3.88    0.29
   6  -1  -5    3.75    0.28
   5   6   1    4.13    0.28
   6  -1  -5    3.90    0.28
   6   3  -5   13.68    0.98
   6   3  -5   14.81    0.97
  -6   3   5   14.01    0.98
  -6   3   5   12.96    0.97
  -6   3   5   14.50    0.99
   5  -6   3   12.73    0.98
   5  -6   3   14.21    0.97
  -5   6   3   14.08    0.98
  -5   6   3   12.97    0.97
  -3  -5  -6   13.05    0.98
   5  -6   3   13.91    0.97
   3  -5  -6   13.19    0.98
   3  -5  -6   13.29    0.99
  -5   6  -3   14.07    0.98
  -5   6  -3   13.43    0.97
   5  -6  -3   13.37    0.98
   5  -6  -3   14.02    0.97
   5  -6  -3   13.73    0.99
  -3   5  -6   13.67    0.97
  -6  -3   5   15.19    0.98
   5   6   3   13.73    0.97
   6  -3  -5   13.36    0.98
   6  -3  -5   13.98    0.97
   6  -3  -5   13.90    0.99
  -6  -3   5   13.88    0.98
  -6  -3   5   13.63    0.97
  -6  -3   5   13.67    0.97
   6  -5   5   12.61    1.01
  -5   6   5   14.08    1.01
  -6   5   5   14.11    1.01
  -6   5   5   13.99    1.00
   5  -6   5   12.69    1.00
  -5  -6   5   13.62    1.00
  -5   6  -5   14.18    1.00
  -5   6  -5   13.45    1.00
  -6   5  -5   14.99    1.00
   5  -6  -5   12.29    1.03
   5  -6  -5   14.83    1.00
   5  -6  -5   13.61    1.01
  -5   5  -6   15.25    1.00
   5  -5  -6   14.39    1.01
   5  -5  -6   14.35    1.00
  -6   5  -5   14.34    1.00
   5   6   5   14.80    1.00
   6  -5  -5   13.93    1.01
   6  -5  -5   14.81    1.00
   6  -5  -5   13.60    1.02
  -6  -5   5   13.97    1.00
  -6  -5   5   14.43    1.00
  -6  -5   5   14.46    1.00
   0  -6  -6  127.95    9.25
   6  -6   0  126.88    9.25
   6   0  -6  134.50    9.25
   6   0  -6  136.34    9.25
   6  -6   2    0.00    0.01
  -6   6   2    0.00    0.01
   6   2  -6    0.00    0.02
  -6   6   2    0.00    0.03
   6   2  -6    0.00    0.01
   6   2  -6    0.00    0.01
   6  -6   2    0.02    0.03
   6  -6   2    0.02    0.01
   2  -6  -6    0.00    0.03
   2  -6  -6   -0.02    0.03
   6  -6  -2    0.01    0.03
   6  -6  -2   -0.01    0.02
  -6   6  -2    0.01    0.02
  -6   6  -2    0.04    0.02
   6  -2  -6   -0.03    0.02
   6  -2  -6    0.00    0.03
   6   6   2   -0.01    0.02
   6  -6   4   94.27    6.82
  -6   6   4   99.37    6.82
  -6   6   4   92.58    6.81
  -6   6  -4   93.96    6.81
  -6   6  -4   94.84    6.81
   4  -6  -6   98.50    6.83
   6  -6  -4   96.95    6.82
   6  -4  -6   97.76    6.82
   6  -4  -6  105.94    6.84
  -4   6  -6   92.93    6.81
  -4   6  -6   92.40    6.81
  -6   6  -6    0.02    0.02
  -6   6  -6    0.03    0.01
   6  -6  -6   -0.01    0.04
   6  -6  -6   -0.02    0.02
   6  -6  -6    0.00    0.04
   0  -7  -1    9.07    0.67
   0  -7   1    8.96    0.67
   0   7  -1    9.81    0.67
   0   7   1    9.54    0.67
   1   0  -7    9.05    0.67
   7  -1   0    9.14    0.67
   7   1   0    8.95    0.67
  -7   1   0    9.67    0.67
  -1   0   7    9.54    0.67
  -7   1   0    9.82    0.67
  -7   1   0    9.75    0.67
  -7  -1   0    9.74    0.67
   7  -3   0    3.17    0.22
   7  -3   0    3.05    0.22
   0  -7   3    2.89    0.22
   0  -7   3    3.04    0.22
  -7  -3   0    3.21    0.22
  -7   3   0    3.23    0.23
  -7   3   0    3.12    0.22
   0   7   3    3.18    0.22
   0   7   3    2.98    0.23
   3   0  -7    2.87    0.22
  -3   0   7    3.17    0.22
   0  -7  -3    2.96    0.22
   0  -7  -3    2.89    0.23
   7   3   0    2.92    0.22
   0   7   5    4.00    0.30
   5   0  -7    3.75    0.30
   5   0  -7    4.44    0.30
   0   7   5    3.66    0.31
   7  -5   0    4.45    0.30
  -7  -5   0    4.87    0.30
  -7   5   0    4.51    0.31
  -5   0   7    3.99    0.30
  -5   0   7    3.78    0.31
   0  -7  -5    3.75    0.30
   0  -7   5    4.26    0.30
   7   5   0    4.46    0.30
   7  -5   0    4.32    0.30
   0  -1  -7    8.89    0.66
   7   0  -1    8.72    0.67
   7   0   1    9.38    0.67
  -1  -7   0    9.16    0.66
   0   1   7    9.26    0.66
  -7   0  -1    9.85    0.67
   1  -7   0    9.36    0.67
   1  -7   0    9.37    0.66
   1   7   0    9.68    0.66
   0  -1   7    9.28    0.66
  -7   0   1    9.39    0.67
  -7   0   1    9.28    0.66
  -7   0   1    9.81    0.66
  -1   7   0    9.51    0.66
   1  -7   2   13.27    0.91
  -7   2   1   13.41    0.91
   1  -7   2   12.35    0.90
  -1  -7  -2   11.49    0.91
  -7   2   1   14.30    0.91
   7  -2   1   12.85    0.91
  -1   7   2   12.88    0.91
  -1  -7  -2   11.89    0.90
   7   2  -1   12.65    0.91
  -7  -2  -1   14.20    0.91
   2   1  -7   11.48    0.90
   1   7   2   13.27    0.90
   2  -1  -7   11.35    0.91
  -1   7  -2   14.09    0.90
   7  -2  -1   12.85    0.90
   1  -7  -2   12.12    0.91
   7  -2  -1   12.71    0.90
  -7  -2   1   13.09    0.91
  -7   2  -1   13.46    0.91
  -7   2  -1   13.24    0.90
   1  -7  -2   11.67    0.91
  -1  -7   2   13.26    0.90
   7   2   1   13.19    0.91
   7  -4   1    0.65    0.05
  -1   7   4    0.70    0.06
  -1   7   4    0.74    0.07
  -4   1   7    0.67    0.07
  -4   1   7    0.79    0.07
  -1  -7  -4    0.63    0.06
   1  -7   4    0.64    0.05
   4   1  -7    0.63    0.06
   7  -4   1    0.68    0.05
   7  -4  -1    0.62    0.05
   4  -1  -7    0.67    0.05
   1  -7  -4    0.62    0.06
   1  -7  -4    0.65    0.07
  -7  -4   1    0.61    0.06
   1   7   4    0.68    0.06
  -4  -1   7    0.70    0.06
   1   7   4    0.66    0.07
   7  -4  -1    0.64    0.05
   4  -1  -7    0.62    0.06
  -1   7  -4    0.62    0.05
   7  -6   1    3.24    0.22
   7  -6   1    3.19    0.22
   6   1  -7    3.07    0.22
  -6   1   7    3.01    0.23
  -7   6   1    3.42    0.24
  -6   1   7    2.90    0.24
   6   1  -7    2.89    0.23
   6   1  -7    3.29    0.22
  -6  -1   7    2.62    0.23
   7   6   1    3.51    0.22
   1  -7  -6    3.02    0.23
   1  -7  -6    2.81    0.24
  -7  -6   1    3.38    0.22
   6  -1  -7    3.14    0.22
  -7   6  -1    3.37    0.23
   6  -1  -7    2.84    0.23
  -1   7  -6    3.05    0.22
  -6  -1   7    3.01    0.23
  -6  -1   7    3.07    0.22
   7  -6  -1    3.14    0.22
   7  -6  -1    3.18    0.22
   7  -6  -1    2.73    0.26
  -1   2   7   11.89    0.90
  -7  -1  -2   14.35    0.90
   7  -1   2   13.23    0.90
  -7   1   2   12.57    0.90
  -7   1   2   12.71    0.89
   7   1  -2   12.51    0.90
   2  -7   1   12.90    0.90
  -7   1   2   12.67    0.90
   2  -7  -1   12.08    0.90
  -1  -2   7   12.03    0.90
   7  -1  -2   12.94    0.89
   2  -7  -1   12.31    0.89
   7  -1  -2   12.93    0.89
  -7  -1   2   12.89    0.90
   2   7   1   13.28    0.90
  -7   1  -2   14.03    0.90
   1  -2  -7   11.97    0.90
   7  -1  -2   12.23    0.90
   1   2   7   11.99    0.90
  -7  -1   2   12.62    0.90
  -7  -1   2   13.02    0.89
   3   2  -7    1.41    0.12
  -3   2   7    1.49    0.13
  -3   2   7    1.30    0.13
   7   3  -2    1.37    0.12
   2  -7   3    1.81    0.12
   2  -7   3    1.62    0.12
   7  -3   2    1.90    0.13
  -7   3   2    1.79    0.13
   7   3  -2    1.70    0.12
  -7   3  -2    1.72    0.12
  -7   3  -2    1.75    0.12
   7  -3  -2    1.66    0.13
   2  -7  -3    1.49    0.13
   7  -3  -2    1.66    0.12
   7  -3  -2    1.73    0.12
  -3  -2   7    1.51    0.12
   7   3   2    1.80    0.12
   3  -2  -7    1.45    0.12
   2   7   3    1.68    0.12
   2   7   3    1.40    0.12
   2  -7  -3    1.47    0.13
   7  -5   2    0.29    0.03
   5   2  -7    0.19    0.02
   7  -5   2    0.23    0.03
   7  -5   2    0.22    0.04
  -5   2   7    0.23    0.04
  -5   2   7    0.12    0.03
  -7   5   2    0.29    0.04
  -7   5   2    0.23    0.03
   5   2  -7    0.19    0.03
   5   2  -7    0.25    0.03
   2  -7   5    0.21    0.03
   7  -5  -2    0.29    0.04
  -7  -5   2    0.26    0.03
   7  -5  -2    0.25    0.03
   7  -5  -2    0.23    0.03
   2   7   5    0.16    0.03
  -7   5  -2    0.30    0.04
  -7   5  -2    0.24    0.03
  -7   5  -2    0.26    0.03
   2   7   5    0.21    0.03
   5  -2  -7    0.21    0.04
   5  -2  -7    0.22    0.03
  -5  -2   7    0.22    0.03
  -5  -2   7    0.19    0.03
   2  -7  -5    0.27    0.04
   2  -7  -5    0.18    0.04
   7   5   2    0.26    0.04
   0  -3  -7    2.91    0.22
   7   0  -3    2.83    0.23
   3  -7   0    3.02    0.22
  -3   7   0    3.18    0.22
  -3   7   0    2.97    0.22
   0   3   7    3.13    0.22
  -7   0   3    3.10    0.22
  -7   0   3    3.15    0.22
   7   0  -3    2.83    0.24
   7   0  -3    3.16    0.22
   7   0   3    2.97    0.22
  -7   2   3    1.56    0.12
  -3   7   2    1.79    0.13
   7   2  -3    1.43    0.13
   3  -7   2    1.62    0.12
   7  -2   3    1.92    0.13
  -3  -7  -2    1.42    0.12
   3  -7   2    1.83    0.13
  -7   2   3    1.85    0.13
   7   2  -3    1.62    0.12
  -3   7  -2    1.55    0.12
   2   3   7    1.44    0.12
   7  -2  -3    1.68    0.12
   3   7   2    1.65    0.12
   3   7   2    1.44    0.12
  -7  -2   3    1.82    0.13
  -7  -2   3    1.67    0.12
   7  -2  -3    1.60    0.12
   7  -2  -3    1.50    0.13
   7  -2  -3    1.70    0.13
   3  -7  -2    1.55    0.13
  -7   2  -3    1.67    0.12
   2  -3  -7    1.47    0.13
   3  -7  -2    1.64    0.12
  -7   2  -3    1.57    0.12
  -4   3   7    7.55    0.51
  -3  -7  -4    6.81    0.51
   3  -7   4    6.92    0.51
   4   3  -7    6.93    0.51
   3  -7   4    7.35    0.50
   4   3  -7    7.21    0.50
  -3   7   4    7.38    0.51
   3  -7   4    7.22    0.51
   4   3  -7    7.45    0.50
   7  -4   3    7.07    0.52
   3  -7  -4    7.06    0.51
   3  -7  -4    6.67    0.51
   3  -7  -4    6.69    0.52
   4  -3  -7    7.30    0.51
  -4  -3   7    7.15    0.51
   7  -4  -3    7.16    0.51
   7  -4  -3    6.05    0.51
   3   7   4    7.33    0.51
   3   7   4    7.07    0.51
  -7  -4   3    7.51    0.51
   4  -3  -7    7.07    0.51
   7  -4  -3    7.18    0.52
  -7   6   3   13.10    0.97
  -7   6   3   14.08    0.98
  -3  -7  -6   12.91    0.97
   6   3  -7   13.42    0.97
  -6   3   7   14.40    0.98
  -6   3   7   13.94    0.98
   7  -6   3   13.43    0.98
   6   3  -7   13.77    0.97
   7  -6   3   13.97    0.97
   7  -6   3   14.37    0.97
   6   3  -7   14.17    0.97
  -6  -3   7   13.80    0.97
  -6  -3   7   13.47    0.97
   7  -6  -3   14.13    0.99
   7  -6  -3   13.81    0.97
  -6  -3   7   13.63    0.97
  -6  -3   7   14.74    0.98
  -7  -6   3   13.87    0.97
  -7   6  -3   14.02    0.98
  -7   6  -3   13.39    0.97
  -7   6  -3   12.23    0.97
   6  -3  -7   13.79    0.98
   6  -3  -7   13.89    0.97
   6  -3  -7   13.39    0.99
  -3   7  -6   13.25    0.97
  -1  -4  -7    0.67    0.06
  -7   1   4    0.68    0.07
   4  -7   1    0.61    0.07
  -4  -7  -1    0.59    0.05
  -4   7   1    0.63    0.05
  -7   1   4    0.64    0.05
  -7   1   4    0.64    0.05
   7  -1   4    0.50    0.06
   7   1  -4    0.69    0.07
  -4   7   1    0.63    0.06
   7   1  -4    0.66    0.06
   7   1  -4    0.70    0.05
  -4   7  -1    0.58    0.05
   4  -7  -1    0.59    0.07
   4  -7  -1    0.70    0.05
   1  -4  -7    0.59    0.06
  -7  -1   4    0.63    0.06
  -7  -1   4    0.69    0.05
   7  -1  -4    0.58    0.06
   7  -1  -4    0.62    0.05
   7  -1  -4    0.67    0.05
  -4   7  -1    0.57    0.06
   7  -1  -4    0.70    0.07
  -7   3   4    7.44    0.52
  -7   3   4    7.09    0.51
   7   3  -4    6.85    0.52
   7   3  -4    7.25    0.52
   4  -7   3    6.91    0.52
   4  -7   3    7.27    0.51
   4  -7   3    7.29    0.51
  -4   7   3    7.41    0.52
   7  -3   4    7.15    0.52
  -7  -3   4    7.39    0.51
   4   7   3    7.47    0.52
  -7  -3   4    7.38    0.52
  -4   7  -3    7.78    0.52
   4  -7  -3    7.40    0.51
   4  -7  -3    6.73    0.53
   7  -3  -4    7.21    0.51
  -7  -3   4    7.50    0.51
   7  -3  -4    7.19    0.52
   7  -3  -4    6.98    0.53
  -3  -4   7    7.30    0.51
  -7   3  -4    7.48    0.51
   4  -7  -3    6.81    0.52
   3  -4  -7    6.99    0.52
  -7  -3   4    7.47    0.52
  -7   3  -4    7.10    0.52
   4  -7   5    0.14    0.03
  -7   5   4    0.16    0.04
  -7   5   4    0.18    0.03
   4  -7   5    0.17    0.02
   4  -7   5    0.18    0.02
  -4  -7  -5    0.23    0.03
   7  -5   4    0.21    0.04
  -4   7   5    0.14    0.04
  -4   7  -5    0.12    0.02
   5  -4  -7    0.18    0.02
  -7   5  -4    0.18    0.03
   5  -4  -7    0.17    0.05
   7  -5  -4    0.12    0.04
   7  -5  -4    0.19    0.03
  -5  -4   7    0.16    0.02
  -5  -4   7    0.13    0.03
  -5  -4   7    0.17    0.02
   4  -7  -5    0.10    0.04
   4  -7  -5    0.18    0.03
   4  -7  -5    0.13    0.04
  -7  -5   4    0.17    0.03
  -7  -5   4    0.18    0.03
   5  -4  -7    0.17    0.04
  -7   5  -4    0.15    0.02
   4   7   5    0.16    0.03
  -7   0   5    4.13    0.30
  -7   0   5    4.28    0.29
  -7   0   5    4.01    0.30
   0  -5  -7    3.79    0.30
   7   0  -5    3.92    0.30
   7   0  -5    4.40    0.29
   7   0  -5    3.56    0.30
   0   5   7    3.78    0.30
  -5   7   0    3.93    0.29
  -5   7   0    4.75    0.30
  -7   2   5    0.18    0.04
  -7   2   5    0.22    0.03
  -7   2   5    0.26    0.04
   7  -2   5    0.33    0.04
   5  -7   2    0.22    0.04
   5  -7   2    0.25    0.03
   5  -7   2    0.19    0.02
  -5   7   2    0.18    0.02
   7   2  -5    0.23    0.03
   7   2  -5    0.20    0.02
   7   2  -5    0.17    0.03
   7   2  -5    0.22    0.03
  -5   7   2    0.24    0.04
   7  -2  -5    0.22    0.03
   2   5   7    0.20    0.04
  -7  -2   5    0.18    0.03
   5   7   2    0.22    0.03
   2  -5  -7    0.20    0.04
   5  -7  -2    0.24    0.04
   5  -7  -2    0.26    0.03
   7  -2  -5    0.28    0.04
   7  -2  -5    0.25    0.03
  -7  -2   5    0.27    0.04
  -7  -2   5    0.24    0.03
  -7  -2   5    0.24    0.03
  -5   7  -2    0.21    0.03
   7  -2  -5    0.18    0.04
   5  -7   4    0.17    0.02
  -5   7   4    0.17    0.04
   5  -7   4    0.17    0.02
  -4   5   7    0.13    0.03
  -4   5   7    0.14    0.04
   5  -7   4    0.14    0.04
   7  -4   5    0.11    0.03
  -4  -5   7    0.17    0.02
  -7  -4   5    0.16    0.03
  -7  -4   5    0.16    0.02
   4  -5  -7    0.14    0.06
   4  -5  -7    0.19    0.05
   5  -7  -4    0.15    0.04
   5   7   4    0.20    0.03
   7  -4  -5    0.11    0.04
   7  -4  -5    0.20    0.03
   7  -4  -5    0.13    0.04
   5  -7  -4    0.17    0.02
   4   5   7    0.14    0.03
  -4   5  -7    0.16    0.02
  -5   7  -4    0.14    0.02
  -7  -4   5    0.22    0.05
  -7  -4   5    0.14    0.02
   5  -7  -4    0.16    0.04
  -4  -5   7    0.14    0.03
  -6   5   7   33.14    2.23
  -6   5   7   32.62    2.24
  -7   6   5   33.01    2.24
   7  -6   5   29.67    2.23
   7  -6  -5   31.54    2.24
   5  -7  -6   30.50    2.24
   5  -7  -6   32.23    2.22
   5  -7  -6   29.89    2.24
   6   5   7   30.90    2.23
  -6  -5   7   33.01    2.22
   7  -6  -5   32.06    2.23
  -7  -6   5   31.72    2.22
  -7  -6   5   32.88    2.23
  -7   6  -5   31.66    2.22
  -7   6  -5   31.22    2.23
   7  -6  -5   30.26    2.24
  -6   5  -7   32.10    2.22
  -6   5  -7   30.20    2.23
  -6  -5   7   31.46    2.23
  -6  -5   7   31.78    2.22
  -7  -6   5   31.14    2.22
   6  -5  -7   30.92    2.24
   6  -5  -7   33.10    2.23
   6  -5  -7   30.34    2.24
  -5   7  -6   30.62    2.23
   7   1  -6    3.23    0.22
  -6   7   1    3.13    0.23
  -6   7   1    3.01    0.22
  -1  -6  -7    2.76    0.23
  -1   6   7    2.97    0.23
   6  -7   1    3.10    0.23
   7   1  -6    2.65    0.23
   7   1  -6    3.36    0.23
   6  -7   1    3.30    0.22
  -1   6   7    2.73    0.23
   6  -7   1    3.23    0.22
   6   7   1    3.09    0.22
   6   7   1    2.97    0.22
  -6   7  -1    3.21    0.23
   1  -6  -7    2.82    0.23
   7  -1  -6    3.19    0.22
   7  -1  -6    2.99    0.22
   6  -7  -1    3.02    0.25
  -1   6  -7    2.96    0.22
   7  -1  -6    3.01    0.23
   1   6   7    3.02    0.23
   6  -7   3   13.88    0.97
   7   3  -6   13.89    0.98
   7   3  -6   14.30    0.97
   7   3  -6   13.81    0.97
  -6   7   3   13.63    0.98
  -3   6   7   14.85    0.99
   6  -7   3   13.61    0.98
  -3  -6  -7   12.84    0.98
   6  -7   3   13.80    0.97
  -3   6   7   13.79    0.98
  -6   7   3   14.30    0.98
   6   7   3   13.63    0.97
  -3  -6   7   14.04    0.97
  -3   6  -7   13.21    0.97
   6  -7  -3   13.78    0.99
   6  -7  -3   13.76    0.97
  -6   7  -3   14.60    0.98
  -6   7  -3   13.38    0.97
   7  -3  -6   13.80    0.97
   7  -3  -6   12.59    0.99
   3   6   7   13.78    0.98
   3  -6  -7   12.92    0.98
   3  -6  -7   13.29    0.99
   7  -3  -6   13.69    0.98
   7   5  -6   30.66    2.25
  -5   6   7   33.14    2.26
   6  -7   5   33.23    2.25
   6  -7   5   33.46    2.25
  -5   6   7   32.31    2.26
   6  -7   5   30.26    2.26
  -6   7   5   32.77    2.26
   6  -7  -5   29.99    2.27
   6  -7  -5   31.13    2.26
   5   6   7   32.47    2.25
  -7   5  -6   32.27    2.25
  -7   5  -6   30.92    2.25
   6   7   5   32.69    2.25
   7  -5  -6   31.41    2.26
   7  -5  -6   33.23    2.25
   7  -5  -6   31.31    2.27
  -6   7  -5   31.62    2.25
   5  -6  -7   30.72    2.26
   5  -6  -7   32.78    2.25
   6  -7  -5   32.89    2.25
  -5  -6   7   31.70    2.25
  -5  -6   7   32.15    2.25
  -5  -6   7   33.03    2.25
  -5   6  -7   30.25    2.25
  -5   6  -7   31.16    2.25
   5  -6  -7   31.04    2.27
  -7   0   7    0.00    0.03
  -7   0   7    0.04    0.02
  -7   0   7    0.02    0.03
  -7   7   0    0.04    0.03
  -7   7   0    0.04    0.02
   0  -7  -7   -0.02    0.03
   0   7   7   -0.02    0.03
   0   7   7    0.03    0.03
   7  -7   0    0.03    0.04
   7  -7   0    0.02    0.02
   7  -7   0    0.03    0.02
   7   0  -7    0.04    0.03
   7   0  -7    0.01    0.02
   7   0  -7   -0.02    0.02
   7   2  -7    2.63    0.20
   7   2  -7    2.61    0.19
   7   2  -7    2.54    0.19
  -7   2   7    2.66    0.20
  -7   2   7    2.64    0.19
  -7   2   7    2.79    0.21
   7  -7   2    2.30    0.21
   7  -7   2    2.61    0.19
  -7   7   2    2.47    0.20
  -7   7   2    2.57    0.19
   7  -7   2    2.67    0.19
   2  -7  -7    2.53    0.20
   2   7   7    2.75    0.20
  -7   7  -2    2.38    0.20
   7  -2  -7    2.60    0.20
   7  -2  -7    2.68    0.19
   7  -2  -7    2.73    0.21
  -7  -2   7    2.65    0.20
  -7  -2   7    2.75    0.19
  -7  -2   7    3.01    0.20
   7   7   2    2.38    0.19
   7   7   2    2.70    0.19
   7  -7   4   -0.01    0.02
  -4   7   7    0.00    0.03
  -4   7   7   -0.04    0.04
  -7   7   4   -0.02    0.02
  -7   7   4    0.02    0.04
  -4  -7  -7   -0.03    0.03
   7  -7   4    0.02    0.03
   7  -7   4    0.02    0.02
  -7  -4   7    0.01    0.03
   4  -7  -7    0.02    0.04
   4  -7  -7    0.04    0.04
  -7  -4   7    0.00    0.02
  -7  -4   7    0.00    0.02
  -7   7  -4   -0.02    0.02
   4   7   7    0.03    0.03
   7  -7  -4   -0.02    0.03
   7  -7  -4    0.06    0.03
   7  -7  -4    0.03    0.04
  -4   7  -7    0.01    0.02
   7  -4  -7    0.00    0.05
   7  -4  -7    0.00    0.02
   7  -4  -7    0.04    0.04
  -7  -4   7    0.01    0.03
  -7   7  -4    0.03    0.03
   7   7   4    0.00    0.03
  -6   7   7    2.84    0.23
   7  -6   7    2.83    0.22
  -7   6   7    2.97    0.24
  -7   6   7    2.92    0.25
  -6   7   7    3.03    0.23
  -7  -6   7    2.87    0.21
  -6  -7   7    2.88    0.21
  -6  -7   7    2.84    0.21
  -7  -6   7    2.96    0.21
  -7   7  -6    3.00    0.21
  -7  -6   7    2.97    0.22
   6  -7  -7    2.62    0.23
   6  -7  -7    3.08    0.21
   6  -7  -7    2.50    0.24
  -7   7  -6    2.82    0.21
   6   7   7    2.89    0.22
   7  -7  -6    2.84    0.23
   7  -7  -6    3.09    0.21
   7  -7  -6    2.69    0.24
  -6   7  -7    2.90    0.21
  -6   7  -7    2.88    0.21
   7  -6  -7    2.91    0.23
   7  -6  -7    2.93    0.21
   7  -6  -7    2.51    0.24
  -7   6  -7    2.92    0.21
  -7   6  -7    2.72    0.21
  -8   0   0  704.79   49.19
   0  -8   0  690.25   48.93
   0  -8   0  692.32   48.79
   0   0  -8  675.12   48.29
   0   0  -8  709.18   49.22
   0   0   8  666.06   49.25
   8   0   0  656.38   49.08
   8  -2   0    0.07    0.03
   8  -2   0    0.09    0.02
   8  -2   0    0.11    0.02
   8   2   0    0.18    0.03
   0  -8   2    0.04    0.02
   0  -8   2    0.11    0.02
   0   8   2    0.12    0.03
   2   0  -8    0.13    0.03
   0  -8  -2    0.11    0.03
   0  -8  -2    0.18    0.03
  -8   2   0    0.10    0.02
  -8   2   0    0.11    0.02
  -8   2   0    0.06    0.03
  -8  -2   0    0.06    0.02
  -8  -4   0    0.11    0.02
  -4   0   8    0.11    0.03
   0  -8  -4    0.14    0.03
   0   8   4    0.12    0.03
   0   8   4    0.15    0.03
   4   0  -8    0.16    0.02
   8  -4   0    0.15    0.04
   8  -4   0    0.10    0.02
   8  -4   0    0.11    0.02
   0  -8   4    0.08    0.02
   4   0  -8    0.10    0.03
   0  -8  -4    0.09    0.03
  -6   0   8   70.99    4.92
  -8  -6   0   64.82    4.92
   6   0  -8   68.33    4.92
   6   0  -8   68.84    4.92
   6   0  -8   69.33    4.92
  -8   6   0   65.55    4.93
   8  -6   0   71.10    4.92
   0  -8  -6   67.11    4.92
  -6   0   8   75.24    4.93
  -1  -8  -1    0.04    0.02
   8  -1   1    0.00    0.02
  -8   1   1    0.01    0.02
  -8   1   1    0.03    0.01
  -1  -8  -1   -0.01    0.02
  -1   8   1    0.01    0.02
   1  -8   1    0.00    0.02
   1  -8   1   -0.01    0.01
   1   8  -1    0.02    0.01
  -1   1   8    0.02    0.02
  -8  -1  -1    0.01    0.02
  -8   1   1   -0.01    0.01
   8   1  -1    0.01    0.02
  -8  -1   1    0.02    0.01
  -8   1  -1    0.01    0.02
  -8  -1   1    0.06    0.01
  -1  -8   1   -0.01    0.02
   1   1   8   -0.01    0.02
  -8   1  -1    0.01    0.01
   1   8   1    0.01    0.02
   8  -1  -1    0.02    0.01
   8  -1  -1    0.00    0.01
   1  -1  -8    0.03    0.02
  -8  -1   1    0.01    0.02
   8   1   1   -0.03    0.02
   1  -8  -1   -0.01    0.02
  -1  -1   8   -0.02    0.02
   8  -1  -1    0.00    0.03
  -1   8  -1    0.02    0.02
  -8   3   1    0.41    0.04
  -3   1   8    0.35    0.05
   8   3  -1    0.40    0.05
  -1   8   3    0.39    0.05
  -1  -8  -3    0.32    0.05
   1  -8   3    0.41    0.05
   1  -8   3    0.39    0.04
  -8   3   1    0.57    0.06
   3   1  -8    0.37    0.05
  -8  -3  -1    0.47    0.05
   8  -3   1    0.42    0.06
   8  -3   1    0.45    0.04
  -1  -8  -3    0.35    0.05
   8  -3   1    0.40    0.04
   8  -3  -1    0.40    0.04
   8  -3  -1    0.41    0.04
  -1  -8   3    0.44    0.04
   1  -8  -3    0.33    0.05
   1  -8  -3    0.27    0.05
  -8   3  -1    0.42    0.04
   1   8   3    0.39    0.05
   1   8   3    0.41    0.05
  -8   3  -1    0.44    0.05
   8   3   1    0.44    0.05
  -3  -1   8    0.37    0.05
   3  -1  -8    0.33    0.05
  -8  -3   1    0.52    0.05
  -8   3  -1    0.40    0.04
  -8   5   1    2.03    0.18
   5   1  -8    2.18    0.17
   8   5  -1    2.19    0.17
  -1   8   5    2.40    0.18
  -1   8   5    2.66    0.18
  -5   1   8    2.57    0.18
   8  -5   1    2.38    0.17
  -1  -8  -5    2.09    0.19
   8  -5   1    2.33    0.17
   5   1  -8    2.28    0.18
   1  -8   5    2.32    0.17
   8  -5   1    1.89    0.21
   5  -1  -8    2.44    0.17
   8  -5  -1    1.94    0.18
   8  -5  -1    2.20    0.17
   8  -5  -1    2.43    0.17
   8   5   1    2.12    0.17
   1  -8  -5    2.36    0.18
   1  -8  -5    2.63    0.19
  -8   5  -1    2.11    0.17
   1   8   5    2.51    0.18
   1   8   5    2.76    0.18
   5  -1  -8    2.43    0.18
  -8  -5   1    2.11    0.17
  -8   5  -1    1.97    0.18
  -5  -1   8    2.63    0.18
  -8   5  -1    2.34    0.17
   7   1  -8    4.93    0.33
  -1   8   7    4.48    0.34
  -1   8   7    4.36    0.34
  -7   1   8    4.77    0.34
   7   1  -8    4.76    0.33
  -8   7   1    4.79    0.34
  -1  -8  -7    4.08    0.34
  -7   1   8    4.76    0.34
   8  -7   1    4.87    0.33
   8  -7   1    4.79    0.33
  -7   1   8    4.55    0.33
   7   1  -8    4.31    0.34
  -8  -7   1    4.92    0.33
  -1   8  -7    4.58    0.33
   7  -1  -8    4.75    0.33
  -7  -1   8    4.55    0.34
  -7  -1   8    4.47    0.33
  -7  -1   8    4.45    0.34
   8  -7  -1    4.87    0.33
   8  -7  -1    4.57    0.35
   8  -7  -1    5.07    0.33
   1  -8  -7    4.06    0.34
  -8   7  -1    4.72    0.34
   1   8   7    4.53    0.34
   1   8   7    4.39    0.34
   7  -1  -8    4.14    0.34
   7  -1  -8    4.47    0.33
   8   7   1    4.20    0.33
   8   0   2    0.05    0.03
   8   0  -2    0.09    0.02
   2  -8   0    0.13    0.02
  -8   0   2    0.06    0.03
   0  -2  -8    0.14    0.03
   2  -8   0    0.07    0.03
  -8   0   2    0.08    0.02
  -8   0  -2    0.04    0.02
   0   2   8    0.14    0.03
   8   0  -2    0.08    0.03
  -8   0   2    0.10    0.02
   2  -8   2   31.05    2.26
   2  -8   2   31.05    2.25
   8  -2   2   29.98    2.26
   8   2  -2   32.04    2.26
  -8   2   2   32.70    2.26
  -8   2   2   32.21    2.25
   8  -2  -2   30.44    2.26
   8  -2  -2   32.58    2.25
   2  -8  -2   32.04    2.26
   8  -2  -2   31.45    2.25
  -8   2  -2   31.92    2.25
  -8   2  -2   31.96    2.25
  -8  -2   2   30.81    2.25
  -8  -2   2   32.57    2.26
  -8  -2   2   33.96    2.25
   2   8   2   34.63    2.25
   2  -2  -8   31.36    2.26
   2  -8  -2   31.02    2.26
  -8   2  -2   32.88    2.26
   2   2   8   31.48    2.26
   8  -4   2   12.06    0.82
  -4   2   8   12.15    0.83
   2  -8   4   11.54    0.82
  -4   2   8   13.05    0.84
   2  -8   4   10.02    0.83
   4   2  -8   11.41    0.82
   4   2  -8   11.86    0.83
   8  -4   2   12.11    0.83
   4  -2  -8   11.62    0.82
   8  -4  -2   11.47    0.84
   8  -4  -2   12.03    0.82
   4  -2  -8   11.89    0.83
  -4  -2   8   12.10    0.83
   8  -4  -2   11.17    0.82
   2   8   4   12.47    0.83
   2   8   4   12.76    0.83
   2  -8  -4   12.88    0.84
   2  -8  -4   10.81    0.85
  -6   2   8    2.66    0.19
  -8   6   2    2.33    0.19
  -8   6   2    2.35    0.18
  -6   2   8    2.41    0.18
   8  -6   2    2.47    0.17
   6   2  -8    2.40    0.17
   6   2  -8    1.98    0.17
   8  -6   2    2.44    0.17
   6   2  -8    2.27    0.18
   8   6   2    2.29    0.18
  -6  -2   8    2.44    0.18
   2  -8  -6    2.25    0.18
  -6  -2   8    2.71    0.19
   8  -6  -2    2.19    0.19
  -6  -2   8    2.41    0.17
   8  -6  -2    2.42    0.17
  -8   6  -2    2.19    0.17
  -8   6  -2    2.40    0.17
   6  -2  -8    2.33    0.18
   6  -2  -8    2.39    0.17
  -8   6  -2    2.17    0.18
   8  -6  -2    2.35    0.17
   2  -8  -6    2.39    0.19
  -8  -6   2    2.31    0.17
   3  -8   1    0.42    0.04
   8   1  -3    0.33    0.06
  -8   1   3    0.43    0.04
  -3  -8  -1    0.33    0.04
  -3  -8  -1    0.32    0.04
  -1   3   8    0.35    0.05
  -3   8   1    0.43    0.05
  -1  -3  -8    0.37    0.05
   8  -1   3    0.45    0.05
   8   1  -3    0.34    0.05
  -8   1   3    0.38    0.05
   3  -8   1    0.38    0.05
  -8   1   3    0.42    0.04
   8   1  -3    0.46    0.04
  -8  -1   3    0.45    0.04
   1   3   8    0.37    0.05
   1  -3  -8    0.32    0.05
   3  -8  -1    0.39    0.05
   8  -1  -3    0.43    0.06
   8  -1  -3    0.43    0.04
   8  -1  -3    0.37    0.04
   8  -1  -3    0.39    0.06
  -8  -1   3    0.42    0.04
   8   1   3    0.44    0.05
  -3   8  -1    0.45    0.04
  -8  -1   3    0.38    0.05
   3   8   1    0.49    0.04
  -3   8  -1    0.46    0.05
   3  -8  -1    0.42    0.04
  -8   3   3    0.03    0.02
   3  -8   3    0.02    0.02
  -3   3   8    0.04    0.03
  -3   3   8    0.02    0.03
   3   3  -8    0.01    0.01
  -8   3   3    0.01    0.03
   3  -8   3    0.02    0.01
   3   3  -8    0.01    0.01
  -3  -8  -3    0.00    0.02
   8  -3   3    0.01    0.03
   8   3  -3    0.02    0.02
  -3   8   3    0.01    0.03
   8   3  -3    0.02    0.02
   8  -3  -3    0.01    0.03
   8  -3  -3    0.01    0.02
  -8  -3   3   -0.01    0.02
  -8  -3   3    0.01    0.01
  -8   3  -3    0.07    0.03
   8  -3  -3    0.02    0.01
  -8   3  -3   -0.01    0.02
   3  -8  -3    0.01    0.03
   3   8   3    0.02    0.02
  -3  -3   8    0.01    0.02
   3  -8  -3    0.00    0.03
  -8  -3   3    0.05    0.02
  -8   3  -3   -0.01    0.01
   3   3   8    0.02    0.03
  -3   8  -3    0.00    0.01
   3  -8  -3    0.02    0.01
   3  -3  -8    0.01    0.03
  -8   5   3   12.38    0.91
  -5   3   8   13.05    0.92
   5   3  -8   12.08    0.91
   5   3  -8   13.80    0.91
   5   3  -8   12.52    0.91
  -8   5   3   13.57    0.92
  -5   3   8   11.78    0.92
   3  -8   5   13.07    0.91
   8  -5   3   13.71    0.92
   8  -5   3   13.77    0.91
   8  -5   3   13.81    0.91
  -3   8   5   13.38    0.92
   8   5  -3   10.85    0.91
   3  -8   5   13.09    0.91
   3  -8   5   13.74    0.92
  -3   8   5   12.35    0.92
  -8   5  -3   13.06    0.91
   8  -5  -3   13.32    0.91
   3  -8  -5   11.85    0.92
   3  -8  -5   11.43    0.92
  -5  -3   8   12.52    0.91
  -8   5  -3   14.24    0.92
  -8   5  -3   13.53    0.91
  -8  -5   3   13.56    0.91
   8  -5  -3   12.06    0.95
   3   8   5   12.44    0.91
   3   8   5   11.45    0.92
   5  -3  -8   12.29    0.92
   5  -3  -8   12.76    0.91
   8   5   3   14.64    0.92
   8  -5  -3   13.06    0.91
   8  -7   3    0.15    0.04
  -3   8   7    0.34    0.06
   8  -7   3    0.27    0.04
  -7   3   8    0.17    0.05
  -3  -8  -7    0.24    0.04
   7   3  -8    0.23    0.04
   7   3  -8    0.25    0.03
  -8   7   3    0.17    0.05
  -8   7   3    0.22    0.03
   8  -7   3    0.21    0.03
   7   3  -8    0.27    0.03
  -7  -3   8    0.25    0.04
   8  -7  -3    0.20    0.05
   7  -3  -8    0.28    0.03
  -8   7  -3    0.23    0.03
   3   8   7    0.26    0.04
   8   7   3    0.15    0.03
  -3   8  -7    0.24    0.03
   7  -3  -8    0.26    0.06
  -7  -3   8    0.35    0.05
  -7  -3   8    0.31    0.03
   3  -8  -7    0.22    0.05
  -8  -7   3    0.22    0.04
  -3  -8   7    0.30    0.03
   7  -3  -8    0.34    0.06
   8   0   4    0.10    0.03
   8   0  -4    0.09    0.03
   8   0  -4    0.14    0.03
   4  -8   0    0.07    0.03
   4  -8   0    0.12    0.02
   8   0  -4    0.11    0.02
  -4   8   0    0.07    0.03
  -4   8   0    0.10    0.02
  -8   0   4    0.10    0.02
   0  -4  -8    0.13    0.03
  -8   0   4    0.13    0.03
  -8   2   4   11.72    0.82
  -8   2   4   11.43    0.83
  -4  -8  -2   11.48    0.82
   4  -8   2   10.77    0.83
   4  -8   2   11.34    0.82
   8  -2   4   10.32    0.83
   8   2  -4   12.02    0.83
   8   2  -4   12.04    0.83
  -4   8   2   11.57    0.83
  -4   8  -2   10.92    0.82
   8  -2  -4   11.58    0.83
   4   8   2   12.58    0.82
   8  -2  -4   11.70    0.82
   2  -4  -8   11.59    0.83
   4  -8  -2   11.59    0.82
   8  -2  -4   11.50    0.82
   8   2   4    9.91    0.82
  -8  -2   4   11.58    0.82
  -8  -2   4   12.02    0.82
  -8  -2   4   11.79    0.83
   4  -8   4   36.79    2.61
  -4   8   4   38.20    2.61
   8  -4   4   38.41    2.61
   4  -8   4   37.67    2.60
   4  -8   4   37.51    2.59
  -4  -8  -4   33.89    2.60
  -8  -4   4   37.29    2.60
   4  -4  -8   36.77    2.61
  -4  -4   8   35.90    2.60
  -8  -4   4   37.14    2.60
  -8  -4   4   39.37    2.60
   4  -8  -4   36.61    2.61
   4  -8  -4   37.93    2.60
   4  -8  -4   35.36    2.61
   8  -4  -4   33.37    2.60
   8  -4  -4   34.98    2.61
   4   8   4   36.65    2.60
   4   8   4   36.10    2.60
   8  -4  -4   35.67    2.61
   8  -4  -4   37.58    2.60
  -8   6   4   88.51    5.91
   8  -6   4   81.42    5.91
   8  -6  -4   83.72    5.91
  -8  -6   4   85.14    5.90
   6  -4  -8   79.80    5.90
   6  -4  -8   84.78    5.89
  -4   8  -6   81.61    5.89
  -8   6  -4   81.89    5.90
   8  -6  -4   78.58    5.91
  -8   6  -4   84.18    5.89
  -8   6  -4   89.16    5.90
   4  -8  -6   83.74    5.92
   4  -8  -6   79.60    5.91
  -6  -4   8   83.13    5.90
  -6  -4   8   83.75    5.89
  -8   1   5    2.19    0.17
  -5   8   1    2.20    0.17
  -1   5   8    2.31    0.18
   8   1  -5    2.58    0.18
   8   1  -5    2.29    0.17
   5  -8   1    2.23    0.17
  -5   8   1    2.17    0.18
  -5  -8  -1    2.27    0.17
   8   1  -5    2.57    0.18
  -1  -5  -8    2.39    0.18
   5  -8   1    2.04    0.18
  -8   1   5    2.38    0.18
   8  -1  -5    2.28    0.18
  -5   8  -1    2.18    0.17
   5  -8  -1    2.24    0.17
   8  -1  -5    2.14    0.17
  -5   8  -1    2.06    0.17
   8  -1  -5    2.62    0.19
   1  -5  -8    2.36    0.18
   1   5   8    2.62    0.18
  -8  -1   5    2.12    0.17
  -8  -1   5    2.29    0.17
   8  -1  -5    2.28    0.17
   5  -8  -1    2.14    0.18
  -8  -1   5    2.34    0.18
  -3   5   8   11.33    0.90
   5  -8   3   13.10    0.89
  -3   5   8   12.50    0.90
   5  -8   3   13.65    0.90
   5  -8   3   13.65    0.89
   3   5  -8   13.77    0.89
  -5  -8  -3   11.89    0.89
  -8   3   5   12.43    0.89
  -5   8   3   13.08    0.90
   8   3  -5   12.23    0.89
  -8   3   5   13.64    0.90
   8  -3   5   13.18    0.91
   8   3  -5   11.08    0.90
  -8  -3   5   13.17    0.89
   3   5   8   11.97    0.90
  -8  -3   5   12.90    0.90
   8  -3  -5   11.37    0.91
   5  -8  -3   12.88    0.89
   5  -8  -3   12.00    0.90
   5   8   3   12.79    0.89
  -8  -3   5   13.45    0.89
   8  -3  -5   12.50    0.90
  -8  -3   5   12.37    0.90
  -3  -5   8   11.66    0.89
   3  -5  -8   11.53    0.90
   8  -3  -5   13.37    0.89
   8   5  -5    0.02    0.02
   8  -5   5    0.05    0.04
  -8   5   5    0.04    0.04
  -8   5   5   -0.03    0.02
   5  -8   5    0.02    0.01
   5  -8   5    0.03    0.02
  -5   5   8   -0.01    0.03
  -5   5   8   -0.01    0.04
  -5   8   5    0.01    0.04
   5   5  -8    0.03    0.02
   5  -8   5    0.02    0.04
   5  -8  -5    0.03    0.02
   8  -5  -5    0.02    0.04
   5   5   8    0.03    0.03
   5  -8  -5    0.03    0.03
  -8   5  -5    0.02    0.02
   5   8   5    0.06    0.03
  -5  -5   8    0.04    0.02
  -5  -5   8    0.12    0.03
   8  -5  -5    0.05    0.04
   5  -8  -5    0.02    0.05
   5  -5  -8    0.02    0.04
   5  -5  -8    0.03    0.02
   5  -5  -8    0.01    0.04
   8  -5  -5    0.00    0.03
  -5   8  -5    0.03    0.02
  -8   5  -5    0.00    0.02
  -8  -5   5    0.07    0.03
  -8  -5   5    0.06    0.03
  -8  -5   5    0.04    0.02
  -8  -5   5    0.03    0.01
  -5   8   7    1.79    0.16
   7   5  -8    1.92    0.15
  -8   7   5    1.77    0.16
  -5   8   7    2.27    0.17
  -7   5   8    1.86    0.16
  -7   5   8    2.28    0.17
  -8   7   5    1.85    0.15
   5   8   7    1.97    0.16
   7  -5  -8    1.87    0.14
   5  -8  -7    1.95    0.14
   7  -5  -8    1.89    0.17
   8  -7  -5    1.72    0.17
   8  -7  -5    1.74    0.15
   7  -5  -8    2.36    0.18
   8  -7  -5    2.24    0.18
  -5   8  -7    1.76    0.14
  -5  -8   7    2.04    0.15
  -8  -7   5    1.81    0.15
  -8   7  -5    1.70    0.14
  -8   7  -5    1.80    0.15
   5  -8  -7    1.83    0.16
   8   7   5    2.13    0.15
  -7  -5   8    2.01    0.15
  -7  -5   8    1.72    0.14
  -7  -5   8    2.04    0.14
  -5  -8   7    1.79    0.14
   0   6   8   69.82    4.93
   6  -8   0   62.66    4.93
   6  -8   0   73.23    4.93
  -6   8   0   65.95    4.93
   8   0  -6   72.17    4.94
  -6   8   0   64.24    4.92
   0   6   8   77.21    4.94
   0  -6  -8   67.56    4.93
   0   6  -8   74.65    4.92
   8   0  -6   72.79    4.93
  -6   8   2    2.38    0.19
  -6   8   2    2.13    0.17
   8   2  -6    2.35    0.17
   6  -8   2    2.29    0.17
   8   2  -6    2.38    0.19
   8   2  -6    2.39    0.18
   8   2  -6    2.47    0.17
   6  -8   2    2.27    0.17
   6  -8   2    2.07    0.19
   2  -6  -8    2.16    0.19
   6  -8  -2    2.35    0.19
   6  -8  -2    2.41    0.17
   8  -2  -6    2.36    0.19
  -6   8  -2    2.22    0.18
   8  -2  -6    2.46    0.17
   2   6   8    2.48    0.18
   6   8   2    2.56    0.17
   8  -2  -6    2.30    0.17
   8  -2  -6    2.31    0.19
   6  -8   4   82.97    5.79
   6  -8   4   84.90    5.78
  -6   8   4   85.21    5.79
  -4   6   8   84.74    5.79
  -4   6   8   82.08    5.79
   8  -4  -6   84.92    5.78
   4   6   8   84.15    5.78
   4  -6  -8   78.08    5.79
   6   8   4   83.81    5.78
  -4  -6   8   84.88    5.78
  -4  -6   8   81.30    5.78
   8  -4  -6   80.24    5.80
  -4   6  -8   79.75    5.78
   6  -8  -4   79.46    5.79
  -6   8  -4   79.53    5.78
   4  -6  -8   76.68    5.79
  -6   8  -6  222.38   15.42
  -6   6  -8  216.46   15.42
   8  -6  -6  225.93   15.43
   6  -6  -8  220.98   15.43
   6  -6  -8  232.96   15.44
   6  -8  -6  218.74   15.43
   6  -8  -6  221.64   15.44
  -8   6  -6  223.13   15.42
   7  -8   1    4.77    0.32
   7  -8   1    4.81    0.32
  -8   1   7    4.66    0.34
   8   1  -7    4.34    0.33
   8   1  -7    4.79    0.32
  -1   7   8    4.17    0.34
  -8   1   7    4.54    0.32
  -8   1   7    4.52    0.34
  -7   8   1    4.68    0.34
  -7   8   1    4.36    0.33
   7  -8   1    4.62    0.34
  -1   7   8    4.64    0.33
  -1  -7  -8    4.15    0.33
   7   8   1    4.73    0.32
  -8  -1   7    4.61    0.32
  -8  -1   7    4.23    0.34
   1  -7  -8    4.22    0.33
   8  -1  -7    4.34    0.34
  -8  -1   7    4.63    0.33
  -1   7  -8    4.46    0.32
   7  -8  -1    4.52    0.34
   8  -1  -7    4.14    0.34
   1   7   8    4.52    0.33
   1   7   8    4.18    0.34
   8  -1  -7    4.68    0.32
  -7   8  -1    4.83    0.34
   8  -1  -7    4.72    0.32
   8   3  -7    0.24    0.04
   8   3  -7    0.29    0.04
   8   3  -7    0.24    0.03
  -8   3   7    0.23    0.05
  -3  -7  -8    0.21    0.04
  -7   8   3    0.22    0.03
   7  -8   3    0.29    0.06
   7  -8   3    0.26    0.03
   7  -8   3    0.27    0.04
  -7   8   3    0.23    0.07
  -3   7   8    0.33    0.06
  -8   3   7    0.27    0.04
  -3   7   8    0.43    0.10
  -3  -7   8    0.22    0.03
   8  -3  -7    0.33    0.04
  -3   7  -8    0.21    0.03
   8  -3  -7    0.24    0.03
   8  -3  -7    0.27    0.05
   7   8   3    0.26    0.03
   3   7   8    0.31    0.05
   7  -8  -3    0.29    0.06
   7  -8  -3    0.32    0.04
   3  -7  -8    0.34    0.06
  -8  -3   7    0.29    0.03
  -8  -3   7    0.29    0.05
   8  -3  -7    0.31    0.05
  -8  -3   7    0.22    0.03
  -8  -3   7    0.24    0.04
  -8   5   7    1.74    0.16
  -8   5   7    1.91    0.15
  -5   7   8    1.95    0.16
  -5   7   8    2.24    0.17
   7  -8   5    1.84    0.14
  -7   8   5    1.72    0.16
   8   5  -7    2.00    0.15
   7  -8   5    1.91    0.14
   7  -8  -5    1.91    0.14
   7   8   5    2.11    0.15
   8  -5  -7    1.85    0.16
   8  -5  -7    1.94    0.15
   8  -5  -7    2.28    0.18
   5  -7  -8    1.90    0.17
   5  -7  -8    1.93    0.14
   5  -7  -8    2.28    0.18
   5   7   8    2.06    0.15
   7  -8  -5    1.96    0.18
  -5  -7   8    1.76    0.14
  -5   7  -8    1.75    0.14
  -7   8  -5    1.73    0.14
  -8  -5   7    1.96    0.15
  -8  -5   7    1.85    0.14
  -8  -5   7    1.95    0.14
  -8   5  -7    1.81    0.14
  -8   5  -7    1.74    0.15
  -5   7  -8    1.78    0.14
   8  -7   7    0.04    0.03
   7  -8   7    0.01    0.04
  -8   7   7    0.05    0.05
   7  -7   8    0.08    0.03
  -7   7   8   -0.02    0.04
  -7   8   7    0.02    0.04
  -7   7   8    0.05    0.04
  -7   7  -8    0.05    0.03
  -7   7  -8    0.00    0.02
  -7  -7   8    0.05    0.02
  -7   8  -7    0.04    0.02
  -7   8  -7    0.02    0.03
   7  -8  -7    0.00    0.05
   7  -8  -7    0.05    0.03
   7  -8  -7    0.03    0.05
  -7  -7   8    0.06    0.04
  -7  -7   8    0.04    0.02
   7  -7  -8    0.03    0.05
   7  -7  -8    0.01    0.03
   7  -7  -8    0.00    0.05
  -7  -8   7    0.05    0.03
  -7  -8   7    0.03    0.02
   7   7   8    0.06    0.04
  -8   7  -7    0.01    0.02
   7   8   7    0.09    0.04
   8  -7  -7   -0.01    0.05
   8  -7  -7    0.05    0.03
   8  -7  -7   -0.01    0.05
  -8  -7   7    0.07    0.03
  -8  -7   7    0.03    0.02
  -8  -7   7    0.07    0.04
   8   7   7    0.04    0.04
  -8   0   8   28.94    1.95
  -8   0   8   27.06    1.95
  -8   8   0   26.62    1.95
   0  -8  -8   25.58    1.95
   0   8   8   29.97    1.96
   0   8   8   29.14    1.96
   8  -8   0   26.09    1.96
   8  -8   0   27.84    1.94
   8  -8   0   27.90    1.95
   8   0  -8   27.15    1.95
   8   0  -8   27.24    1.94
  -8   8   2    0.00    0.03
  -8   2   8   -0.01    0.04
  -8   2   8    0.04    0.02
  -8   2   8    0.03    0.05
  -8   8   2    0.02    0.04
   8   2  -8    0.03    0.02
   8   2  -8    0.02    0.02
   8  -8   2    0.00    0.04
   8  -8   2    0.01    0.02
   8  -8   2    0.00    0.02
   8   2  -8    0.07    0.04
   2  -8  -8    0.04    0.04
  -8  -2   8    0.05    0.02
  -8  -2   8   -0.02    0.03
  -8   8  -2    0.00    0.03
   2   8   8    0.05    0.04
   2   8   8    0.01    0.04
   8  -8  -2    0.01    0.04
   8  -8  -2   -0.01    0.03
  -8   8  -2    0.03    0.03
   8  -2  -8    0.04    0.04
   8  -2  -8    0.00    0.02
   8  -2  -8    0.03    0.03
   8  -2  -8    0.03    0.04
  -8  -2   8    0.04    0.04
   8   8   2    0.02    0.02
   8   8   2   -0.02    0.02
   8  -8   4   28.41    1.90
  -4   8   8   27.97    1.91
  -8   8   4   24.82    1.90
  -8   8   4   28.06    1.91
  -4  -8  -8   25.02    1.90
   8  -8   4   25.93    1.91
   8  -8   4   27.36    1.89
  -4   8   8   26.46    1.91
   4  -8  -8   25.82    1.91
   4  -8  -8   25.79    1.92
  -8  -4   8   27.01    1.90
  -8  -4   8   27.75    1.89
  -8   8  -4   25.43    1.90
   4   8   8   27.12    1.90
  -8  -4   8   29.23    1.90
   8  -8  -4   26.76    1.91
   8  -8  -4   26.76    1.90
   8  -8  -4   25.64    1.92
  -4   8  -8   25.43    1.90
   8  -4  -8   25.91    1.91
   8  -4  -8   27.76    1.90
   8  -4  -8   26.72    1.92
  -8  -4   8   27.90    1.90
  -8   8  -4   27.51    1.90
   8   8   4   27.09    1.90
  -6   8   8    0.03    0.05
   8  -6   8   -0.03    0.03
   8   6  -8    0.03    0.03
   6  -8   8    0.05    0.04
  -8   6   8    0.04    0.05
  -8   6   8    0.00    0.05
  -6   8   8    0.01    0.05
  -6  -8   8    0.01    0.02
  -8   8  -6    0.00    0.02
  -6   8  -8   -0.01    0.02
  -6   8  -8    0.05    0.03
   6  -8  -8    0.02    0.03
   6  -8  -8    0.05    0.05
  -6  -8   8    0.04    0.03
  -8   6  -8   -0.01    0.02
   6   8   8    0.05    0.04
   8  -8  -6    0.07    0.05
   8  -8  -6    0.01    0.05
  -8   8  -6   -0.02    0.03
   8  -6  -8    0.04    0.05
   8  -6  -8    0.04    0.03
  -8  -6   8    0.01    0.03
  -8  -6   8    0.01    0.02
  -8  -6   8    0.05    0.02
  -8  -6   8    0.03    0.04
  -8   6  -8    0.04    0.03
  -8   8  -8  222.95   16.09
   8  -8  -8  226.08   16.11
   8  -8  -8  238.97   16.12
  -8  -8   8  227.31   16.09
  -1   0   9    6.94    0.45
   0  -9  -1    6.19    0.45
   0  -9   1    5.75    0.45
   0   9  -1    6.22    0.45
   0   9   1    6.75    0.45
   1   0   9    6.68    0.45
   9   1   0    6.01    0.45
  -9   1   0    6.26    0.45
  -9   1   0    6.18    0.45
  -9   1   0    6.16    0.45
  -9  -1   0    6.10    0.45
  -9  -1   0    5.99    0.46
   0   9   3    4.38    0.29
   9   3   0    4.04    0.29
  -9  -3   0    4.03    0.29
  -9   3   0    4.27    0.30
  -9   3   0    4.02    0.29
  -3   0   9    4.09    0.30
   0  -9  -3    3.80    0.29
   0  -9  -3    3.82    0.30
   0  -9   3    4.05    0.29
   0  -9   3    3.98    0.28
   9  -3   0    3.82    0.30
   9  -3   0    4.01    0.29
   9  -3   0    4.18    0.29
   3   0  -9    3.73    0.29
   9  -5   0    0.90    0.10
   9  -5   0    0.87    0.07
   9  -5   0    0.79    0.07
   9   5   0    0.91    0.08
   0   9   5    0.91    0.08
   0   9   5    0.68    0.09
   5   0  -9    0.70    0.08
   5   0  -9    0.77    0.07
   0  -9  -5    0.61    0.09
  -9  -5   0    0.96    0.07
  -9   5   0    0.93    0.09
  -9   5   0    0.80    0.07
  -5   0   9    0.77    0.08
  -5   0   9    0.62    0.09
   0  -9  -5    0.67    0.08
   0  -9   5    0.81    0.06
  -9   7   0    0.04    0.03
   9  -7   0    0.18    0.05
   9  -7   0    0.17    0.03
   9  -7   0    0.12    0.03
   7   0  -9    0.19    0.05
   7   0  -9    0.13    0.02
   7   0  -9    0.14    0.03
   0   9   7    0.24    0.08
  -7   0   9    0.12    0.04
  -7   0   9    0.10    0.05
   0  -9  -7    0.16    0.04
   0  -9   7    0.17    0.02
   0   9   7    0.13    0.05
  -9   7   0    0.20    0.05
  -9   0  -1    6.04    0.45
  -9   0   1    6.15    0.45
  -9   0   1    5.66    0.45
  -9   0   1    6.52    0.44
  -1  -9   0    6.43    0.45
  -1   9   0    6.38    0.45
   0   1   9    6.71    0.45
  -9   0  -1    6.35    0.45
   1  -9   0    6.09    0.45
   1  -9   0    6.34    0.44
   1   9   0    6.03    0.44
   9   0  -1    6.06    0.45
   0  -1   9    6.58    0.45
  -9   0  -1    6.19    0.45
   9   0   1    6.01    0.45
   9   2  -1    1.39    0.12
   1  -9   2    1.58    0.11
  -9  -2  -1    1.26    0.12
  -1  -9  -2    1.54    0.12
   9  -2   1    1.29    0.12
  -9   2   1    1.36    0.12
  -9   2   1    1.41    0.12
  -9   2   1    1.52    0.11
   1  -9   2    1.28    0.12
  -1   9   2    1.43    0.12
  -9   2  -1    1.22    0.12
   1  -9  -2    1.71    0.13
  -9   2  -1    1.52    0.11
   1  -9  -2    1.49    0.12
  -9  -2   1    1.41    0.12
   9  -2  -1    1.31    0.13
  -1  -9   2    1.32    0.11
   1   9   2    1.55    0.12
   2   1   9    1.72    0.12
   2  -1  -9    1.60    0.12
  -1   9  -2    1.19    0.11
  -9   2  -1    1.44    0.11
   9  -2  -1    1.46    0.11
   9  -2  -1    1.56    0.11
   9  -4   1    7.23    0.53
   9  -4   1    7.39    0.51
   9  -4   1    7.35    0.51
   1  -9   4    7.01    0.51
   4   1  -9    6.59    0.51
  -4   1   9    7.16    0.51
   1  -9   4    7.23    0.50
   4   1  -9    6.72    0.51
  -1   9   4    7.43    0.51
  -9  -4  -1    7.72    0.51
  -1  -9  -4    6.73    0.53
  -4  -1   9    7.06    0.51
   1   9   4    7.55    0.51
   9  -4  -1    6.91    0.52
   9  -4  -1    6.98    0.51
   1  -9  -4    6.76    0.51
   4  -1  -9    6.82    0.51
  -1  -9   4    6.66    0.51
  -9  -4   1    7.26    0.51
   9  -4  -1    7.34    0.51
   1   9   4    7.29    0.51
   1  -9  -4    7.03    0.52
   9  -6   1    8.54    0.59
   6   1  -9    8.12    0.59
   9  -6   1    7.95    0.61
  -1  -9  -6    7.75    0.60
   9  -6   1    8.47    0.59
  -6   1   9    8.45    0.60
  -6   1   9    8.38    0.61
  -9   6   1    8.55    0.61
   6   1  -9    8.07    0.60
   9   6  -1    7.28    0.59
  -9   6  -1    8.27    0.60
  -6  -1   9    8.61    0.60
   9  -6  -1    8.47    0.59
   9  -6  -1    8.26    0.59
   9   6   1    8.43    0.60
  -9  -6   1    8.93    0.60
   9  -6  -1    8.38    0.61
   6  -1  -9    8.37    0.59
  -6  -1   9    8.51    0.61
   1  -9  -6    8.00    0.60
   1  -9  -6    8.14    0.61
  -9   6  -1    7.80    0.60
   6  -1  -9    8.10    0.60
  -8   1   9    2.06    0.16
  -8   1   9    1.82    0.15
  -1   9   8    1.75    0.15
  -8   1   9    1.72    0.14
   8   1  -9    2.03    0.14
  -1   9   8    2.01    0.16
   8   1  -9    1.80    0.15
  -1  -9  -8    1.70    0.15
   9  -8   1    1.78    0.13
   9  -8   1    1.75    0.14
  -9   8   1    1.50    0.15
  -9   8   1    1.64    0.14
   8   1  -9    1.74    0.13
   9  -8  -1    1.86    0.16
  -8  -1   9    1.88    0.14
  -9  -8   1    1.71    0.14
   1   9   8    2.09    0.16
  -8  -1   9    1.67    0.15
   1  -9  -8    1.66    0.15
  -8  -1   9    2.02    0.16
  -9   8  -1    1.53    0.15
   1   9   8    1.82    0.15
   9  -8  -1    1.78    0.14
   9   8   1    1.77    0.13
   8  -1  -9    1.84    0.14
   8  -1  -9    1.65    0.15
   8  -1  -9    1.86    0.14
  -9   1   2    1.45    0.11
  -9   1   2    1.50    0.11
   2  -9   1    1.54    0.11
  -9   1   2    1.39    0.12
   2  -9   1    1.32    0.12
   9   1  -2    1.56    0.12
  -9  -1  -2    1.20    0.12
   9  -1   2    1.21    0.12
  -1   2   9    1.75    0.12
   1   2   9    1.60    0.12
   2   9   1    1.38    0.11
   2  -9  -1    1.25    0.12
  -1  -2   9    1.63    0.12
  -9  -1   2    1.41    0.12
  -9  -1   2    1.60    0.11
   2  -9  -1    1.57    0.11
  -9   1  -2    1.24    0.12
  -9   1  -2    1.38    0.11
  -9   1  -2    1.51    0.11
   9  -1  -2    1.37    0.12
   9  -1  -2    1.42    0.11
   9  -1  -2    1.50    0.11
   9   1   2    1.24    0.12
   9   3  -2    5.16    0.37
   2  -9   3    5.32    0.37
  -9   3   2    5.02    0.37
  -9   3   2    5.66    0.38
  -3   2   9    5.26    0.37
   3  -2  -9    4.72    0.37
  -9  -3   2    4.99    0.37
  -9   3  -2    5.68    0.37
   2   9   3    4.83    0.37
   9  -3  -2    5.03    0.38
   2   9   3    5.27    0.37
   2  -9  -3    5.10    0.38
  -9   3  -2    5.20    0.37
  -3  -2   9    5.09    0.37
   2  -9  -3    4.64    0.38
  -9   3  -2    5.14    0.37
  -9  -3   2    5.44    0.37
   9  -3  -2    5.07    0.37
   9  -3  -2    5.12    0.37
   3   2   9    4.87    0.37
   9   3   2    5.54    0.38
   2  -9   5    3.24    0.23
   9   5  -2    3.06    0.22
  -5   2   9    2.83    0.23
  -9   5   2    2.87    0.22
  -9   5   2    3.32    0.24
   2  -9   5    3.01    0.22
   9  -5   2    3.13    0.24
   9  -5   2    3.19    0.22
   9   5  -2    2.68    0.22
   9  -5   2    3.21    0.22
   5   2  -9    2.64    0.23
   5   2  -9    3.23    0.22
   9   5   2    3.50    0.23
   5  -2  -9    2.76    0.23
   5  -2  -9    3.08    0.22
  -9   5  -2    3.16    0.24
  -9  -5   2    3.58    0.23
   9  -5  -2    3.08    0.22
   2  -9  -5    2.59    0.24
   9  -5  -2    3.01    0.24
   2   9   5    3.01    0.23
  -9   5  -2    3.58    0.23
  -5  -2   9    2.89    0.23
   2  -9  -5    2.83    0.23
   2   9   5    2.58    0.23
   9  -5  -2    3.23    0.22
  -9   7   2    7.17    0.52
  -7   2   9    6.89    0.53
   7   2  -9    6.78    0.52
   9  -7   2    7.58    0.52
  -7   2   9    7.39    0.53
   2  -9   7    7.69    0.52
   7   2  -9    7.41    0.52
   9  -7   2    7.39    0.54
   9  -7   2    7.62    0.52
  -9   7   2    8.01    0.53
   2  -9  -7    6.70    0.54
  -9  -7   2    8.17    0.52
   7  -2  -9    7.55    0.52
  -7  -2   9    7.31    0.52
   9  -7  -2    6.91    0.53
   9  -7  -2    7.66    0.52
   9   7   2    7.99    0.52
  -9   7  -2    7.75    0.53
  -7  -2   9    7.18    0.52
  -7  -2   9    6.64    0.53
   2  -9  -7    6.57    0.53
   2   9   7    6.75    0.53
   2   9   7    6.91    0.53
  -9   7  -2    7.02    0.52
   7  -2  -9    6.80    0.53
   3  -9   0    3.79    0.30
   3  -9   0    3.70    0.28
  -3  -9   0    3.86    0.28
  -3   9   0    4.02    0.29
   9   0   3    4.03    0.29
  -3  -9   0    3.83    0.28
  -9   0   3    4.05    0.28
   0   3   9    4.08    0.29
  -9   0   3    4.08    0.29
  -9   0   3    3.99    0.28
   9   0  -3    4.05    0.28
   0  -3  -9    3.71    0.29
   9   0  -3    3.87    0.29
   9  -2   3    5.20    0.37
   9   2  -3    4.99    0.37
   9   2  -3    4.62    0.37
  -3  -9  -2    4.49    0.37
  -9   2   3    5.30    0.37
  -3   9   2    5.52    0.37
  -3  -9  -2    4.71    0.36
  -9   2   3    4.83    0.36
   3  -9   2    4.97    0.36
   3  -9   2    4.73    0.39
  -9   2  -3    5.07    0.36
   9  -2  -3    5.25    0.36
   3   9   2    5.20    0.36
   3  -9  -2    4.92    0.37
   3  -9  -2    4.98    0.36
  -3   9  -2    5.80    0.37
  -3   9  -2    5.02    0.36
   2   3   9    4.96    0.37
   9  -2  -3    5.28    0.36
   2  -3  -9    4.63    0.37
  -9  -2   3    5.35    0.37
  -9  -2   3    5.29    0.36
  -9  -2   3    5.31    0.37
   9   2   3    5.37    0.37
   9  -2  -3    5.01    0.37
  -9   2  -3    5.10    0.36
  -3  -9  -4    1.51    0.14
   3  -9   4    1.78    0.13
   3  -9   4    1.73    0.14
   4   3  -9    1.64    0.12
  -4   3   9    1.70    0.14
  -4   3   9    1.44    0.15
   4   3  -9    1.73    0.12
  -3   9   4    1.69    0.14
   9  -4   3    1.70    0.15
   3  -9  -4    1.59    0.15
  -4  -3   9    1.57    0.13
   3  -9  -4    1.70    0.13
  -3   9  -4    1.64    0.12
   4  -3  -9    1.46    0.14
   3  -9  -4    1.72    0.14
   9  -4  -3    1.63    0.15
   9  -4  -3    1.74    0.13
   9  -4  -3    1.76    0.13
   3   9   4    1.67    0.13
   3   9   4    1.64    0.14
  -9  -4   3    1.80    0.12
   4   3   9    1.59    0.13
  -9  -4   3    1.71    0.13
  -9  -4   3    1.72    0.14
  -3  -9  -6    6.68    0.56
   6   3  -9    8.70    0.56
  -9   6   3    8.17    0.57
  -9   6   3    7.62    0.56
   6   3  -9    7.68    0.55
   9  -6   3    8.27    0.56
  -6   3   9    7.76    0.57
   6   3  -9    8.05    0.55
   9  -6   3    8.10    0.57
   9  -6   3    8.08    0.55
   9  -6  -3    7.60    0.57
  -6  -3   9    7.60    0.56
   3  -9  -6    6.86    0.57
   9  -6  -3    8.09    0.56
   3  -9  -6    7.29    0.57
  -9   6  -3    7.78    0.56
   9   6   3    8.27    0.56
   6  -3  -9    7.94    0.56
   6  -3  -9    7.24    0.58
  -9  -6   3    8.09    0.56
  -3  -9  -8    1.80    0.13
   8   3  -9    1.41    0.11
  -9   8   3    1.45    0.12
   8   3  -9    1.32    0.11
   9  -8   3    1.29    0.11
   8   3  -9    1.77    0.13
  -3   9   8    1.59    0.14
   9  -8   3    1.41    0.12
  -8   3   9    1.55    0.14
  -8  -3   9    1.59    0.11
  -3   9  -8    1.38    0.11
   3  -9  -8    1.56    0.19
   8  -3  -9    1.66    0.14
   8  -3  -9    1.56    0.12
  -9   8  -3    1.35    0.12
   9  -8  -3    1.33    0.14
  -8  -3   9    1.74    0.13
  -1  -4  -9    6.59    0.50
  -9   1   4    6.68    0.49
   9   1  -4    7.27    0.50
   9   1  -4    7.30    0.49
   9  -1   4    6.61    0.50
   4  -9   1    6.66    0.50
  -4   9   1    7.06    0.50
  -4  -9  -1    6.33    0.49
  -9   1   4    7.23    0.50
   4  -9   1    6.85    0.49
  -9  -1   4    7.01    0.49
   4  -9  -1    6.51    0.50
   4  -9  -1    6.99    0.49
  -4   9  -1    6.59    0.49
  -9  -1   4    6.71    0.49
   9  -1  -4    7.16    0.49
  -9  -1   4    7.20    0.50
  -4   9  -1    7.17    0.50
   9  -1  -4    6.85    0.51
   9  -1  -4    6.97    0.49
   9  -1  -4    7.07    0.50
   9   1   4    6.99    0.50
   1  -4  -9    6.70    0.50
   4  -9   3    1.74    0.13
   9   3  -4    1.71    0.13
   9   3  -4    1.48    0.14
  -9   3   4    1.73    0.13
  -4  -9  -3    1.54    0.13
  -9   3   4    1.81    0.15
   4  -9   3    1.77    0.14
  -4   9   3    1.69    0.14
   9  -3   4    1.85    0.15
   3  -4  -9    1.60    0.14
   9  -3  -4    1.83    0.15
   4  -9  -3    1.71    0.13
  -4   9  -3    2.06    0.14
  -4   9  -3    1.57    0.13
  -3  -4   9    1.54    0.13
   9  -3  -4    1.67    0.13
   9  -3  -4    1.50    0.15
  -9  -3   4    1.81    0.14
   4   9   3    1.69    0.13
   9   3   4    1.79    0.14
  -9  -3   4    1.80    0.13
   4  -9  -3    1.52    0.15
   9  -3  -4    1.70    0.13
  -9   3  -4    1.72    0.13
   4  -9  -3    1.63    0.14
  -9   3  -4    1.70    0.13
  -9  -3   4    1.74    0.13
   4  -9   5    1.95    0.14
   4  -9   5    1.78    0.12
   9  -5   4    1.84    0.15
   9   5  -4    1.74    0.13
  -9   5   4    1.77    0.13
   9   5  -4    1.49    0.14
  -9   5   4    2.07    0.16
  -4  -9  -5    1.53    0.14
  -4   9   5    2.21    0.18
   4  -9  -5    1.58    0.16
  -9  -5   4    1.73    0.13
  -9  -5   4    1.78    0.12
   4   9   5    1.50    0.14
   4  -9  -5    1.56    0.15
   4   9   5    1.78    0.14
   4  -9  -5    1.73    0.13
  -9   5  -4    1.71    0.13
   5  -4  -9    1.57    0.14
   5  -4  -9    1.71    0.13
   9  -5  -4    1.59    0.16
   9  -5  -4    1.78    0.15
   9  -5  -4    1.73    0.13
  -5  -4   9    1.57    0.14
  -9   5  -4    1.61    0.13
   9  -7   4    1.02    0.13
  -4   9   7    1.40    0.13
  -4   9   7    1.76    0.14
   9  -7   4    1.38    0.11
  -9   7   4    1.09    0.13
  -9   7   4    1.28    0.11
   9  -7   4    1.48    0.11
  -7  -4   9    1.44    0.11
   7  -4  -9    1.35    0.11
  -9  -7   4    1.23    0.11
   7  -4  -9    1.47    0.13
  -4   9  -7    1.33    0.11
   9  -7  -4    1.23    0.14
   4  -9  -7    1.39    0.13
   4  -9  -7    1.50    0.14
  -7  -4   9    1.63    0.12
  -9   7  -4    1.07    0.11
  -9   7  -4    1.32    0.11
   9  -7  -4    1.53    0.14
   9   0  -5    0.76    0.08
  -5   9   0    0.87    0.08
  -5   9   0    0.71    0.07
   0  -5  -9    0.78    0.08
  -9   0   5    0.91    0.08
   0   5   9    0.83    0.08
   5  -9   0    0.74    0.07
   9   0   5    0.88    0.08
  -9   0   5    0.78    0.07
   9   0  -5    0.62    0.09
   9   0  -5    0.86    0.07
  -9   2   5    3.28    0.23
   5  -9   2    3.04    0.22
  -9   2   5    2.92    0.22
   5  -9   2    3.24    0.24
   9   2  -5    2.87    0.23
   9   2  -5    3.34    0.22
   9   2  -5    3.04    0.22
  -5   9   2    3.46    0.23
   2   5  -9    3.28    0.22
   5  -9  -2    3.00    0.24
  -5   9  -2    2.72    0.22
  -5   9  -2    3.55    0.23
   5  -9  -2    2.97    0.22
   2  -5  -9    2.72    0.23
   9   2   5    3.11    0.23
   9  -2  -5    2.96    0.23
   9  -2  -5    3.18    0.22
   9  -2  -5    2.55    0.24
  -9  -2   5    3.38    0.23
  -9  -2   5    2.93    0.22
   2   5   9    2.75    0.23
   5   9   2    3.12    0.22
   9  -2  -5    3.19    0.22
  -9  -2   5    3.27    0.22
   5  -9   4    1.91    0.15
   9  -4   5    2.01    0.15
  -5  -9  -4    1.60    0.14
   5  -9   4    1.75    0.13
  -4   5   9    1.66    0.15
  -4   5   9    1.59    0.15
   4   5  -9    1.91    0.13
  -9  -4   5    1.88    0.14
   5  -9  -4    1.61    0.16
   4  -5  -9    1.47    0.15
  -9  -4   5    1.84    0.13
  -9  -4   5    1.70    0.13
   5  -9  -4    1.88    0.13
   5   9   4    1.69    0.14
   9  -4  -5    1.89    0.13
   9  -4  -5    1.57    0.16
   5  -9  -4    1.70    0.15
  -4  -5   9    1.68    0.14
   9  -4  -5    1.73    0.15
  -5  -9  -6   10.81    0.82
   6   5  -9   12.08    0.81
  -6   5   9   12.67    0.83
  -9   6   5   11.22    0.82
  -9   6   5   12.43    0.86
   9  -6   5   10.47    0.83
   9  -6  -5   11.60    0.84
   9  -6  -5   11.67    0.82
  -9  -6   5   12.63    0.82
  -9   6  -5   11.23    0.82
  -9  -6   5   11.49    0.82
  -6  -5   9   11.88    0.82
   5  -9  -6   11.22    0.83
   5  -9  -6   11.74    0.84
  -9   6  -5   11.17    0.82
   6   5   9   11.59    0.82
   9  -6  -5   11.17    0.82
  -5   9  -6   11.05    0.82
  -9  -6   5   12.15    0.81
   6  -5  -9   11.61    0.82
  -9  -6   5   10.85    0.82
   6  -5  -9   11.22    0.83
  -9   8   5   16.11    1.19
  -5   9   8   18.67    1.19
   9  -8   5   16.25    1.17
   9  -8   5   17.07    1.18
   8   5  -9   17.03    1.18
  -5   9   8   16.57    1.19
  -8   5   9   17.32    1.19
  -8   5   9   18.39    1.19
  -9   8   5   15.31    1.18
  -9   8  -5   14.59    1.17
   9  -8  -5   16.33    1.17
   9  -8  -5   16.48    1.20
  -8  -5   9   17.14    1.18
  -9  -8   5   18.38    1.18
  -5  -9   8   15.43    1.17
   5  -9  -8   17.37    1.20
  -5  -9   8   15.77    1.17
   8  -5  -9   16.59    1.19
   8  -5  -9   16.36    1.17
  -8  -5   9   15.09    1.17
  -8  -5   9   16.82    1.17
  -9   8  -5   15.90    1.18
   5   9   8   17.89    1.18
  -9  -8   5   15.97    1.17
  -5   9  -8   15.26    1.17
   9   8   5   17.88    1.18
   5  -9  -8   16.29    1.19
   5  -9  -8   16.84    1.17
   6  -9   1    8.16    0.59
  -1  -6  -9    7.83    0.59
  -6   9   1    8.37    0.60
  -1   6   9    8.06    0.59
  -1   6   9    8.51    0.60
   9   1  -6    8.62    0.59
   9   1  -6    8.54    0.59
   9   1  -6    7.82    0.60
  -6   9   1    7.77    0.59
   6  -9   1    8.11    0.60
   6  -9  -1    8.19    0.59
   6  -9  -1    8.16    0.60
   1  -6  -9    7.75    0.60
   1   6   9    8.17    0.59
   9  -1  -6    8.64    0.60
   9  -1  -6    8.53    0.59
   9  -1  -6    8.03    0.60
  -6   9  -1    8.43    0.59
  -6   9  -1    7.64    0.59
   9  -1  -6    8.54    0.59
   6  -9   3    7.90    0.56
  -6   9   3    8.64    0.56
  -6   9   3    7.19    0.54
   6  -9   3    8.15    0.54
  -3  -6  -9    6.79    0.55
   9   3  -6    7.32    0.55
   6   9   3    7.71    0.54
   6   9   3    7.27    0.54
   6  -9  -3    7.21    0.56
   6  -9  -3    8.11    0.54
   9  -3  -6    7.76    0.56
   3  -6  -9    6.83    0.55
  -3  -6   9    7.42    0.54
   9  -3  -6    6.58    0.56
   3   6   9    7.48    0.55
   9   5  -6   12.28    0.82
   6  -9   5   11.72    0.81
  -5   6   9   12.16    0.83
  -6   9   5   11.62    0.83
   6  -9   5   11.36    0.81
   6  -9   5   10.34    0.82
   6  -9  -5   10.98    0.82
   9  -5  -6   11.19    0.84
   6  -9  -5   11.57    0.83
  -9   5  -6   11.31    0.82
   9  -5  -6   11.53    0.83
   9  -5  -6   11.28    0.81
   9  -5  -6   11.62    0.82
   5   6   9   11.86    0.82
   6  -9  -5   11.38    0.84
  -6   9  -5   10.77    0.81
   5  -6  -9   10.85    0.83
   5  -6  -9   11.73    0.81
   5  -6  -9   11.62    0.84
  -9   5  -6   11.52    0.81
   6   9   5   12.48    0.82
  -5  -6   9   11.71    0.82
  -6   9   7   31.67    2.24
  -7   6   9   31.98    2.25
   6  -9   7   30.92    2.24
  -7   6   9   33.03    2.25
   6   9   7   31.52    2.24
   7  -6  -9   32.81    2.23
   7   6   9   31.22    2.24
  -7  -6   9   31.77    2.24
  -6   9  -7   30.70    2.23
   9  -7  -6   30.85    2.25
   9  -7  -6   32.17    2.23
  -7  -6   9   32.59    2.23
  -6  -9   7   30.73    2.23
  -9   7  -6   32.38    2.23
  -9   7  -6   28.69    2.25
   7  -6  -9   30.32    2.25
  -7   6  -9   32.42    2.23
  -7  -6   9   32.89    2.23
   6  -9  -7   28.74    2.25
   6  -9  -7   30.52    2.25
   6  -9  -7   32.48    2.23
   9   0  -7    0.16    0.05
   0   7  -9    0.11    0.02
  -7   9   0    0.17    0.04
   0   7   9    0.14    0.04
  -7   9   0    0.14    0.03
  -9   0   7    0.17    0.04
  -9   0   7    0.11    0.03
   7  -9   0    0.14    0.03
   9   0  -7    0.14    0.04
   9   0  -7    0.20    0.03
   0  -7  -9    0.13    0.04
   7  -9   0    0.16    0.05
   0   7   9    0.07    0.05
  -9   2   7    7.24    0.53
  -9   2   7    7.02    0.52
  -9   2   7    7.25    0.53
   9   2  -7    7.76    0.52
   7  -9   2    7.84    0.51
   9   2  -7    7.39    0.51
   9   2  -7    7.09    0.52
   7  -9   2    7.54    0.53
  -7   9   2    7.81    0.53
  -7   9   2    7.03    0.52
  -9  -2   7    7.34    0.52
   7  -9  -2    6.79    0.53
   9  -2  -7    6.88    0.53
   7   9   2    7.35    0.51
   2  -7  -9    6.46    0.53
   9  -2  -7    7.48    0.52
   9  -2  -7    6.31    0.53
  -9  -2   7    6.98    0.53
   7  -9  -2    7.45    0.52
  -7   9  -2    8.04    0.53
   2   7   9    7.04    0.52
  -9  -2   7    7.12    0.52
  -9  -2   7    7.54    0.52
  -4   7   9    1.52    0.13
  -7   9   4    1.07    0.13
  -7   9   4    1.35    0.11
   7  -9   4    1.18    0.10
   7  -9   4    1.33    0.11
   9  -4  -7    1.27    0.11
  -9  -4   7    1.46    0.12
  -4  -7   9    1.52    0.11
  -9  -4   7    1.20    0.11
  -9  -4   7    1.38    0.11
   9  -4  -7    1.47    0.13
   7   9   4    1.61    0.11
   4  -7  -9    1.43    0.13
   7  -9  -4    1.30    0.13
   9  -4  -7    1.19    0.11
   7  -9  -4    1.34    0.12
  -4   7  -9    1.30    0.11
   7  -9  -4    1.44    0.14
   9  -6   7   30.91    2.26
  -9   6   7   30.70    2.25
  -9   6   7   34.96    2.26
   9   6  -7   30.94    2.24
  -6   7   9   32.86    2.26
  -6   7   9   31.03    2.26
  -6  -7   9   30.86    2.25
  -7   9  -6   30.69    2.25
  -9   6  -7   33.03    2.24
  -9   6  -7   30.65    2.25
   7  -9  -6   29.84    2.27
  -6  -7   9   31.99    2.24
  -9  -6   7   32.15    2.25
  -9  -6   7   32.18    2.25
  -9  -6   7   33.99    2.24
   9  -6  -7   32.97    2.25
   9  -6  -7   30.76    2.28
   6   7   9   31.77    2.25
   6  -7  -9   30.30    2.26
   6  -7  -9   32.72    2.25
   6  -7  -9   28.67    2.27
  -6   7  -9   30.01    2.25
  -9  -6   7   32.55    2.25
   7  -9  -6   32.13    2.27
   7  -9  -6   32.60    2.25
   9  -6  -7   31.57    2.26
  -6   7  -9   31.87    2.24
  -8   7   9   20.86    1.41
  -8   7   9   21.02    1.42
  -7   9   8   19.95    1.41
  -9   8   7   20.96    1.41
  -9  -8   7   20.59    1.40
  -8  -7   9   19.42    1.40
  -8  -7   9   19.85    1.40
  -7  -9   8   19.04    1.40
  -7  -9   8   19.46    1.39
   9  -8  -7   19.35    1.42
   9  -8  -7   20.58    1.40
   9  -8  -7   17.98    1.42
  -8  -7   9   20.51    1.39
   9   8   7   19.54    1.40
  -9   8  -7   19.28    1.40
  -9  -8   7   19.73    1.40
  -8   7  -9   19.80    1.39
   7  -9  -8   20.17    1.40
   7  -9  -8   18.55    1.44
   8  -7  -9   18.54    1.43
  -9  -8   7   18.99    1.40
   7   9   8   20.20    1.40
   8   7   9   20.32    1.40
   8  -7  -9   18.88    1.42
   8  -7  -9   20.40    1.40
  -9   1   8    1.97    0.16
  -1  -8  -9    1.72    0.15
   8  -9   1    1.88    0.13
  -1   8   9    1.99    0.16
  -1   8   9    1.75    0.15
   8  -9   1    1.48    0.16
  -8   9   1    1.55    0.15
  -8   9   1    1.83    0.14
  -9   1   8    1.92    0.15
   9   1  -8    1.74    0.15
   9   1  -8    1.73    0.13
  -9   1   8    1.87    0.14
   8  -9   1    1.85    0.14
  -9  -1   8    1.84    0.15
   9  -1  -8    1.74    0.15
   9  -1  -8    1.83    0.14
  -9  -1   8    1.75    0.13
  -9  -1   8    1.99    0.16
   1   8   9    1.80    0.15
  -1   8  -9    1.59    0.13
   9  -1  -8    2.00    0.16
   8  -9  -1    1.54    0.16
   1   8   9    1.89    0.16
   1  -8  -9    1.69    0.15
  -8   9  -1    1.53    0.15
  -9   3   8    1.49    0.11
  -8   9   3    1.49    0.11
   9   3  -8    1.38    0.10
   8  -9   3    1.45    0.11
   9   3  -8    1.33    0.11
   8  -9   3    1.22    0.11
  -9   3   8    1.39    0.13
  -3   8  -9    1.34    0.11
   3  -8  -9    1.59    0.14
  -9  -3   8    1.57    0.12
   9  -3  -8    1.67    0.14
   9  -3  -8    1.14    0.11
   9  -3  -8    1.50    0.11
   8  -9  -3    1.14    0.13
  -9  -3   8    1.52    0.11
   9   5  -8   16.91    1.17
  -5   8   9   17.28    1.18
  -5   8   9   19.09    1.19
  -9   5   8   16.79    1.18
   8  -9   5   16.10    1.17
   8  -9   5   17.28    1.17
  -9   5   8   16.00    1.17
  -8   9   5   15.29    1.18
  -8   9   5   15.32    1.17
   9  -5  -8   16.50    1.19
   5  -8  -9   16.25    1.19
   5   8   9   17.61    1.18
  -8   9  -5   15.09    1.17
   8  -9  -5   15.74    1.19
   8  -9  -5   16.30    1.17
   8  -9  -5   16.83    1.20
   5  -8  -9   17.08    1.20
   9  -5  -8   16.99    1.17
  -5  -8   9   18.28    1.17
  -5  -8   9   15.17    1.17
  -5   8  -9   14.68    1.17
   8   9   5   17.43    1.17
  -9   5  -8   15.40    1.17
  -9   5  -8   15.34    1.17
  -9  -5   8   17.20    1.18
  -9  -5   8   15.29    1.17
  -9  -5   8   16.65    1.17
  -9  -5   8   18.43    1.19
   9  -5  -8   18.17    1.20
  -9   7   8   21.03    1.41
  -7   8   9   19.92    1.41
  -7   8   9   20.29    1.41
  -8   9   7   20.49    1.41
   9  -7  -8   22.68    1.48
  -7  -8   9   20.14    1.39
   9  -7  -8   19.87    1.41
   9  -7  -8   20.23    1.40
   7   8   9   20.60    1.40
   8  -9  -7   19.28    1.42
   8   9   7   20.22    1.40
   9   7   8   19.32    1.40
  -9  -7   8   19.26    1.40
  -9  -7   8   19.43    1.39
  -9  -7   8   20.33    1.39
  -9  -7   8   20.06    1.40
  -9   7  -8   19.48    1.39
  -9   7  -8   19.91    1.40
   7  -8  -9   18.07    1.41
   7  -8  -9   18.20    1.42
  -8  -9   7   19.05    1.39
  -8  -9   7   18.30    1.39
  -7   8  -9   19.57    1.39
   8  -9  -7   20.20    1.40
   8  -9  -7   17.97    1.42
  -7  -8   9   19.49    1.39
  -9   0   9    0.00    0.04
  -9   0   9    0.01    0.03
  -9   0   9   -0.02    0.04
  -9   9   0    0.00    0.04
  -9   9   0    0.04    0.03
   0  -9  -9    0.03    0.05
   0   9   9    0.00    0.04
   0   9   9    0.03    0.04
   9  -9   0   -0.09    0.06
   9  -9   0    0.00    0.02
   9   0  -9    0.08    0.04
   9   0  -9    0.00    0.04
  -9   9   2   10.64    0.78
  -9   2   9   11.25    0.78
  -9   2   9   10.62    0.77
  -9   2   9   11.06    0.79
  -9   9   2   11.20    0.79
   9   2  -9   10.58    0.78
   9   2  -9   10.45    0.77
   9  -9   2   10.64    0.79
   9  -9   2   11.03    0.77
   9  -9   2   11.01    0.77
   9   2  -9   11.34    0.77
   2  -9  -9   10.05    0.79
  -9  -2   9   11.49    0.78
   2   9   9   10.95    0.78
   2   9   9   10.96    0.79
   9  -9  -2   10.56    0.79
   9  -9  -2   11.00    0.77
  -9   9  -2   10.76    0.78
   9  -2  -9   10.79    0.79
   9  -2  -9   11.00    0.77
   9  -2  -9   11.00    0.77
   9  -2  -9   10.89    0.79
  -9  -2   9   11.28    0.77
  -9  -2   9   11.55    0.79
   9   9   2   11.17    0.77
   9  -9   4   -0.01    0.03
  -9   9   4   -0.01    0.05
  -4  -9  -9   -0.02    0.04
   9  -9   4    0.03    0.04
   9  -9   4    0.02    0.02
  -4   9   9   -0.02    0.05
  -9   9  -4    0.04    0.04
  -9  -4   9    0.02    0.04
   4  -9  -9   -0.09    0.05
   4  -9  -9    0.01    0.04
   4   9   9    0.10    0.05
   9  -9  -4   -0.01    0.05
   9  -9  -4    0.03    0.04
   9  -9  -4    0.03    0.05
  -9   9  -4    0.02    0.03
  -4   9  -9   -0.01    0.02
   9  -4  -9    0.00    0.05
   9  -4  -9    0.02    0.03
   9  -4  -9    0.08    0.06
  -9  -4   9   -0.02    0.02
  -9  -4   9    0.02    0.02
  -9  -4   9   -0.02    0.04
  -4  -9   9    0.02    0.03
   9   9   4    0.02    0.03
   9   6  -9    8.47    0.60
  -6   9   9    8.56    0.61
  -9   6   9    8.02    0.61
  -9   6   9    8.94    0.62
  -6   9   9    9.63    0.62
  -9   6  -9    7.73    0.60
  -6  -9   9    7.70    0.59
  -6  -9   9    8.44    0.60
  -9  -6   9    7.56    0.59
  -9  -6   9    8.61    0.59
  -9   6  -9    7.95    0.59
   6   9   9    9.09    0.60
   9  -9  -6    8.11    0.60
   9  -9  -6    8.08    0.63
   9  -6  -9    8.65    0.60
   6  -9  -9    8.27    0.60
  -9  -6   9    8.35    0.60
  -9   8   9    0.06    0.05
  -9   9   8    0.06    0.05
  -8   9   9    0.04    0.05
  -9   8  -9    0.02    0.02
  -8  -9   9    0.07    0.03
  -8  -9   9   -0.02    0.02
  -8   9  -9    0.04    0.02
  -9   9  -8   -0.03    0.02
   8  -9  -9    0.06    0.03
  -9  -8   9    0.01    0.03
  -9  -8   9    0.04    0.02
  -9  -8   9   -0.02    0.04
   8   9   9    0.09    0.05
   9  -9  -8    0.04    0.03
  -9  -8   9    0.07    0.04
   9  -8  -9    0.06    0.04
  -9  -9   8    0.08    0.03
  -9  -9   8    0.02    0.03
  -9  -9   8    0.04    0.04
   9   8   9    0.01    0.05
   9   9   8   -0.01    0.05
 -10   0   0   -0.02    0.03
 -10   0   0   -0.01    0.02
 -10   0   0   -0.01    0.02
   0 -10   0    0.01    0.02
   0   0  10   -0.04    0.03
   0  10   0   -0.01    0.02
  10   0   0    0.04    0.03
  10  -2   0   71.75    5.09
  10   2   0   70.45    5.08
   0 -10  -2   71.20    5.08
   0 -10  -2   69.55    5.08
   0 -10   2   70.62    5.08
   0  10   2   75.02    5.08
   2   0 -10   69.38    5.08
 -10   2   0   75.14    5.08
 -10   2   0   70.76    5.08
 -10   2   0   72.77    5.08
 -10  -2   0   72.52    5.08
  10  -4   0   33.27    2.31
  10  -4   0   34.35    2.32
  10  -4   0   31.50    2.33
 -10  -4   0   31.55    2.32
   0 -10  -4   32.70    2.32
   0 -10  -4   34.48    2.33
   0 -10   4   30.49    2.32
   0 -10   4   32.96    2.31
  -4   0  10   35.55    2.32
   0  10   4   34.91    2.32
   4   0 -10   33.28    2.32
  -6   0  10    1.14    0.10
  10  -6   0    0.68    0.11
  10  -6   0    0.84    0.08
  10  -6   0    0.95    0.08
   6   0 -10    1.10    0.10
   6   0 -10    1.03    0.08
   0 -10  -6    1.07    0.10
 -10   6   0    0.65    0.12
  10  -8   0   68.89    4.87
  10  -8   0   71.24    4.88
   0 -10  -8   65.47    4.89
   8   0 -10   67.35    4.88
   8   0 -10   69.08    4.87
   0  10   8   71.12    4.88
   0  10   8   72.18    4.89
   8   0 -10   69.69    4.87
 -10   8   0   63.94    4.88
  -8   0  10   70.99    4.88
  -8   0  10   73.50    4.89
 -10   8   0   67.61    4.88
   1 -10   1   25.06    1.73
 -10  -1  -1   24.39    1.73
  -1  10   1   24.97    1.73
  10  -1   1   23.90    1.74
  10   1  -1   24.44    1.74
 -10   1   1   25.39    1.73
   1  10  -1   24.61    1.73
  -1 -10  -1   25.48    1.73
  -1 -10  -1   23.76    1.73
  -1   1  10   25.40    1.73
 -10   1   1   25.13    1.74
   1 -10   1   22.95    1.73
  -1  10  -1   24.85    1.73
   1   1  10   24.40    1.73
   1 -10  -1   22.23    1.74
 -10  -1   1   25.04    1.74
   1  -1 -10   23.28    1.73
 -10  -1   1   24.20    1.73
  -1 -10   1   24.10    1.73
  10   1   1   24.28    1.74
 -10   1  -1   24.29    1.73
 -10   1  -1   24.83    1.73
 -10  -1   1   25.29    1.73
  10  -1  -1   24.02    1.74
   1  10   1   25.79    1.73
 -10   1  -1   24.58    1.74
  -1  -1  10   25.33    1.73
  -1 -10  -3   38.27    2.77
   1 -10   3   40.47    2.76
  10  -3   1   38.07    2.77
   1 -10   3   39.24    2.76
  -3   1  10   40.19    2.77
  -1  10   3   41.32    2.76
 -10  -3  -1   41.07    2.76
  10   3  -1   39.05    2.76
 -10   3   1   40.81    2.77
 -10   3   1   38.05    2.76
 -10   3   1   38.61    2.76
   3   1 -10   37.50    2.76
  -1 -10   3   39.59    2.76
  -3  -1  10   39.92    2.76
  10  -3  -1   37.70    2.77
  10  -3  -1   39.95    2.76
  10   3   1   35.60    2.78
 -10   3  -1   39.44    2.76
   1  10   3   41.76    2.76
 -10   3  -1   40.39    2.77
 -10   3  -1   38.02    2.76
   1 -10  -3   37.43    2.77
  10  -3  -1   40.31    2.76
   3  -1 -10   36.61    2.76
   1 -10  -3   38.36    2.77
 -10  -3   1   40.72    2.76
  -1 -10  -5    4.54    0.37
  -1 -10  -5    4.67    0.37
  10  -5   1    5.24    0.36
  -5   1  10    4.98    0.37
   1 -10   5    5.03    0.36
  10   5  -1    5.15    0.36
  -5   1  10    5.26    0.38
   1 -10   5    4.84    0.36
  -1  10   5    5.40    0.37
  -1  10   5    5.16    0.37
   5   1 -10    4.65    0.37
   5   1 -10    4.78    0.36
 -10   5   1    5.63    0.37
  10  -5   1    5.00    0.38
  10  -5   1    5.21    0.36
   5  -1 -10    5.09    0.36
   1  10   5    5.27    0.37
 -10  -5   1    5.31    0.36
 -10   5  -1    4.71    0.36
  10   5   1    5.05    0.37
  10  -5  -1    4.87    0.38
  10  -5  -1    5.20    0.36
  10  -5  -1    5.21    0.36
  -5  -1  10    5.25    0.37
   1  10   5    4.95    0.37
   1 -10  -5    4.71    0.37
   1 -10  -5    4.86    0.38
 -10   5  -1    4.58    0.37
   5  -1 -10    4.56    0.37
 -10   5  -1    5.24    0.37
  -7   1  10    0.70    0.10
  10  -7   1    0.62    0.06
  -1 -10  -7    0.52    0.08
  -1  10   7    0.64    0.09
  -7   1  10    0.53    0.08
  10  -7   1    0.69    0.06
   7   1 -10    0.61    0.08
   7   1 -10    0.65    0.06
 -10   7   1    0.68    0.09
   1 -10   7    0.64    0.06
  10  -7   1    0.68    0.10
  -1  10   7    0.68    0.08
  10  -7  -1    0.66    0.06
   7  -1 -10    0.60    0.09
  10   7   1    0.65    0.07
  -1 -10   7    0.62    0.06
 -10   7  -1    0.68    0.09
   1 -10  -7    0.63    0.08
  -7  -1  10    0.60    0.08
  -7  -1  10    0.64    0.10
  10  -7  -1    0.66    0.06
 -10  -7   1    0.76    0.07
   1  10   7    0.67    0.08
   1  10   7    0.66    0.09
  10  -7  -1    0.69    0.10
   1 -10  -7    0.61    0.08
   7  -1 -10    0.60    0.06
  -1 -10  -9   40.64    3.21
   9   1 -10   47.00    3.20
 -10   9   1   44.42    3.21
   9   1 -10   49.79    3.20
   9   1 -10   43.85    3.21
  -1  10   9   47.27    3.21
  -1  10   9   47.15    3.21
 -10   9   1   42.96    3.20
  10  -9   1   45.76    3.20
  10  -9   1   42.08    3.22
  -9   1  10   45.06    3.21
  -9   1  10   47.09    3.21
  10  -9   1   46.18    3.20
  -9  -1  10   46.00    3.21
   1 -10  -9   42.53    3.21
 -10   9  -1   45.97    3.21
  10  -9  -1   47.45    3.20
  10  -9  -1   43.83    3.22
  10  -9  -1   45.72    3.20
   1  10   9   46.22    3.21
   1  10   9   45.77    3.21
   9  -1 -10   45.30    3.20
  10   9   1   46.68    3.20
   9  -1 -10   41.62    3.23
  -9  -1  10   46.41    3.21
   9  -1 -10   47.43    3.20
 -10   0   2   72.64    5.02
   0  -2 -10   67.47    5.03
 -10   0   2   72.77    5.02
   0  -2  10   71.64    5.02
   0   2  10   74.07    5.02
 -10   0  -2   74.69    5.02
  10   0   2   69.54    5.03
  10   0  -2   68.87    5.03
   2 -10   0   72.00    5.03
   2 -10   0   70.10    5.02
 -10   0   2   71.17    5.02
 -10  -2  -2    0.04    0.03
 -10   2   2    0.03    0.03
 -10   2   2    0.01    0.02
  10  -2   2   -0.02    0.03
 -10   2   2   -0.01    0.02
   2 -10   2    0.02    0.02
  10   2  -2   -0.01    0.03
 -10  -2   2    0.01    0.02
 -10   2  -2    0.00    0.03
   2  -2 -10    0.00    0.04
  10   2   2    0.00    0.03
   2 -10  -2   -0.01    0.03
   2 -10  -2    0.02    0.02
 -10  -2   2    0.02    0.03
  10  -2  -2    0.00    0.04
   2   2  10    0.00    0.03
   2  10   2    0.00    0.03
 -10   2  -2    0.02    0.02
 -10   2  -2    0.00    0.02
  10  -2  -2   -0.01    0.02
  10  -2  -2    0.02    0.02
   2 -10  -2    0.02    0.04
 -10  -2   2    0.01    0.02
   4   2 -10    7.55    0.55
   2 -10   4    7.24    0.55
   2 -10   4    7.65    0.54
  -4   2  10    7.88    0.56
  -4   2  10    7.97    0.57
  10  -4   2    7.42    0.56
  10  -4  -2    7.35    0.55
   2 -10  -4    8.14    0.56
   2  10   4    8.21    0.56
  10  -4  -2    7.68    0.57
  10  -4  -2    7.56    0.55
   4  -2 -10    7.46    0.56
   2  10   4    8.28    0.55
 -10  -4   2    7.87    0.55
   2 -10  -4    7.20    0.56
  -4  -2  10    8.09    0.55
  10   6  -2   10.27    0.73
 -10   6   2   10.76    0.77
  10  -6   2   10.05    0.75
  10  -6   2   10.50    0.73
   6   2 -10   10.27    0.73
  -6   2  10   10.45    0.74
  -6   2  10   11.18    0.75
  10   6  -2   10.68    0.73
  10  -6   2   10.66    0.73
   6   2 -10   10.23    0.74
   2 -10  -6    9.84    0.74
   2 -10  -6   10.69    0.75
 -10  -6   2   10.41    0.74
  10   6   2   10.18    0.74
  -6  -2  10   10.30    0.74
 -10   6  -2    9.77    0.73
  10  -6  -2   10.43    0.73
  10  -6  -2   10.02    0.75
  10  -6  -2   10.12    0.73
 -10   6  -2   10.13    0.73
 -10   6  -2    9.87    0.74
   6  -2 -10   10.54    0.73
  10  -8   2    0.22    0.05
 -10   8   2    0.24    0.04
   8   2 -10    0.24    0.03
  -8   2  10    0.23    0.05
  -8   2  10    0.18    0.06
  10  -8   2    0.21    0.04
 -10   8   2    0.19    0.05
  10  -8   2    0.29    0.03
   8   2 -10    0.27    0.05
  10  -8  -2    0.32    0.04
 -10   8  -2    0.17    0.05
  -8  -2  10    0.21    0.05
 -10   8  -2    0.11    0.04
   8  -2 -10    0.23    0.03
   2  10   8    0.18    0.05
   2  10   8    0.21    0.05
 -10  -8   2    0.24    0.04
  10   8   2    0.24    0.04
   2 -10  -8    0.24    0.06
   8  -2 -10    0.14    0.05
  -8  -2  10    0.21    0.05
  10  -8  -2    0.26    0.04
   2 -10  -8    0.22    0.07
  -1   3  10   40.96    2.79
  10  -1   3   40.68    2.79
 -10   1   3   40.12    2.79
  10   1  -3   40.09    2.79
  10   1  -3   36.98    2.79
   3 -10   1   37.68    2.79
  -3  10   1   40.64    2.79
  -3 -10  -1   36.55    2.78
   3 -10   1   39.24    2.78
  -3 -10  -1   40.08    2.78
 -10   1   3   39.06    2.78
  -1  -3  10   39.71    2.78
  10  -1  -3   39.77    2.79
 -10   1  -3   41.89    2.79
   3 -10  -1   38.03    2.78
  10  -1  -3   40.74    2.78
  -3  10  -1   40.03    2.78
  10  -1  -3   40.26    2.78
   1   3  10   39.41    2.79
 -10  -1   3   38.52    2.78
  10   1   3   38.39    2.79
 -10  -1   3   40.48    2.78
 -10  -1   3   40.33    2.79
   3 -10  -1   36.13    2.79
   3  10   1   40.57    2.78
   1  -3 -10   40.11    2.78
   3 -10   3    6.54    0.47
  -3 -10  -3    6.48    0.47
  -3  10   3    6.87    0.48
   3 -10   3    5.96    0.48
 -10   3   3    6.75    0.48
 -10   3   3    6.18    0.47
  10  -3   3    5.69    0.48
  -3   3  10    7.30    0.48
  10   3  -3    6.58    0.48
 -10  -3   3    6.41    0.47
 -10  -3   3    6.52    0.48
  10   3   3    6.06    0.48
  10  -3  -3    6.61    0.48
 -10  -3   3    6.99    0.47
   3  -3 -10    6.76    0.48
 -10   3  -3    6.41    0.47
  10  -3  -3    6.64    0.47
 -10   3  -3    6.51    0.47
   3 -10  -3    7.36    0.49
  10  -3  -3    6.42    0.47
  -3  -3  10    7.22    0.47
   3   3  10    7.17    0.48
  -3  10  -3    6.25    0.47
   3 -10  -3    6.52    0.47
 -10   3  -3    6.25    0.48
  -3  10  -3    6.34    0.47
   3  10   3    6.96    0.47
   3 -10  -3    6.57    0.48
  -5   3  10   17.25    1.24
   5   3 -10   16.24    1.23
  10   5  -3   16.84    1.23
  -3  10   5   17.67    1.23
  -5   3  10   18.09    1.23
   3 -10   5   16.96    1.23
   3 -10   5   17.23    1.22
 -10   5   3   18.31    1.24
 -10   5   3   17.25    1.23
   5   3 -10   17.50    1.22
  10   5  -3   17.73    1.23
   5   3 -10   17.96    1.22
  -3 -10  -5   16.37    1.23
   5  -3 -10   16.80    1.23
  -5  -3  10   17.45    1.23
   3 -10  -5   16.42    1.24
 -10  -5   3   18.53    1.23
  10  -5  -3   16.61    1.24
   3  10   5   17.45    1.23
  -3  10  -5   16.28    1.22
  10  -5  -3   17.58    1.22
   5  -3 -10   17.95    1.22
   3 -10  -5   16.49    1.24
  10  -5  -3   17.41    1.22
 -10   5  -3   17.21    1.23
  10   5   3   18.32    1.23
   3  10   5   17.58    1.23
 -10   5  -3   17.45    1.22
 -10   7   3   11.30    0.78
 -10   7   3   10.36    0.76
  -7   3  10   10.92    0.77
  -7   3  10   10.23    0.78
   7   3 -10   10.68    0.76
   7   3 -10    9.98    0.77
   3 -10   7   10.33    0.77
   3 -10   7   10.86    0.76
  -3 -10  -7    9.43    0.77
  -3  10   7   10.58    0.78
  10  -7   3   11.47    0.76
  10  -7   3   11.31    0.76
   7   3 -10   11.55    0.76
  -3  10   7   11.10    0.77
  10   7   3   11.61    0.77
  -7  -3  10   10.29    0.77
   7  -3 -10   11.08    0.76
 -10   7  -3   11.72    0.77
 -10   7  -3   10.77    0.76
 -10   7  -3   10.77    0.76
   3 -10  -7    9.08    0.78
   7  -3 -10   10.33    0.77
  10  -7  -3   11.45    0.76
  10  -7  -3   10.77    0.78
  10  -7  -3   11.28    0.76
 -10  -7   3   11.19    0.76
   3  10   7   10.64    0.77
   3  10   7    9.78    0.77
  -7  -3  10   10.20    0.77
   9   3 -10    6.00    0.45
  -3  10   9    5.88    0.46
  -9   3  10    6.43    0.47
  10  -9   3    6.37    0.45
  10  -9   3    6.54    0.44
  -3  10   9    6.57    0.46
   9   3 -10    6.41    0.44
 -10   9   3    6.12    0.46
 -10   9   3    5.53    0.45
   9   3 -10    6.09    0.44
  -9  -3  10    6.39    0.45
  10   9   3    6.14    0.45
   9  -3 -10    5.89    0.46
 -10   9  -3    6.29    0.46
  10  -9  -3    6.28    0.47
  10  -9  -3    6.29    0.45
  10  -9  -3    6.50    0.45
   3 -10  -9    5.61    0.47
  -9  -3  10    6.26    0.45
   3  10   9    6.61    0.46
   3  10   9    6.10    0.46
  -9  -3  10    6.97    0.46
   9  -3 -10    6.35    0.45
  10   9   3    6.28    0.45
  -3  10  -9    5.75    0.44
  -4 -10   0   35.79    2.30
   4 -10   0   30.69    2.30
  10   0   4   29.39    2.30
   4 -10   0   33.27    2.29
 -10   0   4   31.29    2.30
 -10   0   4   32.50    2.29
  -4 -10   0   30.75    2.29
  -4  10   0   32.29    2.30
   0  -4 -10   31.46    2.30
 -10   0   4   32.91    2.30
  10   0  -4   34.08    2.29
  10   0  -4   34.17    2.31
  10   0  -4   32.87    2.30
  10  -2   4    7.29    0.56
  10   2  -4    7.30    0.57
  10   2  -4    7.74    0.55
  -4 -10  -2    7.23    0.54
   4 -10   2    7.27    0.55
  -4  10   2    7.78    0.55
 -10   2   4    7.94    0.55
 -10  -2   4    7.91    0.55
  10  -2  -4    7.42    0.55
  10  -2  -4    7.35    0.54
  -4  10  -2    7.54    0.55
 -10  -2   4    7.95    0.54
   4 -10  -2    7.30    0.55
   4 -10  -2    7.08    0.54
  -4  10  -2    7.31    0.54
 -10   2  -4    7.51    0.54
  10   2   4    7.51    0.55
  10  -2  -4    8.05    0.54
   4  10   2    8.25    0.54
   2  -4 -10    7.52    0.55
  10  -2  -4    7.27    0.56
  10  -4   4   -0.03    0.04
   4 -10   4   -0.03    0.03
   4 -10   4    0.01    0.02
  -4 -10  -4    0.00    0.03
  -4  10   4    0.11    0.04
  10  -4  -4    0.00    0.02
  10  -4  -4    0.01    0.04
 -10  -4   4   -0.02    0.02
   4 -10  -4    0.04    0.04
   4  10   4    0.02    0.03
   4 -10  -4    0.02    0.02
  10  -4  -4   -0.01    0.02
  -4  10  -4    0.02    0.02
  10  -4  -4    0.01    0.04
  -4  -4  10    0.01    0.03
 -10  -4   4    0.02    0.02
   4  10   4    0.01    0.04
 -10  -4   4    0.00    0.03
   4  -4 -10    0.05    0.04
   4 -10  -4    0.04    0.05
 -10   6   4   44.76    3.04
 -10   6   4   40.76    3.03
  10  -6   4   43.70    3.04
  -4 -10  -6   37.94    3.03
  10   6  -4   40.14    3.02
   4 -10  -6   41.92    3.04
  10   6   4   42.24    3.03
  10  -6  -4   42.31    3.04
  10  -6  -4   43.57    3.02
  10  -6  -4   44.46    3.03
 -10   6  -4   48.71    3.03
 -10   6  -4   44.15    3.02
 -10   6  -4   42.96    3.03
 -10  -6   4   45.01    3.03
   4 -10  -6   39.10    3.04
   6  -4 -10   39.78    3.03
   6  -4 -10   44.74    3.02
   4 -10  -6   43.93    3.02
  -6  -4  10   43.01    3.03
 -10   8   4   27.35    2.03
  10  -8   4   30.91    2.03
  10  -8   4   29.06    2.05
  -4  10   8   28.43    2.04
  -4  10   8   29.63    2.04
 -10   8   4   30.85    2.04
  10  -8   4   30.17    2.02
   4 -10   8   25.76    2.03
  10  -8  -4   26.75    2.03
  10  -8  -4   29.06    2.03
  -8  -4  10   29.48    2.04
   8  -4 -10   29.99    2.03
   8  -4 -10   26.17    2.05
 -10  -8   4   29.61    2.03
  -4 -10   8   29.68    2.02
  10   8   4   29.74    2.03
  -8  -4  10   28.83    2.03
  -8  -4  10   29.55    2.02
 -10   8  -4   28.89    2.03
 -10   8  -4   27.86    2.03
  -4  10  -8   27.47    2.02
  10  -8  -4   27.12    2.04
   8  -4 -10   27.32    2.04
   4  10   8   28.64    2.04
   4  10   8   29.91    2.03
   4 -10  -8   26.35    2.04
   4 -10  -8   27.63    2.05
 -10   1   5    4.95    0.35
 -10   1   5    4.89    0.35
  10   1  -5    4.51    0.37
  10   1  -5    5.05    0.36
  -5 -10  -1    4.58    0.35
   5 -10   1    4.57    0.37
  -5  10   1    5.00    0.37
  10   1  -5    5.19    0.35
 -10   1   5    5.50    0.37
  -1   5  10    4.69    0.37
  -5  10   1    4.57    0.35
   5 -10  -1    4.77    0.37
   1   5  10    5.55    0.39
  10  -1  -5    5.07    0.37
   1  -5 -10    4.53    0.36
  10  -1  -5    4.51    0.37
  10  -1  -5    4.92    0.35
  -5  10  -1    4.51    0.35
 -10  -1   5    5.24    0.36
 -10  -1   5    4.99    0.35
  10   1   5    5.14    0.36
  -5  10  -1    5.10    0.36
  10  -1  -5    5.17    0.36
   3   5 -10   17.51    1.21
   3   5 -10   17.82    1.21
  10   3  -5   17.66    1.22
  -3   5  10   17.51    1.23
   5 -10   3   17.31    1.23
  10   3  -5   15.84    1.23
  10  -3   5   17.00    1.23
   5 -10   3   17.60    1.22
 -10   3   5   18.78    1.23
 -10   3   5   17.28    1.22
  -5 -10  -3   16.52    1.22
  -5  10   3   17.98    1.23
   5  10   3   17.69    1.22
   5  10   3   15.76    1.22
  10  -3  -5   17.07    1.24
  10  -3  -5   17.91    1.22
 -10  -3   5   17.82    1.22
 -10  -3   5   17.02    1.22
   5 -10  -3   17.66    1.22
   5 -10  -3   16.20    1.23
 -10   3  -5   17.17    1.22
   3  -5 -10   15.70    1.23
  10   3   5   17.26    1.22
   3   5  10   17.77    1.22
  -5  10  -3   16.36    1.22
  10  -3  -5   16.77    1.24
  -3  -5  10   17.51    1.22
 -10  -3   5   17.77    1.22
  10  -3  -5   17.39    1.22
  -5   5  10   40.87    2.82
  10   5  -5   39.97    2.82
   5   5 -10   42.83    2.81
   5 -10   5   41.08    2.81
   5 -10   5   41.50    2.81
 -10   5   5   37.76    2.83
  -5  10   5   41.17    2.82
  10  -5   5   40.13    2.83
  -5   5  10   38.54    2.83
   5 -10   5   40.57    2.83
   5  10   5   40.53    2.82
   5  10   5   37.52    2.82
 -10  -5   5   40.06    2.81
 -10  -5   5   41.57    2.82
  10   5   5   40.32    2.82
  10  -5  -5   39.44    2.81
   5  -5 -10   40.36    2.81
  10  -5  -5   41.19    2.81
  10  -5  -5   37.20    2.83
   5 -10  -5   39.32    2.83
   5 -10  -5   41.01    2.81
 -10   5  -5   40.89    2.81
   5  -5 -10   38.14    2.83
  -5  -5  10   39.87    2.82
   5   5  10   37.76    2.82
 -10   5  -5   39.72    2.82
  10  -5  -5   38.92    2.83
   5 -10   7   20.26    1.51
  -7   5  10   22.23    1.51
  -7   5  10   21.51    1.51
  -5 -10  -7   20.13    1.50
  -5  10   7   21.62    1.51
 -10   7   5   22.95    1.51
   5 -10   7   22.21    1.50
   7   5 -10   22.86    1.49
   5 -10   7   22.29    1.49
  10  -7   5   21.23    1.51
 -10   7   5   20.29    1.50
   5 -10  -7   19.33    1.52
 -10  -7   5   20.76    1.50
  10  -7  -5   21.02    1.51
  10  -7  -5   21.96    1.50
   5 -10  -7   22.05    1.50
   5 -10  -7   20.05    1.51
 -10   7  -5   21.71    1.50
  -5  10  -7   20.28    1.50
 -10  -7   5   21.77    1.50
   7  -5 -10   22.36    1.50
   7  -5 -10   19.25    1.52
   7  -5 -10   19.99    1.51
   5  10   7   21.56    1.50
   5  10   7   20.26    1.50
  -7  -5  10   20.95    1.50
   7   5  10   20.55    1.50
  -9   5  10   25.19    1.76
  -9   5  10   25.04    1.75
  10  -9   5   25.91    1.74
  -5  10   9   23.50    1.75
   9   5 -10   25.09    1.74
   9   5 -10   24.11    1.74
 -10   9   5   25.73    1.75
 -10   9   5   22.55    1.74
  -5  10   9   24.58    1.76
  10  -9   5   25.93    1.74
   9  -5 -10   23.43    1.75
   9  -5 -10   25.26    1.74
   5  10   9   25.39    1.74
  10   9   5   24.40    1.74
   5 -10  -9   25.11    1.74
  10  -9  -5   25.00    1.74
  10  -9  -5   21.45    1.76
  -9  -5  10   24.74    1.74
  -9  -5  10   25.11    1.74
  -9  -5  10   24.90    1.75
  -5 -10   9   24.32    1.73
  -6 -10   0    0.98    0.08
  10   0  -6    1.27    0.11
  10   0  -6    0.91    0.09
  -6  10   0    0.88    0.08
   0  -6 -10    0.96    0.10
   0   6  10    1.10    0.10
   6 -10   0    0.64    0.11
  10   0  -6    0.92    0.10
  10   2  -6   10.37    0.72
  -6  10   2    9.93    0.73
  10   2  -6   10.51    0.74
   6 -10   2    9.59    0.74
   6 -10   2   10.58    0.73
  10   2  -6   10.40    0.73
  -6 -10  -2    9.99    0.73
  10   2  -6   10.76    0.73
  -6  10   2   10.23    0.74
   6 -10  -2    9.88    0.74
  10  -2  -6   10.37    0.73
  -6  10  -2   10.37    0.73
  10  -2  -6   10.46    0.73
  10  -2  -6   10.52    0.75
   2   6  10   10.53    0.73
  -6  10  -2    9.59    0.73
  10  -2  -6   10.11    0.74
   6 -10  -2   10.61    0.73
   2  -6 -10    9.92    0.74
  -4   6  10   43.43    3.04
  -4   6  10   41.21    3.05
  -6  10   4   45.85    3.04
   4   6 -10   45.31    3.03
   6 -10   4   42.18    3.05
   6 -10   4   43.86    3.03
   6 -10   4   44.71    3.03
   6 -10  -4   44.77    3.03
   6 -10  -4   39.68    3.05
   6  10   4   42.60    3.03
   4  -6 -10   39.60    3.04
  10  -4  -6   43.49    3.03
  10  -4  -6   42.20    3.05
   6 -10  -4   42.59    3.06
   4   6  10   42.42    3.04
  10  -4  -6   43.25    3.03
  10  -4  -6   40.61    3.06
  -4  -6  10   41.73    3.03
  -6  10  -4   47.67    3.04
  -6   6  10   -0.02    0.05
  10   6  -6    0.02    0.03
  -6   6  10   -0.04    0.05
  10  -6  -6   -0.02    0.03
   6  -6 -10    0.01    0.03
   6   6  10    0.03    0.04
  10  -6  -6    0.02    0.03
  10  -6  -6    0.03    0.05
  -6  10  -6   -0.02    0.03
  10  -6  -6   -0.01    0.04
   6 -10  -6    0.01    0.04
   6 -10  -6    0.02    0.03
 -10   6  -6    0.02    0.03
   6  -6 -10   -0.02    0.05
   6 -10  -6    0.19    0.06
 -10   6  -6    0.04    0.02
  -6  -6  10    0.03    0.04
  -8   6 -10  148.71   10.60
  10  -8  -6  147.30   10.62
   8  -6 -10  154.88   10.62
  -8  -6  10  157.93   10.60
  -8  -6  10  147.19   10.60
 -10   8  -6  149.90   10.60
  10  -8  -6  143.20   10.63
  -8  -6  10  159.06   10.60
   6 -10  -8  149.21   10.63
  -6 -10   8  147.26   10.60
  -6 -10   8  151.13   10.60
   1   7 -10    0.61    0.06
  10   1  -7    0.54    0.08
  -1   7  10    0.63    0.09
   7 -10   1    0.54    0.08
  10   1  -7    0.61    0.08
  -1   7  10    0.62    0.10
 -10   1   7    0.62    0.06
  10  -1   7    0.62    0.08
  -1  -7 -10    0.57    0.08
  -7  10   1    0.61    0.06
 -10   1   7    0.76    0.09
   7 -10   1    0.70    0.06
  -7  10   1    0.63    0.08
  10  -1  -7    0.65    0.06
  10  -1  -7    0.64    0.10
   1  -7 -10    0.56    0.09
   7 -10  -1    0.76    0.09
  -7  10  -1    0.63    0.06
   1   7  10    0.71    0.08
  -1   7 -10    0.60    0.06
  10  -1  -7    0.56    0.08
  10  -1  -7    0.61    0.06
 -10  -1   7    0.65    0.08
 -10  -1   7    0.64    0.06
 -10  -1   7    0.62    0.06
 -10  -1   7    0.55    0.09
  -7  10  -1    0.69    0.08
   7 -10   3   11.04    0.78
  -7  10   3   11.15    0.79
  -3   7  10   10.75    0.79
  10  -3   7   10.24    0.79
 -10   3   7   11.53    0.79
  10   3  -7   10.74    0.77
  10   3  -7   11.88    0.78
 -10   3   7   10.50    0.78
   7 -10   3   11.63    0.78
  10   3  -7    9.96    0.79
  -7  10  -3   12.11    0.79
  10  -3  -7   11.22    0.78
   3  -7 -10    9.81    0.79
   7 -10  -3   11.16    0.78
  10  -3  -7   10.63    0.79
   7  10   3   10.73    0.78
   7 -10  -3   12.30    0.82
 -10  -3   7   10.95    0.79
 -10  -3   7   10.86    0.78
 -10  -3   7   11.09    0.79
  10  -3  -7   10.89    0.78
   3   7  10   10.35    0.78
   7 -10   5   21.83    1.53
   7 -10   5   22.36    1.51
  10   5  -7   21.23    1.51
   7 -10   5   22.75    1.51
  -7  10   5   23.33    1.52
  10  -5   7   21.04    1.53
 -10   5   7   20.63    1.51
  -5   7  10   20.73    1.52
 -10   5   7   23.64    1.53
  -5   7  10   21.54    1.53
  -5   7 -10   20.17    1.51
   5  -7 -10   21.94    1.51
 -10   5  -7   19.55    1.51
  -5  -7  10   21.50    1.51
 -10   5  -7   21.20    1.51
   7  10   5   22.15    1.51
  10  -5  -7   20.21    1.53
   5   7  10   21.14    1.52
  10  -5  -7   22.50    1.51
  10  -5  -7   21.10    1.51
 -10  -5   7   21.92    1.51
  10  -5  -7   20.36    1.53
 -10  -5   7   21.61    1.52
 -10  -5   7   20.58    1.51
   5  -7 -10   20.06    1.54
 -10  -5   7   20.91    1.52
   7 -10  -5   21.23    1.53
   7 -10  -5   22.41    1.51
   7 -10  -5   20.55    1.53
 -10   7   7    8.00    0.60
  -7  10   7    8.38    0.61
  -7   7  10    9.59    0.62
 -10   7   7    8.59    0.61
  -7   7  10    8.64    0.61
  10  -7  -7    8.47    0.60
 -10   7  -7    7.85    0.60
  -7   7 -10    8.22    0.59
   7  10   7    8.78    0.60
   7 -10  -7    8.34    0.60
 -10   7  -7    7.61    0.60
 -10  -7   7    8.42    0.59
 -10  -7   7    9.46    0.60
   7 -10  -7    9.15    0.64
   7   7  10    8.76    0.61
  -7  -7  10    8.45    0.60
  -7  -7  10    7.65    0.59
  10  -7  -7    7.97    0.62
   7  -7 -10    7.91    0.62
   7  -7 -10    8.34    0.60
 -10  -7   7    7.71    0.60
 -10   9   7   20.62    1.47
  -9   7  10   21.23    1.47
  -7  10   9   19.98    1.47
  -9   7  10   23.28    1.48
  -9  -7  10   18.62    1.45
  10   9   7   20.74    1.46
   7  10   9   21.77    1.46
   9  -7 -10   20.85    1.46
   7 -10  -9   20.82    1.45
  -7 -10   9   20.84    1.45
 -10  -9   7   20.14    1.45
 -10  -9   7   18.30    1.45
 -10  -9   7   23.71    1.46
 -10   9  -7   18.33    1.45
  -7 -10   9   19.24    1.45
   9   7  10   21.06    1.46
  -9  -7  10   20.99    1.46
  -9   7 -10   19.36    1.45
  10  -9  -7   21.23    1.46
   8 -10   0   64.38    4.79
   8 -10   0   69.42    4.77
  -8  10   0   66.82    4.78
 -10   0   8   73.66    4.78
 -10   0   8   67.31    4.77
   0   8 -10   63.20    4.77
  10   0  -8   67.75    4.79
  10   0  -8   67.17    4.78
  10   0  -8   69.94    4.77
   0   8  10   68.99    4.78
   0   8  10   71.84    4.78
 -10   0   8   71.13    4.78
   0  -8 -10   62.76    4.78
  -8  10   0   64.53    4.77
  -8  10   2    0.19    0.05
  -8  10   2    0.21    0.04
 -10   2   8    0.28    0.04
 -10   2   8    0.15    0.05
  10   2  -8    0.31    0.05
   8 -10   2    0.17    0.05
 -10   2   8    0.18    0.05
   8 -10   2    0.26    0.03
  10   2  -8    0.27    0.04
   8 -10   2    0.26    0.04
  10  -2  -8    0.19    0.03
   8 -10  -2    0.27    0.06
 -10  -2   8    0.21    0.05
  10  -2  -8    0.14    0.04
  10  -2  -8    0.12    0.05
 -10  -2   8    0.25    0.05
 -10  -2   8    0.27    0.04
 -10  -2   8    0.27    0.03
  -8  10  -2    0.28    0.05
   2   8  10    0.31    0.06
   8  10   2    0.37    0.04
   2  -8 -10    0.21    0.06
   8 -10  -2    0.14    0.04
   8 -10   4   29.16    2.02
  -4   8  10   29.30    2.03
   8 -10   4   30.77    2.02
  -4   8  10   27.84    2.03
  -8  10   4   29.16    2.03
   8 -10   4   28.72    2.04
  10  -4   8   26.41    2.03
  -8  10   4   27.23    2.02
   8 -10  -4   28.13    2.04
  10  -4  -8   29.05    2.03
  10  -4  -8   26.49    2.04
 -10  -4   8   30.29    2.03
   8 -10  -4   30.10    2.02
  -4   8 -10   26.61    2.02
   4  -8 -10   26.69    2.03
  10  -4  -8   28.90    2.02
  -8  10  -4   31.91    2.03
   4   8  10   28.48    2.02
  10  -4  -8   29.97    2.02
   8 -10  -4   27.91    2.04
 -10  -4   8   29.34    2.02
 -10  -4   8   27.36    2.02
   8  10   4   29.69    2.02
 -10  -4   8   29.60    2.02
  -4  -8  10   28.43    2.02
 -10   6   8  146.50   10.46
  10   6  -8  149.81   10.46
 -10   6  -8  151.26   10.46
 -10   6  -8  146.13   10.46
 -10  -6   8  151.71   10.46
 -10  -6   8  155.79   10.46
  -6   8 -10  147.61   10.46
  10  -6  -8  130.85   10.51
  -6  -8  10  152.97   10.46
   6  -8 -10  147.41   10.49
  -6  -8  10  155.54   10.46
 -10   8   8    0.00    0.05
  -8   8  10    0.03    0.06
  -8   8  10    0.02    0.05
  -8  10   8    0.02    0.05
  -8 -10   8    0.00    0.03
  -8   8 -10   -0.02    0.02
 -10  -8   8    0.08    0.02
  -8 -10   8    0.04    0.03
 -10   8  -8    0.04    0.03
   8  -8 -10   -0.01    0.03
  -8  -8  10    0.01    0.02
   8   8  10    0.07    0.05
  -8  -8  10    0.07    0.04
 -10  -8   8    0.05    0.03
   8  10   8    0.03    0.05
  -8  -8  10    0.05    0.03
  10   8   8    0.04    0.05
   8 -10  -8    0.02    0.03
 -10  -8   8    0.02    0.03
  -1   9  10   44.87    3.17
  -1   9  10   45.24    3.17
  10   1  -9   43.32    3.16
  -1  -9 -10   41.00    3.17
 -10   1   9   44.21    3.16
 -10   1   9   44.58    3.17
 -10   1   9   47.14    3.17
  -9  10   1   42.76    3.16
  -9  10   1   43.95    3.17
  10   1  -9   46.24    3.16
   9 -10   1   47.26    3.16
   9 -10  -1   43.44    3.18
   9 -10  -1   45.55    3.16
  10  -1  -9   42.48    3.17
   1  -9 -10   41.14    3.17
  -1   9 -10   42.85    3.15
  -9  10  -1   42.48    3.16
 -10  -1   9   47.23    3.17
  10  -1  -9   44.31    3.17
  10  -1  -9   47.27    3.16
  10  -1  -9   47.66    3.16
   1   9  10   46.29    3.16
   1   9  10   45.21    3.17
   9 -10  -1   47.33    3.16
 -10  -1   9   44.55    3.16
  -9  10  -1   45.12    3.17
 -10  -1   9   46.02    3.17
  -3   9  10    6.17    0.47
 -10   3   9    6.36    0.47
  -9  10   3    6.24    0.47
  -9  10   3    5.72    0.46
   9 -10   3    6.48    0.45
   9 -10   3    6.56    0.45
  -3   9  10    6.77    0.48
  10   3  -9    6.31    0.46
 -10   3   9    6.27    0.46
  10   3  -9    7.04    0.46
  10   3  -9    6.30    0.45
   9  10   3    6.33    0.45
  10  -3  -9    6.22    0.45
 -10  -3   9    6.38    0.46
 -10  -3   9    6.44    0.45
 -10  -3   9    6.71    0.47
   9  10   3    6.21    0.45
  -9  10  -3    6.20    0.46
  10  -3  -9    6.08    0.47
  -3   9 -10    5.76    0.45
  10  -3  -9    6.53    0.45
   3   9  10    6.32    0.46
 -10   5   9   25.14    1.72
 -10   5   9   22.84    1.71
  10   5  -9   23.51    1.71
   9 -10   5   25.44    1.71
   9 -10   5   25.51    1.71
  -5   9  10   22.92    1.73
  -9  10   5   25.31    1.72
  -5   9  10   24.43    1.72
  -5  -9  10   24.37    1.71
   9  10   5   24.74    1.71
  -5  -9  10   23.90    1.71
   9 -10  -5   22.17    1.73
 -10  -5   9   24.52    1.71
 -10  -5   9   23.34    1.71
 -10  -5   9   25.30    1.71
 -10  -5   9   25.09    1.72
 -10   5  -9   23.33    1.71
  10  -5  -9   23.37    1.73
  10  -5  -9   24.60    1.71
   5  -9 -10   23.19    1.71
   9 -10  -5   24.39    1.71
   5   9  10   25.04    1.72
  -9  10   7   20.14    1.46
 -10   7   9   20.06    1.46
  -7   9  10   20.32    1.46
  -7   9  10   23.07    1.47
  10   7  -9   20.17    1.45
   9  10   7   22.11    1.45
  10  -7  -9   20.71    1.45
   9 -10  -7   20.55    1.45
   7   9  10   22.15    1.45
   7  -9 -10   21.02    1.45
 -10  -7   9   20.91    1.45
 -10  -7   9   18.54    1.45
 -10  -7   9   21.15    1.44
 -10   7  -9   19.40    1.44
  -7  -9  10   20.50    1.45
  -7  -9  10   19.03    1.44
  -7   9 -10   18.35    1.44
 -10   9   9    2.47    0.20
  -9  10   9    2.45    0.20
  -9   9  10    2.46    0.20
  -9  -9  10    2.34    0.17
  -9   9 -10    2.39    0.17
 -10  -9   9    2.23    0.18
  -9  -9  10    2.16    0.18
   9 -10  -9    2.30    0.17
 -10   9  -9    2.33    0.17
  -9  -9  10    2.20    0.17
   9  -9 -10    2.32    0.17
 -10  -9   9    2.07    0.17
  -9 -10   9    2.15    0.17
  -9 -10   9    2.21    0.17
   9   9  10    2.25    0.19
   9  10   9    2.31    0.18
  10  -9  -9    2.26    0.18
 -10  -9   9    2.34    0.17
 -10  -9   9    2.07    0.18
  10   9   9    2.31    0.18
 -10   0  10   86.54    6.14
 -10   0  10   85.83    6.13
 -10   0  10   85.10    6.14
 -10  10   0   88.34    6.14
   0  10  10   86.55    6.14
   0  10  10   85.35    6.14
  10 -10   0   89.38    6.13
  10 -10   0   90.99    6.13
  10   0 -10   83.28    6.14
  10   0 -10   89.77    6.13
  10   0 -10   86.66    6.14
  10   2 -10    0.01    0.05
  10   2 -10    0.05    0.03
  10   2 -10    0.05    0.02
 -10   2  10    0.04    0.05
 -10   2  10    0.02    0.03
 -10   2  10    0.02    0.05
  10 -10   2    0.01    0.02
  10 -10   2    0.01    0.03
 -10  10   2    0.05    0.05
   2  10  10    0.04    0.05
   2  10  10    0.01    0.05
  10 -10  -2    0.02    0.03
  10 -10  -2    0.03    0.03
 -10  10  -2   -0.01    0.05
  10  -2 -10    0.03    0.06
  10  -2 -10   -0.01    0.03
  10  -2 -10    0.00    0.03
 -10  -2  10    0.02    0.04
 -10  -2  10    0.03    0.02
 -10  -2  10    0.04    0.05
  10  10   2    0.02    0.02
  10  10   2    0.02    0.03
 -10  10   4   12.69    0.89
  -4  10  10   10.82    0.89
  10 -10   4   12.99    0.87
  -4  10  10   11.56    0.88
  10 -10   4   12.74    0.87
 -10  -4  10   11.13    0.88
   4  10  10   12.27    0.88
 -10  10  -4   13.71    0.88
 -10  -4  10   12.16    0.87
  10  -4 -10   11.52    0.89
  10  -4 -10   13.06    0.87
  10  -4 -10   12.38    0.87
 -10  -4  10   11.98    0.88
  10  10   4   13.46    0.87
  10   6 -10    0.04    0.04
  -6  10  10   -0.01    0.05
 -10   6  10    0.02    0.05
 -10   6  10    0.00    0.05
  -6  10  10   -0.01    0.05
  -6 -10  10    0.05    0.02
   6 -10 -10    0.03    0.03
 -10   6 -10   -0.02    0.02
  -6 -10  10    0.01    0.04
   6  10  10    0.11    0.05
  10 -10  -6    0.08    0.04
 -10  -6  10    0.04    0.04
 -10  -6  10    0.03    0.03
  10  -6 -10    0.00    0.05
  10  -6 -10    0.05    0.04
 -10  -6  10    0.06    0.02
 -10  -6  10    0.00    0.04
 -10   8  10   96.94    6.48
 -10  10   8   92.06    6.48
  -8  10  10   91.61    6.48
 -10  -8  10   99.20    6.47
  -8 -10  10   88.50    6.46
 -10  -8  10   85.35    6.46
  -8 -10  10   87.58    6.46
   8 -10 -10   94.09    6.46
 -10   8 -10   90.54    6.46
 -10  -8  10   94.84    6.46
   8  10  10   94.06    6.47
  10 -10  -8   93.50    6.46
  10  -8 -10   94.16    6.46
 -10 -10   8   88.98    6.46
 -10 -10   8   83.86    6.46
 -10 -10   8   95.32    6.46
  10   8  10   90.83    6.47
 -10  -8  10   91.25    6.47
  10  10   8   92.14    6.47
 -10  10  10    0.00    0.05
 -10 -10  10    0.02    0.04
 -10 -10  10    0.00    0.02
  10 -10 -10    0.02    0.03
 -10 -10  10    0.00    0.03
 -10 -10  10    0.00    0.02
  10  10  10    0.04    0.05
   0  11  -1    0.01    0.03
   0  11   1    0.01    0.03
   1   0  11    0.05    0.04
  11  -1   0    0.07    0.04
  11   1   0   -0.04    0.03
   0 -11  -1    0.01    0.03
   0 -11   1   -0.02    0.04
 -11  -1   0    0.01    0.03
 -11  -1   0    0.08    0.02
 -11  -1   0    0.05    0.02
 -11   1   0   -0.01    0.03
 -11   1   0    0.02    0.02
 -11   1   0    0.07    0.02
  -1   0  11    0.03    0.04
  11  -3   0    4.37    0.31
   3   0 -11    4.20    0.32
  -3   0  11    4.58    0.32
   0 -11  -3    4.10    0.32
   0 -11  -3    4.29    0.32
   0  11   3    4.56    0.32
  11   3   0    4.32    0.33
   0 -11   3    4.28    0.31
 -11  -3   0    4.20    0.32
 -11   3   0    4.50    0.32
 -11   3   0    4.29    0.31
 -11   3   0    4.32    0.31
   0 -11   3    4.17    0.32
   0 -11   5    2.32    0.17
  11   5   0    2.21    0.18
 -11  -5   0    2.03    0.18
   5   0 -11    2.73    0.19
   5   0 -11    2.53    0.17
  11  -5   0    2.24    0.20
  11  -5   0    2.40    0.17
  11  -5   0    2.41    0.17
   0 -11  -5    2.49    0.19
 -11   5   0    2.10    0.17
 -11   5   0    2.20    0.18
   7   0 -11    3.10    0.23
   7   0 -11    2.71    0.24
   0 -11   7    3.25    0.22
   0  11   7    3.05    0.24
   0  11   7    2.87    0.24
 -11   7   0    3.45    0.24
  11  -7   0    3.35    0.26
  11  -7   0    3.30    0.23
  11  -7   0    3.40    0.23
  11   7   0    3.16    0.23
  -7   0  11    2.74    0.25
   0 -11  -7    2.70    0.24
  -7   0  11    3.12    0.24
  -9   0  11   14.29    1.04
  11  -9   0   15.10    1.03
   9   0 -11   13.78    1.04
   9   0 -11   15.14    1.03
  -9   0  11   13.25    1.04
  11  -9   0   14.96    1.03
 -11   9   0   15.29    1.04
   0  11   9   14.57    1.04
   9   0 -11   14.34    1.03
   0  11   9   14.19    1.04
   0   1  11    0.07    0.04
 -11   0  -1    0.06    0.02
 -11   0  -1    0.06    0.02
  11   0   1    0.05    0.04
   1 -11   0    0.01    0.03
  11   0  -1    0.06    0.04
 -11   0   1    0.01    0.03
 -11   0   1    0.02    0.02
 -11   0   1    0.05    0.03
  -1 -11   0    0.03    0.03
  -1  11   0    0.00    0.03
   1  11   0    0.03    0.03
   1 -11   0    0.04    0.02
   0  -1  11    0.05    0.04
 -11   0  -1    0.00    0.04
  -1 -11  -2    4.66    0.36
 -11   2   1    4.79    0.35
  11  -2   1    5.00    0.37
  11   2  -1    4.72    0.36
 -11  -2  -1    5.12    0.36
  -1  11   2    4.91    0.36
   1 -11   2    4.81    0.36
   1 -11   2    4.86    0.35
 -11   2   1    5.09    0.36
 -11   2   1    5.07    0.35
  -1 -11  -2    4.44    0.36
   1 -11  -2    4.58    0.36
   1 -11  -2    4.58    0.36
 -11  -2   1    5.01    0.35
  11  -2  -1    5.28    0.36
  -1 -11   2    4.83    0.36
 -11  -2   1    5.25    0.36
  11  -2  -1    4.81    0.37
 -11   2  -1    5.00    0.35
  11   2   1    4.77    0.36
   1  11   2    4.91    0.36
  11  -2  -1    4.94    0.35
  -1  11  -2    5.20    0.35
 -11   2  -1    5.21    0.36
   2   1  11    4.79    0.36
  -4   1  11    4.45    0.34
  -1 -11  -4    3.94    0.35
   1 -11   4    5.11    0.34
  -1  11   4    4.98    0.34
   4   1 -11    4.17    0.34
  -1 -11  -4    3.94    0.34
   1 -11   4    4.58    0.33
  11  -4   1    4.84    0.34
  11  -4   1    4.82    0.35
   4  -1 -11    4.11    0.35
 -11  -4   1    5.35    0.34
  -4  -1  11    4.32    0.34
  11  -4  -1    4.60    0.35
  11  -4  -1    4.88    0.33
  11  -4  -1    4.75    0.33
   1  11   4    4.66    0.34
  -1 -11   4    5.09    0.34
   1 -11  -4    3.89    0.35
   1 -11  -4    4.15    0.34
   6   1 -11    4.93    0.37
  -6   1  11    4.74    0.38
  -1 -11  -6    4.57    0.37
  11  -6   1    5.21    0.36
 -11   6   1    5.36    0.38
  11   6  -1    5.10    0.36
  11  -6   1    5.19    0.36
  11  -6   1    5.02    0.38
  -6   1  11    4.92    0.37
   6   1 -11    5.07    0.36
   6  -1 -11    4.23    0.39
 -11   6  -1    4.82    0.36
   6  -1 -11    4.95    0.36
   1 -11  -6    4.41    0.37
  11   6   1    5.21    0.36
 -11  -6   1    5.58    0.36
  11  -6  -1    5.20    0.36
  11  -6  -1    5.09    0.36
 -11   6  -1    4.78    0.36
  -6  -1  11    5.12    0.37
  -6  -1  11    5.09    0.38
  11  -6  -1    5.07    0.38
 -11   6  -1    5.28    0.37
   1 -11  -6    4.49    0.38
  11  -8   1   53.28    3.76
  11  -8   1   53.18    3.76
   1 -11   8   55.61    3.76
  -8   1  11   55.95    3.77
   8   1 -11   51.91    3.76
  -1  11   8   56.46    3.77
  -1  11   8   56.15    3.78
 -11   8   1   52.15    3.78
  -1 -11  -8   48.21    3.77
  11  -8   1   51.79    3.78
  -8   1  11   55.88    3.78
   8   1 -11   52.35    3.77
  -8  -1  11   56.80    3.78
  11  -8  -1   50.83    3.78
   1 -11  -8   50.13    3.78
  11   8   1   52.25    3.76
   8  -1 -11   52.84    3.76
  -1 -11   8   55.06    3.76
  11  -8  -1   51.50    3.77
  -8  -1  11   55.85    3.77
 -11  -8   1   53.63    3.76
  11  -8  -1   52.91    3.76
   8  -1 -11   51.95    3.77
   8  -1 -11   52.91    3.76
   1  11   8   55.87    3.78
 -11   8  -1   52.11    3.77
   1  11   8   55.43    3.77
  -1  11  10   26.58    1.86
  11 -10   1   25.65    1.85
  11 -10   1   26.68    1.85
 -11  10   1   25.34    1.87
  10   1 -11   29.58    1.86
  10   1 -11   25.23    1.86
  -1  11  10   26.81    1.87
 -10   1  11   26.99    1.87
 -10   1  11   26.00    1.87
  10   1 -11   26.12    1.85
  10  -1 -11   25.77    1.85
  10  -1 -11   25.25    1.85
   1  11  10   26.41    1.86
 -10  -1  11   27.71    1.87
 -11  10  -1   25.28    1.86
 -10  -1  11   26.24    1.86
  10  -1 -11   25.29    1.87
   1  11  10   26.42    1.87
  11 -10  -1   27.13    1.85
 -10  -1  11   24.74    1.85
  11 -10  -1   26.30    1.85
  11   1  -2    4.76    0.36
   2 -11   1    4.60    0.36
   2 -11   1    4.73    0.35
 -11   1   2    5.30    0.36
 -11   1   2    4.70    0.35
 -11   1   2    4.90    0.35
 -11  -1  -2    5.32    0.36
  -1   2  11    4.76    0.36
  11  -1   2    4.87    0.37
  11   1   2    5.31    0.37
 -11   1  -2    5.23    0.36
 -11   1  -2    4.64    0.35
  -1  -2  11    4.95    0.36
 -11   1  -2    4.84    0.35
   2 -11  -1    4.70    0.36
  11  -1  -2    5.20    0.35
  11  -1  -2    4.91    0.35
   2  11   1    5.20    0.35
 -11  -1   2    4.74    0.35
 -11  -1   2    4.94    0.35
   1   2  11    4.71    0.36
   1  -2 -11    4.41    0.36
 -11  -1   2    4.91    0.36
  11  -1  -2    4.99    0.37
  11  -3   2    8.60    0.67
   2 -11   3    8.86    0.66
   2 -11   3    9.60    0.66
 -11   3   2    9.75    0.66
  11   3  -2    9.04    0.66
  -3   2  11    9.64    0.66
 -11   3   2    8.94    0.65
 -11  -3  -2   10.05    0.66
   2 -11  -3    8.70    0.67
   2 -11  -3    8.74    0.66
   3   2  11    8.89    0.67
   2  11   3    9.64    0.66
 -11  -3   2    9.55    0.65
  11  -3  -2    8.99    0.65
  11  -3  -2    9.31    0.65
 -11   3  -2    9.76    0.66
 -11   3  -2    9.04    0.65
 -11   3  -2    9.25    0.65
  -3  -2  11    9.43    0.66
  11   3   2    9.15    0.66
   3  -2 -11    8.77    0.66
 -11  -3   2    9.25    0.66
 -11  -3   2    8.81    0.65
  11   5  -2    0.94    0.09
   2 -11   5    0.83    0.10
  11  -5   2    1.02    0.09
  -5   2  11    1.17    0.11
   5   2 -11    1.07    0.10
   2 -11   5    0.99    0.08
 -11  -5   2    0.99    0.09
  11  -5  -2    0.94    0.11
  11  -5  -2    0.91    0.09
   2 -11  -5    1.17    0.12
 -11   5  -2    0.99    0.09
   2  11   5    1.19    0.10
   2  11   5    1.28    0.11
  -5  -2  11    1.11    0.10
   2 -11  -5    1.06    0.11
   5  -2 -11    1.17    0.08
  11  -5  -2    0.95    0.09
 -11   5  -2    0.88    0.10
 -11   5  -2    0.90    0.09
  11   5   2    0.86    0.10
   5  -2 -11    1.13    0.11
  -7   2  11    1.14    0.12
  -7   2  11    1.01    0.13
   7   2 -11    1.12    0.11
   7   2 -11    1.25    0.10
   2 -11   7    1.19    0.11
   2 -11   7    1.18    0.09
  11  -7   2    1.25    0.10
  11  -7   2    1.32    0.10
  11  -7   2    1.31    0.15
 -11   7   2    1.41    0.12
   7  -2 -11    1.19    0.10
 -11  -7   2    1.38    0.10
  11  -7  -2    1.25    0.14
   7  -2 -11    1.04    0.12
  11  -7  -2    1.13    0.10
   2  11   7    1.18    0.11
   2  11   7    0.98    0.12
   2 -11  -7    1.15    0.12
   2 -11  -7    0.90    0.13
  11  -7  -2    1.33    0.10
 -11   7  -2    1.07    0.10
  -7  -2  11    1.20    0.12
 -11   7  -2    1.36    0.12
  11   7   2    1.33    0.11
  -7  -2  11    0.97    0.12
  11  -9   2    9.70    0.68
 -11   9   2    8.27    0.69
  11  -9   2    9.55    0.68
  -9   2  11   11.15    0.70
   9   2 -11    9.94    0.69
   9   2 -11    9.42    0.68
 -11   9   2    8.65    0.68
   9   2 -11    9.27    0.68
   9  -2 -11    9.10    0.68
  11  -9  -2    9.11    0.68
  11  -9  -2    9.61    0.68
  -9  -2  11   10.17    0.69
   9  -2 -11    9.76    0.68
   2  11   9   10.30    0.69
   2  11   9   10.92    0.70
   9  -2 -11    9.71    0.69
  11   9   2   10.06    0.68
  11   9   2    8.20    0.68
 -11   9  -2    7.98    0.69
 -11  -9   2    8.08    0.68
   0   3  11    4.23    0.32
  11   0  -3    4.58    0.31
 -11   0   3    4.40    0.32
 -11   0   3    4.27    0.31
 -11   0   3    4.39    0.31
  -3 -11   0    4.33    0.31
  -3 -11   0    4.39    0.32
  -3  11   0    4.39    0.32
  11   0  -3    4.12    0.32
   0  -3 -11    4.03    0.32
  11   0   3    4.32    0.33
 -11   0  -3    4.57    0.32
   3 -11   0    4.23    0.33
   3 -11   0    4.36    0.31
  11   2  -3    8.44    0.66
  -3  11   2    9.59    0.66
   3 -11   2    8.82    0.65
   3 -11   2    8.75    0.66
  11   2  -3    9.00    0.66
 -11   2   3    8.94    0.65
  11  -2   3    9.08    0.66
  -3 -11  -2    9.04    0.65
 -11   2   3    9.58    0.66
 -11   2   3    9.07    0.65
  -3 -11  -2    8.60    0.65
   3  11   2    9.60    0.65
  11  -2  -3    9.28    0.65
  11  -2  -3    9.00    0.65
 -11  -2   3    9.40    0.65
  -3  11  -2    9.55    0.65
   2  -3 -11    8.37    0.66
 -11  -2   3    8.86    0.65
  11  -2  -3    9.01    0.66
   3 -11  -2    8.72    0.66
   3 -11  -2    9.02    0.65
  -3 -11   2    8.99    0.65
  11   2   3    9.25    0.66
 -11   2  -3   10.07    0.66
 -11   2  -3    9.15    0.65
 -11  -2   3    9.72    0.66
 -11   2  -3    8.76    0.65
   2   3  11    9.86    0.66
  -4   3  11    4.87    0.38
  -4   3  11    4.98    0.38
  -3  11   4    5.40    0.38
  11  -4   3    4.97    0.38
   3 -11   4    5.18    0.36
   3 -11   4    5.25    0.38
   4   3 -11    4.97    0.36
  -3 -11  -4    4.38    0.37
   4   3  11    4.81    0.37
 -11  -4   3    5.49    0.37
  11  -4  -3    4.96    0.38
 -11  -4   3    4.94    0.37
 -11  -4   3    5.37    0.36
   4  -3 -11    4.79    0.38
  11  -4  -3    5.37    0.36
   3 -11  -4    4.96    0.38
   3 -11  -4    5.19    0.36
  11  -4  -3    5.05    0.36
   3 -11  -4    4.87    0.38
  -4  -3  11    5.13    0.37
   3  11   4    5.41    0.37
   3  11   4    5.18    0.37
  -3  11  -4    4.84    0.36
  11   6  -3    4.92    0.38
 -11   6   3    5.78    0.40
  -6   3  11    5.06    0.40
  -6   3  11    5.47    0.40
  11  -6   3    5.22    0.40
  11   6  -3    5.17    0.38
   6   3 -11    5.34    0.38
  -3 -11  -6    4.59    0.39
   6   3 -11    4.91    0.38
   6   3 -11    5.34    0.38
  11  -6  -3    5.49    0.38
  -6  -3  11    5.37    0.39
  11  -6  -3    5.41    0.38
 -11   6  -3    5.77    0.39
 -11   6  -3    5.29    0.38
 -11  -6   3    5.44    0.38
  -3  11  -6    5.00    0.38
  11   6   3    5.49    0.39
   3 -11  -6    5.09    0.39
  11  -6  -3    5.36    0.40
   6  -3 -11    5.02    0.39
   6  -3 -11    5.37    0.38
 -11   6  -3    5.23    0.38
   8   3 -11    8.41    0.56
   3 -11   8    6.79    0.57
   3 -11   8    7.93    0.56
  -8   3  11    8.23    0.58
 -11   8   3    8.53    0.58
  -3  11   8    8.07    0.58
   8   3 -11    7.59    0.57
  -3  11   8    8.14    0.59
 -11   8   3    7.78    0.57
  -8   3  11    8.18    0.59
  11  -8   3    8.17    0.57
  11  -8   3    8.20    0.57
  -3 -11  -8    6.71    0.57
   8   3 -11    7.91    0.56
   3  11   8    8.25    0.57
   3  11   8    7.93    0.58
 -11  -8   3    8.39    0.57
 -11   8  -3    8.34    0.58
 -11   8  -3    7.16    0.57
  11  -8  -3    7.91    0.57
  -8  -3  11    8.40    0.58
   3 -11  -8    7.26    0.59
  11   8   3    8.28    0.57
  11  -8  -3    7.62    0.59
  11  -8  -3    8.09    0.57
   8  -3 -11    7.39    0.58
   8  -3 -11    8.21    0.57
  -8  -3  11    8.31    0.58
  10   3 -11   25.41    1.91
  11 -10   3   27.32    1.91
  11 -10   3   28.01    1.91
  -3  11  10   26.07    1.92
 -11  10   3   26.82    1.92
  10   3 -11   25.64    1.91
  10   3 -11   27.79    1.91
  -3  11  10   28.01    1.93
 -10   3  11   27.70    1.92
 -10   3  11   27.40    1.93
  11 -10  -3   27.20    1.91
 -10  -3  11   27.01    1.91
 -11  10  -3   25.59    1.92
   3  11  10   26.61    1.92
 -10  -3  11   28.83    1.92
 -10  -3  11   27.00    1.92
  10  -3 -11   27.57    1.91
   3  11  10   28.13    1.92
  10  -3 -11   25.93    1.92
  10  -3 -11   27.03    1.91
  11  10   3   26.62    1.91
  11 -10  -3   27.83    1.91
  11  10   3   26.41    1.91
  11   1  -4    3.86    0.34
  11   1  -4    4.46    0.33
   4 -11   1    4.60    0.32
  -1  -4 -11    3.92    0.33
  -4 -11  -1    3.96    0.33
 -11   1   4    4.58    0.33
  -4 -11  -1    4.14    0.32
 -11   1   4    5.26    0.34
   1  -4 -11    3.86    0.33
  11  -1  -4    4.62    0.34
  11  -1  -4    3.96    0.34
   4 -11  -1    4.66    0.32
  11  -1  -4    4.55    0.32
  11  -1  -4    4.75    0.32
  11   1   4    5.22    0.34
  -4  11  -1    5.13    0.33
 -11  -1   4    5.05    0.34
 -11  -1   4    4.72    0.32
   4 -11  -1    4.43    0.34
 -11   3   4    5.63    0.39
   4 -11   3    5.09    0.38
  11   3  -4    5.30    0.38
  11  -3   4    5.32    0.39
   4 -11   3    5.09    0.37
  -4  11   3    5.52    0.38
  -4 -11  -3    4.73    0.37
  11   3  -4    4.54    0.38
 -11   3  -4    5.68    0.38
   4 -11  -3    5.20    0.37
   4 -11  -3    4.91    0.39
 -11  -3   4    5.26    0.38
 -11  -3   4    5.10    0.37
 -11   3  -4    5.25    0.37
  11  -3  -4    5.30    0.37
  11  -3  -4    5.30    0.37
   4 -11  -3    4.91    0.38
  -3  -4  11    5.14    0.38
  -4  11  -3    4.78    0.37
 -11  -3   4    5.19    0.37
   3  -4 -11    4.53    0.38
  11  -3  -4    5.12    0.39
   4  11   3    5.29    0.37
  11   3   4    5.50    0.38
 -11   5   4    5.28    0.38
 -11   5   4    5.47    0.40
  -4 -11  -5    4.89    0.39
  11  -5   4    5.46    0.40
  -4  11   5    5.72    0.39
   4 -11   5    5.22    0.38
  11   5  -4    5.18    0.38
  11   5  -4    5.54    0.40
   4 -11   5    5.23    0.39
 -11  -5   4    5.73    0.38
   4  11   5    5.47    0.39
 -11  -5   4    5.59    0.39
 -11  -5   4    5.15    0.38
   4  11   5    4.99    0.39
   5  -4 -11    4.69    0.39
 -11   5  -4    5.39    0.38
  -4  11  -5    5.00    0.38
 -11   5  -4    5.33    0.38
  11  -5  -4    5.24    0.38
  11  -5  -4    5.40    0.38
  -5  -4  11    5.32    0.39
  11  -5  -4    5.19    0.40
   4 -11  -5    5.22    0.41
  11   5   4    5.64    0.39
   4 -11  -5    5.37    0.38
 -11   7   4    4.34    0.30
  -4 -11  -7    3.41    0.29
  11  -7   4    3.95    0.30
  -4  11   7    3.75    0.29
 -11   7   4    3.92    0.28
   4 -11   7    3.89    0.29
   4 -11   7    3.70    0.27
   4 -11   7    3.74    0.27
 -11   7  -4    4.30    0.29
  -7  -4  11    3.76    0.29
 -11   7  -4    3.80    0.28
   7  -4 -11    3.45    0.29
   4 -11  -7    3.73    0.28
   4 -11  -7    3.23    0.30
   4  11   7    3.73    0.28
  11  -7  -4    3.99    0.28
 -11  -7   4    3.89    0.28
  11  -7  -4    3.95    0.28
  11   7   4    4.03    0.28
   4  11   7    3.50    0.29
   7  -4 -11    4.00    0.28
  11  -9   4    3.62    0.27
  -4  11   9    4.26    0.31
 -11   9   4    3.64    0.29
  -4  11   9    3.88    0.29
  11  -9   4    3.70    0.27
 -11   9   4    3.36    0.27
  -9  -4  11    3.59    0.28
 -11   9  -4    3.35    0.28
  -4 -11   9    3.75    0.26
   4 -11  -9    3.88    0.31
  11   9   4    3.33    0.27
   9  -4 -11    3.59    0.29
  11  -9  -4    3.74    0.27
  -9  -4  11    4.15    0.29
   4  11   9    4.44    0.29
  11  -9  -4    3.61    0.27
   9  -4 -11    3.66    0.27
  11   9   4    3.76    0.27
  11   9   4    3.78    0.27
 -11  -9   4    3.39    0.27
   4  11   9    3.96    0.28
 -11   0   5    2.42    0.19
   5 -11   0    2.20    0.20
   5 -11   0    2.31    0.18
   0   5  11    2.61    0.19
  -5 -11   0    2.37    0.18
 -11   0   5    2.21    0.18
  11   0  -5    2.48    0.19
  11   0  -5    2.44    0.18
  -5  11   0    2.13    0.19
  -5  11   0    2.35    0.18
  11   0  -5    2.71    0.20
 -11   2   5    0.96    0.11
   5 -11   2    0.94    0.08
   5 -11   2    0.91    0.11
  -5  11   2    0.85    0.10
   2   5 -11    0.92    0.07
  11  -2   5    0.79    0.10
  11   2  -5    1.00    0.10
  11   2  -5    1.24    0.11
  -5 -11  -2    1.04    0.09
   2   5  11    1.16    0.10
  -5  11  -2    0.80    0.10
   5 -11  -2    0.87    0.10
   2  -5 -11    1.02    0.11
  11  -2  -5    0.93    0.11
  -5  11  -2    1.01    0.08
   5 -11  -2    1.02    0.08
  11  -2  -5    1.06    0.08
 -11  -2   5    0.89    0.10
 -11  -2   5    0.97    0.08
  11  -2  -5    1.19    0.12
  11   2   5    0.71    0.10
  -4   5  11    5.39    0.39
  -5 -11  -4    4.77    0.38
  -5  11   4    5.62    0.39
  11  -4   5    5.33    0.40
   5 -11   4    5.73    0.40
  -4   5  11    5.04    0.40
   5 -11   4    5.22    0.38
   4   5 -11    5.33    0.38
   4   5 -11    5.76    0.38
   5  11   4    5.38    0.38
 -11  -4   5    5.58    0.39
   4   5  11    5.17    0.39
   5 -11  -4    5.36    0.41
   5 -11  -4    5.29    0.40
  11  -4  -5    5.41    0.38
 -11  -4   5    5.10    0.38
 -11  -4   5    5.55    0.38
   4  -5 -11    4.71    0.40
  11  -4  -5    5.02    0.41
  -4  -5  11    5.10    0.39
   5 -11  -4    5.43    0.38
  11  -4  -5    5.11    0.40
  11  -4  -5    5.40    0.38
  -6   5  11   14.96    1.09
   6   5 -11   15.28    1.07
 -11   6   5   16.58    1.09
  -6   5  11   14.70    1.09
   6   5 -11   16.19    1.07
  11  -6   5   16.23    1.10
 -11   6   5   14.57    1.08
 -11  -6   5   15.83    1.08
  11   6   5   16.50    1.08
  11  -6  -5   15.06    1.10
  -6  -5  11   14.52    1.08
   5 -11  -6   13.92    1.09
   5 -11  -6   15.07    1.08
 -11   6  -5   15.92    1.08
  11  -6  -5   15.42    1.08
  11  -6  -5   15.59    1.08
   6  -5 -11   13.56    1.09
   6  -5 -11   15.24    1.08
   5 -11  -6   13.26    1.10
 -11   6  -5   15.08    1.08
  11  -6  -5   12.98    1.10
 -11  -6   5   16.18    1.07
 -11  -6   5   15.34    1.08
   8   5 -11   18.82    1.31
  -8   5  11   19.22    1.33
  -5  11   8   18.88    1.32
 -11   8   5   19.32    1.33
  -8   5  11   18.84    1.32
 -11   8  -5   16.73    1.31
  -8  -5  11   20.58    1.32
   8  -5 -11   18.63    1.31
   5  11   8   19.15    1.32
   5 -11  -8   18.37    1.31
   5  11   8   19.04    1.32
  11  -8  -5   17.36    1.34
   5 -11  -8   18.01    1.34
  -8  -5  11   17.81    1.32
 -11  -8   5   17.55    1.31
  11  -8  -5   17.95    1.31
  11  -8  -5   18.56    1.31
  10   5 -11    2.81    0.21
  -5  11  10    2.86    0.23
 -11  10   5    2.58    0.23
  11 -10   5    2.77    0.21
  11 -10   5    2.83    0.21
 -10   5  11    2.85    0.23
 -10   5  11    2.91    0.24
  -5  11  10    3.00    0.24
   5  11  10    3.31    0.24
  10  -5 -11    2.79    0.24
  11  10   5    2.83    0.21
   5  11  10    3.00    0.22
  10  -5 -11    2.88    0.21
   5 -11 -10    2.66    0.26
  11  10   5    2.34    0.21
   5 -11 -10    2.78    0.21
 -10  -5  11    2.82    0.21
 -10  -5  11    3.31    0.23
 -10  -5  11    2.82    0.22
  -5 -11  10    2.60    0.20
  -1   6  11    4.96    0.37
   6 -11   1    4.75    0.38
   6 -11   1    5.22    0.36
  11   1  -6    5.24    0.35
  -1  -6 -11    4.64    0.39
  -6  11   1    5.37    0.37
  11   1  -6    4.95    0.37
  -6  11   1    4.46    0.36
  11   1  -6    4.17    0.37
  11  -1  -6    4.94    0.35
  11  -1  -6    4.64    0.38
   1   6  11    4.90    0.36
   6 -11  -1    5.09    0.35
  -6  11  -1    5.28    0.36
   1  -6 -11    4.60    0.37
  11  -1  -6    4.78    0.37
  11  -1  -6    5.09    0.35
   6 -11   3    5.25    0.37
  -6  11   3    5.57    0.39
  11   3  -6    5.11    0.41
  -3   6  11    5.24    0.40
   6 -11   3    5.49    0.41
  11   3  -6    4.56    0.39
  -6 -11  -3    4.87    0.38
   3   6 -11    5.42    0.37
   3   6 -11    5.24    0.37
  -3   6  11    5.24    0.39
  11  -3  -6    5.30    0.38
  11  -3  -6    5.07    0.39
   3  -6 -11    4.96    0.40
   3   6  11    5.26    0.39
   6 -11  -3    4.72    0.39
  -6  11  -3    5.92    0.38
  -6  11  -3    4.87    0.38
   6 -11  -3    5.27    0.38
  11  -3  -6    4.78    0.40
 -11   3  -6    4.99    0.38
  -3  -6  11    5.23    0.38
   6  11   3    5.41    0.38
  11  -3  -6    5.52    0.38
  -6  11   5   16.35    1.09
   6 -11   5   15.42    1.10
   6 -11   5   16.08    1.08
   6 -11   5   15.63    1.08
  -6 -11  -5   13.93    1.08
  -5   6  11   14.94    1.09
   5   6 -11   16.51    1.08
  11   5  -6   14.97    1.08
  -5   6  11   14.13    1.09
   6  11   5   15.36    1.08
   6 -11  -5   13.56    1.10
   6 -11  -5   15.48    1.08
   6  11   5   13.61    1.08
   5   6  11   14.88    1.09
   6 -11  -5   13.39    1.10
 -11   5  -6   15.30    1.08
  11  -5  -6   14.88    1.10
  11  -5  -6   15.85    1.08
  11  -5  -6   16.09    1.08
  11  -5  -6   14.18    1.11
  -5  -6  11   15.04    1.08
 -11   5  -6   15.13    1.08
   7   6 -11    6.92    0.47
  -6  11   7    6.49    0.49
   6 -11   7    7.13    0.48
  -7   6  11    6.81    0.49
  -7   6  11    6.87    0.50
   6 -11   7    6.79    0.47
   6  11   7    6.67    0.49
   6 -11  -7    6.86    0.48
   6 -11  -7    6.53    0.51
   7  -6 -11    6.25    0.50
   7  -6 -11    6.92    0.48
   6  11   7    6.58    0.48
   7   6  11    6.58    0.49
 -11   7  -6    6.39    0.48
 -11   7  -6    6.27    0.48
  11  -7  -6    6.29    0.50
  11  -7  -6    6.79    0.48
  -7  -6  11    6.57    0.48
  -9   6  11    2.13    0.21
  -9   6  11    2.52    0.20
  -6  11   9    2.54    0.20
  -9  -6  11    2.38    0.19
  11  -9  -6    2.45    0.19
  -9  -6  11    2.49    0.18
   6  11   9    2.49    0.19
 -11   9  -6    2.42    0.18
   9  -6 -11    2.49    0.18
   9   6  11    2.15    0.19
   9  -6 -11    2.08    0.22
   6 -11  -9    2.45    0.18
  -6 -11   9    2.24    0.18
  -6 -11   9    2.35    0.17
  -9  -6  11    2.21    0.20
 -11   0   7    3.27    0.23
 -11   0   7    2.61    0.22
  11   0  -7    2.86    0.23
  -7  11   0    3.47    0.23
  -7  11   0    2.67    0.22
   0   7  11    3.02    0.23
   0   7  11    2.63    0.24
   7 -11   0    3.21    0.24
  11   0   7    3.05    0.23
  11   0  -7    3.22    0.22
   0  -7 -11    2.54    0.23
 -11   2   7    1.21    0.12
  11  -2   7    1.24    0.12
  -7  11   2    1.01    0.09
  11   2  -7    1.13    0.09
   7 -11   2    1.11    0.09
 -11   2   7    1.21    0.10
  -7  11   2    1.22    0.12
  11   2  -7    1.01    0.12
  11   2  -7    1.11    0.11
  11   2  -7    1.15    0.09
   2  -7 -11    0.92    0.12
   2   7  11    1.12    0.12
  11  -2  -7    1.25    0.14
  11  -2  -7    1.26    0.10
   7 -11  -2    1.22    0.13
  -7  11  -2    1.36    0.11
  11  -2  -7    1.18    0.09
  11  -2  -7    0.81    0.12
 -11  -2   7    1.25    0.11
   7 -11  -2    1.14    0.10
  11   2   7    1.29    0.11
 -11  -2   7    1.20    0.10
  -7  11  -2    1.02    0.09
  11  -4   7    3.23    0.30
  -4   7  11    3.57    0.30
   7 -11   4    3.89    0.27
  -7  11   4    4.01    0.29
   7 -11   4    3.91    0.30
  -4   7  11    3.78    0.29
   7 -11   4    3.99    0.27
  11  -4  -7    4.01    0.27
 -11  -4   7    3.82    0.29
  11  -4  -7    4.03    0.27
 -11  -4   7    3.90    0.27
   4  -7 -11    3.38    0.29
   7  11   4    3.80    0.28
  -4  -7  11    3.72    0.28
 -11  -4   7    3.86    0.28
  11  -4  -7    3.49    0.30
   4   7  11    3.70    0.29
 -11  -4   7    3.79    0.28
   7  11   4    3.46    0.29
  -7  11  -4    4.32    0.28
   7 -11  -4    3.31    0.30
  -6   7  11    7.00    0.50
 -11   6   7    7.19    0.50
  11   6  -7    6.77    0.48
  -6   7  11    6.70    0.51
 -11   6   7    6.47    0.49
   7 -11  -6    6.91    0.48
  11  -6  -7    6.74    0.48
 -11  -6   7    6.36    0.48
   6  -7 -11    6.93    0.48
 -11  -6   7    6.94    0.48
  -6   7 -11    6.42    0.48
 -11  -6   7    6.86    0.49
 -11   6  -7    6.75    0.48
 -11   6  -7    5.90    0.49
   7 -11  -6    6.40    0.51
   6  -7 -11    6.43    0.50
 -11  -6   7    6.96    0.49
   6   7  11    6.69    0.49
  -6  -7  11    6.74    0.49
 -11   8   7   45.45    2.99
  -7  11   8   42.83    2.99
  -8   7  11   43.77    2.99
 -11   8   7   38.64    2.98
  -8   7  11   44.13    2.99
   7  11   8   43.10    2.98
   7 -11  -8   38.02    3.00
   8   7  11   42.69    2.98
   8  -7 -11   42.28    2.97
  -8  -7  11   42.68    2.98
   7 -11  -8   43.75    2.98
 -11   8  -7   41.47    2.97
  -8   7 -11   41.28    2.97
 -11  -8   7   39.87    2.97
 -11  -8   7   43.07    2.98
 -10   7  11    1.89    0.18
  -7  11  10    1.84    0.18
 -10   7  11    2.06    0.19
 -11  10   7    1.81    0.18
  -7 -11  10    2.02    0.15
 -10   7 -11    1.73    0.15
 -11 -10   7    1.66    0.15
  -7 -11  10    1.84    0.15
  11 -10  -7    1.94    0.16
 -10  -7  11    1.91    0.16
   7 -11 -10    2.02    0.15
 -11 -10   7    1.86    0.15
 -10  -7  11    2.04    0.15
  10  -7 -11    1.99    0.15
  11  10   7    2.03    0.16
   7  11  10    2.38    0.17
 -11 -10   7    2.31    0.16
 -10  -7  11    1.64    0.15
  10   7  11    2.02    0.17
 -10  -7  11    2.35    0.17
  -1   8  11   52.82    3.74
  11   1  -8   53.46    3.73
  -8  11   1   51.37    3.75
 -11   1   8   51.06    3.74
 -11   1   8   53.24    3.75
  11   1  -8   52.78    3.74
  11   1  -8   55.14    3.76
   8 -11   1   54.82    3.74
   8 -11   1   53.42    3.73
  -8  11   1   55.44    3.74
  11  -1  -8   52.98    3.73
  -1   8 -11   48.87    3.73
 -11  -1   8   55.86    3.75
 -11  -1   8   52.55    3.74
  11  -1  -8   54.59    3.75
   1   8  11   57.04    3.75
   1  -8 -11   51.71    3.75
  -8  11  -1   50.68    3.74
  11  -1  -8   48.73    3.75
   1   8  11   53.18    3.74
 -11  -1   8   53.38    3.74
  11  -1  -8   53.95    3.74
  -8  11   3    8.05    0.58
  11  -3   8    7.39    0.59
  11   3  -8    7.95    0.58
 -11   3   8    7.83    0.57
  -3   8  11    7.70    0.59
   8 -11   3    8.25    0.57
   8 -11   3    8.23    0.57
  11   3  -8    8.29    0.57
  11   3  -8    7.69    0.57
  -3   8  11    7.92    0.58
   8 -11  -3    8.23    0.57
 -11  -3   8    7.95    0.58
 -11  -3   8    7.80    0.57
  11  -3  -8    8.14    0.57
 -11  -3   8    8.21    0.57
  11  -3  -8    8.20    0.57
  11  -3  -8    7.56    0.59
   8  11   3    7.95    0.57
 -11  -3   8    8.02    0.58
   3   8  11    7.95    0.58
  -8  11  -3    8.49    0.58
   8 -11   5   18.05    1.28
   8 -11   5   18.16    1.28
 -11   5   8   17.14    1.28
  -8  11   5   18.45    1.30
  -5   8  11   20.02    1.30
  -5   8  11   19.20    1.30
  11   5  -8   18.33    1.28
 -11   5   8   18.46    1.30
 -11  -5   8   19.47    1.29
  11  -5  -8   17.12    1.30
 -11   5  -8   16.23    1.28
  -5  -8  11   18.20    1.28
  11  -5  -8   18.37    1.28
   8 -11  -5   17.43    1.32
   5   8  11   18.97    1.29
  11  -5  -8   17.92    1.28
 -11  -5   8   18.29    1.28
 -11  -5   8   18.48    1.29
 -11  -5   8   17.07    1.28
   8 -11  -5   18.34    1.28
 -11   5  -8   16.70    1.28
   8 -11   7   44.78    3.00
 -11   7   8   39.02    3.01
  -8  11   7   44.49    3.01
  11   7  -8   40.35    3.00
  -7   8  11   44.30    3.01
   8 -11   7   43.43    3.00
 -11   7   8   45.59    3.02
  -7   8  11   43.54    3.02
  -7  -8  11   42.45    3.00
   7  -8 -11   43.23    3.00
   8  11   7   43.24    3.00
 -11  -7   8   40.38    3.00
 -11  -7   8   42.91    3.00
 -11  -7   8   44.25    3.01
  -7   8 -11   41.37    3.00
  11  -7  -8   42.50    3.00
  11  -7  -8   43.46    3.00
   7   8  11   43.15    3.01
   8 -11  -7   42.69    3.00
   8 -11  -7   36.42    3.03
 -11   7  -8   41.17    3.00
 -11  -7   8   43.77    3.00
  -8  11   9    2.77    0.23
  -9   8  11    2.92    0.23
 -11   9   8    2.92    0.23
  -9   8  11    2.91    0.24
 -11  -9   8    3.24    0.22
  -8 -11   9    2.88    0.21
  -9  -8  11    2.58    0.21
  -9   8 -11    2.61    0.20
   8  11   9    3.11    0.22
  -8 -11   9    2.30    0.21
  -9  -8  11    2.82    0.22
   9   8  11    3.07    0.22
 -11   9  -8    2.52    0.21
   8 -11  -9    2.98    0.21
   9  -8 -11    2.80    0.21
  -9  -8  11    2.82    0.21
  11  -9  -8    2.94    0.21
 -11  -9   8    2.73    0.21
 -11  -9   8    2.51    0.21
  11   9   8    2.83    0.22
   9 -11   0   15.05    1.04
   9 -11   0   15.58    1.04
 -11   0   9   13.92    1.06
  -9  11   0   15.81    1.06
   0   9  11   14.48    1.05
   0   9  11   13.72    1.06
 -11   0   9   15.17    1.06
 -11   0   9   14.18    1.04
  11   0  -9   14.27    1.06
  11   0  -9   15.16    1.04
 -11   2   9    9.76    0.70
  -9  11   2    8.44    0.70
  11   2  -9   10.03    0.70
 -11   2   9    9.51    0.69
 -11   2   9   10.48    0.71
   9 -11   2    9.70    0.69
  11   2  -9    8.66    0.69
  11   2  -9    8.95    0.69
 -11  -2   9   10.84    0.70
   2   9  11   10.14    0.70
  11  -2  -9    9.66    0.69
  11  -2  -9    9.07    0.69
  11  -2  -9    9.87    0.71
 -11  -2   9    9.60    0.70
 -11  -2   9    9.14    0.69
  -9  11   4    3.20    0.29
   9 -11   4    3.59    0.27
  -4   9  11    3.63    0.29
  -4   9  11    3.87    0.30
   9 -11   4    3.86    0.27
  11  -4  -9    3.71    0.27
  11  -4  -9    3.59    0.27
  -9  11  -4    3.35    0.28
 -11  -4   9    3.76    0.27
 -11  -4   9    4.08    0.29
   4   9  11    3.96    0.28
 -11  -4   9    3.79    0.28
  11  -4  -9    3.79    0.30
   9 -11  -4    3.88    0.27
 -11  -4   9    3.26    0.27
   9  11   4    3.97    0.27
  11   6  -9    2.06    0.18
 -11   6   9    2.25    0.18
  -6   9  11    2.30    0.20
  -6   9  11    2.29    0.21
 -11   6   9    2.77    0.21
 -11  -6   9    2.18    0.19
 -11   6  -9    2.29    0.18
   6  -9 -11    2.43    0.18
   6   9  11    2.37    0.20
  11  -6  -9    2.41    0.21
   9 -11  -6    2.47    0.18
 -11  -6   9    2.54    0.18
  11  -6  -9    2.61    0.18
  11  -6  -9    2.34    0.18
 -11  -6   9    2.32    0.19
 -11  -6   9    2.49    0.18
  -6  -9  11    2.24    0.18
  -8   9  11    2.99    0.24
 -11   8   9    3.00    0.24
  -8   9  11    3.13    0.25
  -9  11   8    2.63    0.24
  -9 -11   8    2.61    0.21
 -11   8  -9    2.57    0.21
 -11  -8   9    2.95    0.21
   8   9  11    3.03    0.23
   9  11   8    3.12    0.23
   8  -9 -11    2.91    0.22
  11  -8  -9    3.07    0.22
  -8  -9  11    3.02    0.22
 -11  -8   9    3.38    0.23
  11   8   9    2.90    0.22
  -8   9 -11    2.63    0.21
 -11  -8   9    2.87    0.22
 -11  -8   9    2.70    0.21
  -8  -9  11    2.58    0.21
   9 -11  -8    3.05    0.22
 -10   9  11    1.08    0.13
  -9  11  10    1.07    0.13
 -11  10   9    0.93    0.12
  -9 -11  10    0.95    0.09
   9 -11 -10    1.06    0.10
 -11 -10   9    1.06    0.09
  10   9  11    1.19    0.12
 -10  -9  11    1.14    0.09
 -10  -9  11    1.30    0.11
 -10  -9  11    1.18    0.10
 -10  -9  11    0.99    0.09
   9  11  10    1.31    0.12
 -11 -10   9    1.03    0.10
  11 -10  -9    1.05    0.10
  10  -9 -11    1.09    0.10
 -11 -10   9    1.14    0.11
  11  10   9    1.26    0.11
 -11  10  -9    1.00    0.09
  -1  10  11   26.37    1.85
 -10  11   1   26.10    1.84
 -11   1  10   25.79    1.84
 -11   1  10   25.04    1.83
 -11   1  10   26.30    1.84
  -1  10  11   25.36    1.83
  11   1 -10   25.30    1.83
  11   1 -10   26.51    1.82
  10 -11   1   26.06    1.82
  10 -11   1   26.29    1.82
   1  10  11   26.78    1.84
   1  10  11   26.91    1.83
 -10  11  -1   26.21    1.84
  11  -1 -10   24.45    1.84
  10 -11  -1   26.11    1.82
  11  -1 -10   26.06    1.82
  11  -1 -10   26.26    1.82
  -1  10 -11   23.00    1.82
 -11  -1  10   26.13    1.83
 -11  -1  10   25.33    1.82
 -11  -1  10   26.61    1.84
  10 -11  -1   25.59    1.82
  -3  10  11   26.84    1.92
 -10  11   3   26.54    1.92
  11   3 -10   26.34    1.92
  11   3 -10   28.14    1.91
  11   3 -10   25.68    1.91
  -3  10  11   27.17    1.93
  10 -11   3   26.71    1.91
  10 -11   3   27.70    1.91
 -11   3  10   27.51    1.92
 -11   3  10   28.45    1.93
 -10  11  -3   26.57    1.92
   3  10  11   26.65    1.92
   3  10  11   27.45    1.93
  11  -3 -10   25.96    1.93
  11  -3 -10   26.98    1.91
  11  -3 -10   26.99    1.91
 -11  -3  10   27.32    1.92
 -11  -3  10   26.44    1.91
  10  11   3   27.42    1.91
 -11  -3  10   28.45    1.92
 -11   5  10    2.70    0.23
 -11   5  10    2.37    0.21
  11   5 -10    2.77    0.21
  -5  10  11    2.91    0.23
  -5  10  11    2.95    0.24
  10 -11   5    2.61    0.20
  10 -11   5    2.70    0.20
 -10  11   5    2.47    0.23
 -11  -5  10    2.62    0.21
   5  10  11    2.82    0.22
  11  -5 -10    2.83    0.23
  10  11   5    2.81    0.21
  -5 -10  11    2.63    0.21
 -11  -5  10    3.22    0.22
  11  -5 -10    2.95    0.21
  10 -11  -5    2.68    0.21
  11  -5 -10    2.67    0.20
 -11  -5  10    2.56    0.20
 -11  -5  10    2.78    0.20
 -10  11   7    1.66    0.18
  11   7 -10    1.86    0.15
  -7  10  11    1.98    0.18
  -7  10  11    2.23    0.19
 -11   7  10    1.80    0.17
  -7 -10  11    1.71    0.14
  10  11   7    2.24    0.16
  11  -7 -10    2.00    0.15
   7  10  11    2.26    0.17
  10 -11  -7    2.09    0.15
   7 -10 -11    1.94    0.15
 -11  -7  10    1.69    0.15
 -11  -7  10    1.89    0.14
 -11   7 -10    1.75    0.15
  -7 -10  11    1.88    0.15
 -11  -7  10    1.97    0.16
 -11   9  10    1.06    0.13
 -10  11   9    0.95    0.13
  -9  10  11    1.06    0.12
  -9 -10  11    1.03    0.09
  -9 -10  11    1.21    0.09
  -9  10 -11    1.03    0.09
 -11  -9  10    1.18    0.09
  -9 -10  11    1.01    0.10
   9 -10 -11    1.07    0.10
 -10 -11   9    1.05    0.09
 -10 -11   9    0.92    0.09
 -10 -11   9    1.23    0.10
   9  10  11    1.20    0.12
  10 -11  -9    1.10    0.10
 -11  -9  10    1.15    0.11
  10  11   9    1.22    0.11
  11  -9 -10    1.07    0.10
 -11  -9  10    1.04    0.10
 -11  -9  10    1.03    0.09
  11   9  10    1.10    0.12
 -11   9 -10    1.02    0.09
 -11   0  11    0.04    0.05
 -11   0  11    0.00    0.03
 -11   0  11   -0.01    0.05
 -11  11   0    0.03    0.05
   0  11  11    0.04    0.05
   0  11  11    0.05    0.06
  11 -11   0    0.02    0.03
  11 -11   0    0.01    0.03
  11   0 -11   -0.01    0.05
  11   0 -11    0.00    0.03
  11   2 -11    2.29    0.19
  11   2 -11    2.25    0.17
  11   2 -11    2.20    0.17
 -11   2  11    2.23    0.19
 -11   2  11    2.16    0.17
 -11   2  11    2.30    0.20
  11 -11   2    2.25    0.17
  11 -11   2    2.23    0.17
 -11  11   2    2.21    0.19
 -11  -2  11    2.46    0.20
 -11  11  -2    2.19    0.19
   2  11  11    2.29    0.19
   2  11  11    2.60    0.20
  11 -11  -2    2.25    0.17
  11 -11  -2    2.17    0.17
  11  -2 -11    2.07    0.20
  11  -2 -11    2.33    0.17
  11  -2 -11    2.18    0.17
 -11  -2  11    2.26    0.19
 -11  -2  11    2.11    0.17
  11 -11   4    0.02    0.02
  11 -11   4    0.05    0.03
 -11  11   4    0.03    0.05
  -4  11  11   -0.02    0.04
  -4  11  11    0.01    0.06
 -11  -4  11    0.01    0.05
   4  11  11    0.01    0.04
   4  11  11    0.08    0.06
  11 -11  -4   -0.01    0.04
 -11  11  -4    0.01    0.04
  11  -4 -11    0.11    0.08
  11  -4 -11    0.04    0.03
  11  -4 -11    0.01    0.04
 -11  -4  11    0.01    0.04
 -11  -4  11    0.00    0.02
  11  11   4    0.03    0.03
  11  11   4    0.04    0.03
  11   6 -11    1.93    0.14
  -6  11  11    2.23    0.18
 -11   6  11    1.82    0.16
  -6  11  11    1.70    0.16
   6 -11 -11    1.84    0.14
 -11   6 -11    1.41    0.13
  11 -11  -6    1.67    0.14
 -11  -6  11    1.95    0.15
  -6 -11  11    1.97    0.14
  11  -6 -11    1.65    0.14
 -11  -6  11    1.68    0.13
 -11   8  11   -0.02    0.05
 -11  11   8    0.03    0.05
  -8  11  11    0.00    0.05
 -11  -8  11   -0.02    0.04
  -8 -11  11    0.01    0.02
 -11  -8  11    0.01    0.03
  -8 -11  11    0.02    0.04
   8 -11 -11    0.01    0.03
 -11   8 -11    0.00    0.02
 -11  -8  11    0.02    0.02
   8  11  11    0.05    0.05
  11 -11  -8   -0.05    0.04
  11  -8 -11    0.01    0.03
 -11 -11   8   -0.01    0.03
 -11 -11   8    0.05    0.03
 -11 -11   8    0.02    0.03
  11   8  11    0.03    0.05
 -11  -8  11    0.02    0.04
  11  11   8    0.02    0.04
 -10  11  11    2.79    0.22
 -11  10  11    2.68    0.22
 -11  11  10    2.58    0.22
 -11 -11  10    2.41    0.20
 -10 -11  11    2.36    0.20
 -10 -11  11    2.53    0.19
 -10 -11  11    2.76    0.19
 -10 -11  11    2.28    0.20
 -11 -11  10    2.51    0.20
 -11 -11  10    2.68    0.19
  10 -11 -11    2.82    0.20
 -11  10 -11    2.66    0.19
 -11 -10  11    2.51    0.20
 -11 -10  11    2.84    0.20
  10  11  11    2.43    0.21
  11 -11 -10    2.67    0.20
  11 -10 -11    2.66    0.20
 -11 -10  11    2.79    0.19
 -11 -10  11    2.43    0.21
  11  10  11    2.68    0.21
  11  11  10    2.52    0.21
 -12   0   0  280.82   19.33
   0 -12   0  269.03   19.33
 -12  -2   0   30.46    2.21
 -12  -2   0   29.53    2.21
 -12   2   0   31.51    2.22
 -12   2   0   30.35    2.21
 -12   2   0   32.06    2.21
   0 -12  -2   30.58    2.22
   0 -12   2   29.38    2.21
   0 -12   2   32.66    2.21
   0  12   2   31.80    2.21
   2   0  12   32.56    2.21
  12   2   0   30.57    2.22
   0 -12  -4    0.81    0.11
   0 -12   4    0.92    0.09
   0 -12   4    0.96    0.08
  -4   0  12    0.94    0.10
  12  -4   0    0.89    0.12
  12  -4   0    1.06    0.08
  12  -4   0    0.96    0.08
   0 -12  -4    0.81    0.10
 -12  -4   0    1.10    0.09
  -6   0  12   20.12    1.27
 -12   6   0   16.90    1.26
  12   6   0   17.20    1.26
   6   0 -12   16.17    1.28
   6   0 -12   18.84    1.26
 -12   6   0   16.84    1.26
   0 -12  -6   17.90    1.27
 -12  -6   0   15.95    1.26
 -12   6   0   16.86    1.27
  12  -6   0   18.28    1.26
  12  -6   0   17.97    1.26
  12  -6   0   16.01    1.27
  12   8   0   10.26    0.72
  12  -8   0   10.36    0.71
   0 -12   8   10.76    0.71
  12  -8   0   10.12    0.72
   0  12   8   10.13    0.72
   0  12   8    9.02    0.73
   8   0 -12   10.36    0.71
   8   0 -12    9.75    0.71
  -8   0  12    9.02    0.73
  -8   0  12    9.91    0.72
   8   0 -12    9.71    0.74
 -12   8   0   10.91    0.73
  12 -10   0    6.70    0.48
  10   0 -12    6.63    0.48
  10   0 -12    6.88    0.48
 -10   0  12    6.71    0.50
 -10   0  12    6.81    0.50
 -12  10   0    6.78    0.50
   0  12  10    7.04    0.50
   0  12  10    6.85    0.50
  10   0 -12    6.50    0.50
  12 -10   0    6.66    0.49
  12   1  -1   -0.01    0.04
  -1 -12  -1    0.01    0.03
 -12   1   1    0.02    0.02
   1  -1  12   -0.05    0.04
  -1   1  12    0.00    0.04
 -12  -1  -1    0.02    0.04
  -1 -12  -1    0.03    0.04
 -12   1   1   -0.04    0.04
 -12   1   1   -0.04    0.03
  12  -1   1    0.00    0.04
 -12  -1  -1   -0.04    0.02
  -1  12   1    0.00    0.03
   1  12  -1    0.00    0.02
   1 -12   1    0.00    0.04
   1 -12   1    0.01    0.02
   1 -12  -1    0.04    0.04
 -12   1  -1    0.00    0.02
  -1 -12   1   -0.03    0.05
   1   1  12    0.07    0.05
 -12  -1   1    0.01    0.04
 -12  -1   1    0.00    0.03
 -12  -1   1    0.03    0.02
   1  12   1   -0.02    0.03
  12  -1  -1    0.00    0.05
  -1  12  -1    0.00    0.03
 -12   1  -1    0.01    0.02
  12   1   1    0.02    0.04
  -1  -1  12    0.11    0.04
 -12   1  -1   -0.02    0.03
  -1  12   3   12.80    0.92
  -3   1  12   12.67    0.91
 -12  -3  -1   14.54    0.91
   1 -12   3   12.65    0.90
  -1 -12  -3   11.45    0.91
  12  -3   1   13.49    0.93
 -12   3   1   14.23    0.92
  12   3  -1   12.83    0.91
   1 -12   3   13.32    0.91
 -12   3   1   12.87    0.91
   3   1  12   11.64    0.91
  12  -3  -1   12.82    0.92
 -12  -3   1   14.02    0.91
  -1 -12   3   13.07    0.91
   3  -1 -12   11.43    0.91
  -3  -1  12   12.03    0.91
 -12  -3   1   12.21    0.91
 -12   3  -1   14.71    0.92
 -12   3  -1   12.40    0.91
 -12   3  -1   12.65    0.91
  12  -3  -1   12.90    0.91
  12  -3  -1   12.99    0.91
   1 -12  -3   11.40    0.91
   1 -12  -3   11.55    0.92
  12   3   1   13.03    0.92
   1  12   3   13.07    0.91
  -1  12   5    9.82    0.67
 -12  -5  -1   10.64    0.67
   1 -12   5    9.82    0.66
   5   1 -12    9.40    0.66
 -12   5   1    9.39    0.67
  -1 -12  -5    8.46    0.68
  12  -5   1    9.48    0.69
  12  -5   1   10.00    0.67
  12  -5   1    9.59    0.67
   1 -12   5    9.18    0.67
  12   5  -1    9.29    0.67
   5   1 -12    8.66    0.67
 -12   5   1    9.84    0.68
  -1 -12  -5    8.21    0.67
 -12   5   1    8.20    0.67
  -5   1  12    9.46    0.68
  -5   1  12    9.27    0.68
  12  -5  -1    9.69    0.67
   5  -1 -12    9.30    0.67
 -12   5  -1   10.09    0.68
  -1 -12   5    9.63    0.67
  12  -5  -1    9.79    0.67
  -5  -1  12    9.43    0.67
  12   5   1    9.82    0.67
   1  12   5    9.61    0.67
 -12   5  -1    9.31    0.67
   1 -12  -5    8.49    0.68
  12  -5  -1    9.49    0.69
   5  -1 -12    8.20    0.67
   1 -12  -5    8.30    0.70
 -12   5  -1    9.58    0.67
 -12  -5   1    9.94    0.67
  -1  12   7   26.68    1.83
  -1  12   7   27.24    1.83
 -12   7   1   26.52    1.83
  12  -7   1   26.17    1.82
  12   7  -1   24.69    1.82
  12  -7   1   24.85    1.84
   7   1 -12   26.28    1.82
   7   1 -12   26.00    1.82
   7   1 -12   24.44    1.83
  12  -7   1   26.07    1.82
  -1 -12  -7   23.35    1.83
   1 -12   7   26.77    1.82
   1 -12   7   22.10    1.82
  -7   1  12   26.47    1.84
  -7   1  12   26.24    1.83
  12   7   1   25.09    1.82
   1  12   7   27.17    1.83
 -12   7  -1   26.09    1.82
   1  12   7   26.54    1.83
  -7  -1  12   26.27    1.83
   1 -12  -7   25.07    1.84
  12  -7  -1   24.29    1.84
  12  -7  -1   26.27    1.82
   7  -1 -12   24.31    1.83
   7  -1 -12   26.40    1.82
  -7  -1  12   26.79    1.83
  -1 -12   7   26.56    1.82
  12  -7  -1   26.53    1.82
 -12   7  -1   26.06    1.83
 -12  -7   1   26.36    1.82
  -1  12   9   28.34    2.05
  -1  12   9   29.17    2.05
  -9   1  12   28.28    2.05
   9   1 -12   26.27    2.04
 -12   9   1   29.62    2.05
  12  -9   1   29.88    2.04
  12  -9   1   29.70    2.04
   9   1 -12   29.43    2.03
  -9  -1  12   29.40    2.05
   1  12   9   29.43    2.05
  12  -9  -1   30.15    2.04
  12   9   1   27.96    2.04
   9  -1 -12   27.31    2.05
   9  -1 -12   28.47    2.04
   1  12   9   28.27    2.05
 -12   9  -1   29.50    2.05
  12  -9  -1   29.51    2.04
  -9  -1  12   28.53    2.05
   9  -1 -12   28.95    2.04
  -1  12  11   13.58    1.00
 -11   1  12   13.71    1.00
  11   1 -12   13.99    0.98
  -1  12  11   14.03    0.99
 -12  11   1   14.02    1.00
  12 -11   1   14.12    0.98
 -11   1  12   13.90    1.00
  12 -11   1   14.09    0.98
  11   1 -12   13.31    0.98
  11   1 -12   11.90    1.00
 -12  11  -1   13.75    1.00
  12 -11  -1   13.95    0.98
   1  12  11   14.53    0.99
   1  12  11   14.05    1.00
 -11  -1  12   14.41    1.00
  11  -1 -12   13.99    0.98
  11  -1 -12   13.35    1.00
 -11  -1  12   14.26    1.00
  12 -11  -1   14.20    0.98
  11  -1 -12   13.77    0.98
   0   2  12   33.11    2.21
 -12   0  -2   31.37    2.19
   2  12   0   30.19    2.18
  12   0  -2   30.59    2.19
  12   0   2   30.16    2.20
   0  -2  12   32.21    2.19
 -12   0   2   30.55    2.19
 -12   0   2   30.53    2.19
 -12   0   2   30.97    2.19
   2 -12   0   32.17    2.18
 -12   0  -2   32.06    2.18
 -12   0  -2   30.03    2.18
   2 -12   0   29.83    2.19
   2 -12   2  106.80    7.61
  12   2  -2  107.82    7.61
 -12   2   2  113.13    7.61
 -12   2   2  106.44    7.60
 -12  -2  -2  115.94    7.61
  12  -2   2  106.59    7.62
 -12   2   2  117.61    7.61
  12  -2  -2  118.82    7.62
 -12  -2   2  105.58    7.60
   2 -12  -2   99.97    7.61
   2  -2 -12   98.03    7.61
   2  12   2  112.55    7.60
 -12   2  -2  106.27    7.60
  12   2   2  113.98    7.61
 -12   2  -2  110.65    7.60
 -12  -2   2  113.13    7.61
   2 -12  -2  101.77    7.61
  12  -2  -2  112.84    7.60
 -12  -2   2  112.35    7.60
  -4   2  12    2.19    0.19
   2 -12   4    2.58    0.19
   2 -12   4    2.03    0.17
   2  12   4    2.51    0.18
  12  -4  -2    2.50    0.17
  12  -4  -2    2.47    0.18
  12  -4  -2    2.21    0.20
 -12  -4   2    2.68    0.19
 -12  -4   2    2.18    0.18
 -12  -4   2    2.58    0.17
   2 -12  -4    2.10    0.19
   2 -12  -4    2.04    0.20
   4   2  12    2.23    0.19
   4  -2 -12    1.94    0.19
  -4  -2  12    2.30    0.19
 -12   6   2   16.33    1.15
  12   6  -2   16.08    1.14
  12  -6   2   16.57    1.13
   6   2 -12   15.83    1.13
   6   2 -12   15.28    1.14
  12   6  -2   15.68    1.14
  -6   2  12   17.29    1.15
  12  -6   2   16.96    1.14
   2 -12  -6   14.69    1.15
 -12  -6   2   15.71    1.14
   6  -2 -12   16.04    1.13
   2 -12  -6   16.16    1.15
 -12   6  -2   15.58    1.14
  12  -6  -2   15.91    1.13
  12  -6  -2   16.22    1.13
  -6  -2  12   17.38    1.14
 -12   6  -2   16.08    1.14
  12   6   2   16.14    1.14
  12  -6  -2   14.63    1.15
 -12   8   2   38.25    2.68
   2 -12   8   37.54    2.66
  12  -8   2   37.73    2.66
   8   2 -12   35.10    2.67
   8   2 -12   37.98    2.66
  -8   2  12   39.40    2.68
  12  -8   2   37.56    2.66
  -8   2  12   38.54    2.67
   8  -2 -12   36.53    2.68
  -8  -2  12   41.66    2.68
  -8  -2  12   38.26    2.67
 -12   8  -2   35.59    2.67
 -12   8  -2   36.47    2.67
   2 -12  -8   36.98    2.68
   8  -2 -12   37.42    2.66
   2  12   8   39.04    2.67
   2  12   8   39.23    2.68
 -12  -8   2   37.30    2.66
  12  -8  -2   37.37    2.66
  12   8   2   36.00    2.67
 -10   2  12    6.37    0.49
  10   2 -12    6.92    0.47
  10   2 -12    6.07    0.47
  12 -10   2    6.74    0.47
 -10   2  12    6.72    0.49
  10   2 -12    6.08    0.48
 -12  10   2    6.99    0.49
  12 -10   2    6.88    0.47
  12  10   2    6.27    0.47
 -10  -2  12    6.43    0.48
  12 -10  -2    6.41    0.47
  10  -2 -12    6.24    0.49
  12  10   2    6.48    0.47
  12 -10  -2    6.80    0.47
  10  -2 -12    6.75    0.47
   2  12  10    6.15    0.49
 -12 -10   2    7.28    0.47
 -12  10  -2    6.59    0.48
   2  12  10    6.74    0.48
  10  -2 -12    6.60    0.47
 -10  -2  12    6.13    0.49
  -3 -12  -1   11.38    0.89
  -3  12   1   13.30    0.89
 -12   1   3   13.50    0.90
 -12   1   3   11.59    0.90
   3 -12   1   12.29    0.88
 -12   1   3   12.55    0.89
  12  -1   3   14.08    0.91
  -1   3  12   11.96    0.89
  12   1  -3   12.67    0.90
   3 -12   1   12.14    0.90
  -3 -12  -1   10.86    0.89
   1  -3 -12   11.04    0.89
  12   1   3   13.74    0.90
 -12  -1   3   13.61    0.90
 -12  -1   3   12.77    0.89
   3  12   1   13.56    0.89
   1   3  12   11.85    0.89
 -12   1  -3   12.14    0.89
  12  -1  -3   12.98    0.89
  -3  12  -1   13.17    0.90
  12  -1  -3   12.70    0.90
  12  -1  -3   13.22    0.89
   3 -12  -1   12.20    0.88
   3 -12  -1   12.21    0.90
  -1  -3  12   11.77    0.89
 -12   1  -3   12.26    0.89
  -3 -12   1   12.15    0.89
 -12   3   3    0.02    0.05
  -3  12   3    0.06    0.04
  12  -3   3    0.05    0.05
   3 -12   3    0.09    0.04
   3 -12   3    0.00    0.03
  -3   3  12    0.04    0.04
  -3 -12  -3    0.04    0.03
  12   3  -3    0.10    0.04
 -12   3   3    0.03    0.03
  12   3  -3   -0.02    0.05
 -12   3   3    0.04    0.03
  -3 -12  -3    0.03    0.04
  12  -3  -3    0.01    0.03
   3  12   3    0.07    0.03
   3 -12  -3    0.01    0.04
   3 -12  -3    0.00    0.02
   3 -12  -3   -0.01    0.05
  12   3   3    0.04    0.04
 -12   3  -3    0.00    0.02
   3  -3 -12   -0.02    0.04
   3   3  12    0.04    0.05
 -12  -3   3    0.07    0.03
  -3  -3  12    0.08    0.04
 -12  -3   3    0.02    0.02
  12  -3  -3    0.02    0.02
  12  -3  -3   -0.01    0.04
 -12  -3   3    0.01    0.04
   3 -12   5    8.29    0.70
   3 -12   5   10.01    0.69
   5   3 -12    9.65    0.69
  -5   3  12   10.82    0.71
  -3  12   5    9.76    0.70
  12   5  -3    9.98    0.70
  12   5  -3   10.17    0.70
 -12   5   3    9.55    0.71
  -3 -12  -5    9.45    0.70
   3  12   5   11.18    0.70
  -3  12  -5    9.32    0.69
 -12   5  -3    9.29    0.70
  -5  -3  12   10.53    0.70
   3 -12  -5    9.63    0.71
 -12  -5   3   10.34    0.69
  12  -5  -3   10.13    0.70
 -12   5  -3    9.53    0.70
   5   3  12   10.27    0.70
   3 -12  -5   10.42    0.72
  12  -5  -3    8.99    0.71
 -12  -5   3    9.21    0.70
  12  -5  -3    9.65    0.69
   5  -3 -12    9.70    0.71
  12   5   3    9.01    0.70
 -12   5  -3    9.28    0.70
  -7   3  12   16.15    1.08
  -3 -12  -7   13.48    1.07
   7   3 -12   15.41    1.06
   3 -12   7   13.45    1.07
   3 -12   7   15.06    1.06
   7   3 -12   14.15    1.07
  12  -7   3   15.90    1.06
  -3  12   7   15.42    1.07
  12  -7   3   14.01    1.09
  -7   3  12   15.58    1.08
  12   7  -3   15.11    1.06
   7   3 -12   15.25    1.06
 -12   7   3   14.76    1.07
 -12   7   3   15.75    1.08
   3  12   7   15.33    1.07
  12  -7  -3   13.59    1.08
   3  12   7   15.83    1.07
   3 -12  -7   14.88    1.09
   7  -3 -12   14.77    1.08
   7  -3 -12   15.54    1.06
  12  -7  -3   15.03    1.06
 -12   7  -3   15.75    1.07
  12  -7  -3   15.58    1.06
  -7  -3  12   15.70    1.07
  12   7   3   15.14    1.07
 -12  -7   3   15.18    1.07
 -12   7  -3   14.00    1.07
 -12   7  -3   14.33    1.06
   9   3 -12   53.22    3.72
 -12   9   3   55.45    3.74
  -3  12   9   53.66    3.74
  -9   3  12   51.88    3.74
  -9   3  12   52.13    3.74
  12  -9   3   52.96    3.72
   9   3 -12   53.58    3.72
   9   3 -12   50.19    3.73
  -3  12   9   54.42    3.74
  12  -9   3   54.93    3.73
  12  -9  -3   53.19    3.72
   3  12   9   53.51    3.73
  12  -9  -3   53.48    3.72
  -9  -3  12   53.71    3.74
  12   9   3   53.30    3.73
   3 -12  -9   47.02    3.75
 -12   9  -3   53.60    3.73
  -9  -3  12   53.13    3.73
   9  -3 -12   53.23    3.72
 -12  -9   3   53.21    3.72
   3  12   9   53.20    3.74
   9  -3 -12   50.01    3.74
 -11   3  12   69.34    4.75
  11   3 -12   63.64    4.73
  -3  12  11   67.19    4.74
  12 -11   3   68.18    4.72
  -3  12  11   65.77    4.74
  11   3 -12   64.32    4.72
  12 -11   3   68.24    4.73
 -12  11   3   68.88    4.74
 -11   3  12   67.55    4.74
  11   3 -12   66.11    4.72
   3  12  11   66.60    4.74
 -12  11  -3   67.36    4.74
  11  -3 -12   59.98    4.75
  12 -11  -3   69.67    4.73
  11  -3 -12   69.33    4.73
  11  -3 -12   65.49    4.73
  12  11   3   67.67    4.73
 -11  -3  12   68.69    4.74
 -11  -3  12   65.22    4.73
   3  12  11   69.14    4.74
 -12 -11   3   67.92    4.73
 -11  -3  12   70.57    4.74
  12 -11  -3   66.99    4.73
 -12   0   4    1.08    0.11
  -4 -12   0    0.92    0.09
   0  -4 -12    0.80    0.10
  -4 -12   0    0.83    0.08
   4 -12   0    0.88    0.10
  12   0  -4    0.85    0.10
  12   0  -4    1.01    0.08
   4 -12   0    1.14    0.08
  -4  12   0    0.90    0.10
  12   0  -4    0.80    0.11
 -12   0   4    1.08    0.10
  12  -2   4    2.48    0.20
  12   2  -4    2.04    0.19
 -12   2   4    2.38    0.18
   4 -12   2    2.28    0.18
  -4 -12  -2    2.16    0.18
  -4 -12  -2    2.15    0.18
  -4  12   2    2.49    0.19
   4 -12   2    2.45    0.19
  12   2  -4    2.20    0.19
 -12   2   4    2.60    0.20
   2  -4 -12    2.08    0.19
  12  -2  -4    2.60    0.18
 -12   2  -4    2.32    0.18
  12  -2  -4    2.19    0.21
  12   2   4    2.60    0.19
   4 -12  -2    2.46    0.21
   4 -12  -2    2.31    0.17
  12  -2  -4    2.29    0.18
   4  12   2    2.57    0.18
 -12  -2   4    2.75    0.19
 -12  -2   4    2.40    0.18
 -12  -2   4    2.40    0.18
 -12   2  -4    2.27    0.18
  12  -2  -4    2.25    0.24
  -4  12  -2    2.65    0.19
   4 -12   4   56.49    3.99
  -4 -12  -4   52.76    4.00
  12  -4   4   55.75    4.01
  -4  12   4   58.30    4.00
   4 -12   4   55.40    4.01
   4  -4 -12   54.18    4.01
  -4  12  -4   51.88    3.99
   4  12   4   59.10    4.00
  -4  -4  12   60.55    4.00
   4 -12  -4   54.04    4.01
   4 -12  -4   57.41    3.99
   4 -12  -4   57.04    4.01
  12  -4  -4   58.27    3.99
   4  12   4   60.23    4.01
 -12  -4   4   59.21    4.00
 -12  -4   4   60.42    3.99
  12  -4  -4   55.61    4.01
  12  -4  -4   56.77    3.99
  12   6  -4   27.43    2.01
 -12   6   4   27.49    2.01
  12  -6   4   26.93    2.03
  12   6  -4   28.65    2.01
 -12   6   4   29.76    2.02
 -12   6  -4   29.65    2.02
  -6  -4  12   30.03    2.02
   4 -12  -6   28.18    2.03
  -4  12  -6   26.29    2.01
   6  -4 -12   27.37    2.02
   6  -4 -12   29.60    2.01
 -12   6  -4   27.84    2.01
  12  -6  -4   27.99    2.01
 -12  -6   4   28.07    2.01
 -12  -6   4   27.50    2.02
 -12  -6   4   28.79    2.01
  12  -6  -4   26.41    2.04
  12   6   4   27.72    2.02
  12  -6  -4   28.35    2.01
   4 -12  -6   28.75    2.01
 -12   6  -4   27.98    2.01
  12  -8   4    4.22    0.28
   4 -12   8    3.94    0.28
  -4  12   8    4.10    0.30
 -12   8   4    4.31    0.31
 -12   8   4    3.66    0.29
 -12  -8   4    4.08    0.29
  -8  -4  12    3.73    0.30
  -8  -4  12    3.70    0.30
   8  -4 -12    3.95    0.29
 -12   8  -4    4.37    0.30
 -12   8  -4    3.84    0.29
   4  12   8    3.47    0.30
  12   8   4    4.16    0.29
   8  -4 -12    3.71    0.32
   4  12   8    3.90    0.29
  12  -8  -4    3.85    0.28
  12 -10   4   10.64    0.76
 -12  10   4   10.36    0.78
  -4  12  10   11.03    0.78
  -4  12  10   11.46    0.79
  12 -10   4   10.96    0.76
   4 -12 -10   10.38    0.79
   4  12  10   11.44    0.78
 -10  -4  12   12.01    0.78
  12  10   4    9.99    0.77
  12 -10  -4   10.46    0.76
  12  10   4   10.79    0.76
   4  12  10   11.00    0.77
 -12 -10   4   10.13    0.76
  10  -4 -12   10.74    0.76
 -12  10  -4    9.58    0.77
  10  -4 -12   10.46    0.78
 -10  -4  12   11.20    0.77
  12 -10  -4   10.63    0.76
  12   1  -5    9.42    0.67
  -1  -5 -12    8.92    0.68
 -12   1   5    9.29    0.67
  12   1  -5    9.77    0.66
  12   1  -5    8.27    0.68
  -1   5  12    9.64    0.67
  -5  12   1   10.13    0.67
  12  -1   5    9.16    0.68
   5 -12   1    9.48    0.66
  -5 -12  -1    8.43    0.66
 -12   1   5   10.03    0.68
  -5  12  -1    8.83    0.66
  12  -1  -5    9.33    0.66
  12  -1  -5    9.86    0.66
 -12  -1   5    9.98    0.68
   1   5  12    9.37    0.67
  12  -1  -5    8.84    0.69
   5 -12  -1    9.39    0.66
  12   1   5    9.22    0.71
   1  -5 -12    8.49    0.70
  12  -1  -5    9.18    0.68
   5 -12  -1    9.10    0.68
  -5  12  -1    9.85    0.67
 -12  -1   5    9.62    0.66
  12   3  -5   10.57    0.71
  -5 -12  -3    9.45    0.69
   5 -12   3    9.15    0.71
  12   3  -5   10.34    0.70
   3   5 -12    9.78    0.69
   5 -12   3    9.61    0.69
  -5  12   3   10.03    0.70
  -3   5  12   10.76    0.71
 -12   3   5    9.95    0.69
 -12   3   5    9.22    0.71
  12  -3   5    8.57    0.71
  12   3   5    8.48    0.70
  -3  -5  12   10.28    0.70
   5  12   3   10.44    0.69
  12  -3  -5    9.62    0.71
  12  -3  -5    9.73    0.72
  -5  12  -3    9.00    0.70
 -12   3  -5    9.32    0.69
   5 -12  -3   10.08    0.69
  12  -3  -5    9.83    0.69
   3   5  12   10.37    0.70
   5 -12  -3    8.99    0.71
 -12   3  -5    9.79    0.70
 -12  -3   5    9.75    0.70
 -12  -3   5   10.23    0.69
  12  -3  -5   10.17    0.69
   3  -5 -12    9.52    0.71
  -5  12  -3    9.39    0.69
  12  -5   5    0.04    0.05
   5 -12   5   -0.03    0.02
  -5   5  12    0.06    0.05
  -5   5  12    0.02    0.05
 -12   5   5   -0.06    0.05
   5 -12   5    0.04    0.04
  -5 -12  -5    0.04    0.04
  12   5  -5    0.08    0.04
   5   5 -12   -0.01    0.02
  -5  12   5   -0.03    0.05
 -12   5   5   -0.02    0.03
   5   5 -12   -0.04    0.02
  12   5  -5    0.00    0.04
  -5  12  -5    0.03    0.02
  12  -5  -5    0.06    0.05
   5  12   5    0.05    0.04
 -12  -5   5    0.02    0.04
 -12   5  -5   -0.02    0.02
 -12  -5   5   -0.03    0.02
   5  12   5   -0.02    0.04
  12   5   5   -0.05    0.04
   5 -12  -5    0.01    0.02
   5 -12  -5    0.05    0.05
 -12   5  -5   -0.01    0.03
 -12  -5   5   -0.01    0.04
  -5  -5  12    0.12    0.05
  12  -5  -5    0.04    0.03
  12  -5  -5    0.00    0.03
   5   5  12   -0.02    0.05
 -12   7   5   54.00    3.49
 -12   7   5   47.36    3.48
  -5  12   7   51.08    3.49
  -7   5  12   50.34    3.50
   5 -12   7   48.57    3.47
   7   5 -12   50.74    3.47
   7   5 -12   52.41    3.47
  -7   5  12   51.29    3.49
   5 -12   7   48.92    3.48
  -7  -5  12   49.27    3.48
  12  -7  -5   45.40    3.50
   5  12   7   49.90    3.48
   7   5  12   47.95    3.48
 -12  -7   5   51.91    3.47
   7  -5 -12   49.93    3.48
 -12   7  -5   48.23    3.48
   5  12   7   48.90    3.49
  12  -7  -5   49.37    3.48
  12  -7  -5   51.03    3.48
 -12  -7   5   48.28    3.48
   7  -5 -12   45.73    3.49
  12   7   5   47.07    3.48
   5 -12  -7   50.52    3.48
   5 -12  -7   46.64    3.50
 -12   7  -5   48.66    3.48
 -12  -7   5   49.90    3.48
  -9   5  12   34.60    2.39
 -12   9   5   34.76    2.39
   9   5 -12   34.73    2.37
  -5  12   9   33.33    2.39
  -9   5  12   35.81    2.39
   9   5 -12   30.56    2.37
  -9  -5  12   35.13    2.38
 -12  -9   5   33.59    2.37
  12   9   5   33.55    2.38
   5  12   9   33.96    2.38
   5 -12  -9   31.27    2.40
   9  -5 -12   31.34    2.39
   9  -5 -12   35.06    2.37
 -12   9  -5   34.52    2.38
  12  -9  -5   34.24    2.37
   5  12   9   33.83    2.39
  -5 -12   9   32.48    2.37
   5 -12  -9   33.95    2.37
  12  -9  -5   33.46    2.37
  -9  -5  12   32.72    2.38
 -12  11   5   21.52    1.58
 -11   5  12   21.71    1.58
 -11   5  12   23.44    1.59
  -5  12  11   21.70    1.58
  11   5 -12   21.13    1.57
  12 -11   5   22.46    1.56
  12 -11   5   22.58    1.57
  11   5 -12   21.89    1.56
  -5  12  11   23.81    1.59
   5  12  11   22.95    1.57
  12 -11  -5   21.91    1.57
  12  11   5   19.51    1.57
 -12  11  -5   19.42    1.57
  12 -11  -5   23.04    1.57
  12  11   5   22.53    1.57
  11  -5 -12   22.13    1.57
 -11  -5  12   23.80    1.58
   5  12  11   24.54    1.58
 -11  -5  12   22.17    1.57
 -11  -5  12   22.34    1.56
  -5 -12  11   20.85    1.56
  12   0  -6   18.63    1.26
  12   0  -6   20.14    1.27
   0   6  12   19.39    1.25
  12   0  -6   17.92    1.24
  -6  12   0   16.56    1.25
  -6  12   0   16.71    1.24
   6 -12   0   16.02    1.26
   6 -12   0   18.16    1.24
   0  -6 -12   15.64    1.25
  -6  12   2   16.02    1.12
   6 -12   2   14.92    1.13
   6 -12   2   15.84    1.11
   2   6 -12   16.44    1.10
  -6 -12  -2   14.59    1.11
  12   2  -6   15.43    1.13
  12   2  -6   16.39    1.12
   6 -12  -2   14.51    1.13
   6 -12  -2   15.95    1.11
  -6  12  -2   14.37    1.11
  12  -2  -6   15.38    1.12
  12  -2  -6   15.79    1.11
   2   6  12   16.22    1.12
   2  -6 -12   14.95    1.12
  -6  12  -2   16.04    1.12
  12  -2  -6   15.83    1.13
  12  -2  -6   15.82    1.11
   4   6 -12   28.68    2.01
   6 -12   4   25.49    2.06
   6 -12   4   28.34    2.01
   6 -12   4   28.15    2.01
   4   6 -12   29.19    2.01
  -6  12   4   28.42    2.03
  -4   6  12   30.86    2.03
  -4   6  12   30.37    2.03
   6 -12  -4   27.77    2.04
  12  -4  -6   28.49    2.02
  12  -4  -6   27.46    2.03
  12  -4  -6   29.80    2.02
  -6  12  -4   29.09    2.02
   4   6  12   28.33    2.02
   6  12   4   29.55    2.02
  -4  -6  12   28.80    2.02
   6 -12  -4   28.87    2.02
   4  -6 -12   27.35    2.03
   6  12   4   29.86    2.02
  -6   6  12    1.94    0.17
  -6 -12  -6    1.70    0.15
   6   6 -12    1.94    0.14
  12   6  -6    1.81    0.15
  -6  -6  12    1.81    0.16
  12  -6  -6    1.98    0.14
   6  -6 -12    1.53    0.17
 -12   6  -6    1.90    0.14
   6 -12  -6    1.88    0.14
  12  -6  -6    1.65    0.17
  12  -6  -6    1.90    0.14
 -12   6  -6    1.73    0.15
   6   6  12    1.66    0.16
   6  -6 -12    1.82    0.14
  -8   6  12   20.39    1.47
   6 -12   8   20.84    1.45
   8   6 -12   21.36    1.45
  -8   6  12   20.65    1.47
  -6  12   8   20.94    1.47
   6 -12   8   20.99    1.45
   8   6  12   20.24    1.46
   6 -12  -8   20.91    1.45
   8  -6 -12   20.69    1.45
   6  12   8   20.04    1.46
   6  12   8   20.95    1.46
   6 -12  -8   19.32    1.48
  -8  -6  12   20.02    1.46
  12  -8  -6   21.06    1.45
 -12   8  -6   19.92    1.45
  -6  12  10    1.63    0.16
  10   6 -12    1.49    0.14
 -10   6  12    1.90    0.16
 -10   6  12    1.92    0.17
 -10  -6  12    1.79    0.15
  -6 -12  10    1.53    0.12
  10  -6 -12    1.65    0.13
   6 -12 -10    1.69    0.13
  12 -10  -6    1.69    0.13
   6  12  10    1.84    0.16
  -6 -12  10    1.64    0.13
   6  12  10    1.80    0.15
  12   1  -7   23.80    1.79
  12   1  -7   25.09    1.79
  12   1  -7   26.54    1.77
  -7  12   1   24.89    1.78
 -12   1   7   25.70    1.79
 -12   1   7   25.29    1.78
  -1   7  12   27.65    1.79
  -1   7  12   25.24    1.78
   7 -12   1   26.26    1.77
  12  -1   7   21.89    1.79
  12  -1  -7   25.30    1.77
  -7  12  -1   25.59    1.78
  12   1   7   22.55    1.78
   1   7  12   25.67    1.78
 -12  -1   7   25.59    1.77
  12  -1  -7   24.76    1.80
 -12  -1   7   25.28    1.78
  12  -1  -7   26.81    1.77
   7 -12  -1   25.17    1.77
  12  -1  -7   24.77    1.79
 -12  -1   7   23.96    1.78
   7 -12   3   15.49    1.08
  12   3  -7   15.38    1.09
   3   7 -12   15.76    1.08
   3   7 -12   15.59    1.08
  -3   7  12   16.63    1.11
 -12   3   7   14.46    1.09
  12   3  -7   14.74    1.10
  -7  12   3   15.87    1.10
  12  -3   7   14.16    1.12
   7 -12   3   15.44    1.09
  -3   7  12   15.10    1.10
 -12   3   7   15.91    1.13
 -12  -3   7   14.65    1.09
 -12  -3   7   14.92    1.08
  12  -3  -7   15.41    1.09
  12  -3  -7   15.15    1.10
   3   7  12   15.52    1.10
   7 -12  -3   15.13    1.09
 -12  -3   7   15.10    1.09
  12  -3  -7   15.30    1.09
  -3  -7  12   15.02    1.09
  12   3   7   15.55    1.10
  -7  12  -3   15.85    1.09
   7  12   3   15.98    1.09
  -7  12   5   51.01    3.51
 -12   5   7   47.65    3.50
  -5   7  12   49.61    3.52
   7 -12   5   51.47    3.50
 -12   5   7   54.18    3.52
  -5   7  12   51.97    3.51
  12   5  -7   47.99    3.50
   7 -12   5   50.21    3.50
   7  12   5   55.87    3.52
  12   5   7   44.31    3.51
  12  -5  -7   51.21    3.50
 -12  -5   7   49.13    3.51
  -5  -7  12   47.65    3.50
 -12   5  -7   45.75    3.50
 -12  -5   7   50.06    3.51
 -12  -5   7   51.77    3.50
   7 -12  -5   46.64    3.53
   5   7  12   49.31    3.51
  12  -5  -7   48.98    3.52
  12  -5  -7   49.58    3.50
   7 -12  -5   51.34    3.50
 -12   5  -7   47.79    3.50
   7 -12   7    0.03    0.02
 -12   7   7   -0.02    0.05
  -7  12   7    0.03    0.05
  -7   7  12    0.01    0.05
   7 -12   7    0.01    0.03
 -12   7   7    0.09    0.06
  -7   7  12    0.11    0.07
 -12  -7   7    0.05    0.03
  -7  -7  12    0.04    0.04
 -12  -7   7    0.01    0.03
 -12   7  -7    0.04    0.03
  12  -7  -7    0.04    0.04
 -12  -7   7    0.02    0.02
  -7   7 -12    0.02    0.02
   7  12   7    0.03    0.04
   7  12   7    0.08    0.05
   7 -12  -7   -0.02    0.03
   7   7  12    0.04    0.05
  12  -7  -7    0.00    0.03
   7 -12  -7    0.05    0.05
 -12   9   7    7.63    0.55
  -7  12   9    7.06    0.54
  -9   7  12    7.46    0.55
  -9   7  12    8.00    0.55
  -9  -7  12    8.57    0.54
 -12  -9   7    6.69    0.53
  -9  -7  12    7.33    0.54
   7 -12  -9    7.57    0.53
 -12   9  -7    6.77    0.53
 -12  -9   7    7.12    0.53
  12   9   7    7.43    0.53
   9   7  12    7.73    0.54
  -7 -12   9    7.08    0.53
  -7 -12   9    7.10    0.52
  12  -9  -7    7.28    0.53
  -9   7 -12    6.84    0.52
   7  12   9    7.91    0.54
   7  12   9    7.54    0.54
 -11   7  12   39.94    2.78
 -11   7  12   40.33    2.78
 -12  11   7   40.38    2.78
  -7  12  11   38.13    2.78
   7  12  11   39.41    2.77
   7 -12 -11   38.97    2.76
  12  11   7   40.31    2.76
 -11  -7  12   40.11    2.76
 -11  -7  12   40.90    2.77
  12 -11  -7   39.42    2.76
  11  -7 -12   39.37    2.76
  -7 -12  11   37.78    2.76
  -7 -12  11   38.06    2.76
  11   7  12   40.05    2.77
 -11  -7  12   39.50    2.77
 -12 -11   7   35.24    2.76
 -11   7 -12   37.67    2.76
  12   0   8    9.51    0.71
   0   8  12    9.31    0.71
  -8  12   0   10.93    0.71
   0   8 -12    9.05    0.69
 -12   0   8    9.68    0.70
   0   8  12    8.59    0.71
   8 -12   0   10.34    0.70
  12   0  -8   10.23    0.69
 -12   0   8   10.69    0.71
  12   0  -8    9.32    0.71
  12   2  -8   37.51    2.55
 -12   2   8   35.57    2.56
 -12   2   8   37.13    2.57
   8 -12   2   36.76    2.55
  12   2  -8   35.53    2.55
  -8  12   2   36.78    2.57
   8 -12   2   36.07    2.55
  12  -2   8   31.32    2.57
  12   2  -8   35.37    2.57
  12   2  -8   36.90    2.56
  12  -2  -8   36.74    2.55
   8 -12  -2   37.01    2.55
 -12  -2   8   38.12    2.56
 -12  -2   8   36.90    2.55
  12   2   8   30.85    2.56
  12  -2  -8   37.60    2.55
  -8  12  -2   36.40    2.56
  12  -2  -8   36.54    2.57
 -12  -2   8   34.10    2.56
   2   8  12   37.77    2.56
  -8  12   4    3.89    0.30
  -4   8  12    3.59    0.30
   8 -12   4    4.17    0.28
  -4   8  12    3.38    0.30
   8 -12   4    3.93    0.28
   4   8  12    3.78    0.29
   8 -12  -4    3.82    0.28
 -12  -4   8    3.81    0.28
  -8  12  -4    4.47    0.29
 -12  -4   8    3.81    0.28
   8 -12  -4    3.51    0.31
 -12  -4   8    3.94    0.29
  12  -4  -8    3.76    0.30
  12  -4  -8    4.08    0.28
  12  -4  -8    3.84    0.28
  -4  -8  12    3.86    0.29
   8  12   4    3.84    0.28
 -12   6   8   19.27    1.45
  -6   8  12   21.39    1.46
  12   6  -8   20.08    1.44
  -6   8  12   20.88    1.46
 -12   6   8   21.01    1.46
   6  -8 -12   20.34    1.44
 -12   6  -8   19.90    1.44
 -12  -6   8   20.63    1.45
   6   8  12   20.74    1.45
 -12  -6   8   20.67    1.44
 -12  -6   8   21.32    1.45
  12  -6  -8   20.61    1.44
   8 -12  -6   21.08    1.44
   8 -12  -6   18.78    1.47
  -6   8 -12   20.47    1.44
  12  -6  -8   19.06    1.46
  -6  -8  12   20.07    1.45
 -12  -6   8   20.24    1.44
  -8  12   8   38.22    2.74
 -12   8   8   41.18    2.74
  -8   8  12   39.12    2.74
  -8   8  12   40.25    2.74
 -12   8  -8   37.03    2.72
   8   8  12   39.16    2.73
   8  -8 -12   38.72    2.72
  -8   8 -12   37.15    2.72
 -12  -8   8   39.57    2.73
 -12  -8   8   34.92    2.72
  -8  -8  12   38.06    2.73
   8 -12  -8   39.87    2.72
   8  12   8   38.38    2.73
 -12  -8   8   39.09    2.72
  12  -8  -8   37.94    2.72
 -12  -8   8   37.65    2.73
  12  -8  -8   40.09    2.73
 -10   8  12    5.85    0.40
  -8  12  10    5.50    0.40
 -12  10   8    5.66    0.41
 -10   8  12    5.07    0.41
   8 -12 -10    5.12    0.38
  10   8  12    5.41    0.39
 -12 -10   8    5.12    0.39
   8  12  10    5.17    0.39
  12  10   8    5.54    0.39
 -10  -8  12    5.24    0.39
 -10  -8  12    4.83    0.39
 -10   8 -12    5.53    0.38
 -12  10  -8    5.29    0.38
  -8 -12  10    4.89    0.38
  10  -8 -12    5.62    0.38
  12 -10  -8    5.44    0.39
 -12 -10   8    5.06    0.38
 -12 -10   8    5.31    0.38
  -8 -12  10    4.64    0.38
 -12   1   9   28.70    2.02
 -12   1   9   27.97    2.01
  -1   9  12   27.54    2.02
  12  -1   9   24.30    2.02
  -9  12   1   29.17    2.02
  12   1  -9   27.30    2.02
  12   1  -9   29.45    2.01
   9 -12   1   29.60    2.01
   9 -12   1   29.38    2.01
  -1   9  12   29.26    2.03
  12  -1  -9   29.45    2.01
  12  -1  -9   27.92    2.01
  -9  12  -1   28.90    2.02
   1   9  12   28.45    2.03
   9 -12  -1   29.35    2.01
  12  -1  -9   28.37    2.02
 -12  -1   9   29.23    2.02
 -12  -1   9   27.27    2.01
   1   9  12   27.94    2.02
 -12  -1   9   29.92    2.02
  12   3  -9   51.67    3.70
   9 -12   3   54.05    3.69
  -3   9  12   50.55    3.70
 -12   3   9   54.43    3.71
 -12   3   9   46.45    3.69
  12   3  -9   54.43    3.69
  12   3  -9   50.57    3.69
  -9  12   3   54.01    3.71
  -3   9  12   51.74    3.71
   9 -12  -3   53.57    3.69
  12  -3  -9   51.98    3.69
 -12  -3   9   53.09    3.70
  12  -3  -9   53.89    3.69
 -12  -3   9   54.23    3.70
 -12  -3   9   50.53    3.69
   3   9  12   51.50    3.70
 -12  -3   9   52.83    3.69
   9  12   3   52.81    3.69
  12  -3  -9   51.42    3.71
  -9  12  -3   54.71    3.70
   9 -12   5   34.08    2.36
  -9  12   5   33.67    2.38
  12   5  -9   32.80    2.37
 -12   5   9   35.19    2.38
  -5   9  12   34.57    2.38
  -5   9  12   33.96    2.38
   9 -12   5   34.19    2.36
 -12   5   9   29.97    2.37
  -5  -9  12   33.06    2.36
 -12  -5   9   33.97    2.36
 -12  -5   9   31.56    2.36
  12  -5  -9   34.54    2.36
   9 -12  -5   34.31    2.42
 -12  -5   9   34.26    2.37
 -12  -5   9   34.41    2.37
 -12   5  -9   32.31    2.36
   9  12   5   34.25    2.36
  12  -5  -9   31.65    2.38
  12  -5  -9   34.55    2.36
   9 -12  -5   33.62    2.36
   5   9  12   32.69    2.37
  12   7  -9    7.19    0.52
  -7   9  12    7.91    0.54
  -7   9  12    7.65    0.55
  -9  12   7    7.07    0.54
   9 -12   7    7.38    0.52
   9 -12   7    7.46    0.52
 -12   7   9    7.59    0.54
 -12   7   9    6.86    0.53
 -12  -7   9    8.00    0.53
   9 -12  -7    7.32    0.52
   7   9  12    7.63    0.53
 -12  -7   9    6.56    0.52
   9  12   7    7.63    0.53
   7  -9 -12    7.41    0.52
  -7   9 -12    6.68    0.52
  12  -7  -9    7.22    0.52
 -12  -7   9    7.35    0.53
 -12   7  -9    6.80    0.52
  -7  -9  12    7.34    0.53
  12  -7  -9    7.33    0.53
  -9   9  12    0.03    0.05
  -9   9  12    0.04    0.06
  -9  12   9    0.00    0.05
 -12   9   9    0.06    0.06
  12   9   9   -0.02    0.04
 -12  -9   9    0.02    0.04
   9 -12  -9    0.02    0.03
 -12  -9   9    0.05    0.03
  12  -9  -9   -0.03    0.04
 -12   9  -9    0.01    0.02
  -9  -9  12    0.01    0.02
  -9 -12   9    0.01    0.02
 -12  -9   9    0.02    0.03
  -9  -9  12    0.01    0.04
  -9   9 -12   -0.02    0.02
 -12  -9   9    0.00    0.03
   9  -9 -12   -0.02    0.03
   9   9  12    0.05    0.05
   9  12   9    0.09    0.05
 -11   9  12   11.22    0.78
  -9  12  11   10.45    0.77
 -12  11   9   11.46    0.78
  12 -11  -9   10.57    0.76
  -9 -12  11   10.33    0.75
 -11  -9  12   10.70    0.76
 -11  -9  12   10.14    0.75
 -11   9 -12   10.57    0.75
 -12 -11   9   10.89    0.76
 -11  -9  12   10.39    0.76
  -9 -12  11   10.48    0.75
  11   9  12   10.48    0.76
 -12 -11   9    9.76    0.75
   9  12  11   10.59    0.76
  12  11   9   10.55    0.76
   9 -12 -11   10.61    0.76
 -11  -9  12   11.00    0.75
 -12 -11   9   10.45    0.76
 -12   0  10    6.13    0.48
 -12   0  10    6.75    0.49
  10 -12   0    6.81    0.48
  10 -12   0    6.59    0.48
  12   0 -10    6.92    0.48
 -12   0  10    6.91    0.50
   0  10  12    6.82    0.49
   0  10  12    6.48    0.50
 -10  12   0    6.80    0.49
  12   2 -10    7.10    0.47
  12   2 -10    6.42    0.49
  12   2 -10    6.35    0.47
 -12   2  10    6.80    0.49
  10 -12   2    6.83    0.48
  10 -12   2    6.80    0.47
 -10  12   2    6.68    0.49
 -12   2  10    6.30    0.49
 -12   2  10    6.33    0.48
 -12  -2  10    6.64    0.49
 -12  -2  10    6.59    0.47
  10 -12  -2    6.74    0.48
   2  10  12    6.27    0.49
  12  -2 -10    6.19    0.49
 -12  -2  10    6.65    0.49
  12  -2 -10    6.69    0.47
 -10  12  -2    7.27    0.49
  12  -2 -10    6.97    0.47
  10 -12   4   10.39    0.74
  10 -12   4   10.89    0.75
  -4  10  12   11.64    0.77
 -10  12   4    9.70    0.76
  -4  10  12   10.71    0.76
 -12  -4  10   10.65    0.75
  10 -12  -4   10.35    0.75
  10  12   4    9.36    0.74
  12  -4 -10   10.49    0.74
  12  -4 -10   10.65    0.75
 -10  12  -4    9.85    0.75
 -12  -4  10   11.32    0.76
 -12  -4  10    9.53    0.75
   4  10  12   11.04    0.75
 -12  -4  10   10.38    0.74
  -6  10  12    1.61    0.16
  -6  10  12    2.10    0.18
  12   6 -10    1.74    0.14
 -12   6  10    1.66    0.16
  12  -6 -10    1.73    0.14
  -6 -10  12    1.66    0.14
  12  -6 -10    1.71    0.14
  10 -12  -6    1.65    0.14
 -12  -6  10    1.59    0.13
 -12  -6  10    1.66    0.15
 -12  -6  10    1.76    0.13
 -12  -6  10    1.81    0.15
 -12   6 -10    1.51    0.13
   6  10  12    1.96    0.16
   6 -10 -12    1.72    0.14
 -12   8  10    5.55    0.41
  -8  10  12    5.39    0.41
  -8  10  12    4.91    0.41
 -10  12   8    5.51    0.41
 -12   8 -10    5.22    0.38
 -12  -8  10    5.18    0.39
  10 -12  -8    5.55    0.39
  -8 -10  12    5.12    0.39
  10  12   8    5.17    0.39
  12  -8 -10    5.56    0.39
  -8  10 -12    5.55    0.38
  12   8  10    5.26    0.39
 -12  -8  10    4.99    0.39
  -8 -10  12    5.42    0.38
 -10 -12   8    5.09    0.38
   8 -10 -12    5.39    0.39
 -12  -8  10    5.48    0.39
   8  10  12    5.12    0.40
 -12  -8  10    5.54    0.38
 -10  12  10   41.16    2.93
 -10  10  12   44.04    2.93
 -12  10  10   42.52    2.93
 -12  10 -10   39.91    2.91
  12  10  10   40.57    2.91
 -12 -10  10   39.52    2.91
  12 -10 -10   41.94    2.91
 -12 -10  10   42.53    2.91
  10 -12 -10   41.91    2.91
 -10 -12  10   39.48    2.91
 -10 -12  10   39.01    2.91
 -10 -10  12   40.56    2.91
 -10 -10  12   39.28    2.91
  10 -10 -12   42.13    2.91
 -10 -10  12   43.16    2.91
 -10  10 -12   39.95    2.90
  10  10  12   41.50    2.91
 -12 -10  10   42.67    2.90
  10  12  10   41.05    2.91
 -10 -12  10   41.90    2.91
  11 -12   1   14.20    0.99
  -1  11  12   13.87    1.00
  -1  11  12   13.88    1.01
 -11  12   1   13.52    1.01
 -12   1  11   13.97    1.00
 -12   1  11   13.46    0.99
 -12   1  11   13.95    1.01
  11 -12   1   14.39    0.99
  12   1 -11   13.55    1.00
  12   1 -11   14.12    0.99
  11 -12  -1   14.32    0.99
  12  -1 -11   14.03    0.99
 -12  -1  11   14.25    1.00
 -12  -1  11   13.86    0.99
 -12  -1  11   14.55    1.01
 -11  12  -1   13.55    1.00
  12  -1 -11   13.53    1.01
  12  -1 -11   14.33    0.99
  11 -12  -1   13.89    0.99
   1  11  12   14.08    1.00
   1  11  12   14.18    1.01
 -11  12   3   66.25    4.69
 -12   3  11   62.67    4.67
 -12   3  11   66.76    4.69
 -12   3  11   66.24    4.69
  12   3 -11   64.25    4.68
  12   3 -11   68.22    4.67
  12   3 -11   63.00    4.67
  -3  11  12   67.16    4.69
  11 -12   3   66.14    4.67
  -3  11  12   67.25    4.68
  11 -12   3   68.71    4.67
 -11  12  -3   66.97    4.68
  11 -12  -3   66.03    4.67
 -12  -3  11   66.34    4.68
   3  11  12   65.01    4.70
 -12  -3  11   67.22    4.67
 -12  -3  11   69.43    4.69
   3  11  12   66.95    4.68
  11  12   3   67.58    4.67
  12  -3 -11   62.51    4.69
  12  -3 -11   66.98    4.67
  12  -3 -11   68.04    4.67
  -5  11  12   24.24    1.59
  11 -12   5   21.75    1.56
  11 -12   5   22.99    1.57
  -5  11  12   21.94    1.58
 -11  12   5   19.69    1.58
 -12   5  11   23.15    1.58
  12   5 -11   21.71    1.57
  11  12   5   18.91    1.57
 -12  -5  11   24.79    1.58
  11  12   5   22.27    1.57
  12  -5 -11   22.13    1.57
  12  -5 -11   22.04    1.57
   5  11  12   23.57    1.57
  11 -12  -5   22.03    1.57
 -12  -5  11   21.88    1.57
 -12  -5  11   22.27    1.56
  -5 -11  12   21.25    1.57
 -11  12   7   38.94    2.78
  -7  11  12   39.67    2.78
  -7  11  12   41.58    2.79
  12   7 -11   37.39    2.76
 -12   7  11   39.80    2.78
  12  -7 -11   39.15    2.77
   7 -11 -12   39.02    2.77
  -7 -11  12   38.74    2.77
  11  12   7   39.74    2.77
   7  11  12   41.11    2.77
  11 -12  -7   39.22    2.77
  -7 -11  12   37.36    2.76
 -12   7 -11   37.57    2.76
 -12  -7  11   40.71    2.76
 -12  -7  11   41.40    2.78
 -12  -7  11   36.44    2.77
 -12  -7  11   39.04    2.77
 -12   9  11   11.52    0.78
 -11  12   9   10.71    0.78
  -9  11  12   11.32    0.78
   9 -11 -12   10.79    0.76
  12   9  11   10.52    0.76
  12  -9 -11   10.56    0.76
   9  11  12   10.72    0.76
  11 -12  -9   10.94    0.76
  11  12   9   10.53    0.76
 -11 -12   9   10.30    0.76
 -11 -12   9    9.72    0.76
 -12  -9  11   10.70    0.76
 -12  -9  11   10.09    0.76
 -12  -9  11   11.11    0.75
 -12  -9  11   10.85    0.77
 -12   9 -11   10.11    0.75
  -9 -11  12   10.48    0.76
  -9 -11  12   10.33    0.75
 -12  11  11   -0.01    0.05
 -11  12  11    0.05    0.05
 -11  11  12    0.04    0.05
 -11 -11  12    0.04    0.02
 -11 -11  12    0.06    0.04
 -11  11 -12    0.02    0.02
 -11 -11  12    0.01    0.02
 -11 -12  11    0.01    0.04
 -11 -11  12    0.01    0.03
  11 -12 -11    0.02    0.03
 -12  11 -11    0.03    0.02
  11 -11 -12    0.03    0.03
 -12 -11  11    0.01    0.04
 -11 -12  11    0.03    0.03
 -11 -12  11   -0.02    0.02
  11  11  12    0.01    0.04
  11  12  11    0.00    0.04
  12 -11 -11    0.02    0.04
 -12 -11  11    0.04    0.02
 -12 -11  11    0.01    0.02
 -12 -11  11    0.04    0.04
  12  11  11    0.03    0.04
 -12   0  12   69.73    4.80
 -12   0  12   64.47    4.79
 -12   0  12   71.73    4.80
 -12  12   0   64.43    4.80
   0  12  12   70.57    4.80
   0  12  12   70.84    4.80
  12 -12   0   65.84    4.78
  12 -12   0   67.44    4.79
  12   0 -12   67.12    4.80
  12   0 -12   67.51    4.78
  12   2 -12    0.02    0.03
  12   2 -12    0.02    0.02
 -12   2  12    0.04    0.05
 -12   2  12    0.05    0.05
  12   2 -12    0.05    0.05
 -12  12   2    0.02    0.05
  12 -12   2    0.05    0.03
  12 -12   2   -0.02    0.03
 -12  -2  12    0.00    0.05
 -12  -2  12    0.04    0.03
   2  12  12    0.05    0.05
  12 -12  -2    0.03    0.03
  12 -12  -2   -0.02    0.03
  12  -2 -12    0.03    0.05
  12  -2 -12   -0.03    0.03
  12  -2 -12    0.07    0.04
 -12  12  -2   -0.02    0.04
 -12  -2  12   -0.01    0.05
  12 -12   4   11.72    0.81
 -12  12   4   11.54    0.83
  12 -12   4   11.71    0.81
  -4  12  12   11.17    0.83
  -4  12  12   11.27    0.83
   4  12  12   11.93    0.82
   4  12  12   11.26    0.83
  12 -12  -4   11.24    0.81
  12 -12  -4   11.44    0.81
 -12  12  -4   11.69    0.82
  12  -4 -12   10.29    0.83
  12  -4 -12   11.78    0.81
  12  -4 -12   11.26    0.81
 -12  -4  12   11.39    0.82
 -12  -4  12   11.72    0.81
 -12  -4  12   11.78    0.83
  12  12   4   11.64    0.81
  12  12   4   11.32    0.81
  12   6 -12    0.00    0.03
 -12   6  12    0.01    0.04
  -6  12  12    0.05    0.06
  -6  12  12   -0.03    0.05
 -12   6 -12    0.01    0.02
   6 -12 -12    0.05    0.03
   6  12  12    0.04    0.05
  12 -12  -6    0.02    0.04
 -12  -6  12    0.02    0.04
 -12  -6  12   -0.01    0.02
  -6 -12  12    0.02    0.02
  12  -6 -12   -0.01    0.03
  12  -6 -12    0.02    0.04
  -6 -12  12    0.01    0.03
 -12  -6  12   -0.02    0.04
  -8  12  12   10.62    0.76
 -12   8  12    9.98    0.76
 -12  12   8   10.86    0.76
 -12 -12   8   10.77    0.74
 -12   8 -12    9.95    0.73
 -12 -12   8    9.19    0.74
   8 -12 -12   10.63    0.74
 -12  -8  12   10.74    0.74
 -12  -8  12    9.58    0.74
   8  12  12   10.60    0.75
  12 -12  -8   10.11    0.74
  12  -8 -12   10.61    0.74
 -12  -8  12   10.52    0.73
 -12  -8  12   10.94    0.75
  12   8  12   10.51    0.74
  -8 -12  12    9.89    0.73
  12  12   8   10.36    0.74
 -10  12  12    0.05    0.05
 -12  10  12   -0.03    0.05
 -12  12  10    0.08    0.06
 -10 -12  12    0.07    0.04
 -10 -12  12    0.10    0.02
 -12 -12  10    0.04    0.03
  10 -12 -12    0.05    0.03
 -12  10 -12    0.01    0.02
 -12 -10  12    0.07    0.04
 -12 -10  12    0.02    0.02
  10  12  12    0.03    0.05
  12 -12 -10    0.06    0.04
  12 -10 -12    0.03    0.04
 -12 -10  12    0.02    0.02
 -12 -10  12    0.03    0.04
  12  10  12    0.03    0.05
 -12 -12  10    0.06    0.02
 -12 -12  10    0.10    0.04
  12  12  10    0.04    0.04
 -12  12  12   36.27    2.39
 -12 -12  12   31.74    2.38
 -12 -12  12   34.87    2.37
 -12 -12  12   32.85    2.37
  12 -12 -12   33.82    2.37
 -12 -12  12   33.24    2.38
  12  12  12   32.42    2.38
  13   1   0    3.29    0.26
 -13  -1   0    3.62    0.25
 -13  -1   0    3.08    0.24
 -13  -1   0    3.06    0.24
 -13   1   0    3.66    0.25
 -13   1   0    3.29    0.24
 -13   1   0    3.26    0.24
  -1   0  13    2.97    0.25
   0 -13  -1    2.98    0.25
   0 -13  -1    2.85    0.25
   0 -13   1    3.09    0.25
   0  13  -1    3.69    0.24
   0  13   1    3.56    0.24
  13  -1   0    3.18    0.27
  13  -3   0    4.31    0.39
   3   0 -13    5.16    0.38
   3   0  13    5.91    0.38
   0  13   3    5.04    0.38
  13   3   0    4.52    0.38
 -13   3   0    4.61    0.37
 -13   3   0    5.11    0.37
   0 -13   3    5.45    0.36
   0 -13  -3    5.46    0.38
  13  -5   0    6.02    0.42
  13  -5   0    6.09    0.42
  13  -5   0    5.57    0.44
   5   0 -13    5.60    0.43
   5   0 -13    5.99    0.42
   0 -13  -5    5.46    0.43
   0 -13  -5    6.35    0.44
   0 -13   5    5.23    0.42
  13   5   0    5.67    0.43
  -5   0  13    6.51    0.43
   0 -13   5    6.03    0.42
   0  13   5    6.10    0.43
 -13   5   0    5.79    0.42
 -13   5   0    5.68    0.43
 -13   5   0    5.52    0.42
 -13  -5   0    5.78    0.43
   7   0 -13    4.98    0.40
   0 -13   7    5.63    0.39
   0 -13  -7    4.51    0.41
   0 -13   7    5.39    0.40
  13  -7   0    5.56    0.39
   0  13   7    5.72    0.40
   0  13   7    5.06    0.41
 -13   7   0    6.39    0.41
  -7   0  13    5.60    0.41
  -7   0  13    4.81    0.41
  13   7   0    5.71    0.40
  13  -7   0    5.69    0.39
   7   0 -13    5.41    0.39
  13  -9   0    3.81    0.27
   0  13   9    3.70    0.29
   9   0 -13    3.60    0.29
   9   0 -13    3.73    0.27
   9   0 -13    3.71    0.27
   0  13   9    3.72    0.30
  13  -9   0    3.83    0.28
  -9   0  13    3.95    0.30
 -13   9   0    3.53    0.29
   0 -13   9    3.96    0.27
  13 -11   0    6.15    0.43
  11   0 -13    6.11    0.43
  11   0 -13    5.97    0.43
 -13  11   0    5.82    0.45
  11   0 -13    5.88    0.45
 -11   0  13    5.92    0.45
 -11   0  13    5.90    0.45
  13 -11   0    6.00    0.43
   0  13  11    6.18    0.45
 -13   0   1    3.35    0.24
   1 -13   0    2.92    0.25
   1 -13   0    3.21    0.24
   1  13   0    3.63    0.24
 -13   0   1    3.54    0.26
 -13   0   1    3.26    0.24
 -13   0  -1    3.91    0.26
 -13   0  -1    3.23    0.24
 -13   0  -1    3.09    0.24
  -1  13   0    3.63    0.25
   0  -1  13    3.52    0.25
   0   1  13    3.01    0.25
  13   0  -1    3.01    0.26
  13   0   1    3.26    0.26
  -1 -13   0    2.92    0.25
  -1  13   2    5.37    0.36
 -13   2   1    4.71    0.36
   2  -1  13    5.21    0.36
 -13   2   1    4.76    0.35
  13   2  -1    4.71    0.36
  13  -2   1    4.34    0.37
  -1 -13  -2    4.62    0.35
  -1 -13  -2    5.29    0.36
   1 -13   2    4.88    0.34
 -13  -2  -1    4.77    0.36
   1 -13   2    4.56    0.36
 -13   2   1    4.52    0.35
  -1 -13   2    4.63    0.35
 -13  -2   1    4.77    0.36
 -13  -2   1    4.87    0.35
 -13   2  -1    4.67    0.36
 -13   2  -1    4.58    0.35
 -13   2  -1    4.78    0.35
  -1  13  -2    4.72    0.35
   1 -13  -2    4.53    0.36
  13  -2  -1    4.42    0.37
   2   1  13    5.35    0.36
   1 -13  -2    5.01    0.36
  13   2   1    4.49    0.36
   1  13   2    5.21    0.35
   1 -13   4   31.67    2.19
   1 -13   4   31.05    2.21
  13  -4   1   31.13    2.22
  -1 -13  -4   27.49    2.20
   4   1 -13   29.60    2.21
  -1  13   4   32.60    2.21
 -13  -4  -1   35.51    2.21
  -1 -13  -4   27.05    2.21
  -1 -13   4   31.30    2.20
  13  -4  -1   31.11    2.22
   1 -13  -4   28.47    2.21
  13  -4  -1   32.17    2.20
  13  -4  -1   32.05    2.20
 -13  -4   1   35.29    2.21
   4  -1 -13   27.42    2.21
   1 -13  -4   28.25    2.21
   4   1  13   29.48    2.20
  -4  -1  13   30.19    2.21
   1  13   4   31.91    2.20
  -6   1  13   14.90    0.99
  13   6  -1   13.69    0.97
  -6   1  13   12.05    0.98
  -1 -13  -6   11.85    0.97
  -1 -13  -6   11.55    0.98
  13  -6   1   14.00    0.99
   6   1 -13   13.18    0.96
  13  -6   1   14.28    0.96
  13  -6   1   14.17    0.97
 -13   6   1   14.60    0.98
  13  -6  -1   13.87    0.99
  13  -6  -1   13.76    0.96
  -6  -1  13   13.48    0.97
   1 -13  -6   11.63    0.98
  13   6   1   14.39    0.97
 -13   6  -1   14.94    0.98
 -13   6  -1   12.97    0.97
 -13   6  -1   13.17    0.97
   6  -1 -13   13.43    0.96
   6  -1 -13   12.40    0.97
  13  -6  -1   13.91    0.97
 -13  -6   1   15.30    0.97
  13   8  -1   27.51    2.07
  -1  13   8   30.69    2.08
  13  -8   1   29.44    2.07
  -8   1  13   29.88    2.08
  13  -8   1   29.39    2.07
   1 -13   8   29.52    2.07
 -13   8   1   27.10    2.08
  -1  13   8   30.05    2.08
  13   8  -1   28.76    2.07
  -8   1  13   30.98    2.09
   8   1 -13   28.78    2.07
  13  -8  -1   28.70    2.07
   8  -1 -13   28.75    2.07
  13  -8  -1   28.95    2.07
   1 -13  -8   28.71    2.09
   1  13   8   30.39    2.08
   1  13   8   31.36    2.08
  -8  -1  13   29.67    2.08
  -8  -1  13   32.36    2.09
  13   8   1   28.18    2.07
 -13   8  -1   28.10    2.08
 -13  -8   1   28.40    2.07
  -1 -13   8   29.89    2.06
   8  -1 -13   28.05    2.08
 -13  10   1   15.04    1.06
  -1  13  10   15.01    1.05
  -1  13  10   14.53    1.06
  13 -10   1   14.89    1.04
  10   1 -13   14.60    1.04
  10   1 -13   14.01    1.05
 -10   1  13   15.67    1.05
 -10   1  13   15.05    1.06
  13 -10   1   14.83    1.04
 -10  -1  13   14.47    1.06
 -10  -1  13   14.81    1.05
   1  13  10   14.97    1.06
  10  -1 -13   14.46    1.04
  10  -1 -13   13.68    1.05
  10  -1 -13   14.53    1.04
  13 -10  -1   14.74    1.04
  13 -10  -1   14.44    1.04
   1  13  10   14.61    1.05
 -13  10  -1   14.24    1.05
 -12   1  13   35.21    2.58
 -12   1  13   36.02    2.58
  13 -12   1   36.58    2.56
  12   1 -13   36.26    2.56
  -1  13  12   34.71    2.58
  -1  13  12   36.90    2.57
  13 -12   1   36.48    2.56
  12   1 -13   35.14    2.57
 -13  12   1   36.81    2.58
 -12  -1  13   36.77    2.58
  12  -1 -13   34.51    2.58
 -12  -1  13   38.68    2.58
 -13  12  -1   35.29    2.57
  13 -12  -1   37.17    2.56
   1  13  12   36.07    2.57
  13 -12  -1   37.66    2.56
   1  13  12   35.31    2.58
  12  -1 -13   37.34    2.56
  12  -1 -13   36.98    2.56
 -13   1   2    4.88    0.34
 -13  -1  -2    4.85    0.35
  -1   2  13    5.05    0.35
   2 -13   1    5.10    0.34
  13   1  -2    4.38    0.35
 -13   1   2    4.60    0.35
  13  -1   2    4.38    0.36
   2 -13   1    4.58    0.35
   1  -2  13    4.59    0.35
   2  13   1    4.66    0.34
   2 -13  -1    4.88    0.34
   2 -13  -1    4.31    0.35
 -13  -1   2    5.08    0.34
   1   2  13    5.09    0.35
 -13  -1   2    4.56    0.35
 -13   1  -2    4.85    0.35
 -13   1  -2    4.73    0.34
  13   1   2    4.42    0.36
 -13   1  -2    5.01    0.34
  -1  -2  13    4.87    0.35
 -13  -1   2    4.75    0.34
  13  -1  -2    4.64    0.36
  13  -3   2    2.21    0.18
  13   3  -2    1.86    0.16
 -13   3   2    2.12    0.17
 -13   3   2    2.00    0.15
   2 -13   3    1.95    0.15
   2 -13   3    2.06    0.16
  -3   2  13    1.66    0.17
  13  -3  -2    2.02    0.15
   2  13   3    2.09    0.16
   3   2  13    1.82    0.17
 -13   3  -2    1.98    0.15
   2 -13  -3    1.65    0.18
  13   3   2    2.10    0.17
   3  -2 -13    1.56    0.17
  -3  -2  13    1.86    0.16
 -13  -3   2    2.06    0.15
  13  -3  -2    2.03    0.15
 -13  -3   2    2.27    0.16
   2 -13  -3    1.66    0.17
 -13   3  -2    1.96    0.18
 -13  -3   2    1.67    0.15
 -13   3  -2    2.39    0.17
  13  -3  -2    1.78    0.17
   2 -13   5   29.61    2.15
   5   2 -13   29.88    2.14
  13  -5   2   25.64    2.19
 -13   5   2   32.59    2.15
  -5   2  13   31.06    2.15
  13   5  -2   30.52    2.14
  -5   2  13   31.34    2.15
   2 -13   5   30.86    2.14
   2 -13  -5   29.23    2.16
  13  -5  -2   28.83    2.16
  13  -5  -2   30.18    2.14
  13   5   2   31.17    2.15
 -13  -5   2   31.09    2.14
 -13   5  -2   32.23    2.15
 -13   5  -2   30.67    2.14
   2 -13  -5   30.05    2.16
   2  13   5   32.09    2.14
   5  -2 -13   27.95    2.15
  -5  -2  13   31.20    2.15
 -13   5  -2   29.43    2.14
  13  -5  -2   30.72    2.14
   5   2  13   30.08    2.14
  -7   2  13    1.64    0.14
   7   2 -13    1.39    0.13
   7   2 -13    1.14    0.11
  13   7  -2    1.58    0.12
  13  -7   2    1.33    0.11
 -13   7   2    1.04    0.13
   2 -13   7    1.38    0.11
  13   7  -2    1.42    0.12
   2 -13  -7    1.79    0.15
 -13   7  -2    1.31    0.11
   7  -2 -13    1.48    0.11
  13  -7  -2    1.28    0.15
  13  -7  -2    1.33    0.11
  13  -7  -2    1.47    0.11
 -13   7  -2    1.16    0.11
   2  13   7    1.56    0.13
  13   7   2    1.03    0.12
   9   2 -13    1.91    0.19
   9   2 -13    2.36    0.17
  13  -9   2    2.48    0.17
   2 -13   9    2.37    0.17
  -9   2  13    1.97    0.20
  -9   2  13    2.38    0.20
 -13   9   2    2.59    0.20
  13  -9   2    2.27    0.18
   9  -2 -13    2.04    0.20
  -9  -2  13    2.00    0.20
 -13   9  -2    2.33    0.19
   2  13   9    2.33    0.19
   2  13   9    2.00    0.20
  -9  -2  13    2.11    0.19
 -13  -9   2    2.62    0.18
  13  -9  -2    2.35    0.18
   9  -2 -13    2.36    0.17
  13  -9  -2    2.44    0.18
  13   9   2    2.40    0.18
  11   2 -13    4.20    0.31
  11   2 -13    4.05    0.31
 -11   2  13    4.81    0.34
 -13  11   2    3.91    0.33
  11   2 -13    4.22    0.33
  13 -11   2    4.40    0.31
  13 -11   2    4.18    0.31
 -11   2  13    4.54    0.33
  11  -2 -13    4.10    0.34
   2  13  11    4.37    0.33
 -13  11  -2    3.61    0.33
  13 -11  -2    4.12    0.31
  11  -2 -13    4.02    0.31
 -11  -2  13    4.52    0.33
 -11  -2  13    5.14    0.34
  11  -2 -13    4.21    0.31
  13 -11  -2    4.29    0.31
 -13   0  -3    4.59    0.35
  13   0   3    4.52    0.38
  -3 -13   0    5.67    0.36
 -13   0   3    4.52    0.35
 -13   0   3    5.19    0.35
   3 -13   0    4.61    0.37
 -13   0   3    4.53    0.36
   3 -13   0    5.24    0.35
  13   0  -3    4.79    0.37
   3 -13   2    1.97    0.15
   3 -13   2    1.94    0.16
 -13   2   3    2.22    0.17
  -3 -13  -2    1.66    0.15
  13   2  -3    1.77    0.16
  13  -2   3    2.08    0.18
  -3  13   2    2.16    0.16
 -13   2   3    1.96    0.16
 -13   2   3    1.93    0.15
  -3 -13  -2    1.57    0.16
   2   3  13    1.72    0.16
  13   2   3    2.16    0.17
   3 -13  -2    1.84    0.17
 -13   2  -3    1.88    0.15
 -13  -2   3    1.98    0.15
   3  13   2    2.09    0.15
  13  -2  -3    1.85    0.17
  13  -2  -3    2.01    0.15
  -3 -13   2    1.92    0.15
 -13   2  -3    1.96    0.15
 -13  -2   3    1.90    0.15
   3 -13  -2    1.91    0.14
 -13  -2   3    2.12    0.16
   2  -3 -13    1.63    0.17
  13  -2  -3    2.00    0.15
   3 -13   4    3.64    0.25
  -3 -13  -4    3.06    0.26
  -4   3  13    3.46    0.27
  -4   3  13    3.25    0.28
  13  -4   3    3.42    0.28
  -3  13   4    3.69    0.27
   3  13   4    3.70    0.26
   3 -13  -4    3.40    0.25
   3 -13  -4    3.10    0.28
  13  -4  -3    3.41    0.25
  -3 -13   4    3.55    0.25
  -4  -3  13    3.47    0.27
  13  -4  -3    3.53    0.25
 -13  -4   3    3.72    0.26
   3 -13  -4    3.36    0.27
 -13  -4   3    3.58    0.25
 -13  -4   3    3.28    0.26
  13  -4  -3    3.18    0.28
   4  -3 -13    3.19    0.27
  -6   3  13    0.15    0.07
  13  -6   3    0.14    0.05
  13   6  -3    0.17    0.04
   6   3 -13    0.15    0.03
 -13   6   3    0.16    0.06
  13   6  -3    0.19    0.05
  -3 -13  -6    0.19    0.05
  -6   3  13    0.13    0.06
 -13   6   3    0.10    0.04
  13  -6  -3    0.19    0.06
  13  -6  -3    0.17    0.03
 -13   6  -3    0.25    0.06
  -6  -3  13    0.21    0.05
   6  -3 -13    0.19    0.03
   6  -3 -13    0.20    0.06
  13  -6  -3    0.17    0.04
   3 -13  -6    0.19    0.06
  13   6   3    0.19    0.05
   6   3  13    0.18    0.05
 -13  -6   3    0.20    0.05
 -13   6  -3    0.09    0.03
 -13   6  -3    0.12    0.04
  -8   3  13    4.35    0.31
   8   3 -13    3.64    0.28
   8   3 -13    3.89    0.30
   8   3 -13    3.80    0.28
 -13   8   3    3.73    0.29
  13  -8   3    4.10    0.28
   3 -13   8    3.74    0.28
 -13   8   3    3.78    0.30
  -8   3  13    4.24    0.30
  -3  13   8    4.19    0.30
  13  -8   3    4.05    0.29
 -13   8  -3    3.56    0.30
  13  -8  -3    3.80    0.28
  -8  -3  13    3.92    0.30
   3  13   8    4.30    0.30
  13  -8  -3    4.00    0.29
   3  13   8    4.18    0.30
   3 -13  -8    4.17    0.32
   8  -3 -13    4.03    0.28
  13   8   3    3.52    0.29
 -13   8  -3    3.37    0.28
 -13  -8   3    3.43    0.29
   8  -3 -13    3.67    0.30
 -10   3  13    0.51    0.08
  10   3 -13    0.49    0.05
 -13  10   3    0.34    0.07
  -3  13  10    0.43    0.07
 -10   3  13    0.49    0.08
  10   3 -13    0.61    0.07
  10   3 -13    0.42    0.05
  -3  13  10    0.40    0.07
  13 -10   3    0.41    0.05
  13 -10   3    0.41    0.05
 -13  10  -3    0.32    0.06
   3  13  10    0.43    0.07
  10  -3 -13    0.50    0.09
   3  13  10    0.46    0.07
 -10  -3  13    0.46    0.06
 -10  -3  13    0.52    0.07
  13  10   3    0.50    0.06
  13 -10  -3    0.40    0.05
  13 -10  -3    0.40    0.06
 -13 -10   3    0.39    0.05
  13  10   3    0.44    0.07
  10  -3 -13    0.47    0.05
  -3  13  12    3.24    0.26
 -12   3  13    3.44    0.27
  -3  13  12    3.70    0.28
  12   3 -13    3.20    0.26
  12   3 -13    3.17    0.24
  12   3 -13    3.02    0.24
 -13  12   3    2.95    0.27
  13 -12   3    3.23    0.24
  13 -12   3    3.29    0.25
 -12   3  13    3.40    0.27
 -12  -3  13    3.37    0.26
 -13  12  -3    2.90    0.26
  12  -3 -13    3.10    0.24
  12  -3 -13    3.15    0.25
  13 -12  -3    3.28    0.25
  13  12   3    3.66    0.24
  12  -3 -13    3.21    0.27
   3  13  12    3.30    0.26
   3  13  12    3.61    0.27
 -12  -3  13    3.91    0.27
  13 -12  -3    3.29    0.24
  -4 -13  -1   27.50    2.14
  -4 -13  -1   27.92    2.14
  -4  13   1   33.85    2.15
   4 -13   1   29.41    2.15
   4 -13   1   30.93    2.14
  13   1  -4   27.37    2.16
  13  -1   4   31.69    2.15
 -13   1   4   34.37    2.15
 -13   1   4   30.72    2.14
  13   1  -4   30.31    2.15
 -13  -1   4   31.43    2.14
 -13   1  -4   29.45    2.14
   4 -13  -1   29.58    2.14
  13  -1  -4   30.45    2.15
  13  -1  -4   32.19    2.14
  -4  13  -1   33.79    2.14
  13  -1  -4   30.90    2.14
  13  -1  -4   26.10    2.15
  -1  -4  13   29.82    2.14
 -13  -1   4   33.89    2.15
 -13  -1   4   29.44    2.14
   4 -13  -1   29.39    2.15
   1  -4 -13   27.61    2.16
  13   1   4   29.69    2.18
  -4 -13  -3    2.99    0.26
   4 -13   3    3.44    0.27
   4 -13   3    3.80    0.26
  13   3  -4    3.00    0.27
  13  -3   4    3.32    0.28
  13   3  -4    3.42    0.27
  -4  13   3    3.64    0.27
 -13   3  -4    3.45    0.26
   4 -13  -3    3.32    0.28
   4  13   3    3.60    0.26
  -4  13  -3    4.03    0.26
  13  -3  -4    3.65    0.26
   4 -13  -3    3.56    0.26
 -13   3  -4    3.48    0.26
 -13   3  -4    4.04    0.27
  13   3   4    3.58    0.27
   4 -13  -3    3.13    0.28
 -13  -3   4    3.85    0.27
 -13  -3   4    3.38    0.26
 -13  -3   4    3.63    0.26
  13  -3  -4    3.52    0.26
  13  -3  -4    3.35    0.28
  -3  -4  13    3.42    0.27
  13   5  -4   14.46    1.01
  13  -5   4   13.33    1.02
   4 -13   5   12.58    1.02
   4 -13   5   14.32    1.00
  13   5  -4   14.59    1.01
 -13   5   4   14.39    1.02
 -13   5   4   13.98    1.01
  -4 -13  -5   11.75    1.02
  -4  13   5   14.29    1.01
  13  -5  -4   12.98    1.02
   4  13   5   15.02    1.01
   4 -13  -5   14.46    1.00
 -13  -5   4   13.47    1.00
  -4  13  -5   13.05    1.00
 -13   5  -4   13.63    1.00
  -5  -4  13   14.94    1.01
  13   5   4   13.29    1.01
   4  13   5   14.94    1.01
   4 -13  -5   14.56    1.03
 -13   5  -4   14.41    1.01
 -13   5  -4   13.66    1.01
 -13  -5   4   14.10    1.01
  13  -5  -4   14.23    1.00
 -13  -5   4   14.71    1.00
  13  -5  -4   14.80    1.00
  13   7  -4    1.74    0.15
 -13   7   4    1.71    0.15
  -4  13   7    1.70    0.16
   4 -13   7    1.69    0.13
  13   7  -4    1.80    0.14
   4 -13   7    1.64    0.13
 -13   7   4    1.75    0.16
  13   7   4    1.57    0.15
 -13  -7   4    1.58    0.14
   4  13   7    1.79    0.15
  13  -7  -4    1.90    0.14
   4  13   7    1.90    0.16
 -13   7  -4    1.61    0.14
 -13   7  -4    1.91    0.15
 -13  -7   4    1.82    0.13
  -7  -4  13    1.83    0.15
 -13   7  -4    1.69    0.16
   4 -13  -7    1.72    0.18
   4 -13  -7    1.72    0.14
  13  -7  -4    1.74    0.14
   7  -4 -13    1.72    0.17
   7  -4 -13    1.80    0.14
  -4  13   9   13.80    0.96
  13  -9   4   13.74    0.95
  13  -9   4   13.65    0.95
 -13   9   4   14.65    0.97
 -13   9  -4   14.56    0.96
   4  13   9   12.52    0.96
  13  -9  -4   13.70    0.95
   4  13   9   13.52    0.95
 -13  -9   4   13.90    0.95
  13  -9  -4   13.43    0.95
  -9  -4  13   12.74    0.96
  -9  -4  13   13.12    0.96
   9  -4 -13   13.51    0.95
  13   9   4   14.02    0.95
   4 -13  -9   11.67    0.99
   9  -4 -13   12.29    0.96
  13 -11   4    2.15    0.16
  -4  13  11    2.12    0.18
  -4  13  11    1.81    0.19
 -13  11   4    2.21    0.19
  13 -11   4    2.20    0.16
  13  11   4    1.84    0.16
   4  13  11    1.72    0.18
 -11  -4  13    1.93    0.17
 -11  -4  13    1.88    0.18
   4  13  11    2.12    0.18
  13 -11  -4    2.12    0.16
 -13  11  -4    2.40    0.18
  11  -4 -13    2.00    0.16
  13 -11  -4    2.20    0.16
  11  -4 -13    2.22    0.16
  13  11   4    2.06    0.16
 -13 -11   4    2.26    0.16
  13   0   5    5.05    0.43
   0   5  13    6.18    0.43
 -13   0   5    5.90    0.43
   5 -13   0    5.86    0.42
  -5  13   0    5.69    0.43
  13   0  -5    5.75    0.43
  -5 -13   0    6.59    0.42
   0  -5 -13    5.32    0.43
  13   0  -5    6.36    0.42
  13   0  -5    5.85    0.44
  -5 -13   0    5.63    0.42
   5 -13   0    5.29    0.43
  -5 -13  -2   27.72    2.10
  13   2  -5   29.50    2.10
  -5  13   2   31.79    2.10
  13  -2   5   27.32    2.11
 -13   2   5   30.83    2.11
  13   2  -5   30.35    2.13
   5 -13   2   27.18    2.11
 -13  -2   5   31.28    2.10
   5 -13  -2   30.92    2.09
   2   5  13   30.03    2.10
  13   2   5   30.26    2.11
  13  -2  -5   29.18    2.11
  13  -2  -5   30.40    2.10
 -13  -2   5   29.44    2.10
 -13  -2   5   30.85    2.10
 -13   2  -5   28.28    2.10
  -5  13  -2   31.46    2.10
 -13   2  -5   28.09    2.10
  13  -2  -5   30.62    2.10
   2  -5 -13   27.27    2.11
  13  -4   5   13.03    1.02
   5 -13   4   13.76    1.00
  -5 -13  -4   13.30    1.01
  -4   5  13   15.12    1.02
  -5  13   4   14.97    1.02
  -4   5  13   16.16    1.03
   4   5 -13   14.30    1.00
   4   5 -13   14.45    1.00
   5 -13  -4   14.39    1.00
 -13  -4   5   13.58    1.01
  -4  -5  13   14.71    1.01
   5 -13  -4   14.32    1.03
   4  -5 -13   13.67    1.02
   5  13   4   15.17    1.01
  13  -4  -5   13.68    1.02
  13  -4  -5   13.86    1.00
   4   5  13   14.38    1.01
 -13  -4   5   14.85    1.00
  13  -4  -5   14.55    1.00
 -13  -4   5   14.30    1.01
 -13   6   5    2.80    0.21
 -13   6   5    2.29    0.18
   6   5 -13    2.33    0.18
  -6   5  13    2.42    0.20
  -5 -13  -6    2.01    0.19
  13   6  -5    2.37    0.19
   6   5 -13    2.59    0.18
  -6   5  13    2.17    0.21
  13   6  -5    1.94    0.19
   6  -5 -13    2.24    0.21
 -13  -6   5    2.58    0.19
   6   5  13    2.36    0.20
 -13   6  -5    2.38    0.19
  13  -6  -5    2.40    0.18
   5 -13  -6    2.14    0.21
  13  -6  -5    2.15    0.21
 -13  -6   5    2.16    0.18
 -13  -6   5    2.55    0.18
 -13   6  -5    2.48    0.18
   6  -5 -13    2.47    0.18
  13   6   5    2.52    0.19
   5 -13  -6    2.51    0.18
  -6  -5  13    2.37    0.19
  13  -6  -5    2.42    0.18
   5 -13   8    4.84    0.35
  -8   5  13    5.25    0.37
  -8   5  13    4.90    0.38
   8   5 -13    4.97    0.35
  -5  13   8    5.13    0.37
 -13   8   5    4.58    0.36
 -13   8   5    4.93    0.37
   5 -13   8    4.95    0.35
 -13  -8   5    5.06    0.35
  13  -8  -5    5.32    0.36
   5 -13  -8    4.89    0.35
 -13   8  -5    4.80    0.37
   5  13   8    4.88    0.36
  13  -8  -5    4.87    0.36
 -13   8  -5    4.63    0.36
   5  13   8    5.05    0.37
  -8  -5  13    4.86    0.36
   8   5  13    4.69    0.36
 -13  -8   5    4.87    0.36
   8  -5 -13    4.97    0.36
  13   8   5    4.46    0.36
  13 -10   5   15.44    1.07
  -5  13  10   15.83    1.09
 -10   5  13   15.62    1.09
 -10   5  13   14.78    1.10
  10   5 -13   14.15    1.08
  10   5 -13   15.33    1.07
  13  10   5   14.55    1.08
  -5 -13  10   14.60    1.07
  13 -10  -5   15.12    1.08
  10  -5 -13   15.28    1.07
   5 -13 -10   15.54    1.07
  13  10   5   14.71    1.07
 -13  10  -5   15.35    1.09
 -13 -10   5   14.75    1.08
   5  13  10   15.68    1.08
   5  13  10   15.09    1.09
 -10  -5  13   15.94    1.09
  13 -10  -5   15.34    1.07
 -10  -5  13   15.25    1.08
  13  10   5   14.76    1.07
 -13  12   5   38.10    2.60
 -12   5  13   36.05    2.60
  13 -12   5   36.48    2.58
  13 -12   5   37.33    2.58
  -5  13  12   37.86    2.61
 -12   5  13   38.05    2.60
  12   5 -13   35.03    2.59
  12   5 -13   35.68    2.58
  -5  13  12   35.05    2.60
  13  12   5   36.22    2.58
  12  -5 -13   35.62    2.58
  13 -12  -5   36.69    2.58
 -13  12  -5   34.13    2.59
  13 -12  -5   37.23    2.58
  13  12   5   35.85    2.59
 -12  -5  13   37.61    2.59
   5  13  12   37.64    2.60
  12  -5 -13   37.11    2.58
   5  13  12   37.07    2.59
 -12  -5  13   36.70    2.58
 -12  -5  13   37.47    2.60
  -1   6  13   13.24    0.97
  13   1  -6   12.05    0.97
  -6  13   1   14.85    0.97
  13   1  -6   13.43    0.97
  13   1  -6   14.30    0.96
  -6 -13  -1   12.33    0.95
  13  -1  -6   12.10    1.00
   1   6  13   12.72    0.97
  13  -1  -6   13.87    0.96
   6 -13  -1   13.67    0.96
  13  -1  -6   13.39    0.95
  -6  13  -1   14.56    0.96
  -6 -13  -3    0.15    0.04
  -3   6  13    0.07    0.05
   6 -13   3    0.15    0.03
  -3   6  13    0.23    0.06
  13   3  -6    0.20    0.05
   3   6 -13    0.17    0.02
  -6  13   3    0.14    0.05
  -6  13  -3    0.21    0.04
 -13   3  -6    0.19    0.04
   6  13   3    0.21    0.04
   3   6  13    0.15    0.06
   6 -13  -3    0.14    0.03
 -13   3  -6    0.18    0.04
  -3  -6  13    0.24    0.05
  13  -3  -6    0.20    0.06
  13  -3  -6    0.13    0.03
  13  -3  -6    0.22    0.04
  -6  13   5    2.48    0.21
  -5   6  13    2.26    0.21
   5   6 -13    2.32    0.18
   5   6 -13    2.48    0.18
   6 -13   5    2.53    0.18
   6 -13   5    2.57    0.18
  13   5  -6    2.38    0.19
  13   5  -6    2.11    0.20
  -5   6  13    2.33    0.20
  -5  -6  13    2.41    0.19
  13  -5  -6    2.30    0.27
  13  -5  -6    2.47    0.18
 -13   5  -6    2.30    0.19
   6 -13  -5    2.58    0.18
   6 -13  -5    2.21    0.22
   5   6  13    2.24    0.20
 -13   5  -6    2.43    0.18
   6  13   5    2.57    0.19
  13  -5  -6    2.40    0.18
  13   7  -6    7.91    0.59
  -7   6  13    8.09    0.61
  -7   6  13    8.50    0.61
   6 -13   7    8.19    0.58
   6 -13   7    8.56    0.59
   7   6 -13    8.70    0.59
  -6  13   7    8.27    0.61
   7  -6 -13    8.17    0.59
 -13   7  -6    8.39    0.59
  13  -7  -6    8.25    0.59
  13  -7  -6    8.60    0.59
   7   6  13    8.03    0.59
  -7  -6  13    7.93    0.60
   6  13   7    7.36    0.60
   6  13   7    7.87    0.60
   6 -13  -7    8.58    0.59
  -9   6  13    4.39    0.32
   9   6 -13    3.89    0.28
  -6  13   9    3.90    0.30
  -9   6  13    3.87    0.30
  13  -9  -6    3.76    0.28
   6 -13  -9    4.00    0.28
  13  -9  -6    3.61    0.28
  -9  -6  13    4.04    0.29
   9   6  13    3.93    0.30
   6  13   9    4.21    0.29
   9  -6 -13    3.79    0.28
 -13   9  -6    3.43    0.28
   6  13   9    4.64    0.30
 -11   6  13    8.69    0.64
  -6  13  11    8.73    0.64
 -11   6  13    8.75    0.64
  -6  13  11    8.31    0.64
  11   6 -13    8.09    0.62
  11  -6 -13    9.06    0.62
  13 -11  -6    9.14    0.62
 -11  -6  13    8.29    0.63
   6  13  11    7.73    0.63
  -6 -13  11    8.88    0.61
   6 -13 -11    8.95    0.62
   6  13  11    8.76    0.63
 -11  -6  13    8.60    0.63
  -6 -13  11    8.08    0.62
  13 -11  -6    8.97    0.62
  13   0   7    5.24    0.41
 -13   0   7    5.20    0.40
  13   0  -7    5.16    0.41
   0   7  13    5.19    0.41
  13   0  -7    5.60    0.39
  -7  13   0    6.10    0.41
 -13   0   7    5.87    0.41
  13   2  -7    1.51    0.13
  -7 -13  -2    1.43    0.11
   7 -13   2    1.42    0.11
  13   2  -7    1.32    0.11
  -7  13   2    1.12    0.13
 -13   2   7    1.28    0.15
 -13   2   7    1.44    0.12
  13   2  -7    1.76    0.15
  -7 -13  -2    1.43    0.11
 -13  -2   7    1.37    0.12
  13  -2  -7    1.28    0.11
 -13  -2   7    1.36    0.13
  13  -2  -7    1.31    0.11
   7 -13  -2    1.35    0.12
   2   7  13    1.73    0.14
  13  -2  -7    1.22    0.14
   7 -13   4    1.73    0.13
  -7  13   4    1.73    0.16
  -4   7  13    1.79    0.16
  -4   7  13    1.97    0.18
   7 -13   4    1.79    0.14
   4   7 -13    1.73    0.13
  -7 -13  -4    1.53    0.14
   7  13   4    1.95    0.14
   7 -13  -4    1.69    0.17
  -4  -7  13    1.76    0.15
  -7  13  -4    1.75    0.15
   4   7  13    1.90    0.16
   7 -13  -4    1.79    0.14
  13  -4  -7    1.70    0.14
  13  -4  -7    1.72    0.14
 -13  -4   7    1.58    0.15
  13  -4  -7    1.73    0.17
 -13   6   7    8.96    0.61
  -6   7  13    7.93    0.61
 -13   6   7    7.76    0.59
  13   6  -7    8.09    0.59
  -6   7  13    8.52    0.61
  -6  -7  13    8.18    0.59
  13   6   7    7.74    0.60
   7 -13  -6    8.65    0.59
   6  -7 -13    8.31    0.59
   6   7  13    8.00    0.60
  13  -6  -7    8.49    0.59
  13  -6  -7    8.36    0.59
 -13  -6   7    8.39    0.60
 -13  -6   7    8.43    0.58
   7 -13  -6    7.51    0.62
 -13   6  -7    8.45    0.59
  13  -6  -7    7.88    0.62
 -13   8   7   10.82    0.75
   7 -13   8   10.06    0.73
   7 -13   8   10.30    0.73
  -8   7  13   10.70    0.75
  -8   7  13   10.91    0.76
  -7  13   8   10.27    0.75
   7 -13  -8   10.47    0.73
 -13   8  -7   10.05    0.74
   7  13   8    9.79    0.74
   7  13   8   10.58    0.74
 -13  -8   7   10.07    0.74
 -13  -8   7   10.76    0.73
  -8  -7  13   10.12    0.74
   8   7  13    9.91    0.74
  13  -8  -7   10.04    0.73
  13  -8  -7   10.58    0.74
   8  -7 -13   10.24    0.73
  13   8   7    9.48    0.74
 -10   7  13    7.77    0.56
 -13  10   7    7.41    0.56
  -7  13  10    7.30    0.55
 -10   7  13    8.13    0.56
  13  10   7    7.56    0.54
  10   7  13    7.76    0.55
 -13  10  -7    6.94    0.54
 -10   7 -13    7.22    0.53
 -10  -7  13    8.22    0.55
  -7 -13  10    7.02    0.53
   7  13  10    8.00    0.55
   7  13  10    7.85    0.55
 -10  -7  13    7.41    0.54
 -13 -10   7    7.35    0.54
   7 -13 -10    7.76    0.54
  10  -7 -13    7.90    0.55
  -7 -13  10    6.90    0.53
  13  10   7    6.65    0.54
  13 -10  -7    7.27    0.54
 -12   7  13   29.12    2.00
  -7  13  12   27.32    2.00
 -13  12   7   28.80    2.00
 -12   7  13   28.03    2.00
  -7  13  12   28.22    2.00
  13 -12  -7   28.57    1.98
   7 -13 -12   27.74    1.98
 -12   7 -13   25.31    1.98
  13  12   7   28.21    1.98
  -7 -13  12   26.79    1.97
 -12  -7  13   29.28    1.99
   7  13  12   27.70    1.99
 -12  -7  13   28.46    1.99
 -12  -7  13   28.18    1.98
   7  13  12   28.51    1.99
  -7 -13  12   27.82    1.98
  12   7  13   28.35    1.98
  13  -1   8   25.05    2.03
  13   1  -8   28.49    2.01
 -13   1   8   29.24    2.02
  -1   8  13   31.99    2.03
   8 -13   1   28.64    2.01
 -13   1   8   28.54    2.01
  13   1  -8   28.68    2.02
  -8  13   1   27.73    2.02
  -1   8  13   28.57    2.02
 -13  -1   8   29.03    2.02
  -8  13  -1   27.46    2.02
  13  -1  -8   28.32    2.01
 -13  -1   8   28.37    2.02
  13  -1  -8   28.11    2.03
   1   8  13   29.34    2.02
  13  -1  -8   28.35    2.01
 -13   3   8    3.70    0.29
  -8  13   3    3.61    0.30
  -3   8  13    4.38    0.31
 -13   3   8    4.02    0.30
   8 -13   3    3.82    0.28
  13   3  -8    3.93    0.30
   8 -13   3    3.75    0.28
  -3   8  13    3.93    0.30
  13   3  -8    3.92    0.31
 -13  -3   8    3.90    0.29
 -13  -3   8    3.89    0.28
  -8  13  -3    3.46    0.29
  13  -3  -8    3.84    0.28
   8 -13  -3    3.82    0.28
  -3  -8  13    4.09    0.29
  13  -3  -8    3.74    0.28
  13  -3  -8    3.76    0.30
   3   8  13    3.98    0.30
  -5   8  13    5.49    0.38
  -8  13   5    4.64    0.37
 -13   5   8    5.14    0.37
 -13   5   8    4.40    0.36
   8 -13   5    4.91    0.35
  13   5  -8    4.94    0.36
   8 -13   5    4.82    0.35
  -5   8  13    5.16    0.37
   8  13   5    5.07    0.36
 -13  -5   8    4.77    0.35
   5   8  13    5.13    0.37
 -13   5  -8    4.76    0.35
  -5  -8  13    4.90    0.36
   8 -13  -5    4.91    0.35
  13  -5  -8    4.95    0.35
 -13  -5   8    5.11    0.36
  13  -5  -8    5.00    0.35
   8 -13  -5    4.59    0.39
  13   5   8    4.23    0.36
  13  -5  -8    4.53    0.38
 -13   7   8    9.07    0.73
   8 -13   7   10.48    0.73
  13   7  -8    9.51    0.73
  -8  13   7   10.25    0.75
 -13   7   8   10.76    0.75
   8 -13   7   10.16    0.72
  -7   8  13   10.70    0.75
  -7   8  13   10.65    0.75
  -7   8 -13    9.86    0.72
   8 -13  -7   10.18    0.73
   8  13   7   10.45    0.73
   8  13   7   10.27    0.74
 -13  -7   8   10.01    0.73
  -7  -8  13   10.15    0.73
  13  -7  -8   10.14    0.73
  13  -7  -8   10.04    0.73
 -13  -7   8   11.55    0.73
   7  -8 -13   10.31    0.73
   7   8  13   10.00    0.74
  -9   8  13   15.76    1.11
 -13   9   8   16.53    1.11
  -8  13   9   15.45    1.11
  -9   8  13   16.31    1.11
  -9   8 -13   14.96    1.09
 -13  -9   8   13.60    1.10
  13  -9  -8   15.16    1.09
   8 -13  -9   15.49    1.09
   9  -8 -13   15.39    1.09
 -13  -9   8   15.51    1.08
   8  13   9   15.40    1.10
  -9  -8  13   15.17    1.09
  -8 -13   9   14.68    1.09
   8  13   9   15.91    1.10
   9   8  13   15.34    1.10
  -8  13  11    0.66    0.10
 -11   8  13    0.84    0.11
 -11   8  13    0.86    0.12
 -13  11   8    0.85    0.12
   8 -13 -11    0.66    0.07
  13 -11  -8    0.62    0.07
 -13 -11   8    0.67    0.07
  13 -11  -8    0.64    0.08
  11  -8 -13    0.76    0.07
  -8 -13  11    0.54    0.06
 -11   8 -13    0.62    0.06
  13  11   8    0.86    0.09
 -11  -8  13    0.73    0.08
   9 -13   0    3.90    0.27
   0   9  13    3.69    0.29
  -9  13   0    3.63    0.28
  13   0  -9    3.23    0.33
  13   0  -9    3.68    0.27
   0   9  13    3.96    0.30
 -13   0   9    3.61    0.27
 -13   0   9    3.57    0.29
  13   2  -9    2.23    0.17
   9 -13   2    2.35    0.17
 -13   2   9    2.14    0.18
   9 -13   2    2.53    0.17
  13   2  -9    2.32    0.17
  -9  13   2    2.63    0.20
 -13   2   9    2.30    0.19
  13   2  -9    2.05    0.19
  13   2   9    2.24    0.19
  -9  13  -2    2.53    0.19
   2   9  13    2.25    0.19
 -13  -2   9    2.27    0.19
  13  -2  -9    2.02    0.20
 -13  -2   9    2.24    0.17
  13  -2  -9    2.29    0.17
  13  -2  -9    2.44    0.17
   9 -13   4   13.56    0.95
  -4   9  13   13.46    0.97
  -4   9  13   13.16    0.96
  -9  13   4   13.13    0.96
   4   9  13   13.14    0.96
   9  13   4   13.35    0.95
  13  -4  -9   13.60    0.95
  -9  13  -4   14.75    0.96
   9 -13  -4   13.60    0.95
 -13  -4   9   13.48    0.96
  -4  -9  13   12.48    0.95
  13  -4  -9   14.13    0.95
 -13  -4   9   13.55    0.95
  -6   9  13    4.05    0.31
  -6   9  13    4.57    0.33
 -13   6   9    3.83    0.31
  13   6  -9    3.87    0.30
 -13   6  -9    3.72    0.29
 -13  -6   9    3.95    0.29
 -13  -6   9    4.32    0.31
  -6  -9  13    4.05    0.30
  13  -6  -9    4.23    0.30
 -13  -6   9    3.70    0.30
   6   9  13    4.32    0.31
  13  -6  -9    3.88    0.29
   6  -9 -13    4.03    0.29
   9 -13  -6    3.77    0.29
 -13   8   9   15.97    1.11
  -8   9  13   16.00    1.12
   9 -13   8   15.55    1.09
  -8   9  13   15.28    1.11
  -9  13   8   15.35    1.11
   9 -13  -8   15.34    1.09
  13  -8  -9   15.25    1.09
  13  -8  -9   15.74    1.10
   8   9  13   15.63    1.10
   9  13   8   15.65    1.10
   9  13   8   14.97    1.10
   8  -9 -13   15.54    1.09
 -13  -8   9   15.69    1.10
  -8  -9  13   15.50    1.10
 -13  -8   9   15.03    1.10
 -13  -8   9   15.42    1.09
  -8   9 -13   14.33    1.09
 -10   9  13    8.43    0.60
  -9  13  10    7.54    0.59
 -13  10   9    8.19    0.59
 -10   9  13    8.01    0.59
  10  -9 -13    7.97    0.57
  -9 -13  10    7.31    0.56
  13 -10  -9    7.81    0.57
 -13 -10   9    8.42    0.56
 -13 -10   9    7.98    0.57
  10   9  13    8.14    0.58
 -10  -9  13    7.74    0.57
  -9 -13  10    7.54    0.57
 -10  -9  13    7.99    0.58
  13  10   9    7.51    0.57
   9 -13 -10    8.11    0.57
  13 -10  -9    8.02    0.57
 -13 -10   9    8.11    0.57
   9  13  10    8.14    0.58
 -13  12   9    6.97    0.52
  -9  13  12    6.91    0.51
 -12   9  13    6.88    0.51
   9  13  12    7.39    0.50
  13 -12  -9    6.44    0.49
  12   9  13    7.36    0.50
  -9 -13  12    7.10    0.49
  -9 -13  12    6.28    0.49
 -13 -12   9    6.47    0.49
 -12  -9  13    7.72    0.51
 -12  -9  13    6.97    0.49
 -12   9 -13    6.24    0.49
 -12  -9  13    7.09    0.50
 -12  -9  13    5.83    0.49
  12  -9 -13    6.73    0.49
  13  12   9    7.05    0.50
   9 -13 -12    6.98    0.49
  13   1 -10   15.14    1.04
 -13   1  10   14.97    1.05
  -1  10  13   14.46    1.05
  -1  10  13   15.33    1.06
  13   1 -10   14.05    1.05
 -13   1  10   14.16    1.04
  10 -13   1   14.77    1.04
  10 -13   1   14.65    1.04
 -10  13   1   14.40    1.05
  13  -1 -10   13.84    1.05
  13  -1 -10   14.60    1.04
   1  10  13   15.22    1.06
 -13  -1  10   14.06    1.04
   1  10  13   14.77    1.05
  13  -1 -10   14.26    1.04
 -13  -1  10   14.76    1.05
  10 -13  -1   14.65    1.04
 -13  -1  10   15.49    1.06
 -10  13  -1   14.55    1.05
  13   3 -10    0.49    0.06
  13   3 -10    0.45    0.05
  10 -13   3    0.47    0.05
 -13   3  10    0.49    0.06
 -13   3  10    0.45    0.07
  -3  10  13    0.44    0.08
  -3  10  13    0.36    0.07
  10 -13   3    0.50    0.06
  13   3 -10    0.44    0.07
 -10  13   3    0.35    0.07
 -13  -3  10    0.58    0.07
   3  10  13    0.65    0.09
  13  -3 -10    0.40    0.08
 -13  -3  10    0.46    0.05
 -10  13  -3    0.43    0.07
  13  -3 -10    0.49    0.06
  13  -3 -10    0.46    0.06
 -13  -3  10    0.41    0.07
 -10  13   5   15.08    1.08
  -5  10  13   15.09    1.09
  -5  10  13   15.41    1.08
  10 -13   5   14.84    1.06
 -13   5  10   15.69    1.08
  10 -13   5   15.66    1.06
 -13   5  10   14.13    1.07
  -5 -10  13   14.73    1.06
  13  -5 -10   15.32    1.06
 -13   5 -10   13.98    1.06
   5  10  13   15.34    1.07
  10 -13  -5   15.14    1.06
 -13  -5  10   15.11    1.07
 -13  -5  10   15.13    1.06
  10  13   5   15.53    1.06
  13  -5 -10   12.78    1.07
 -13  -5  10   15.98    1.08
  13   7 -10    7.28    0.55
  -7  10  13    7.68    0.57
 -13   7  10    7.26    0.57
  -7  10  13    7.44    0.57
  10 -13   7    7.65    0.54
  10 -13   7    7.87    0.55
 -10  13   7    7.73    0.57
   7  10  13    7.90    0.56
 -13   7 -10    7.65    0.55
   7 -10 -13    7.34    0.55
  -7 -10  13    7.38    0.55
 -13  -7  10    7.77    0.56
  10  13   7    7.78    0.55
 -13  -7  10    8.42    0.56
  13  -7 -10    7.44    0.55
  10 -13  -7    7.71    0.55
  13  -7 -10    7.69    0.55
 -13  -7  10    7.63    0.54
 -13   9  10    8.19    0.58
 -10  13   9    7.69    0.58
  -9  10  13    8.17    0.58
  -9  10  13    7.91    0.59
  10 -13  -9    7.67    0.56
   9  10  13    8.01    0.57
  10  13   9    7.78    0.56
  13  -9 -10    8.00    0.56
 -13  -9  10    7.99    0.57
  -9  10 -13    7.51    0.55
   9 -10 -13    7.97    0.56
  13   9  10    7.87    0.56
 -13  -9  10    7.64    0.56
 -13  -9  10    8.04    0.55
 -13   9 -10    7.05    0.57
  13  -9 -10    7.66    0.56
  -9 -10  13    7.86    0.56
 -10 -13   9    7.42    0.56
 -10  13  11    2.28    0.20
 -13  11  10    2.37    0.20
 -11  10  13    2.31    0.20
  13 -11 -10    2.32    0.18
  10 -13 -11    2.30    0.18
 -11 -10  13    2.22    0.18
  13  11  10    2.38    0.19
  11  10  13    2.48    0.19
  10  13  11    2.41    0.19
 -13  11 -10    2.13    0.18
 -11 -10  13    2.32    0.17
 -11 -10  13    2.17    0.19
 -13 -11  10    2.28    0.18
 -10 -13  11    2.06    0.18
 -10 -13  11    2.17    0.17
  11 -10 -13    2.47    0.18
 -13 -11  10    2.31    0.18
 -11  10 -13    2.38    0.17
  13   0 -11    5.68    0.45
 -13   0  11    6.81    0.47
  13   0 -11    6.08    0.43
  11 -13   0    6.08    0.43
 -13   0  11    6.18    0.45
   0  11  13    5.90    0.46
  11 -13   0    6.08    0.43
 -11  13   0    5.64    0.45
   0  11  13    6.12    0.45
 -13   0  11    5.74    0.43
  11 -13   2    4.19    0.31
  13   2 -11    4.16    0.31
 -13   2  11    4.28    0.33
  11 -13   2    4.28    0.31
  13   2 -11    3.97    0.30
  13   2 -11    4.42    0.32
 -11  13   2    3.81    0.33
   2  11  13    4.93    0.34
 -11  13  -2    3.62    0.32
  11 -13  -2    4.03    0.31
  11 -13  -2    4.27    0.31
 -13  -2  11    4.28    0.32
 -13  -2  11    3.99    0.31
 -13  -2  11    4.89    0.33
  13  -2 -11    4.13    0.31
  13  -2 -11    4.06    0.31
  13  -2 -11    4.40    0.33
   2  11  13    4.43    0.33
  -4  11  13    1.96    0.18
  11 -13   4    2.04    0.16
  11 -13   4    2.04    0.15
  -4  11  13    1.89    0.19
 -11  13   4    2.13    0.18
 -11  13  -4    2.33    0.18
 -13  -4  11    1.83    0.18
 -13  -4  11    2.20    0.17
  11  13   4    1.97    0.16
  13  -4 -11    2.29    0.16
 -13  -4  11    1.99    0.15
  13  -4 -11    1.87    0.19
   4  11  13    2.06    0.18
  -6  11  13    8.18    0.64
  -6  11  13    8.58    0.65
  13   6 -11    8.29    0.63
 -13   6  11    8.96    0.64
 -13   6 -11    8.16    0.62
  -6 -11  13    8.42    0.63
 -13  -6  11    8.72    0.64
  13  -6 -11    8.84    0.63
  11 -13  -6    8.89    0.63
   6  11  13    8.78    0.63
 -13  -6  11    8.75    0.62
   6 -11 -13    8.88    0.62
 -13  -6  11    8.95    0.63
  13  -6 -11    9.41    0.62
  13   8 -11    0.74    0.07
  -8  11  13    0.75    0.11
  -8  11  13    1.05    0.12
 -11  13   8    0.59    0.09
 -13   8  11    0.71    0.11
  11  13   8    0.89    0.09
   8  11  13    0.96    0.11
 -13  -8  11    0.71    0.07
 -13  -8  11    0.89    0.10
   8 -11 -13    0.79    0.08
  13  -8 -11    0.56    0.07
  13  -8 -11    0.61    0.08
 -13  -8  11    0.67    0.08
  -8 -11  13    0.80    0.08
  11 -13  -8    0.62    0.08
 -11  13  10    2.26    0.20
 -10  11  13    2.42    0.20
 -13  10  11    2.51    0.21
  10 -11 -13    2.46    0.18
 -13  10 -11    2.34    0.17
 -13 -10  11    2.43    0.17
 -13 -10  11    2.24    0.19
  11  13  10    2.16    0.19
 -11 -13  10    1.95    0.18
 -11 -13  10    2.22    0.18
  11 -13 -10    2.38    0.18
 -10 -11  13    2.13    0.18
  10  11  13    2.34    0.19
 -13 -10  11    2.33    0.18
 -10  11 -13    2.31    0.17
 -10 -11  13    2.32    0.17
  13 -10 -11    2.39    0.18
  13  10  11    2.40    0.19
 -12  11  13    7.00    0.52
 -13  12  11    6.88    0.52
 -11  13  12    6.94    0.52
  12 -11 -13    6.81    0.50
 -11 -13  12    6.15    0.49
  11 -13 -12    6.55    0.50
 -12 -11  13    7.40    0.51
 -13 -12  11    7.22    0.49
 -13 -12  11    7.29    0.50
 -11 -13  12    6.80    0.50
 -12  11 -13    6.42    0.49
  13  12  11    7.14    0.50
  11  13  12    7.02    0.51
  12  11  13    7.17    0.51
  13 -12 -11    6.84    0.50
 -11 -13  12    7.04    0.49
 -11 -13  12    7.72    0.50
 -12 -11  13    6.73    0.50
 -12 -11  13    6.10    0.50
 -12 -11  13    7.25    0.49
 -13 -12  11    6.78    0.50
  12 -13   1   37.15    2.54
  -1  12  13   35.98    2.55
 -12  13   1   36.92    2.55
 -13   1  12   34.46    2.54
  -1  12  13   35.75    2.55
  12 -13   1   36.09    2.53
  13   1 -12   34.41    2.55
 -13   1  12   36.08    2.55
  13   1 -12   36.78    2.53
 -13   1  12   37.20    2.55
   1  12  13   34.38    2.55
  13  -1 -12   35.91    2.53
  13  -1 -12   34.69    2.55
   1  12  13   36.38    2.55
 -12  13  -1   36.31    2.55
 -13  -1  12   34.35    2.56
 -13  -1  12   34.55    2.53
 -13  -1  12   35.96    2.55
  12 -13  -1   36.65    2.53
  13  -1 -12   37.76    2.53
  12 -13  -1   36.42    2.53
  13   3 -12    3.11    0.23
  -3  12  13    3.65    0.27
 -12  13   3    2.98    0.26
  13   3 -12    3.03    0.23
  -3  12  13    3.46    0.26
  12 -13   3    3.10    0.23
  12 -13   3    3.12    0.24
 -13   3  12    3.27    0.26
 -13   3  12    2.95    0.24
 -13   3  12    3.09    0.26
  13   3 -12    3.17    0.25
  12 -13  -3    3.08    0.24
   3  12  13    3.72    0.26
 -13  -3  12    3.00    0.25
 -13  -3  12    3.09    0.24
 -13  -3  12    3.71    0.26
 -12  13  -3    2.62    0.25
  12  13   3    3.54    0.23
  13  -3 -12    3.31    0.27
  13  -3 -12    3.11    0.24
  13  -3 -12    3.04    0.24
  12 -13  -3    3.10    0.24
  12 -13   5   37.86    2.57
  -5  12  13   35.11    2.58
  -5  12  13   36.75    2.59
  12 -13   5   37.04    2.56
  13   5 -12   35.40    2.57
 -13   5  12   36.15    2.58
 -12  13   5   34.95    2.58
 -12  13  -5   36.45    2.58
 -13  -5  12   36.95    2.58
 -13  -5  12   36.44    2.57
  -5 -12  13   34.59    2.57
 -13  -5  12   36.69    2.58
  12  13   5   34.62    2.57
  12  13   5   36.14    2.57
  13  -5 -12   37.87    2.57
  13  -5 -12   36.00    2.57
   5  12  13   36.92    2.58
   5  12  13   39.21    2.59
 -12  13   7   26.71    1.98
 -13   7  12   27.88    1.98
  13   7 -12   26.47    1.96
  -7  12  13   27.25    1.98
  -7  12  13   28.44    1.99
  12 -13   7   27.90    1.96
  13  -7 -12   28.18    1.96
 -13  -7  12   28.59    1.97
  12  13   7   28.01    1.96
   7  12  13   28.33    1.97
  12 -13  -7   27.40    1.96
 -13  -7  12   27.86    1.97
 -13  -7  12   27.96    1.96
   7 -12 -13   28.33    1.96
  13  -7 -12   28.21    1.96
 -13   7 -12   26.73    1.96
  -7 -12  13   27.81    1.96
  -9  12  13    6.97    0.52
 -12  13   9    6.53    0.52
 -13   9  12    7.28    0.52
  12  13   9    7.10    0.50
   9 -12 -13    6.97    0.50
   9  12  13    7.10    0.51
  -9 -12  13    6.20    0.49
 -13  -9  12    6.84    0.51
 -13  -9  12    7.16    0.49
 -13  -9  12    7.47    0.51
 -13   9 -12    6.08    0.50
  -9 -12  13    6.95    0.50
  13   9  12    6.95    0.51
 -12 -13   9    7.49    0.50
  13  -9 -12    7.07    0.50
  12 -13  -9    6.73    0.50
 -13  11  12    6.50    0.52
 -11  12  13    7.20    0.52
 -12  13  11    7.30    0.52
  12  13  11    7.02    0.51
  11 -12 -13    6.71    0.50
  13 -11 -12    7.00    0.50
  13  11  12    7.42    0.51
 -11 -12  13    6.93    0.50
 -11 -12  13    6.03    0.50
 -11 -12  13    7.89    0.51
  12 -13 -11    6.53    0.50
 -13 -11  12    6.92    0.50
 -13 -11  12    7.26    0.49
 -13 -11  12    7.55    0.51
 -13  11 -12    6.29    0.50
  11  12  13    7.24    0.51
 -12 -13  11    6.75    0.50
 -12 -13  11    5.80    0.50
 -12 -13  11    7.52    0.50
 -13   0  13    0.01    0.04
 -13   0  13   -0.03    0.02
 -13   0  13    0.02    0.05
 -13  13   0    0.00    0.04
   0  13  13   -0.04    0.05
   0  13  13    0.02    0.06
  13 -13   0    0.02    0.03
  13 -13   0   -0.01    0.03
  13   0 -13   -0.01    0.06
  13   0 -13    0.01    0.03
  13 -13   2   26.60    1.87
 -13   2  13   26.76    1.89
 -13   2  13   25.65    1.89
  13   2 -13   26.29    1.87
 -13  13   2   27.58    1.89
  13   2 -13   26.84    1.87
  13 -13   2   26.64    1.87
 -13  -2  13   25.68    1.89
 -13  13  -2   28.20    1.89
   2  13  13   26.48    1.88
   2  13  13   23.94    1.89
  13 -13  -2   27.14    1.87
  13 -13  -2   26.89    1.87
  13  -2 -13   26.22    1.89
  13  -2 -13   28.42    1.87
  13  -2 -13   27.60    1.87
 -13  -2  13   25.98    1.88
 -13  -2  13   25.54    1.87
  13 -13   4    0.03    0.03
 -13  13   4   -0.03    0.04
  13 -13   4   -0.01    0.02
  -4  13  13    0.00    0.05
  -4  13  13   -0.04    0.05
 -13  -4  13    0.01    0.02
   4  13  13    0.06    0.05
   4  13  13    0.04    0.05
  13 -13  -4    0.02    0.03
  13 -13  -4   -0.03    0.03
 -13  -4  13    0.03    0.05
 -13  -4  13   -0.01    0.04
  13  -4 -13    0.01    0.03
  13  -4 -13    0.02    0.04
 -13  13  -4    0.00    0.04
  13  13   4    0.00    0.01
  13  13   4    0.03    0.03
  13   6 -13    7.19    0.53
 -13   6  13    7.64    0.55
  -6  13  13    7.07    0.54
  -6  13  13    7.04    0.55
   6 -13 -13    7.12    0.53
 -13  -6  13    6.70    0.54
 -13  -6  13    7.33    0.52
 -13  -6  13    7.23    0.54
   6  13  13    7.50    0.54
  13 -13  -6    7.90    0.53
  13  -6 -13    7.60    0.53
  13  -6 -13    7.27    0.53
 -13   6 -13    6.65    0.52
  -6 -13  13    7.05    0.53
 -13   8  13   -0.02    0.05
 -13  13   8   -0.03    0.05
  -8  13  13    0.06    0.05
   8 -13 -13    0.03    0.03
   8  13  13    0.04    0.05
  13 -13  -8   -0.05    0.04
 -13   8 -13    0.00    0.04
  13  -8 -13    0.01    0.04
 -13  -8  13    0.01    0.04
 -13  -8  13    0.01    0.02
 -13  -8  13   -0.03    0.04
  13   8  13    0.02    0.04
  -8 -13  13    0.04    0.04
  -8 -13  13    0.00    0.02
  13  13   8   -0.03    0.04
 -10  13  13   10.90    0.77
 -13  10  13   11.02    0.78
 -13  13  10   10.99    0.78
 -10 -13  13   10.67    0.76
 -10 -13  13    9.99    0.75
  10 -13 -13   10.45    0.75
 -13  10 -13   10.25    0.75
 -13 -10  13   10.35    0.76
  10  13  13   10.57    0.76
  13 -13 -10   10.77    0.76
  13 -10 -13   10.96    0.76
 -13 -10  13   11.04    0.75
 -13 -10  13   10.34    0.76
  13  10  13   10.46    0.76
 -13 -13  10   10.15    0.75
 -13 -13  10   10.42    0.76
  13  13  10   10.17    0.76
 -12  13  13   -0.01    0.05
 -13  12  13    0.00    0.05
 -13  13  12    0.08    0.06
 -13 -12  13    0.05    0.03
 -13 -12  13   -0.01    0.04
 -12 -13  13    0.05    0.03
 -12 -13  13    0.05    0.02
 -12 -13  13    0.00    0.04
  12 -13 -13    0.01    0.03
 -13 -12  13    0.00    0.02
 -13 -13  12    0.01    0.02
 -13 -13  12   -0.02    0.03
  12  13  13    0.02    0.04
  13 -13 -12    0.06    0.04
 -13 -13  12   -0.03    0.03
  13 -12 -13    0.00    0.04
  13  12  13    0.03    0.04
  13  13  12    0.05    0.04
 -14   0   0    0.02    0.05
 -14   0   0    0.00    0.03
   0 -14   0   -0.01    0.04
   0   0  14    0.04    0.05
   0  14   0    0.00    0.03
  14   0   0    0.08    0.05
   0 -14  -2  150.82   11.15
   0 -14  -2  147.82   11.15
   0 -14   2  155.26   11.15
  14  -2   0  164.91   11.16
  14   2   0  166.24   11.15
 -14   2   0  160.60   11.14
 -14  -2   0  163.20   11.14
  14  -4   0    7.94    0.61
   0 -14   4    7.33    0.60
   0 -14   4    8.77    0.59
   4   0 -14    8.80    0.60
 -14  -4   0    7.19    0.60
  -4   0  14    9.74    0.60
   0 -14  -4    8.54    0.60
   0  14   4    8.60    0.60
  14  -6   0    4.37    0.32
  14   6   0    3.56    0.33
   6   0 -14    4.95    0.32
  14  -6   0    4.50    0.32
  -6   0  14    5.11    0.33
  14  -6   0    3.46    0.34
 -14   6   0    4.23    0.32
   0  14   8    0.68    0.09
   0 -14   8    0.60    0.08
   0 -14   8    0.65    0.06
 -14   8   0    0.89    0.10
  -8   0  14    0.70    0.10
  -8   0  14    0.49    0.09
  14  -8   0    0.67    0.07
  14  -8   0    0.69    0.07
   0  14   8    0.65    0.10
   8   0 -14    0.74    0.09
   8   0 -14    0.72    0.07
  14   8   0    0.68    0.08
   0  14  10   14.96    1.10
  14 -10   0   15.11    1.08
  10   0 -14   15.68    1.08
  10   0 -14   14.89    1.08
 -10   0  14   15.29    1.09
 -10   0  14   15.03    1.10
   0  14  10   15.71    1.09
  10   0 -14   14.26    1.09
  14 -10   0   15.47    1.08
 -14  10   0   15.94    1.10
  14 -12   0    0.06    0.03
  14 -12   0    0.05    0.03
  12   0 -14    0.04    0.03
 -12   0  14    0.08    0.05
 -14  12   0    0.01    0.05
 -12   0  14    0.04    0.05
   0  14  12    0.03    0.05
   0  14  12    0.11    0.05
  12   0 -14    0.05    0.06
  12   0 -14    0.03    0.03
  14  -1   1   19.92    1.41
  14   1  -1   19.25    1.41
 -14  -1  -1   20.21    1.40
 -14  -1  -1   19.61    1.39
  -1   1  14   19.14    1.40
   1  14  -1   22.06    1.39
  -1 -14  -1   17.92    1.40
 -14   1   1   20.65    1.40
 -14   1   1   20.33    1.40
   1  -1  14   19.53    1.40
  -1  14   1   20.14    1.40
   1 -14   1   18.97    1.40
   1 -14   1   19.75    1.39
  -1 -14  -1   18.60    1.40
  -1  14  -1   20.70    1.40
 -14   1  -1   21.30    1.40
   1  14   1   20.51    1.39
 -14  -1   1   19.65    1.39
  14  -1  -1   19.24    1.41
 -14   1  -1   19.38    1.40
  -1 -14   1   18.36    1.40
  14   1   1   19.23    1.41
 -14  -1   1   20.95    1.40
  -1  -1  14   19.64    1.41
   1   1  14   18.97    1.40
   1 -14  -1   19.19    1.39
   1 -14  -1   18.75    1.40
  -1 -14  -3   47.83    3.54
 -14  -3  -1   56.29    3.54
  -1  14   3   49.90    3.54
 -14   3   1   52.62    3.54
 -14   3   1   50.19    3.54
  -1 -14  -3   47.15    3.54
  14   3  -1   50.15    3.54
   1 -14   3   49.12    3.54
   1 -14   3   51.84    3.53
  -3   1  14   50.34    3.54
  -3  -1  14   50.47    3.54
 -14   3  -1   54.77    3.54
 -14  -3   1   53.48    3.54
 -14   3  -1   48.48    3.53
   3   1  14   49.63    3.54
  14  -3  -1   49.40    3.55
   1  14   3   53.62    3.54
 -14  -3   1   49.68    3.53
   3  -1 -14   46.09    3.54
  14   3   1   50.56    3.54
   1 -14  -3   47.50    3.54
  -1 -14   3   48.96    3.53
   1 -14  -3   44.70    3.54
   1 -14   5    3.72    0.29
  14  -5   1    3.66    0.31
   1 -14   5    3.58    0.28
  14   5  -1    3.80    0.29
   5   1 -14    3.37    0.29
  -1 -14  -5    3.38    0.29
 -14   5   1    3.87    0.30
 -14   5   1    3.77    0.28
 -14  -5  -1    4.21    0.29
  -1 -14  -5    3.70    0.30
  -1  14   5    3.99    0.29
  -5   1  14    3.94    0.29
   5   1 -14    3.89    0.28
  14   5   1    3.86    0.29
   5  -1 -14    3.48    0.29
   1  14   5    4.09    0.29
  14  -5  -1    4.13    0.28
  -1 -14   5    3.74    0.29
  14  -5  -1    4.11    0.33
  14  -5  -1    3.97    0.28
 -14  -5   1    4.07    0.29
   1 -14  -5    3.63    0.30
  -5  -1  14    3.87    0.29
 -14   5  -1    3.82    0.28
 -14   5  -1    4.11    0.30
  14   7  -1   28.44    2.06
  -7   1  14   30.01    2.06
  -7   1  14   31.22    2.07
 -14   7   1   29.23    2.07
  -1  14   7   29.71    2.06
  14  -7   1   29.85    2.05
   1 -14   7   30.04    2.05
   1 -14   7   25.63    2.06
   7   1 -14   29.01    2.06
   7   1 -14   29.18    2.05
 -14   7  -1   27.88    2.06
   1  14   7   30.73    2.06
  14  -7  -1   29.17    2.05
  14  -7  -1   29.93    2.05
  14   7   1   27.78    2.06
  -7  -1  14   30.30    2.06
  -7  -1  14   31.35    2.07
   1  14   7   30.29    2.07
  -1 -14   7   24.63    2.06
 -14  -7   1   29.02    2.06
   7  -1 -14   27.55    2.06
  -1 -14   7   29.36    2.05
   1 -14  -7   29.24    2.07
 -14   7  -1   28.79    2.07
   7  -1 -14   29.15    2.05
   9   1 -14    7.75    0.56
  -9   1  14    7.78    0.58
  14  -9   1    7.90    0.57
  -9   1  14    8.19    0.59
   1 -14   9    8.18    0.56
  -1  14   9    8.03    0.58
  14  -9   1    7.75    0.56
   9   1 -14    7.40    0.58
 -14   9   1    7.80    0.58
  -1  14   9    8.02    0.58
   1  14   9    8.22    0.58
  -1 -14   9    8.07    0.56
  14  -9  -1    7.96    0.56
   1  14   9    8.30    0.58
 -14  -9   1    7.85    0.57
  -9  -1  14    8.19    0.59
 -14   9  -1    7.96    0.58
  14   9   1    7.50    0.57
   9  -1 -14    7.71    0.56
   9  -1 -14    7.93    0.56
   9  -1 -14    7.37    0.58
  14  -9  -1    7.78    0.57
  14 -11   1   11.72    0.82
  -1  14  11   11.52    0.84
 -11   1  14   11.35    0.85
 -14  11   1   11.66    0.84
  11   1 -14   11.79    0.82
  -1  14  11   11.79    0.85
  14 -11   1   11.56    0.83
  11   1 -14   11.22    0.84
 -11   1  14   11.77    0.84
 -14  11  -1   11.43    0.84
  11  -1 -14   11.10    0.84
  11  -1 -14   11.44    0.83
 -11  -1  14   11.78    0.84
  14 -11  -1   11.39    0.83
   1  14  11   11.83    0.85
 -11  -1  14   11.79    0.85
   1  14  11   12.07    0.84
  11  -1 -14   11.61    0.82
  14 -11  -1   11.69    0.83
  13   1 -14    2.81    0.22
  14 -13   1    2.79    0.22
 -13   1  14    3.43    0.25
 -13   1  14    2.94    0.24
  14 -13   1    2.81    0.22
  -1  14  13    3.59    0.25
  13   1 -14    3.06    0.24
 -14  13   1    2.37    0.23
  -1  14  13    3.13    0.24
   1  14  13    3.21    0.24
  14 -13  -1    2.93    0.22
 -13  -1  14    3.12    0.24
  13  -1 -14    2.72    0.22
  13  -1 -14    2.52    0.22
  13  -1 -14    2.13    0.28
  14 -13  -1    2.90    0.22
 -14   0  -2  160.73   11.34
  14   0   2  174.07   11.35
  14   0  -2  164.72   11.35
 -14   0   2  164.88   11.34
 -14  -2  -2    0.02    0.04
   2 -14   2    0.08    0.07
   2 -14   2    0.08    0.03
  14   2  -2    0.09    0.05
  14  -2   2    0.05    0.05
 -14   2   2    0.00    0.05
 -14   2   2    0.06    0.03
   2 -14  -2    0.03    0.02
 -14   2  -2    0.05    0.03
  14  -2  -2    0.09    0.06
   2 -14  -2   -0.01    0.04
   2 -14  -2    0.09    0.05
   2  -2 -14    0.07    0.05
   2   2  14    0.12    0.05
  14   2   2    0.07    0.04
 -14  -2   2    0.02    0.04
 -14  -2   2    0.05    0.03
 -14   2  -2    0.00    0.04
   2  14   2    0.02    0.03
  14  -4   2   45.08    3.26
  -4   2  14   46.48    3.24
   2 -14   4   46.84    3.23
   2 -14   4   45.40    3.25
  14  -4  -2   47.47    3.23
  14  -4  -2   46.16    3.25
  14  -4  -2   46.44    3.23
   2 -14  -4   43.49    3.24
 -14  -4   2   47.07    3.23
   2  14   4   47.41    3.23
 -14  -4   2   48.51    3.24
   4   2  14   44.32    3.23
   4  -2 -14   40.50    3.24
  -4  -2  14   45.56    3.24
  -6   2  14   16.65    1.10
  14   6  -2   15.04    1.08
  14   6  -2   13.87    1.08
  -6   2  14   15.68    1.09
 -14   6   2   15.69    1.09
  -6  -2  14   15.91    1.08
  14  -6  -2   14.94    1.08
 -14  -6   2   15.34    1.08
 -14   6  -2   14.93    1.09
  14  -6  -2   14.70    1.10
   6  -2 -14   14.29    1.09
  14  -6  -2   15.07    1.07
   6  -2 -14   15.18    1.07
  14   6   2   14.97    1.08
   2 -14  -6   15.71    1.11
  14   8  -2    0.43    0.06
  -8   2  14    0.51    0.07
   2 -14   8    0.47    0.05
  14   8  -2    0.51    0.06
  -8   2  14    0.42    0.07
 -14   8   2    0.67    0.09
  14  -8   2    0.49    0.06
   8   2 -14    0.51    0.12
  14  -8   2    0.47    0.06
   8   2 -14    0.44    0.05
   8   2 -14    0.48    0.07
  -8  -2  14    0.53    0.07
  14   8   2    0.51    0.06
   8  -2 -14    0.55    0.08
  14  -8  -2    0.54    0.06
  14  -8  -2    0.46    0.06
 -14   8  -2    0.41    0.07
   2 -14  -8    0.37    0.08
   2  14   8    0.46    0.07
   8  -2 -14    0.48    0.06
 -14  -8   2    0.55    0.07
   2  14   8    0.38    0.07
  -8  -2  14    0.49    0.08
  10   2 -14    8.90    0.64
 -10   2  14    8.19    0.63
 -10   2  14    7.72    0.63
  14 -10   2    8.59    0.61
 -14  10   2    9.10    0.63
  10   2 -14    8.71    0.61
  14 -10   2    8.48    0.61
 -10  -2  14    8.39    0.63
 -10  -2  14    8.34    0.62
  10  -2 -14    8.09    0.61
   2  14  10    8.23    0.62
 -14 -10   2    9.41    0.61
  10  -2 -14    8.66    0.62
  14 -10  -2    8.92    0.61
  14 -10  -2    8.52    0.61
  14  10   2    8.44    0.62
 -14  10  -2    9.42    0.63
   2  14  10    8.18    0.63
  12   2 -14    2.80    0.21
  14 -12   2    2.69    0.21
 -12   2  14    3.05    0.23
  14 -12   2    2.83    0.21
 -14  12   2    2.46    0.23
 -12   2  14    2.98    0.24
  12   2 -14    2.73    0.23
  12   2 -14    2.62    0.20
   2  14  12    2.99    0.23
 -12  -2  14    2.81    0.23
  12  -2 -14    2.68    0.24
 -12  -2  14    3.28    0.24
  14 -12  -2    2.78    0.21
 -14  12  -2    2.27    0.22
  14 -12  -2    2.84    0.21
  12  -2 -14    2.64    0.21
  12  -2 -14    2.84    0.21
  14  -1   3   48.98    3.51
  14   1  -3   48.67    3.51
  -3 -14  -1   46.17    3.50
 -14   1   3   51.06    3.50
   3 -14   1   49.73    3.49
   3 -14   1   47.09    3.51
 -14   1   3   52.05    3.51
 -14  -1  -3   55.73    3.50
  -3  14   1   52.82    3.50
  -1   3  14   51.09    3.50
  -3 -14  -1   48.50    3.50
  -3  14  -1   50.12    3.50
   3 -14  -1   49.87    3.49
   1   3  14   49.56    3.50
   1  -3 -14   43.27    3.50
   3 -14  -1   46.93    3.51
  -3 -14   1   46.50    3.50
 -14  -1   3   51.12    3.50
  -1  -3  14   47.64    3.50
  14  -1  -3   49.43    3.51
 -14   1  -3   48.36    3.50
 -14   1  -3   56.70    3.51
  -3  14   3    4.69    0.34
   3 -14   3    4.52    0.35
 -14   3   3    4.47    0.35
  14  -3   3    4.32    0.36
  -3 -14  -3    4.07    0.34
  -3 -14  -3    5.05    0.34
  14   3  -3    4.45    0.35
   3 -14   3    4.64    0.33
 -14   3   3    4.29    0.34
  14   3  -3    4.64    0.34
  -3   3  14    5.05    0.35
   3  -3 -14    4.53    0.37
  14  -3  -3    4.44    0.33
  14  -3  -3    4.63    0.33
   3 -14  -3    4.58    0.33
   3 -14  -3    4.80    0.36
   3   3  14    4.87    0.34
  14   3   3    4.34    0.35
  -3  14  -3    4.63    0.33
  14  -3  -3    4.15    0.35
  -3  -3  14    5.02    0.34
 -14  -3   3    4.47    0.34
 -14  -3   3    4.71    0.33
   3  14   3    4.57    0.33
 -14   3  -3    4.79    0.34
  -3 -14   3    4.10    0.33
 -14   3  -3    4.33    0.33
   3 -14   5    3.68    0.29
   3 -14   5    3.67    0.26
  -5   3  14    3.80    0.29
  -5   3  14    3.23    0.29
 -14   5   3    4.15    0.29
  14  -5   3    3.82    0.30
  14   5  -3    3.00    0.28
  -3 -14  -5    3.06    0.28
  -3  14   5    3.95    0.28
  14   5  -3    3.72    0.28
  -3 -14   5    3.81    0.27
   5   3  14    3.37    0.28
 -14  -5   3    4.19    0.28
  14   5   3    3.99    0.28
   3 -14  -5    3.25    0.31
 -14   5  -3    3.53    0.27
  14  -5  -3    3.67    0.27
  14  -5  -3    3.75    0.27
   3  14   5    3.79    0.28
   5  -3 -14    3.42    0.31
 -14  -5   3    3.83    0.27
   3 -14  -5    3.51    0.27
  14  -5  -3    3.75    0.32
  -5  -3  14    3.76    0.28
  -7   3  14   10.50    0.73
 -14   7   3    9.89    0.74
  14   7  -3    9.97    0.72
   7   3 -14    9.32    0.73
   7   3 -14    9.95    0.72
  -7   3  14   10.91    0.74
  14   7  -3   10.01    0.73
   3 -14   7   10.11    0.72
  -3  14   7   10.24    0.73
 -14   7   3    9.12    0.72
  14  -7  -3    9.84    0.72
   3 -14  -7    9.86    0.75
   7  -3 -14    9.71    0.74
  14   7   3   10.88    0.74
  -7  -3  14   10.62    0.73
 -14   7  -3    9.89    0.73
   3  14   7   10.72    0.73
 -14  -7   3    9.71    0.72
   7  -3 -14   10.16    0.72
   3  14   7   10.75    0.73
  14  -7  -3   10.11    0.72
  14  -9   3   10.91    0.79
   9   3 -14   10.94    0.78
   9   3 -14   10.46    0.78
  -9   3  14   11.57    0.81
  14  -9   3   11.33    0.79
 -14   9   3   11.25    0.81
  -3  14   9   11.23    0.80
   9   3 -14   10.47    0.79
   3 -14   9   11.04    0.78
  -9   3  14   11.37    0.80
  14   9   3   10.84    0.79
  14  -9  -3   10.72    0.79
  14  -9  -3   11.17    0.79
   3  14   9   11.29    0.80
  -3 -14   9   11.08    0.78
   3  14   9   11.50    0.80
 -14  -9   3   10.69    0.79
 -14   9  -3   10.96    0.80
  -9  -3  14   11.22    0.80
   9  -3 -14   11.00    0.79
   9  -3 -14   10.34    0.81
  -9  -3  14   12.02    0.81
  11   3 -14   15.51    1.15
 -14  11   3   16.38    1.17
  -3  14  11   16.88    1.18
  14 -11   3   16.69    1.16
 -11   3  14   16.65    1.17
  11   3 -14   15.65    1.15
 -11   3  14   16.91    1.18
  -3  14  11   16.95    1.17
  14 -11   3   16.56    1.15
  11   3 -14   15.73    1.16
  14  11   3   15.81    1.16
  11  -3 -14   16.26    1.15
  11  -3 -14   16.59    1.15
 -11  -3  14   16.77    1.17
   3  14  11   16.64    1.16
  11  -3 -14   14.31    1.18
  14 -11  -3   16.28    1.15
 -14  11  -3   15.09    1.16
 -14 -11   3   16.25    1.15
 -11  -3  14   16.77    1.17
  14  11   3   16.51    1.15
  14 -11  -3   16.07    1.15
   3  14  11   16.95    1.17
  14 -13   3    1.83    0.15
  13   3 -14    1.86    0.17
  13   3 -14    1.82    0.15
  -3  14  13    1.85    0.17
  13   3 -14    1.84    0.15
 -13   3  14    2.23    0.18
 -14  13   3    1.63    0.17
  -3  14  13    2.08    0.19
  14 -13   3    2.11    0.15
 -13   3  14    2.02    0.19
  14 -13  -3    1.95    0.15
 -13  -3  14    1.94    0.17
  13  -3 -14    1.89    0.15
   3  14  13    2.28    0.19
 -14  13  -3    1.58    0.17
 -13  -3  14    2.19    0.18
   3  14  13    2.03    0.17
  14 -13  -3    1.99    0.15
  13  -3 -14    1.96    0.15
 -14   0   4    8.84    0.60
   0  -4  14    8.89    0.61
  -4  14   0    7.65    0.61
  14   0  -4    8.09    0.62
 -14   0   4    7.95    0.61
  -4 -14   0    9.50    0.61
  14   0   4    7.04    0.62
  -4 -14   0    8.22    0.60
 -14   2   4   50.86    3.25
  -4 -14  -2   42.41    3.24
  -4 -14  -2   43.41    3.24
  14   2  -4   44.36    3.25
  -4  14   2   47.69    3.24
  14   2  -4   41.57    3.25
   4 -14   2   45.69    3.23
  14  -2   4   44.97    3.25
 -14  -2   4   49.10    3.25
   4  14   2   51.24    3.23
 -14   2  -4   51.83    3.25
   2  -4 -14   40.74    3.25
  14  -2  -4   45.26    3.25
  14  -2  -4   45.54    3.24
  14   2   4   45.36    3.26
   4 -14  -2   45.39    3.23
  -4  14  -2   47.63    3.24
  14  -2  -4   45.85    3.24
 -14  -2   4   46.48    3.24
 -14   2  -4   43.74    3.24
   4 -14   4    0.01    0.02
  -4 -14  -4    0.01    0.05
  14  -4   4    0.06    0.05
  -4  14   4    0.02    0.05
   4  -4 -14    0.01    0.05
  14  -4  -4   -0.02    0.05
  -4  -4  14    0.04    0.05
   4  14   4   -0.04    0.05
  14  -4  -4   -0.03    0.03
   4 -14  -4    0.05    0.03
   4 -14  -4    0.04    0.05
 -14  -4   4    0.01    0.04
 -14  -4   4   -0.02    0.02
  14  -4  -4   -0.01    0.03
 -14   6   4    0.79    0.11
  14   6  -4    0.84    0.09
  14   6  -4    0.85    0.10
 -14  -6   4    0.74    0.09
 -14   6  -4    0.64    0.10
 -14   6  -4    0.96    0.09
   6  -4 -14    0.93    0.08
   4 -14  -6    0.84    0.08
  14  -6  -4    0.83    0.08
  14  -6  -4    0.83    0.08
  14   6   4    0.76    0.10
   6  -4 -14    0.78    0.11
   4 -14  -6    0.81    0.12
  -6  -4  14    0.91    0.10
  14  -6  -4    1.04    0.12
 -14  -6   4    0.86    0.07
   4 -14   8   29.79    2.23
   4 -14   8   30.52    2.23
  -4  14   8   32.09    2.25
 -14   8   4   31.69    2.25
  14  -8  -4   31.19    2.23
   4  14   8   32.84    2.24
  14  -8  -4   30.04    2.23
   4 -14  -8   31.76    2.23
  -8  -4  14   32.43    2.24
   4  14   8   33.11    2.24
   4 -14  -8   31.39    2.26
 -14  -8   4   29.66    2.24
 -14   8  -4   30.16    2.24
   8  -4 -14   32.44    2.23
  14   8   4   33.03    2.25
  -4  14  10    0.73    0.10
 -14  10   4    0.75    0.11
  14 -10   4    0.70    0.07
  14 -10   4    0.79    0.08
  10  -4 -14    0.72    0.07
 -10  -4  14    1.06    0.11
  14  10   4    0.59    0.08
 -10  -4  14    0.88    0.10
  14 -10  -4    0.75    0.07
 -14  10  -4    0.65    0.10
 -14 -10   4    0.65    0.08
   4  14  10    0.87    0.09
   4  14  10    0.88    0.11
  14 -10  -4    0.72    0.07
  -4  14  12   16.15    1.18
 -14  12   4   17.11    1.18
  -4  14  12   15.07    1.18
  14 -12   4   17.59    1.16
  14 -12   4   16.93    1.16
   4  14  12   16.14    1.17
  14 -12  -4   16.20    1.16
   4  14  12   14.91    1.18
 -12  -4  14   15.81    1.18
  12  -4 -14   17.26    1.16
  14 -12  -4   17.30    1.16
 -12  -4  14   16.47    1.17
  12  -4 -14   16.31    1.16
  14  12   4   16.08    1.16
 -14  12  -4   16.73    1.17
  14  12   4   17.27    1.16
 -14 -12   4   17.79    1.16
 -14   1   5    3.96    0.29
  -5 -14  -1    3.42    0.28
  -5 -14  -1    3.71    0.28
  14  -1   5    3.71    0.30
  14   1  -5    3.55    0.29
  -5  14   1    3.80    0.29
  -1   5  14    3.99    0.29
   5 -14   1    3.93    0.28
  -1  -5  14    3.67    0.28
   5 -14  -1    3.85    0.28
  14  -1  -5    3.89    0.28
 -14  -1   5    3.83    0.29
  14  -1  -5    3.89    0.28
   1   5  14    3.86    0.29
  -5  14  -1    3.98    0.29
  14   1   5    3.78    0.30
  14  -1  -5    3.47    0.30
  14  -3   5    3.61    0.29
  -5  14   3    4.11    0.28
 -14   3   5    3.72    0.27
  -5 -14  -3    3.10    0.27
 -14   3   5    4.32    0.29
  -3   5  14    3.72    0.29
   5 -14   3    3.53    0.27
  14   3  -5    3.62    0.28
  -3   5  14    3.43    0.30
   3   5 -14    3.94    0.26
 -14  -3   5    3.74    0.27
 -14   3  -5    3.19    0.27
  14  -3  -5    3.63    0.29
   3   5  14    3.51    0.28
   5 -14  -3    3.65    0.27
   5 -14  -3    3.30    0.30
  -3  -5  14    3.46    0.28
  14  -3  -5    3.74    0.27
  14  -3  -5    3.57    0.27
 -14  -3   5    4.03    0.28
  14   3   5    3.94    0.29
   5  14   3    3.95    0.27
 -14   5   5    2.17    0.17
  14   5  -5    1.78    0.16
  14   5  -5    1.54    0.16
   5   5 -14    2.05    0.14
 -14   5   5    1.80    0.15
  -5   5  14    1.89    0.17
  -5   5  14    1.61    0.18
  -5  14   5    2.09    0.17
   5   5 -14    1.83    0.14
  -5 -14  -5    1.58    0.15
   5 -14   5    2.01    0.14
   5 -14  -5    1.51    0.18
 -14  -5   5    2.10    0.16
   5 -14  -5    1.98    0.14
 -14   5  -5    1.73    0.15
  14  -5  -5    2.09    0.15
  14  -5  -5    2.02    0.15
  14   5   5    1.94    0.16
  14  -5  -5    1.64    0.18
  -5  -5  14    1.91    0.16
 -14  -5   5    1.95    0.14
   5  14   5    1.93    0.15
   5   5  14    1.74    0.17
  14   7  -5    8.55    0.60
   7   5 -14    8.22    0.59
   5 -14   7    8.18    0.59
  14   7  -5    8.41    0.59
   5 -14   7    8.07    0.59
  -5  14   7    8.49    0.61
 -14   7   5    7.78    0.61
  -7   5  14    8.74    0.62
   7   5 -14    7.71    0.59
  -7   5  14    8.76    0.61
 -14   7   5    7.69    0.60
   7  -5 -14    8.36    0.59
   5  14   7    8.86    0.60
   5  14   7    8.84    0.60
 -14  -7   5    8.67    0.59
  14   7   5    7.65    0.60
  14  -7  -5    7.81    0.59
   5 -14  -7    8.38    0.59
   5 -14  -7    7.87    0.62
   7   5  14    8.30    0.60
  14  -7  -5    8.63    0.59
 -14  -7   5    7.83    0.60
  -7  -5  14    8.73    0.60
   5 -14   9    3.18    0.23
  -5  14   9    3.21    0.25
 -14   9   5    3.01    0.26
   9   5 -14    3.00    0.23
   9   5 -14    3.07    0.23
  -9   5  14    3.25    0.27
  -9   5  14    3.20    0.26
 -14  -9   5    3.13    0.23
   9   5  14    3.06    0.25
 -14   9  -5    3.22    0.25
   5  14   9    3.33    0.25
  14  -9  -5    3.08    0.24
  -9  -5  14    3.15    0.25
   5 -14  -9    3.04    0.23
  -9  -5  14    3.52    0.26
  14  -9  -5    3.25    0.24
   5  14   9    3.21    0.25
   9  -5 -14    3.23    0.23
  14   9   5    3.03    0.24
  14 -11   5   15.71    1.13
 -14  11   5   16.24    1.15
  -5  14  11   16.23    1.15
  11   5 -14   14.96    1.13
 -11   5  14   16.56    1.15
  11   5 -14   15.66    1.13
 -11   5  14   15.61    1.15
  14 -11  -5   16.23    1.13
  14  11   5   15.31    1.13
  14  11   5   15.67    1.13
 -14  11  -5   14.93    1.14
 -14 -11   5   15.43    1.13
 -11  -5  14   15.85    1.14
  11  -5 -14   16.13    1.13
  14 -11  -5   15.64    1.13
   5 -14 -11   16.34    1.13
   5  14  11   16.57    1.15
   5  14  11   16.35    1.14
 -11  -5  14   17.56    1.15
  14 -13   5   24.60    1.68
  -5  14  13   22.60    1.70
  14 -13   5   24.43    1.68
 -13   5  14   23.35    1.70
  -5  14  13   23.20    1.70
  13   5 -14   21.63    1.68
 -13   5  14   22.65    1.70
  13   5 -14   23.59    1.68
 -14  13   5   25.26    1.70
   5  14  13   23.58    1.69
  13  -5 -14   23.19    1.68
  14 -13  -5   25.00    1.68
 -14  13  -5   25.84    1.69
  14 -13  -5   23.51    1.68
 -13  -5  14   23.26    1.69
 -13  -5  14   22.64    1.69
  14  13   5   24.57    1.68
  13  -5 -14   25.24    1.68
  14  13   5   23.11    1.68
  14   0  -6    4.32    0.33
   6 -14   0    4.42    0.33
  -6 -14   0    4.90    0.33
  14   0  -6    4.61    0.35
  -6 -14  -2   13.97    1.07
   2   6 -14   14.98    1.07
  -6  14   2   15.07    1.08
  14   2  -6   15.28    1.08
   6 -14   2   15.26    1.07
  14  -2  -6   15.17    1.07
  14  -2  -6   15.39    1.07
   2   6  14   15.55    1.08
  14  -2  -6   14.65    1.09
  -6  14  -2   15.34    1.08
   6 -14  -2   15.12    1.07
  -4   6  14    0.94    0.11
  -4   6  14    1.04    0.13
   6 -14   4    0.74    0.07
   4   6 -14    0.84    0.07
   4   6 -14    0.85    0.07
  -6 -14  -4    0.86    0.13
   4   6  14    1.06    0.11
  14  -4  -6    0.74    0.11
  -4  -6  14    0.91    0.10
  14  -4  -6    0.86    0.08
   6 -14  -4    0.91    0.12
   6 -14  -4    0.87    0.08
  14  -4  -6    0.75    0.08
   6  14   4    0.93    0.08
  -6   6  14    0.03    0.06
   6   6 -14    0.00    0.02
   6   6 -14    0.07    0.03
  14   6  -6    0.02    0.04
  14   6  -6    0.07    0.04
  -6   6  14   -0.02    0.05
   6 -14  -6    0.00    0.03
  14  -6  -6    0.03    0.03
   6   6  14    0.04    0.05
  -6  -6  14    0.01    0.05
  14  -6  -6    0.01    0.03
   6 -14  -6    0.24    0.07
  -6  14   8    3.03    0.24
   6 -14   8    2.73    0.22
  -8   6  14    2.94    0.25
   6 -14   8    2.84    0.21
   8   6 -14    2.86    0.21
  -8   6  14    2.90    0.24
  14  -8  -6    2.99    0.22
  14  -8  -6    2.98    0.22
   6  14   8    2.95    0.23
   6  14   8    2.84    0.23
   6 -14  -8    2.96    0.22
  -8  -6  14    2.82    0.23
   8  -6 -14    2.88    0.22
  -6  14  10   23.80    1.71
 -10   6  14   25.08    1.72
  10   6 -14   24.11    1.70
 -10   6  14   24.30    1.72
   6 -14 -10   24.49    1.70
  -6 -14  10   22.97    1.69
  14 -10  -6   23.92    1.70
  10   6  14   24.26    1.71
  14 -10  -6   23.74    1.70
   6  14  10   24.16    1.71
 -10  -6  14   24.87    1.71
  10  -6 -14   24.21    1.70
   6  14  10   24.37    1.71
 -10  -6  14   24.66    1.71
  -6  14  12    2.43    0.21
 -12   6  14    2.48    0.21
 -12   6  14    2.33    0.22
  12   6 -14    2.32    0.19
  -6  14  12    2.49    0.22
  12  -6 -14    2.48    0.19
   6  14  12    2.70    0.21
 -12  -6  14    2.33    0.20
   6  14  12    2.44    0.20
  14 -12  -6    2.29    0.18
   6 -14 -12    2.41    0.18
 -12  -6  14    2.57    0.21
  14 -12  -6    2.34    0.18
  -6 -14  12    2.35    0.17
  -6 -14  12    2.28    0.18
   7 -14   1   30.14    2.01
  -1   7  14   29.69    2.02
  14   1  -7   28.90    2.02
  14   1  -7   29.77    2.01
  14   1  -7   25.66    2.01
 -14   1   7   27.91    2.01
  -7 -14  -1   27.29    2.01
 -14   1   7   29.40    2.02
  -7  14   1   28.67    2.02
  -1   7  14   31.24    2.03
  14  -1   7   27.80    2.04
  14  -1  -7   29.04    2.01
 -14  -1   7   27.89    2.01
  14   1   7   24.74    2.02
   1   7  14   28.76    2.02
   7 -14  -1   29.50    2.01
  -7  14  -1   28.19    2.02
 -14  -1   7   28.97    2.02
  14  -1  -7   27.75    2.03
  14  -1  -7   28.39    2.01
  14   3  -7   10.06    0.72
   3   7 -14    9.82    0.71
  -3   7  14   11.62    0.74
  -7 -14  -3    9.08    0.71
   7 -14   3   10.12    0.71
   3   7 -14   10.00    0.71
  -3   7  14   10.64    0.73
  -7  14   3   10.60    0.73
 -14   3   7   10.38    0.73
 -14   3  -7    9.15    0.72
   3   7  14   10.37    0.73
  14   3   7    8.40    0.72
  14  -3  -7    9.81    0.73
  14  -3  -7   10.02    0.71
  -3  -7  14   10.21    0.72
 -14  -3   7    9.89    0.71
 -14  -3   7    9.78    0.72
   7 -14  -3   10.47    0.71
  14  -3  -7   10.13    0.71
  -7  14  -3    9.93    0.72
  -7  14   5    8.52    0.61
   7 -14   5    8.32    0.59
   5   7 -14    7.91    0.59
  -5   7  14    8.66    0.61
 -14   5   7    7.91    0.60
  -7 -14  -5    7.70    0.60
 -14   5   7    8.50    0.62
  -5   7  14    9.40    0.62
   7 -14   5    8.23    0.59
  14   5  -7    7.90    0.61
  14   5  -7    8.32    0.60
   5   7 -14    8.44    0.59
  14  -5  -7    7.35    0.62
  14  -5  -7    8.01    0.59
  -5  -7  14    8.64    0.60
 -14  -5   7    8.62    0.59
 -14  -5   7    8.10    0.60
   7 -14  -5    8.62    0.60
   7  14   5    9.08    0.60
  14  -5  -7    8.17    0.60
   5   7  14    8.51    0.61
 -14   7   7   65.66    4.96
   7 -14   7   71.77    4.95
  14   7  -7   67.76    4.96
 -14   7   7   72.41    4.97
   7 -14   7   71.64    4.96
  -7  14   7   72.76    4.97
  -7   7  14   71.78    4.97
  -7   7  14   71.36    4.98
   7   7 -14   73.72    4.95
   7  -7 -14   70.81    4.96
   7  14   7   69.53    4.96
  14  -7  -7   70.50    4.96
  14  -7  -7   70.28    4.96
  -7  -7  14   69.76    4.96
 -14  -7   7   71.15    4.96
   7   7  14   70.12    4.96
  14   7   7   65.99    4.97
   7 -14  -7   72.18    4.96
   7  14   7   68.47    4.96
 -14   9   7    5.49    0.45
  -9   7  14    6.57    0.46
  -7  14   9    5.72    0.44
  -9   7  14    6.30    0.45
  -9  -7  14    6.04    0.44
   7  14   9    6.10    0.44
   9  -7 -14    6.10    0.43
 -14  -9   7    5.42    0.43
 -14  -9   7    5.92    0.42
  14  -9  -7    5.41    0.43
   7  14   9    6.60    0.44
  14  -9  -7    5.52    0.43
   7 -14  -9    5.97    0.43
 -14  11   7    2.77    0.22
 -11   7  14    2.58    0.22
  -7  14  11    2.51    0.21
 -11   7  14    2.41    0.21
 -14 -11   7    2.45    0.19
   7 -14 -11    2.45    0.19
 -11   7 -14    2.42    0.19
 -11  -7  14    2.48    0.21
  -7 -14  11    2.41    0.18
  14  11   7    2.54    0.20
  14 -11  -7    2.58    0.19
  11  -7 -14    2.53    0.19
 -11  -7  14    2.52    0.20
   7  14  11    2.36    0.21
  -7 -14  11    2.31    0.19
   7  14  11    2.69    0.21
  11   7  14    2.67    0.21
  14 -11  -7    2.65    0.19
  14  11   7    2.55    0.20
  -7  14  13   11.56    0.85
 -13   7  14   11.75    0.85
 -14  13   7   11.22    0.85
  14 -13  -7   11.72    0.83
  14  13   7   10.40    0.83
  14  13   7   11.89    0.83
  13   7  14   12.28    0.84
 -13  -7  14   12.13    0.84
 -13  -7  14   12.98    0.85
  -7 -14  13   11.09    0.83
   7 -14 -13   11.80    0.83
   7  14  13   12.48    0.84
  -7 -14  13   10.13    0.83
  13  -7 -14   11.65    0.83
  13  -7 -14   12.27    0.85
  14 -13  -7   12.09    0.83
   7  14  13   12.34    0.85
 -13   7 -14   10.63    0.83
   0   8  14    0.61    0.10
  14   0  -8    0.71    0.07
 -14   0   8    0.62    0.09
   8 -14   0    0.69    0.07
   0   8  14    0.71    0.10
 -14   0   8    0.75    0.07
  -8  14   0    0.69    0.09
  14   0   8    0.55    0.09
  14   2  -8    0.41    0.07
   8 -14   2    0.45    0.06
  14   2  -8    0.48    0.06
 -14   2   8    0.55    0.08
 -14   2   8    0.55    0.06
  -8  14   2    0.52    0.07
 -14  -2   8    0.51    0.07
  14  -2  -8    0.57    0.06
   8 -14  -2    0.53    0.06
  14  -2  -8    0.46    0.06
  -8  14  -2    0.50    0.07
  14   2   8    0.58    0.08
 -14  -2   8    0.49    0.06
  14  -2  -8    0.44    0.08
   2   8  14    0.50    0.08
  -4   8  14   33.36    2.25
  -8  14   4   31.01    2.25
   8 -14   4   31.92    2.24
  -4   8  14   34.60    2.26
   8 -14   4   30.68    2.23
   4   8  14   32.89    2.25
   8 -14  -4   29.00    2.26
  14  -4  -8   31.47    2.26
  -8  14  -4   30.85    2.24
  -4  -8  14   34.40    2.24
 -14  -4   8   30.60    2.23
  14  -4  -8   31.50    2.24
  14  -4  -8   30.80    2.24
   8  14   4   33.31    2.24
 -14  -4   8   30.72    2.24
   8 -14  -4   31.82    2.24
 -14   6   8    3.00    0.24
  -6   8  14    3.14    0.25
  -6   8  14    3.06    0.24
  14   6  -8    2.79    0.22
   8 -14  -6    2.90    0.22
  14   6   8    2.66    0.23
  14  -6  -8    2.88    0.22
   6  -8 -14    2.89    0.22
   6   8  14    2.89    0.23
  14  -6  -8    2.94    0.22
  -6   8 -14    2.75    0.21
 -14  -6   8    2.85    0.21
  -6  -8  14    2.89    0.22
 -14  -6   8    2.84    0.23
  14   8  -8    0.02    0.02
  -8   8  14    0.06    0.05
 -14   8   8   -0.02    0.06
  -8  14   8    0.13    0.05
   8 -14   8   -0.02    0.02
  -8   8  14    0.02    0.05
   8 -14   8   -0.03    0.03
  -8   8 -14    0.03    0.02
   8   8  14    0.04    0.05
 -14  -8   8    0.02    0.04
  14  -8  -8    0.00    0.03
  14  -8  -8   -0.01    0.03
   8 -14  -8    0.01    0.03
  14   8   8    0.01    0.04
   8  14   8    0.03    0.04
   8  14   8    0.02    0.04
 -14  -8   8    0.00    0.02
   8  -8 -14    0.02    0.03
  -8  14  10    0.54    0.08
 -14  10   8    0.49    0.08
 -10   8  14    0.43    0.08
 -10   8  14    0.37    0.07
 -10   8 -14    0.46    0.05
  10   8  14    0.53    0.07
 -10  -8  14    0.63    0.09
 -10  -8  14    0.56    0.07
 -14 -10   8    0.48    0.07
  14  10   8    0.54    0.08
   8 -14 -10    0.57    0.06
   8  14  10    0.58    0.07
   8  14  10    0.44    0.07
  10  -8 -14    0.56    0.06
  -8 -14  10    0.58    0.05
 -14 -10   8    0.53    0.05
  14  10   8    0.49    0.07
  14 -10  -8    0.58    0.06
  14 -10  -8    0.47    0.06
  -8  14  12    0.68    0.10
 -12   8  14    0.80    0.11
 -14  12   8    0.80    0.12
 -12   8  14    0.73    0.12
 -12   8 -14    0.75    0.07
   8  14  12    0.76    0.09
   8  14  12    0.62    0.09
  12  -8 -14    0.77    0.08
  -8 -14  12    0.61    0.07
 -12  -8  14    0.65    0.08
 -12  -8  14    0.66    0.10
   8 -14 -12    0.67    0.07
  14  12   8    0.80    0.08
  14  12   8    0.59    0.08
  12   8  14    0.76    0.10
  -8 -14  12    0.70    0.06
  14 -12  -8    0.75    0.07
 -14 -12   8    0.76    0.08
   9 -14   1    7.97    0.55
  14   1  -9    7.23    0.54
 -14   1   9    7.27    0.55
  14   1  -9    7.72    0.56
  14   1  -9    7.76    0.55
 -14   1   9    7.90    0.56
  -1   9  14    7.40    0.56
  -9  14   1    7.75    0.56
  -1   9  14    8.27    0.57
   1   9  14    7.92    0.56
  14   1   9    6.36    0.56
   9 -14  -1    7.28    0.55
  -9  14  -1    7.61    0.56
  14  -1  -9    7.94    0.57
 -14  -1   9    7.70    0.55
   1   9  14    8.10    0.57
  14  -1  -9    7.95    0.55
  14  -1  -9    7.64    0.55
 -14  -1   9    7.62    0.56
  14   3  -9   10.46    0.77
  -9  14   3   10.90    0.78
   9 -14   3   10.58    0.76
 -14   3   9   10.98    0.78
 -14   3   9   10.33    0.77
  -3   9  14   11.06    0.78
   9 -14   3   10.69    0.76
  -3   9  14   11.72    0.79
  -3  -9  14   10.22    0.77
 -14  -3   9   11.02    0.76
   9 -14  -3   10.57    0.76
   3   9  14   10.88    0.78
  14  -3  -9   10.52    0.78
  14  -3  -9   10.78    0.76
  14  -3  -9   10.87    0.76
  14   3   9    8.98    0.77
  -9  14  -3   11.12    0.77
 -14  -3   9   11.44    0.78
 -14   5   9    2.80    0.23
 -14   5   9    2.96    0.25
  -5   9  14    3.09    0.25
   9 -14   5    2.88    0.22
  -9  14   5    2.98    0.25
  -5   9  14    3.39    0.26
   9 -14   5    3.16    0.22
  14  -5  -9    3.15    0.23
 -14  -5   9    3.04    0.22
   9  14   5    3.19    0.23
   9 -14  -5    2.94    0.23
 -14  -5   9    2.93    0.24
  14   5   9    2.47    0.23
   5   9  14    3.13    0.24
  14  -5  -9    3.04    0.22
  -5  -9  14    3.06    0.23
   9 -14   7    5.83    0.43
  -7   9  14    6.87    0.46
 -14   7   9    6.05    0.45
   9 -14   7    5.70    0.43
  -9  14   7    5.65    0.45
  -7   9  14    5.66    0.45
  14   7  -9    6.26    0.43
   7  -9 -14    6.07    0.43
   9  14   7    6.19    0.44
   9  14   7    6.64    0.44
  14  -7  -9    6.18    0.43
 -14  -7   9    5.76    0.43
   7   9  14    6.45    0.44
  -7  -9  14    6.20    0.44
 -14  -7   9    5.48    0.44
   9 -14  -7    5.78    0.43
  -7   9 -14    5.38    0.42
  14  -7  -9    5.54    0.43
  -9   9  14   25.49    1.78
 -14   9   9   26.14    1.78
  -9  14   9   25.25    1.77
  -9   9  14   25.20    1.77
   9 -14  -9   25.52    1.76
   9  -9 -14   25.81    1.76
  -9  -9  14   24.97    1.76
  -9   9 -14   23.81    1.75
 -14  -9   9   24.73    1.76
  14  -9  -9   25.18    1.76
 -14  -9   9   26.14    1.75
   9  14   9   25.20    1.76
  14  -9  -9   21.09    1.76
   9   9  14   25.53    1.76
 -14   9  -9   23.51    1.76
   9  14   9   23.83    1.76
 -11   9  14    7.50    0.56
 -14  11   9    7.39    0.56
 -11   9  14    8.17    0.57
  -9  14  11    7.24    0.56
   9  14  11    8.39    0.56
  11   9  14    8.36    0.55
  14 -11  -9    7.02    0.54
  -9 -14  11    6.74    0.53
  14  11   9    7.41    0.54
 -11  -9  14    7.72    0.55
 -11   9 -14    6.82    0.53
   9 -14 -11    7.41    0.54
  11  -9 -14    7.56    0.54
 -14 -11   9    7.58    0.53
 -14 -11   9    7.10    0.54
   9  14  11    7.87    0.55
 -14  13   9    5.09    0.38
 -13   9  14    4.92    0.38
  -9  14  13    4.74    0.38
  -9 -14  13    4.64    0.35
 -13  -9  14    5.02    0.37
   9  14  13    4.99    0.37
   9 -14 -13    4.93    0.36
  13   9  14    5.00    0.37
 -13  -9  14    5.09    0.37
  -9 -14  13    4.81    0.36
  13  -9 -14    4.96    0.36
 -14 -13   9    4.87    0.36
  14  13   9    4.90    0.36
  14 -13  -9    4.67    0.36
  14   0 -10   14.60    1.08
  14   0 -10   15.65    1.07
   0  10  14   14.38    1.08
  10 -14   0   15.41    1.07
   0  10  14   14.81    1.09
  10 -14   0   15.41    1.07
 -14   0  10   14.66    1.07
 -10  14   0   15.66    1.08
  10 -14   2    8.29    0.59
  14   2 -10    7.85    0.60
  14   2 -10    8.37    0.58
  10 -14   2    8.76    0.58
 -14   2  10    7.66    0.60
 -14   2  10    8.51    0.60
  14   2 -10    7.85    0.58
 -10  14   2    8.95    0.60
   2  10  14    7.92    0.61
  10 -14  -2    8.48    0.59
   2  10  14    8.01    0.60
 -10  14  -2    9.00    0.60
  14  -2 -10    8.64    0.59
  14   2  10    7.01    0.60
 -14  -2  10    7.88    0.59
  14  -2 -10    7.97    0.61
 -14  -2  10    8.61    0.60
  14  -2 -10    8.16    0.58
  10 -14   4    0.68    0.07
 -10  14   4    0.48    0.08
  -4  10  14    0.80    0.12
  10 -14   4    0.66    0.07
  -4  10  14    0.84    0.10
 -14  -4  10    0.80    0.09
  10 -14  -4    0.69    0.08
  14  -4 -10    0.77    0.07
  14  -4 -10    0.71    0.07
 -10  14  -4    0.64    0.09
  14  -4 -10    0.86    0.11
  -4 -10  14    0.73    0.09
   4  10  14    0.99    0.11
 -14  -4  10    0.78    0.07
  14   6 -10   23.43    1.71
 -14   6  10   24.17    1.72
  -6  10  14   25.01    1.73
 -14   6  10   22.20    1.71
  -6  10  14   23.95    1.72
  10 -14  -6   24.38    1.71
  -6 -10  14   23.32    1.71
  14  -6 -10   24.11    1.71
   6 -10 -14   23.82    1.71
 -14  -6  10   24.37    1.70
 -14  -6  10   24.42    1.71
   6  10  14   24.42    1.72
  14  -6 -10   25.40    1.71
  10 -14   8    0.49    0.05
  -8  10  14    0.57    0.09
  -8  10  14    0.50    0.08
  14   8 -10    0.42    0.06
 -14   8  10    0.61    0.09
 -10  14   8    0.64    0.09
  -8 -10  14    0.58    0.08
  10 -14  -8    0.57    0.06
  -8  10 -14    0.53    0.05
   8 -10 -14    0.52    0.06
 -14   8 -10    0.51    0.06
  10  14   8    0.58    0.07
  10  14   8    0.53    0.07
 -14  -8  10    0.51    0.07
 -14  -8  10    0.41    0.07
  14  -8 -10    0.53    0.06
   8  10  14    0.67    0.09
 -10  14  10    0.03    0.05
 -10  10  14   -0.03    0.05
 -14  10  10    0.00    0.05
 -10  10  14    0.04    0.05
  14 -10 -10    0.04    0.04
  14  10  10    0.02    0.04
 -10 -14  10    0.00    0.02
 -10 -10  14    0.03    0.04
 -14  10 -10    0.02    0.02
  10  10  14    0.01    0.04
 -10  10 -14    0.01    0.02
  10 -10 -14    0.02    0.03
 -14 -10  10    0.00    0.02
  10  14  10    0.01    0.04
  14 -10 -10    0.02    0.03
  10 -14 -10   -0.01    0.03
 -14 -10  10    0.03    0.03
 -14  12  10    4.19    0.34
 -12  10  14    4.46    0.34
 -10  14  12    4.12    0.34
  12 -10 -14    4.30    0.32
 -12  10 -14    3.90    0.31
  10 -14 -12    4.14    0.32
 -12 -10  14    4.38    0.32
 -14 -12  10    4.18    0.32
  14  12  10    4.73    0.32
 -10 -14  12    3.77    0.31
  12  10  14    4.83    0.33
  10  14  12    4.76    0.33
  14 -12 -10    4.30    0.32
 -14   1  11   11.17    0.82
  14   1 -11   11.63    0.82
  11 -14   1   11.44    0.81
  11 -14   1   11.76    0.82
  -1  11  14   11.40    0.84
 -11  14   1   12.05    0.83
  14   1 -11   11.37    0.83
 -14   1  11   11.53    0.83
  14   1 -11   10.97    0.81
  -1  11  14   11.27    0.83
 -11  14  -1   11.54    0.83
 -14  -1  11   11.56    0.83
  14  -1 -11   11.90    0.82
 -14  -1  11   11.47    0.82
  11 -14  -1   11.52    0.82
   1  11  14   12.29    0.84
   1  11  14   11.25    0.83
  14  -1 -11   10.77    0.84
  14  -1 -11   11.25    0.82
  11 -14  -1   11.41    0.82
  11 -14   3   16.49    1.15
  -3  11  14   16.91    1.17
 -14   3  11   16.59    1.16
  -3  11  14   15.88    1.16
 -11  14   3   15.82    1.16
 -14   3  11   15.22    1.15
  14   3 -11   16.23    1.15
  11 -14   3   16.00    1.14
  14   3 -11   16.03    1.16
  14   3 -11   15.00    1.14
   3  11  14   16.37    1.17
   3  11  14   16.55    1.16
 -14  -3  11   15.54    1.16
 -11  14  -3   16.43    1.16
  11 -14  -3   18.04    1.15
  14  -3 -11   14.80    1.17
  14  -3 -11   16.74    1.15
 -14  -3  11   16.92    1.16
  14  -3 -11   16.24    1.15
 -14  -3  11   15.73    1.15
 -11  14   5   14.69    1.14
 -14   5  11   15.97    1.14
  11 -14   5   15.60    1.12
  11 -14   5   16.36    1.12
  -5  11  14   16.78    1.15
  -5  11  14   15.67    1.14
  14   5 -11   15.56    1.13
 -14   5  11   15.57    1.14
  11  14   5   14.69    1.12
  14  -5 -11   16.08    1.12
  14  -5 -11   15.72    1.12
  -5 -11  14   16.09    1.13
 -14  -5  11   16.52    1.14
   5  11  14   16.36    1.13
  11 -14  -5   15.58    1.12
  11  14   5   16.01    1.12
 -14  -5  11   16.01    1.12
 -14  -5  11   15.75    1.13
 -14   7  11    2.60    0.22
  14   7 -11    2.30    0.19
  11 -14   7    2.67    0.19
 -11  14   7    2.49    0.22
  -7  11  14    2.44    0.22
  11 -14   7    2.59    0.18
  -7  11  14    2.57    0.21
 -14  -7  11    2.52    0.21
  -7 -11  14    2.30    0.19
   7 -11 -14    2.50    0.19
 -14  -7  11    2.60    0.20
   7  11  14    2.47    0.21
 -14  -7  11    2.45    0.19
  11  14   7    2.57    0.19
  11  14   7    2.32    0.20
  11 -14  -7    2.46    0.19
  14  -7 -11    2.61    0.19
  -9  11  14    7.50    0.56
 -14   9  11    7.81    0.57
 -11  14   9    7.28    0.56
  -9  11  14    7.99    0.57
  11  14   9    7.77    0.55
 -11 -14   9    6.84    0.54
  14   9  11    8.01    0.55
 -14  -9  11    7.43    0.55
  11 -14  -9    7.24    0.55
 -14  -9  11    7.87    0.54
   9 -11 -14    7.57    0.55
  14  -9 -11    7.29    0.55
 -14  -9  11    8.29    0.56
  -9 -11  14    7.95    0.55
 -14   9 -11    6.53    0.54
   9  11  14    8.22    0.56
  14  -9 -11    7.44    0.55
 -11  14  11    4.16    0.32
 -11  11  14    4.21    0.32
 -14  11  11    4.26    0.32
 -11 -14  11    3.78    0.30
  14  11  11    3.94    0.30
  11  14  11    3.86    0.30
 -14 -11  11    4.17    0.30
 -11 -11  14    3.89    0.30
 -11 -11  14    3.66    0.31
 -14 -11  11    3.95    0.30
 -11  11 -14    4.13    0.29
  11 -14 -11    4.12    0.30
  14 -11 -11    4.07    0.30
 -14 -11  11    4.12    0.29
  11  11  14    3.92    0.31
  11 -11 -14    4.12    0.30
  14 -11 -11    4.22    0.30
 -14  11 -11    3.86    0.29
 -13  11  14    6.38    0.48
 -14  13  11    6.30    0.48
 -11  14  13    6.42    0.48
  13 -11 -14    6.14    0.46
 -14 -13  11    6.79    0.46
  13  11  14    6.54    0.47
  11 -14 -13    6.17    0.46
 -13 -11  14    6.74    0.47
 -14 -13  11    6.26    0.46
  14  13  11    6.50    0.46
 -11 -14  13    6.18    0.46
 -11 -14  13    5.41    0.45
 -11 -14  13    7.06    0.47
 -13 -11  14    6.35    0.46
  14 -13 -11    6.17    0.46
 -13  11 -14    5.58    0.45
  11  14  13    6.54    0.47
 -14 -13  11    6.55    0.45
 -14   0  12    0.06    0.05
   0  12  14    0.07    0.06
 -14   0  12    0.09    0.03
  12 -14   0    0.01    0.03
  14   0 -12    0.09    0.06
 -12  14   0    0.03    0.05
  12 -14   0    0.01    0.03
 -14   0  12    0.03    0.05
   0  12  14    0.16    0.05
  14   0 -12    0.03    0.03
 -12  14   2    2.52    0.23
  12 -14   2    2.67    0.20
  14   2 -12    2.66    0.20
  14   2 -12    2.63    0.23
  14   2 -12    2.66    0.21
 -14   2  12    2.77    0.21
 -14   2  12    2.76    0.23
  12 -14   2    2.76    0.21
 -14  -2  12    2.61    0.21
 -12  14  -2    2.37    0.22
  14  -2 -12    2.77    0.21
  14  -2 -12    2.72    0.21
  12 -14  -2    2.71    0.21
   2  12  14    2.93    0.23
   2  12  14    3.25    0.24
  12 -14  -2    2.69    0.21
 -14  -2  12    2.88    0.23
 -14  -2  12    3.21    0.23
  -4  12  14   15.69    1.17
  -4  12  14   15.85    1.18
 -12  14   4   16.83    1.17
  12 -14   4   16.42    1.15
  12 -14   4   16.91    1.16
  14  -4 -12   16.61    1.16
  14  -4 -12   17.24    1.16
   4  12  14   16.20    1.17
  12 -14  -4   16.56    1.16
 -14  -4  12   16.23    1.15
 -14  -4  12   16.28    1.17
 -14  -4  12   15.74    1.17
   4  12  14   15.38    1.17
  12  14   4   15.97    1.15
 -12  14  -4   17.70    1.17
  -6  12  14    2.36    0.21
  14   6 -12    2.92    0.22
  -6  12  14    2.36    0.22
 -14   6  12    2.45    0.21
 -14  -6  12    2.53    0.18
 -14  -6  12    2.44    0.20
   6  12  14    2.65    0.20
  12 -14  -6    2.55    0.19
  -6 -12  14    2.24    0.19
 -14  -6  12    2.68    0.21
   6 -12 -14    2.39    0.19
  14  -6 -12    2.53    0.19
  14  -6 -12    2.54    0.19
  -8  12  14    0.68    0.10
 -12  14   8    0.82    0.10
  14   8 -12    0.68    0.07
 -14   8  12    0.78    0.11
  -8  12  14    0.47    0.09
  12 -14  -8    0.70    0.08
  -8 -12  14    0.64    0.08
 -14  -8  12    0.73    0.09
   8 -12 -14    0.68    0.07
   8  12  14    0.73    0.10
  14  -8 -12    0.77    0.07
  14  -8 -12    0.85    0.08
 -14   8 -12    0.66    0.07
  12  14   8    0.69    0.08
 -14  -8  12    0.78    0.06
 -14  -8  12    0.76    0.10
 -10  12  14    4.61    0.35
 -12  14  10    4.29    0.35
 -14  10  12    4.33    0.35
  10  12  14    4.78    0.34
  10 -12 -14    4.25    0.33
  14 -10 -12    4.02    0.32
  14 -10 -12    4.25    0.33
 -10 -12  14    4.47    0.33
  12  14  10    4.52    0.33
 -14 -10  12    4.72    0.32
 -14  10 -12    3.88    0.32
  12 -14 -10    4.40    0.33
 -14 -10  12    4.96    0.34
  14  10  12    4.86    0.34
 -14 -10  12    4.27    0.33
 -12  12  14   -0.02    0.05
 -14  12  12    0.02    0.05
 -12  14  12   -0.01    0.05
  12 -14 -12   -0.01    0.03
 -12 -12  14    0.05    0.02
 -12 -14  12    0.00    0.03
  12  14  12    0.00    0.04
 -12 -14  12    0.03    0.03
  12 -12 -14    0.03    0.03
  12  12  14   -0.01    0.04
  14  12  12    0.00    0.04
 -14 -12  12   -0.02    0.04
  14 -12 -12    0.09    0.04
 -14 -12  12    0.01    0.02
 -14 -12  12    0.04    0.04
 -12 -12  14    0.00    0.03
 -12 -14  12    0.01    0.02
 -12 -12  14    0.04    0.04
  14   1 -13    3.07    0.24
  14   1 -13    2.72    0.21
  13 -14   1    2.83    0.22
 -14   1  13    3.37    0.25
 -14   1  13    2.81    0.22
  -1  13  14    3.08    0.23
  13 -14   1    2.71    0.21
 -14   1  13    3.03    0.24
 -13  14   1    2.49    0.23
 -14  -1  13    2.68    0.21
 -14  -1  13    3.02    0.23
  14  -1 -13    3.20    0.24
  13 -14  -1    2.71    0.21
  14  -1 -13    2.83    0.21
  14  -1 -13    2.75    0.21
  13 -14  -1    2.95    0.22
 -13  14  -1    2.38    0.23
   1  13  14    3.14    0.23
  13 -14   3    1.87    0.14
  14   3 -13    1.85    0.17
  14   3 -13    1.84    0.15
  14   3 -13    1.69    0.14
 -14   3  13    1.92    0.17
 -14   3  13    1.93    0.18
  -3  13  14    2.08    0.19
 -13  14   3    1.71    0.17
  13 -14   3    1.93    0.15
  -3  13  14    1.94    0.17
   3  13  14    2.08    0.17
 -13  14  -3    1.63    0.16
  13 -14  -3    1.91    0.15
  13 -14  -3    1.90    0.15
 -14  -3  13    1.86    0.17
  14  -3 -13    1.98    0.15
   3  13  14    2.13    0.18
  14  -3 -13    1.88    0.15
 -14  -3  13    2.00    0.17
 -14  -3  13    1.78    0.15
  -5  13  14   23.30    1.68
  -5  13  14   22.54    1.69
 -14   5  13   23.85    1.69
 -13  14   5   23.90    1.69
  14   5 -13   21.53    1.67
  13 -14   5   24.82    1.67
  13 -14   5   24.04    1.67
  13  14   5   23.51    1.67
  14  -5 -13   24.47    1.67
  14  -5 -13   23.91    1.67
 -14  -5  13   23.03    1.68
 -14  -5  13   22.44    1.68
   5  13  14   22.57    1.68
  13  14   5   25.15    1.67
 -13  14  -5   25.41    1.68
 -14  -5  13   23.59    1.67
   5  13  14   21.66    1.68
  13 -14  -5   23.52    1.67
  13 -14  -5   24.67    1.67
 -14   7  13   11.50    0.85
  13 -14   7   11.74    0.83
  14   7 -13   11.58    0.83
  -7  13  14   11.92    0.86
  -7  13  14   11.18    0.85
  -7 -13  14   12.02    0.83
   7 -13 -14   11.80    0.83
  13  14   7   10.44    0.83
  13 -14  -7   11.16    0.83
  13  14   7   12.00    0.83
 -14  -7  13   12.21    0.85
   7  13  14   12.37    0.84
  14  -7 -13   11.75    0.83
 -14  -7  13   11.64    0.84
 -14  -7  13   12.01    0.83
  14  -7 -13   11.29    0.84
 -14   9  13    4.96    0.38
 -13  14   9    4.92    0.38
  -9  13  14    5.14    0.38
 -14  -9  13    4.81    0.37
   9 -13 -14    4.88    0.36
 -14  -9  13    4.96    0.35
 -14  -9  13    5.08    0.37
   9  13  14    5.00    0.37
  13 -14  -9    4.90    0.36
 -14   9 -13    4.45    0.36
  -9 -13  14    4.77    0.36
  14   9  13    5.02    0.37
  14  -9 -13    4.81    0.36
  13  14   9    4.85    0.36
  14  -9 -13    5.08    0.36
 -11  13  14    6.60    0.48
 -14  11  13    6.21    0.48
 -13  14  11    6.34    0.48
 -11 -13  14    6.84    0.47
  11 -13 -14    6.26    0.46
  14  11  13    6.74    0.47
 -11 -13  14    5.57    0.45
 -14 -11  13    6.85    0.47
 -14  11 -13    5.73    0.46
  13 -14 -11    5.99    0.46
  13  14  11    6.12    0.46
 -13 -14  11    5.99    0.46
 -13 -14  11    7.12    0.46
  14 -11 -13    6.47    0.46
  11  13  14    6.45    0.47
 -11 -13  14    6.31    0.46
 -14 -11  13    6.03    0.46
 -14 -11  13    6.44    0.45
 -13  14  13    5.83    0.45
 -13 -14  13    5.67    0.43
 -14 -13  13    6.27    0.43
  13 -14 -13    5.56    0.43
 -13 -13  14    5.54    0.43
  13 -13 -14    5.50    0.43
 -13 -14  13    6.07    0.42
 -13 -14  13    6.19    0.43
  13  13  14    6.02    0.43
 -14 -13  13    6.05    0.42
  13  14  13    5.70    0.43
  14 -13 -13    5.38    0.43
 -13 -13  14    6.04    0.43
  14  13  13    5.95    0.43
 -14   0  14    0.50    0.08
 -14   0  14    0.56    0.08
 -14  14   0    0.29    0.07
   0  14  14    0.50    0.08
   0  14  14    0.51    0.08
  14 -14   0    0.44    0.06
  14 -14   0    0.43    0.06
  14   0 -14    0.41    0.08
  14   0 -14    0.41    0.06
  14   2 -14   -0.01    0.03
  14   2 -14    0.01    0.02
 -14   2  14    0.05    0.05
 -14   2  14    0.03    0.04
  14   2 -14   -0.01    0.04
 -14  14   2    0.05    0.05
  14 -14   2   -0.07    0.03
  14 -14   2    0.04    0.03
 -14  -2  14   -0.06    0.04
   2  14  14    0.01    0.05
   2  14  14    0.06    0.05
  14 -14  -2    0.03    0.03
  14 -14  -2    0.01    0.03
 -14  14  -2   -0.03    0.05
 -14  -2  14   -0.01    0.04
  14  -2 -14    0.03    0.05
  14  -2 -14    0.02    0.03
  14  -2 -14    0.02    0.03
  14 -14   4    1.07    0.10
  14 -14   4    1.13    0.09
 -14  14   4    1.20    0.13
  -4  14  14    1.02    0.12
  -4  14  14    1.00    0.13
   4  14  14    0.96    0.12
   4  14  14    1.03    0.13
  14 -14  -4    1.02    0.09
  14 -14  -4    1.10    0.10
 -14  14  -4    1.24    0.12
 -14  -4  14    1.13    0.12
  14  -4 -14    1.18    0.10
  14  -4 -14    1.11    0.10
 -14  -4  14    1.10    0.11
 -14  -4  14    1.05    0.10
  14  14   4    0.95    0.09
  14   6 -14    0.00    0.03
 -14   6  14    0.02    0.05
  -6  14  14   -0.01    0.05
  -6  14  14    0.06    0.05
   6 -14 -14   -0.01    0.03
   6  14  14    0.04    0.05
   6  14  14    0.04    0.05
  14 -14  -6    0.01    0.03
  14 -14  -6   -0.03    0.03
 -14  -6  14    0.02    0.04
 -14  -6  14   -0.01    0.02
 -14  -6  14   -0.04    0.04
  14  -6 -14   -0.04    0.03
  14  -6 -14    0.05    0.04
  -6 -14  14    0.04    0.04
 -14   8  14   11.20    0.83
 -14  14   8   10.67    0.83
  -8  14  14   11.12    0.83
 -14  -8  14   11.60    0.81
  -8 -14  14   11.13    0.81
   8 -14 -14   11.26    0.81
 -14  -8  14   11.88    0.82
   8  14  14   11.77    0.82
   8  14  14   11.71    0.83
  14  -8 -14   11.43    0.81
  14  -8 -14   11.64    0.81
 -14  -8  14   11.55    0.82
  14   8  14   12.13    0.82
  14  14   8    9.53    0.82
  14  14   8   11.65    0.81
 -14  14  10    0.04    0.06
 -14  10  14    0.02    0.05
 -10  14  14   -0.01    0.05
 -14 -10  14    0.02    0.04
 -10 -14  14    0.00    0.02
  10 -14 -14    0.02    0.03
  10  14  14    0.02    0.04
  14 -14 -10   -0.02    0.04
  14 -10 -14   -0.01    0.04
 -14 -10  14   -0.02    0.03
 -14 -10  14    0.02    0.02
  14  10  14    0.04    0.04
 -14  10 -14    0.00    0.03
  14  14  10    0.05    0.04
 -12  14  14    9.57    0.71
 -14  12  14    9.37    0.72
 -14  14  12   10.95    0.72
 -12 -14  14    8.56    0.69
 -12 -14  14    9.89    0.70
 -14  12 -14    9.72    0.69
  12 -14 -14    9.40    0.69
 -14 -12  14    9.81    0.70
 -14 -14  12    9.71    0.70
 -12 -14  14   10.22    0.70
  12  14  14    9.42    0.70
  14 -14 -12    9.56    0.69
 -14 -14  12    9.45    0.69
  14 -12 -14    9.61    0.69
 -14 -12  14    9.61    0.70
 -14 -12  14    9.90    0.69
  14  12  14    9.89    0.70
  14  14  12    9.39    0.70
 -14  14  14    0.01    0.05
 -14 -14  14   -0.02    0.04
  14 -14 -14   -0.01    0.04
 -14 -14  14    0.02    0.04
  14  14  14    0.08    0.05
  15  -1   0    3.19    0.28
  15   1   0    3.29    0.27
   0  15   1    3.05    0.26
   0 -15   1    3.55    0.26
   0 -15  -1    4.15    0.27
 -15   3   0    5.77    0.39
 -15   3   0    5.14    0.38
 -15  -3   0    4.97    0.38
  15   3   0    5.27    0.39
 -15  -3   0    6.00    0.39
   3   0  15    5.02    0.39
   0 -15   3    5.43    0.37
   0  15   3    5.70    0.38
  -3   0  15    5.01    0.39
   0 -15  -3    4.29    0.39
   0 -15  -3    4.53    0.39
   0 -15   3    5.32    0.39
   5   0 -15   15.64    1.15
  15  -5   0   14.90    1.17
  15  -5   0   16.63    1.14
  15   5   0   15.45    1.15
 -15   5   0   15.09    1.15
 -15   5   0   15.56    1.15
  -5   0  15   17.95    1.15
   0 -15  -5   17.67    1.16
   0 -15   5   16.98    1.14
   0  15   5   16.44    1.15
 -15  -5   0   14.86    1.15
  -7   0  15   14.69    0.99
   0 -15   7   12.08    0.99
 -15  -7   0   13.73    0.99
   0  15   7   14.80    0.99
   7   0 -15   12.69    0.99
   7   0 -15   14.14    0.98
  15  -7   0   14.42    0.98
  15   7   0   13.20    0.99
   0 -15   7   13.91    0.98
  -7   0  15   15.29    1.00
 -15   7   0   13.02    0.99
   9   0 -15    0.06    0.06
   0  15   9    0.13    0.05
  15  -9   0    0.02    0.03
  -9   0  15    0.03    0.05
  -9   0  15    0.03    0.05
   0 -15   9    0.01    0.02
   0  15   9    0.03    0.05
  15  -9   0    0.01    0.03
   9   0 -15   -0.01    0.03
 -15   9   0   -0.01    0.04
   9   0 -15    0.02    0.03
  15   9   0    0.02    0.03
  11   0 -15    2.06    0.16
 -11   0  15    2.09    0.18
  15 -11   0    2.15    0.17
  11   0 -15    2.13    0.16
 -11   0  15    1.88    0.19
   0  15  11    2.17    0.18
 -15  11   0    2.40    0.19
  11   0 -15    1.98    0.19
  15 -11   0    2.22    0.16
   0  15  13    0.14    0.06
   0  15  13    0.25    0.06
 -15  13   0    0.05    0.05
 -13   0  15    0.18    0.05
 -13   0  15    0.26    0.06
  13   0 -15    0.19    0.06
  13   0 -15    0.15    0.03
  15 -13   0    0.15    0.04
  15 -13   0    0.15    0.03
  15   0  -1    4.04    0.33
  15   0   1    3.14    0.30
   1 -15   0    4.16    0.30
  -1 -15   0    4.01    0.29
 -15   0  -1    4.03    0.29
  15  -2   1    4.53    0.36
  -1  15   2    4.82    0.34
  -1 -15  -2    3.90    0.35
   2  -1  15    4.02    0.34
 -15  -2  -1    4.63    0.33
 -15   2   1    4.46    0.34
   1 -15   2    4.60    0.33
  15   2  -1    4.55    0.35
 -15   2   1    5.37    0.35
   1 -15   2    4.98    0.36
 -15  -2  -1    5.42    0.35
   2   1  15    4.36    0.35
  15  -2  -1    4.43    0.36
  -1 -15   2    4.35    0.34
   1  15   2    5.00    0.34
 -15   2  -1    5.40    0.36
 -15  -2   1    5.16    0.35
  15   2   1    4.82    0.35
   1 -15  -2    4.02    0.34
   1 -15  -2    3.94    0.35
  -4   1  15   13.04    0.99
  15  -4   1   14.08    1.00
  -1 -15  -4   11.60    0.99
   1 -15   4   14.11    0.97
   1 -15   4   13.96    0.99
  -1  15   4   14.57    0.99
 -15  -4   1   15.83    0.99
   1 -15  -4   12.17    0.99
 -15  -4   1   13.97    0.98
  15  -4  -1   14.58    0.98
   4   1  15   13.15    0.98
  15  -4  -1   12.48    1.04
  -1 -15   4   13.46    0.98
  -1 -15   4   14.36    0.97
   1  15   4   14.45    0.98
   4  -1 -15   12.14    0.99
  -4  -1  15   12.93    0.99
   6   1 -15    2.78    0.24
  15   6  -1    2.94    0.23
  -6   1  15    3.10    0.25
 -15   6   1    3.22    0.25
  -6   1  15    3.06    0.26
  -1 -15  -6    2.99    0.25
  15  -6   1    3.11    0.23
   6   1 -15    2.93    0.22
 -15  -6   1    3.24    0.24
   6  -1 -15    2.95    0.23
 -15   6  -1    3.27    0.25
   1 -15  -6    2.94    0.26
 -15   6  -1    3.07    0.23
   6  -1 -15    2.66    0.24
  15  -6  -1    3.03    0.23
  -6  -1  15    3.07    0.24
  15  -6  -1    3.22    0.23
  15   6   1    3.19    0.24
   1 -15   8   18.05    1.23
  -8   1  15   17.81    1.24
  -1  15   8   18.43    1.24
   8   1 -15   17.43    1.23
  15  -8   1   17.12    1.23
  -8   1  15   17.53    1.25
  15  -8   1   17.59    1.23
   8   1 -15   16.82    1.24
   8   1 -15   17.59    1.23
 -15   8   1   17.84    1.25
  15   8  -1   16.95    1.23
  15   8  -1   15.35    1.24
   8  -1 -15   17.74    1.23
   1  15   8   17.64    1.24
   1  15   8   18.08    1.24
   1 -15  -8   16.69    1.25
 -15   8  -1   18.57    1.25
  -1 -15   8   17.51    1.23
  15  -8  -1   17.56    1.23
  15  -8  -1   17.43    1.23
 -15  -8   1   17.85    1.24
  -8  -1  15   18.04    1.24
  15   8   1   17.21    1.24
  -1 -15   8   14.92    1.23
  -8  -1  15   17.79    1.25
   8  -1 -15   16.36    1.24
  -1  15  10    9.16    0.67
 -10   1  15    9.01    0.67
  10   1 -15    8.44    0.67
  10   1 -15    9.39    0.65
  15 -10   1    9.09    0.65
  -1  15  10    9.49    0.67
  15 -10   1    9.31    0.65
 -15  10   1    8.98    0.67
 -10   1  15    9.33    0.67
 -10  -1  15    9.46    0.67
  -1 -15  10    9.12    0.65
 -10  -1  15    9.48    0.67
  15 -10  -1    9.13    0.65
  15 -10  -1    9.15    0.65
  10  -1 -15    7.74    0.67
   1  15  10    9.40    0.66
  10  -1 -15    9.16    0.65
   1  15  10    9.04    0.67
  10  -1 -15    9.48    0.65
 -15  10  -1    9.41    0.67
  15  10   1    8.99    0.65
 -12   1  15   33.42    2.39
 -12   1  15   35.94    2.39
  15 -12   1   33.60    2.37
  12   1 -15   32.39    2.38
  12   1 -15   32.91    2.37
  -1  15  12   34.75    2.38
  15 -12   1   33.37    2.37
  -1  15  12   34.71    2.39
  12   1 -15   32.18    2.37
 -15  12   1   31.66    2.39
 -12  -1  15   34.52    2.38
  15 -12  -1   32.54    2.37
  15 -12  -1   32.61    2.37
 -15  12  -1   31.85    2.38
 -12  -1  15   36.37    2.39
  12  -1 -15   34.65    2.39
  12  -1 -15   32.06    2.37
  12  -1 -15   32.63    2.37
   1  15  12   34.19    2.38
   1  15  12   35.53    2.39
  -1  15  14   12.41    0.94
 -15  14   1   13.48    0.94
  15 -14   1   12.87    0.92
 -14   1  15   13.01    0.94
  15 -14   1   13.28    0.92
  14   1 -15   13.32    0.92
 -14   1  15   12.70    0.94
  -1  15  14   13.20    0.93
  14   1 -15   12.04    0.93
  15 -14  -1   12.97    0.92
  15 -14  -1   12.74    0.92
   1  15  14   12.79    0.94
  14  -1 -15   13.14    0.92
 -15  14  -1   12.96    0.93
 -14  -1  15   12.81    0.94
  14  -1 -15   12.30    0.94
  14  -1 -15   13.10    0.92
   1  15  14   12.96    0.93
 -14  -1  15   13.08    0.93
   2 -15   1    4.77    0.33
 -15  -1  -2    4.31    0.33
  15   1  -2    4.28    0.35
   2 -15   1    4.38    0.34
 -15   1   2    4.42    0.33
   1  -2  15    4.40    0.34
  15  -1   2    4.76    0.36
  -1   2  15    4.66    0.35
  15   1   2    4.93    0.35
 -15  -1   2    5.21    0.35
   2 -15  -1    4.58    0.33
  -1  -2  15    4.46    0.34
 -15  -1   2    4.62    0.33
   1   2  15    4.37    0.34
 -15   1  -2    4.15    0.33
  15  -1  -2    4.91    0.35
   2  15   1    5.20    0.33
   2 -15   3    8.08    0.66
 -15  -3  -2    9.29    0.66
 -15   3   2    8.61    0.66
 -15   3   2    9.73    0.65
   2 -15   3    9.65    0.64
  15   3  -2    8.86    0.66
  15  -3   2    8.37    0.67
  -3   2  15   10.17    0.66
 -15   3  -2    9.60    0.65
 -15   3  -2    8.58    0.66
   3   2  15    9.90    0.66
 -15  -3   2    8.85    0.66
 -15  -3   2    9.72    0.65
  -3  -2  15   10.03    0.67
  15   3   2    8.56    0.66
   2 -15  -3    8.98    0.64
   2 -15  -3    9.19    0.67
   2  15   3    9.02    0.65
  15  -3  -2    9.49    0.65
   3  -2 -15    8.57    0.66
  15  -3  -2    8.82    0.67
  -5   2  15    7.56    0.61
 -15   5   2    9.14    0.61
   5   2 -15    8.15    0.59
   2 -15   5    8.74    0.59
  -5   2  15    7.92    0.61
   5  -2 -15    8.13    0.61
   5   2  15    7.95    0.60
 -15  -5   2    8.40    0.59
  15  -5  -2    8.66    0.60
 -15   5  -2    8.06    0.60
 -15   5  -2    9.48    0.61
   2 -15  -5    7.20    0.62
 -15  -5   2    9.24    0.60
  15   5   2    8.65    0.61
  15  -5  -2    8.40    0.59
  15  -5  -2    7.99    0.62
   2  15   5    8.78    0.60
  -5  -2  15    8.38    0.64
   2 -15   7    2.33    0.17
  15   7  -2    1.99    0.19
   7   2 -15    2.09    0.19
   7   2 -15    2.10    0.18
  15   7  -2    2.31    0.18
   7   2 -15    2.31    0.17
  -7   2  15    2.40    0.20
  -7   2  15    2.11    0.21
 -15   7   2    2.23    0.20
 -15  -7   2    2.66    0.19
 -15   7  -2    2.56    0.20
   7  -2 -15    2.23    0.18
  15  -7  -2    2.47    0.18
   2  15   7    2.41    0.19
   7  -2 -15    2.32    0.20
  15  -7  -2    2.24    0.18
   9   2 -15    7.83    0.56
  -9   2  15    8.06    0.57
   2 -15   9    8.03    0.55
   9   2 -15    7.41    0.56
  15  -9   2    7.84    0.56
  15  -9   2    7.86    0.56
  -9   2  15    7.21    0.58
 -15   9   2    8.18    0.58
   9   2 -15    7.59    0.56
   2  15   9    8.10    0.57
   2  15   9    7.56    0.57
  15   9   2    7.86    0.56
  -9  -2  15    7.91    0.58
   9  -2 -15    6.95    0.57
  15  -9  -2    8.02    0.56
  15  -9  -2    7.79    0.56
  -9  -2  15    7.62    0.58
   2 -15  -9    6.81    0.58
 -15   9  -2    8.37    0.57
   9  -2 -15    7.67    0.56
 -15  -9   2    8.36    0.56
 -11   2  15    1.42    0.15
  11   2 -15    1.28    0.10
  11   2 -15    1.20    0.10
 -11   2  15    1.27    0.13
 -15  11   2    1.22    0.13
  11   2 -15    1.25    0.13
  15 -11   2    1.27    0.10
  15 -11   2    1.37    0.11
  11  -2 -15    1.28    0.15
  11  -2 -15    1.24    0.11
  11  -2 -15    1.15    0.11
   2  15  11    1.34    0.14
 -11  -2  15    1.26    0.13
 -11  -2  15    1.23    0.14
  15  11   2    1.32    0.10
  15  11   2    1.31    0.10
 -15  11  -2    1.05    0.13
  15 -11  -2    1.30    0.11
   2  15  11    1.24    0.13
  15 -11  -2    1.30    0.11
  15  11   2    1.18    0.11
  13   2 -15   11.05    0.78
  13   2 -15   10.90    0.78
 -15  13   2   12.28    0.81
  15 -13   2   11.07    0.79
  15 -13   2   11.19    0.78
  13   2 -15   10.10    0.80
 -13   2  15   10.40    0.81
 -13   2  15   10.89    0.80
 -13  -2  15   10.28    0.81
  15 -13  -2   10.45    0.79
  13  -2 -15   11.20    0.79
  15 -13  -2   11.77    0.79
   2  15  13   10.99    0.80
   2  15  13   10.33    0.81
  13  -2 -15   11.76    0.79
 -15  13  -2   11.91    0.80
 -13  -2  15   11.17    0.80
   0   3  15    5.06    0.38
 -15   0  -3    5.03    0.37
 -15   0   3    5.59    0.38
 -15   0   3    5.45    0.37
  -3  15   0    5.70    0.37
   0  -3  15    4.62    0.38
  15   0   3    5.34    0.39
   3 -15   0    5.23    0.36
  -3 -15   0    4.28    0.37
  -3 -15   0    4.56    0.37
  15   0  -3    4.54    0.42
  -3 -15  -2   10.66    0.67
   3 -15   2    9.35    0.65
  -3  15   2    9.08    0.66
 -15   2   3    8.91    0.67
  15   2  -3    8.63    0.67
  15  -2   3    8.63    0.68
  -3 -15  -2    8.33    0.66
 -15   2   3    9.17    0.66
 -15   2  -3    8.76    0.67
   3 -15  -2    9.51    0.66
   3 -15  -2    9.92    0.68
   2  -3 -15    8.86    0.68
  15  -2  -3    9.04    0.66
  -3 -15   2    8.96    0.66
 -15  -2   3    9.20    0.66
   2   3  15    9.95    0.67
  -3  15  -2    8.98    0.66
 -15   2  -3    8.58    0.66
  15   2   3    8.24    0.68
 -15  -2   3    9.15    0.67
  15  -2  -3    8.90    0.68
   3  15   2    9.25    0.66
  -3 -15  -4   12.50    1.06
  -4   3  15   14.81    1.07
  -3  15   4   16.32    1.07
   3 -15   4   15.71    1.05
  -3 -15  -4   12.96    1.06
   4   3  15   14.30    1.06
   3  15   4   15.64    1.06
  -3 -15   4   15.20    1.06
  15  -4  -3   14.51    1.09
   3 -15  -4   14.26    1.05
  -4  -3  15   15.01    1.06
  15  -4  -3   15.46    1.06
   4  -3 -15   12.64    1.06
 -15  -4   3   15.37    1.06
 -15  -4   3   16.79    1.07
  15  -4  -3   15.15    1.06
  15   6  -3    3.74    0.28
  -6   3  15    4.06    0.29
 -15   6   3    3.64    0.29
   6   3 -15    3.52    0.27
   6   3  15    3.96    0.29
 -15   6  -3    3.60    0.28
  15   6   3    3.33    0.28
  15  -6  -3    3.48    0.27
   6  -3 -15    3.59    0.30
  -6  -3  15    3.91    0.29
   3 -15  -6    3.95    0.30
   6  -3 -15    3.78    0.27
 -15  -6   3    3.76    0.27
  15  -6  -3    3.96    0.27
 -15  -6   3    3.53    0.28
  -8   3  15    9.94    0.68
  -8   3  15    9.37    0.67
   3 -15   8    9.35    0.65
 -15   8   3    8.81    0.67
   8   3 -15    7.87    0.65
  -3  15   8    9.50    0.67
  15   8  -3    9.09    0.66
   8   3 -15    9.08    0.65
  15  -8  -3    9.27    0.65
  -8  -3  15    9.51    0.67
  -8  -3  15   10.30    0.67
 -15  -8   3    8.86    0.66
  15  -8  -3    8.95    0.65
   8  -3 -15    7.74    0.68
   8  -3 -15    9.47    0.65
   3 -15  -8    9.29    0.69
   3  15   8    9.53    0.66
 -15   8  -3    9.02    0.67
   3  15   8    9.55    0.67
  15   8   3    8.62    0.66
  10   3 -15   14.87    1.04
 -15  10   3   14.59    1.06
  -3  15  10   15.13    1.05
  15 -10   3   14.71    1.04
  15 -10   3   14.34    1.04
 -10   3  15   14.91    1.06
  10   3 -15   14.06    1.04
 -10   3  15   15.10    1.06
   3  15  10   15.32    1.06
   3  15  10   14.71    1.05
  15 -10  -3   14.11    1.04
 -10  -3  15   14.95    1.05
 -10  -3  15   15.28    1.06
   3 -15 -10   13.53    1.08
  15 -10  -3   14.44    1.04
  15  10   3   14.07    1.04
 -15  10  -3   14.64    1.05
  10  -3 -15   14.90    1.04
  12   3 -15   14.20    0.91
  -3  15  12   12.31    0.90
 -12   3  15   12.59    0.90
 -12   3  15   12.10    0.90
  12   3 -15   12.07    0.88
  15 -12   3   12.18    0.88
  -3  15  12   12.60    0.90
 -15  12   3   12.15    0.90
  12   3 -15   11.72    0.88
  15 -12   3   12.31    0.88
 -12  -3  15   12.04    0.90
  15  12   3   12.21    0.88
  15 -12  -3   12.51    0.88
  15 -12  -3   12.10    0.88
 -15  12  -3   12.35    0.90
 -12  -3  15   12.92    0.90
  15  12   3   12.05    0.88
  12  -3 -15   12.65    0.88
 -15 -12   3   12.51    0.88
   3  15  12   13.06    0.89
   3  15  12   12.30    0.90
  12  -3 -15   12.05    0.88
 -14   3  15    3.12    0.26
  14   3 -15    2.91    0.22
 -14   3  15    3.13    0.25
  14   3 -15    2.96    0.25
  -3  15  14    3.21    0.25
  -3  15  14    3.29    0.26
  14   3 -15    3.08    0.23
  15 -14   3    3.17    0.23
 -15  14   3    2.97    0.25
  15 -14   3    3.02    0.23
 -15  14  -3    3.01    0.25
   3  15  14    3.09    0.25
  14  -3 -15    3.08    0.23
 -14  -3  15    3.17    0.26
  15 -14  -3    3.11    0.23
   3  15  14    3.12    0.26
  15 -14  -3    3.10    0.23
  14  -3 -15    3.14    0.23
 -14  -3  15    3.07    0.25
 -15   1   4   15.24    0.99
  -4 -15  -1   12.34    0.98
   4 -15   1   13.76    0.98
 -15   1   4   14.00    0.98
  15  -1   4   14.38    1.00
  15   1  -4   12.81    0.99
  -4  15   1   15.71    0.99
  -4  15  -1   14.98    0.98
 -15  -1   4   15.23    0.99
  -4 -15   1   12.70    0.98
  -4 -15   1   12.49    0.98
 -15   1  -4   12.94    0.98
 -15  -1   4   13.89    0.98
  -1  -4  15   13.62    0.98
  15   1   4   14.62    1.00
  15  -1  -4   13.21    0.99
   4 -15  -1   13.55    0.98
  -4  15   3   15.97    1.10
  15  -3   4   15.06    1.12
  15   3  -4   14.50    1.10
 -15   3   4   16.52    1.11
 -15  -3   4   15.42    1.09
 -15   3  -4   17.60    1.11
  15  -3  -4   14.77    1.11
  15  -3  -4   15.50    1.09
  -3  -4  15   14.21    1.10
   4 -15  -3   14.59    1.09
  15  -3  -4   15.66    1.09
   4  15   3   15.91    1.09
 -15  -3   4   16.43    1.10
  15   3   4   16.05    1.11
  -4  15  -3   17.52    1.10
 -15   3  -4   13.99    1.10
   4 -15  -3   14.32    1.12
  -4  15   5   10.75    0.73
 -15   5   4   10.32    0.73
  15   5  -4    9.94    0.72
   4 -15   5   10.03    0.71
  15   5  -4    8.85    0.72
   4  15   5   10.13    0.72
  -5  -4  15    9.96    0.72
 -15   5  -4    9.50    0.72
   4 -15  -5    8.97    0.74
  15   5   4   10.48    0.73
   4 -15  -5    9.72    0.71
  15  -5  -4    9.60    0.74
  15  -5  -4    9.99    0.71
 -15  -5   4   10.37    0.72
 -15  -5   4   10.35    0.71
  15  -5  -4   10.07    0.71
 -15   5  -4   11.17    0.73
   4 -15   7    1.74    0.14
  15   7  -4    1.58    0.15
  -4  15   7    1.89    0.16
  15   7  -4    1.70    0.15
 -15   7   4    1.71    0.15
 -15   7   4    1.87    0.17
   4  15   7    1.88    0.15
   4  15   7    1.63    0.16
 -15  -7   4    1.78    0.15
 -15  -7   4    1.85    0.14
  15   7   4    1.89    0.16
   4 -15  -7    1.77    0.14
  15  -7  -4    1.81    0.14
  15  -7  -4    1.82    0.14
   7  -4 -15    1.83    0.14
 -15   7  -4    2.11    0.16
   4 -15  -7    1.64    0.18
  -7  -4  15    1.85    0.16
   4 -15   9   10.61    0.78
  -4  15   9   11.20    0.79
 -15   9   4   10.97    0.80
   4  15   9   11.25    0.79
 -15   9  -4   11.15    0.79
 -15  -9   4   10.60    0.78
  15  -9  -4   10.88    0.78
  15  -9  -4   11.10    0.78
  15   9   4   10.38    0.79
   4  15   9   10.76    0.79
   4 -15  -9   10.19    0.81
  -9  -4  15   12.11    0.80
  -9  -4  15   11.21    0.79
   9  -4 -15   11.15    0.78
  -4  15  11    9.30    0.66
  15 -11   4    9.27    0.64
  15 -11   4    9.25    0.64
 -15  11   4    8.94    0.66
  15 -11  -4    8.94    0.64
 -11  -4  15    9.08    0.66
  11  -4 -15    9.10    0.64
   4  15  11    9.09    0.65
   4  15  11    8.44    0.66
 -15  11  -4    9.11    0.66
  15  11   4    9.44    0.65
  15  11   4    8.88    0.64
  15 -11  -4    9.16    0.64
 -15 -11   4    9.35    0.64
 -11  -4  15    8.78    0.65
  -4  15  13    1.23    0.14
  15 -13   4    1.26    0.11
 -15  13   4    1.47    0.14
  15 -13   4    1.36    0.11
  -4  15  13    1.43    0.14
 -13  -4  15    1.21    0.13
 -13  -4  15    1.28    0.14
  13  -4 -15    1.29    0.11
 -15  13  -4    1.44    0.13
  15  13   4    1.40    0.11
  15  13   4    1.36    0.11
  15 -13  -4    1.23    0.11
   4  15  13    1.43    0.13
   4  15  13    1.45    0.15
  15 -13  -4    1.22    0.11
  13  -4 -15    1.30    0.11
 -15   0   5   17.07    1.16
  -5 -15   0   18.46    1.16
   5 -15   0   16.16    1.15
   0   5  15   17.94    1.17
 -15   0   5   15.38    1.17
  15   0   5   14.36    1.17
  -5 -15   0   14.84    1.15
   0  -5  15   17.03    1.16
  -5  15   0   15.47    1.16
  -5  15   2    9.18    0.61
  15   2  -5    7.99    0.61
  15  -2   5    9.21    0.63
 -15   2   5    8.71    0.62
  15  -2  -5    7.67    0.62
 -15  -2   5    8.33    0.60
  -5  15  -2    9.52    0.61
   5 -15  -2    8.11    0.60
 -15   2  -5    7.43    0.60
  15   2   5    8.53    0.62
  15  -2  -5    8.33    0.60
  15  -2  -5    8.37    0.60
   2   5  15    8.09    0.61
 -15  -2   5    8.90    0.61
  -5 -15  -4    8.60    0.71
   5 -15   4    9.81    0.71
  -4   5  15    9.47    0.73
   4   5 -15   10.40    0.70
   4   5 -15    9.85    0.71
  -5  15   4   10.72    0.72
  -4   5  15   10.35    0.73
 -15  -4   5   10.54    0.72
 -15  -4   5   10.21    0.71
   5 -15  -4   10.11    0.71
  -4  -5  15    9.80    0.72
  15  -4  -5    9.72    0.71
  15  -4  -5   10.09    0.71
   4   5  15    9.63    0.72
   5 -15  -4    9.21    0.73
   5  15   4   10.61    0.71
  15   6  -5   25.64    1.87
  -6   5  15   26.62    1.88
  -6   5  15   26.77    1.88
   6   5 -15   27.12    1.86
   6   5 -15   25.52    1.86
 -15   6   5   27.97    1.88
  15  -6  -5   26.93    1.86
   5 -15  -6   24.35    1.89
 -15  -6   5   26.83    1.86
 -15  -6   5   26.16    1.87
   6  -5 -15   26.57    1.86
  15   6   5   25.99    1.87
   6   5  15   24.84    1.87
   5 -15  -6   26.54    1.86
  -6  -5  15   27.22    1.87
  15  -6  -5   25.42    1.86
  -8   5  15   19.60    1.24
   5 -15   8   16.72    1.21
   5 -15   8   16.17    1.21
  15   8  -5   17.38    1.21
   8   5 -15   16.59    1.21
  -5  15   8   17.46    1.23
 -15   8   5   17.59    1.23
  -8   5  15   17.60    1.23
   8   5 -15   16.82    1.21
   8   5  15   17.06    1.22
  15   8   5   16.23    1.22
   5  15   8   17.96    1.23
   5  15   8   17.59    1.22
  -8  -5  15   17.10    1.22
  15  -8  -5   16.90    1.21
 -15  -8   5   16.38    1.22
 -15  -8   5   17.67    1.21
 -15   8  -5   16.78    1.23
   5 -15  -8   17.42    1.21
   5 -15  -8   15.51    1.24
  15  -8  -5   17.56    1.22
   8  -5 -15   17.10    1.21
 -10   5  15   14.14    1.02
 -15  10   5   15.11    1.02
  -5  15  10   14.37    1.01
 -10   5  15   14.38    1.01
  10   5 -15   13.80    0.99
  10   5 -15   13.18    0.99
  15 -10  -5   14.83    1.00
   5  15  10   13.63    1.01
  15 -10  -5   13.45    1.00
   5  15  10   13.83    1.01
  10   5  15   13.51    1.00
 -10  -5  15   14.39    1.01
 -15  10  -5   14.62    1.01
 -10  -5  15   13.67    1.01
 -15 -10   5   14.54    1.00
   5 -15 -10   14.13    1.00
  10  -5 -15   13.88    1.00
  15  10   5   13.44    1.01
  -5  15  12    8.33    0.62
 -12   5  15    8.41    0.62
 -12   5  15    8.24    0.63
  12   5 -15    7.75    0.61
  15 -12   5    8.60    0.60
  12   5 -15    8.68    0.60
 -15  12   5    8.64    0.62
   5  15  12    8.71    0.61
   5 -15 -12    8.38    0.60
 -15  12  -5    8.87    0.62
  15  12   5    8.15    0.60
 -12  -5  15    8.42    0.62
 -15 -12   5    8.45    0.60
  12  -5 -15    8.68    0.60
  12  -5 -15    8.35    0.60
  15 -12  -5    8.22    0.60
  15 -12  -5    8.60    0.60
  15  12   5    8.35    0.61
 -12  -5  15    8.60    0.62
   5  15  12    8.09    0.62
  15 -14   5    6.72    0.47
  14   5 -15    6.07    0.48
 -14   5  15    6.59    0.50
 -14   5  15    6.50    0.50
  -5  15  14    6.43    0.49
  -5  15  14    6.00    0.50
  14   5 -15    6.63    0.47
  15 -14   5    6.64    0.48
 -15  14   5    6.88    0.50
 -15  14  -5    6.65    0.49
  15  14   5    6.59    0.47
  14  -5 -15    6.31    0.47
 -14  -5  15    6.57    0.49
  15 -14  -5    6.44    0.47
  15  14   5    6.94    0.48
   5  15  14    6.75    0.49
  15 -14  -5    6.72    0.47
  14  -5 -15    6.87    0.47
 -14  -5  15    6.69    0.49
   5  15  14    6.07    0.49
  -6 -15  -1    2.72    0.22
   6 -15   1    2.82    0.22
  15   1  -6    2.67    0.24
  -6  15   1    3.16    0.23
  -1   6  15    3.18    0.24
  15  -1  -6    3.04    0.22
  -6  15  -1    3.27    0.23
  15  -1  -6    2.84    0.24
   1   6  15    3.10    0.24
  -1  -6  15    3.00    0.23
   6 -15  -1    2.97    0.22
  15  -1  -6    2.89    0.22
  -6  15   3    3.64    0.29
  -6 -15  -3    3.32    0.28
   3   6 -15    3.73    0.26
  -3   6  15    4.12    0.29
  -3   6  15    4.15    0.30
  15   3  -6    3.80    0.29
   6 -15   3    3.64    0.27
  -3  -6  15    3.74    0.28
   6 -15  -3    3.87    0.31
  15  -3  -6    3.75    0.30
   3   6  15    3.89    0.29
  15  -3  -6    3.65    0.27
  15  -3  -6    3.65    0.27
  -6  15  -3    3.40    0.28
 -15   3  -6    3.37    0.27
   6 -15  -3    3.89    0.27
  -6  15   5   26.77    1.86
  15   5  -6   26.27    1.85
  15   5  -6   23.73    1.86
  -5   6  15   26.83    1.86
   5   6 -15   25.35    1.84
   6 -15   5   25.60    1.84
   5   6 -15   26.67    1.84
  -5   6  15   28.27    1.87
   6 -15  -5   25.05    1.87
  -5  -6  15   26.77    1.85
   6  15   5   26.64    1.85
  15  -5  -6   24.83    1.88
  15  -5  -6   26.18    1.85
  15  -5  -6   25.96    1.85
   5   6  15   26.19    1.85
   6 -15  -5   25.89    1.84
  -7   6  15    0.40    0.07
   7   6 -15    0.17    0.03
  15   7  -6    0.31    0.05
   6 -15   7    0.25    0.04
  -7   6  15    0.27    0.06
   6 -15   7    0.24    0.03
  -6  15   7    0.20    0.06
   7   6 -15    0.24    0.03
   6 -15  -7    0.35    0.04
   6  15   7    0.40    0.06
  15  -7  -6    0.16    0.04
   6 -15  -7    0.44    0.09
   7  -6 -15    0.31    0.04
  -7  -6  15    0.40    0.06
  15  -7  -6    0.33    0.05
   6  15   7    0.29    0.05
   7   6  15    0.42    0.07
  -9   6  15    3.15    0.25
  -9   6  15    2.67    0.26
   6 -15   9    3.12    0.22
   9   6 -15    3.33    0.23
   6 -15   9    3.07    0.23
  -6  15   9    3.08    0.25
  15  -9  -6    3.14    0.23
   6 -15  -9    3.15    0.23
  15  -9  -6    3.18    0.23
   9  -6 -15    3.14    0.23
  -9  -6  15    3.06    0.25
   6  15   9    3.09    0.24
   6  15   9    2.90    0.25
   9   6  15    3.04    0.25
 -11   6  15    0.49    0.09
 -11   6  15    0.52    0.08
  -6  15  11    0.44    0.07
  11   6 -15    0.48    0.05
  11   6  15    0.47    0.07
  15 -11  -6    0.47    0.06
  15 -11  -6    0.46    0.06
   6  15  11    0.45    0.07
  11  -6 -15    0.46    0.06
   6 -15 -11    0.47    0.06
   6  15  11    0.38    0.07
 -11  -6  15    0.45    0.07
  -6 -15  11    0.47    0.04
 -11  -6  15    0.37    0.07
  13   6 -15    4.20    0.34
  -6  15  13    4.52    0.36
 -13   6  15    4.61    0.36
 -13   6  15    4.86    0.37
  15 -13  -6    4.73    0.34
   6  15  13    4.75    0.35
 -13  -6  15    4.68    0.35
  -6 -15  13    4.16    0.34
  15 -13  -6    4.57    0.34
  13  -6 -15    4.93    0.34
 -13  -6  15    4.57    0.36
   6 -15 -13    4.65    0.34
  13  -6 -15    4.61    0.34
   6  15  13    4.69    0.36
 -15   0   7   13.44    0.98
 -15   0   7   13.74    0.99
  -7  15   0   13.42    0.98
  15   0  -7   13.71    0.99
  15   0  -7   14.10    0.97
   0   7  15   14.47    0.99
  -7 -15   0   12.99    0.97
   7 -15   0   14.07    0.97
   7 -15   2    2.19    0.17
  15   2  -7    2.28    0.19
  -7  15   2    2.54    0.19
 -15   2   7    2.36    0.20
 -15   2   7    2.27    0.18
 -15  -2   7    2.30    0.18
   2   7  15    2.23    0.20
  15  -2  -7    2.25    0.20
  -7  15  -2    2.53    0.19
   7 -15  -2    2.18    0.18
 -15  -2   7    2.47    0.20
  15  -2  -7    2.41    0.18
  15  -2  -7    2.27    0.17
  15   2   7    2.18    0.19
   7 -15   4    1.75    0.14
   4   7 -15    1.76    0.13
  -4   7  15    1.94    0.17
  -7  15   4    1.86    0.16
  -4   7  15    1.66    0.18
   4   7 -15    1.78    0.13
   4   7  15    1.75    0.17
  15  -4  -7    1.64    0.17
 -15  -4   7    1.73    0.16
  -4  -7  15    1.75    0.15
 -15  -4   7    1.91    0.14
  -7  15  -4    1.96    0.15
   7 -15  -4    1.77    0.14
  15  -4  -7    1.73    0.14
  15  -4  -7    1.67    0.14
  -6   7  15    0.32    0.06
  -6   7  15    0.53    0.08
  15   6  -7    0.37    0.05
   6   7 -15    0.28    0.03
 -15   6   7    0.22    0.07
 -15   6   7    0.36    0.05
   7 -15  -6    0.30    0.04
   6  -7 -15    0.35    0.05
   6   7  15    0.36    0.06
 -15  -6   7    0.26    0.05
  15  -6  -7    0.16    0.04
  15  -6  -7    0.29    0.04
   7 -15  -6    0.42    0.09
  15   6   7    0.13    0.05
  -6  -7  15    0.47    0.06
 -15  -6   7    0.29    0.04
 -15   8   7    8.83    0.63
   7 -15   8    8.43    0.60
   8   7 -15    8.42    0.60
  -8   7  15    9.19    0.63
   7 -15   8    8.33    0.60
  -7  15   8    8.00    0.62
  15   8  -7    8.38    0.60
  -8   7  15    8.29    0.62
  -8  -7  15    8.80    0.61
 -15  -8   7    8.25    0.61
   8   7  15    8.73    0.61
  15   8   7    7.33    0.61
   8  -7 -15    8.49    0.60
  15  -8  -7    8.34    0.60
  15  -8  -7    7.77    0.60
   7 -15  -8    8.42    0.60
 -15  -8   7    8.33    0.60
   7  15   8    8.88    0.61
   7  15   8    8.91    0.61
 -10   7  15    1.25    0.16
  -7  15  10    1.52    0.15
 -15  10   7    1.82    0.16
 -10   7  15    1.49    0.15
  -7 -15  10    1.47    0.11
  10  -7 -15    1.41    0.12
   7  15  10    1.21    0.14
   7 -15 -10    1.56    0.12
 -10  -7  15    1.41    0.15
  15 -10  -7    1.60    0.12
   7  15  10    1.37    0.13
  15 -10  -7    1.54    0.12
  10   7  15    1.48    0.14
 -10  -7  15    1.39    0.14
 -15 -10   7    1.60    0.11
  15  10   7    1.64    0.13
 -15  12   7   17.19    1.26
 -12   7  15   17.64    1.26
 -12   7  15   18.17    1.27
  -7  15  12   17.11    1.26
   7 -15 -12   18.28    1.24
  12  -7 -15   18.32    1.25
   7  15  12   16.59    1.26
  15  12   7   17.14    1.24
  -7 -15  12   17.35    1.24
  15 -12  -7   17.77    1.25
  15  12   7   17.91    1.25
  12   7  15   17.64    1.25
   7  15  12   18.41    1.25
  15 -12  -7   18.04    1.24
 -12  -7  15   17.65    1.25
 -12  -7  15   17.82    1.26
 -12   7 -15   16.26    1.24
 -15 -12   7   17.24    1.24
  -7 -15  12   16.74    1.24
  -7  15  14    0.85    0.12
 -15  14   7    0.85    0.12
 -14   7  15    0.89    0.12
  14   7 -15    0.95    0.09
  14  -7 -15    0.99    0.09
  -7 -15  14    0.82    0.09
  15  14   7    0.81    0.09
  15  14   7    0.98    0.09
 -14  -7  15    0.76    0.10
   7  15  14    0.95    0.11
  15 -14  -7    0.79    0.08
  14  -7 -15    1.11    0.10
  15 -14  -7    0.88    0.09
   7  15  14    1.00    0.12
 -14  -7  15    0.97    0.11
   7 -15 -14    0.93    0.09
  15   1  -8   18.45    1.24
  -8  15   1   17.69    1.25
  15   1  -8   17.00    1.24
 -15   1   8   17.35    1.25
 -15   1   8   17.09    1.24
   8 -15   1   18.06    1.24
  -1   8  15   18.32    1.26
  15   1  -8   17.35    1.25
  -1   8  15   17.71    1.25
  15  -1  -8   16.91    1.26
   8 -15  -1   17.10    1.24
  15  -1  -8   18.00    1.24
  15  -1  -8   17.11    1.24
  15   1   8   17.03    1.27
 -15  -1   8   17.68    1.25
 -15  -1   8   17.15    1.24
   1   8  15   17.03    1.25
  -8  15  -1   18.10    1.25
  -8  15   3    8.94    0.66
  -3   8  15   10.43    0.67
 -15   3   8    9.28    0.66
 -15   3   8    8.73    0.65
   8 -15   3    9.09    0.64
  15   3  -8    9.24    0.66
  -3   8  15    9.40    0.66
   3   8 -15    8.62    0.64
 -15  -3   8    8.99    0.66
  15  -3  -8    8.36    0.68
 -15   3  -8    8.19    0.65
 -15  -3   8    9.07    0.65
   8 -15  -3    9.16    0.65
  15  -3  -8    9.32    0.65
  15  -3  -8    9.06    0.64
   3   8  15    9.05    0.66
  -3  -8  15    9.05    0.65
  -8  15  -3    8.74    0.65
   8 -15   5   16.97    1.23
  -5   8  15   17.54    1.24
   8 -15   5   17.17    1.22
 -15   5   8   17.00    1.25
 -15   5   8   15.76    1.23
  -8  15   5   17.94    1.24
  -5   8  15   18.87    1.25
  15   5  -8   19.46    1.26
  15  -5  -8   17.19    1.23
  15   5   8   14.68    1.24
   8 -15  -5   17.42    1.23
   5   8  15   17.14    1.24
 -15  -5   8   17.11    1.23
   8  15   5   18.55    1.23
 -15  -5   8   17.38    1.24
  -5  -8  15   17.67    1.23
  15  -5  -8   17.05    1.23
  15   7  -8    8.45    0.61
  -7   8  15    8.39    0.62
  -8  15   7    8.15    0.62
   8 -15   7    8.23    0.60
   8 -15   7    8.65    0.60
 -15   7   8    8.54    0.63
  -7   8  15    9.63    0.64
  15  -7  -8    7.98    0.60
  -7  -8  15    8.46    0.61
  15  -7  -8    8.46    0.61
   8  15   7    8.72    0.61
   8 -15  -7    8.52    0.61
   7  -8 -15    8.17    0.61
 -15  -7   8    8.39    0.60
   7   8  15    8.85    0.62
  -7   8 -15    7.84    0.60
 -15  -7   8    8.16    0.61
   8  15   7    8.75    0.61
   8 -15   9    0.10    0.02
  -8  15   9    0.14    0.05
 -15   9   8    0.11    0.06
  -9   8  15    0.08    0.05
  -9   8  15    0.16    0.06
 -15  -9   8    0.06    0.04
  -9  -8  15    0.16    0.05
 -15  -9   8    0.08    0.02
  -9   8 -15    0.13    0.02
  15  -9  -8    0.06    0.03
   8  15   9    0.15    0.05
   9   8  15    0.15    0.05
  15  -9  -8    0.10    0.03
   8 -15  -9    0.13    0.03
  15   9   8    0.07    0.04
   9  -8 -15    0.04    0.03
   8  15   9    0.10    0.04
 -11   8  15    2.88    0.24
  -8  15  11    2.82    0.24
 -11   8  15    3.13    0.25
 -15  11   8    2.72    0.25
  11  -8 -15    3.01    0.22
  15 -11  -8    2.77    0.22
  15  11   8    2.55    0.23
  -8 -15  11    3.30    0.22
 -11  -8  15    2.92    0.23
 -11   8 -15    2.69    0.21
  15 -11  -8    2.80    0.22
   8  15  11    2.99    0.23
 -15 -11   8    2.82    0.22
 -11  -8  15    3.34    0.24
   8 -15 -11    3.06    0.22
  15  11   8    2.85    0.22
  11   8  15    2.92    0.23
   8  15  11    3.01    0.24
 -13   8  15    4.39    0.33
 -13   8  15    3.88    0.32
  -8  15  13    3.81    0.31
 -15  13   8    3.77    0.32
 -13  -8  15    4.17    0.30
  15  13   8    3.41    0.30
  15 -13  -8    3.89    0.29
 -13  -8  15    4.40    0.31
 -15 -13   8    3.63    0.29
  -8 -15  13    3.97    0.29
   8  15  13    4.25    0.31
  15  13   8    4.22    0.30
 -13   8 -15    3.76    0.29
  -8 -15  13    3.63    0.28
  13   8  15    4.28    0.30
   8 -15 -13    4.22    0.29
  15 -13  -8    3.73    0.29
   8  15  13    4.15    0.31
  13  -8 -15    4.06    0.29
  15   0  -9    0.03    0.03
   0   9  15    0.12    0.06
   9 -15   0    0.02    0.03
 -15   0   9    0.04    0.05
 -15   0   9    0.03    0.03
  -9  15   0   -0.01    0.05
   0   9  15    0.04    0.06
  15   0  -9    0.11    0.05
   9 -15   2    8.02    0.55
  15   2  -9    7.21    0.56
 -15   2   9    7.77    0.57
   9 -15   2    7.84    0.55
  -9  15   2    8.07    0.56
  15   2  -9    7.96    0.55
 -15  -2   9    7.39    0.55
   9 -15  -2    7.70    0.55
  -9  15  -2    8.16    0.56
  15   2   9    6.95    0.57
   2   9  15    7.19    0.56
 -15  -2   9    7.82    0.56
  15  -2  -9    7.97    0.55
  15  -2  -9    7.63    0.55
  15  -2  -9    7.42    0.57
   9 -15   4   10.95    0.76
  -4   9  15   11.76    0.79
   9 -15   4   10.82    0.76
  -9  15   4   10.87    0.78
  -4   9  15   10.86    0.78
  15  -4  -9    9.98    0.79
   4   9  15   10.84    0.78
  -9  15  -4   11.22    0.77
 -15  -4   9   10.61    0.76
   9 -15  -4   10.98    0.76
  -4  -9  15   10.90    0.77
 -15  -4   9   10.53    0.77
  15  -4  -9   10.84    0.76
  15  -4  -9   11.19    0.76
  -6   9  15    3.03    0.27
  -6   9  15    3.40    0.26
 -15   6   9    2.92    0.24
 -15   6   9    3.25    0.26
  15   6  -9    3.05    0.24
   6  -9 -15    3.09    0.23
  15  -6  -9    3.31    0.23
   9 -15  -6    3.09    0.23
   6   9  15    3.10    0.25
 -15  -6   9    3.13    0.23
 -15  -6   9    2.96    0.24
  -6  -9  15    2.78    0.24
  15  -6  -9    3.29    0.23
  15   6   9    3.17    0.25
 -15   8   9    0.10    0.06
  -8   9  15    0.11    0.06
  -8   9  15    0.12    0.06
  15   8  -9    0.15    0.03
   9 -15   8    0.10    0.02
  -9  15   8    0.03    0.05
   9 -15   8    0.10    0.03
  15   8   9    0.08    0.04
   9 -15  -8    0.05    0.03
  15  -8  -9    0.09    0.03
 -15  -8   9    0.19    0.04
   8   9  15    0.11    0.05
   9  15   8    0.11    0.04
   9  15   8    0.14    0.05
  -8  -9  15    0.15    0.05
  -8   9 -15    0.08    0.02
   8  -9 -15    0.08    0.03
  15  -8  -9    0.04    0.03
 -15  -8   9    0.13    0.04
 -10   9  15   13.41    0.98
 -15  10   9   14.71    0.97
  -9  15  10   14.11    0.97
 -10   9  15   13.43    0.97
   9  15  10   12.87    0.95
   9 -15 -10   13.56    0.95
  15  10   9   13.10    0.96
  15  10   9   12.86    0.95
  10   9  15   13.28    0.96
 -15 -10   9   13.17    0.95
 -10  -9  15   12.58    0.96
 -15 -10   9   14.05    0.94
   9  15  10   11.89    0.96
  15 -10  -9   14.06    0.95
  15 -10  -9   13.86    0.95
  10  -9 -15   13.45    0.95
  -9 -15  10   12.57    0.95
 -12   9  15   18.29    1.23
  -9  15  12   15.63    1.21
 -15  12   9   17.49    1.22
 -12   9  15   17.19    1.22
 -15 -12   9   15.42    1.20
 -12   9 -15   15.99    1.19
   9  15  12   17.64    1.20
   9  15  12   17.55    1.21
  15  12   9   14.11    1.20
  15 -12  -9   16.55    1.20
  15 -12  -9   17.38    1.20
  15  12   9   17.04    1.20
  -9 -15  12   15.25    1.19
   9 -15 -12   17.10    1.20
  12   9  15   17.72    1.20
  12  -9 -15   17.48    1.20
 -12  -9  15   17.26    1.20
 -12  -9  15   18.44    1.21
 -14   9  15    0.28    0.06
  -9  15  14    0.41    0.08
 -15  14   9    0.31    0.07
 -14   9 -15    0.30    0.05
  15  14   9    0.36    0.05
  15  14   9    0.29    0.05
  14   9  15    0.38    0.07
  -9 -15  14    0.36    0.05
  14  -9 -15    0.46    0.06
 -14  -9  15    0.37    0.06
   9 -15 -14    0.34    0.05
   9  15  14    0.45    0.07
  -9 -15  14    0.35    0.04
[truncated: 5,218,239 more chars]
