# Supplementary material for: Photoinduced Electron Transfer in Multicomponent Truxene-Quinoxaline Metal–Organic Frameworks
Source: Chem Mater. 2022 Sep 15;34(18):8437–45. doi: 10.1021/acs.chemmater.2c02220 (PMC10242685; doi:10.1021/acs.chemmater.2c02220)
Supplement: Supplementary file 5 — cm2c02220_si_005.cif [file cm2c02220_si_005.cif]

data_jc5296_ome_uv_n2_0m
_audit_creation_date               2022-07-13
_audit_creation_method
;
Olex2 1.5
(compiled 2021.12.09 svn.r5202d8cf for OlexSys, GUI svn.r6439)
;
_shelx_SHELXL_version_number       '2019/1'
_audit_contact_author_address      ?
_audit_contact_author_email        ?
_audit_contact_author_name         ''
_audit_contact_author_phone        ?
_publ_contact_author_id_orcid      ?
_publ_section_references
;
Dolomanov, O.V., Bourhis, L.J., Gildea, R.J, Howard, J.A.K. & Puschmann, H.
 (2009), J. Appl. Cryst. 42, 339-341.

Sheldrick, G.M. (2008). Acta Cryst. A64, 112-122.
;
_chemical_name_common              ?
_chemical_name_systematic          ?
_chemical_formula_moiety           'C67 H48 N O14 Zn4'
_chemical_formula_sum              'C67 H48 N O14 Zn4'
_chemical_formula_weight           1352.54
_chemical_absolute_configuration   ?
_chemical_melting_point            ?
loop_
  _atom_type_symbol
  _atom_type_description
  _atom_type_scat_dispersion_real
  _atom_type_scat_dispersion_imag
  _atom_type_scat_source
 'C' 'C' 0.0181 0.0091 'International Tables Vol C Tables 4.2.6.8 and 6.1.1.4'
 'H' 'H' 0.0000 0.0000 'International Tables Vol C Tables 4.2.6.8 and 6.1.1.4'
 'N' 'N' 0.0311 0.0180 'International Tables Vol C Tables 4.2.6.8 and 6.1.1.4'
 'O' 'O' 0.0492 0.0322 'International Tables Vol C Tables 4.2.6.8 and 6.1.1.4'
 'Zn' 'Zn' -1.5491 0.6778
 'International Tables Vol C Tables 4.2.6.8 and 6.1.1.4'

_shelx_space_group_comment
;
The symmetry employed for this shelxl refinement is uniquely defined
by the following loop, which should always be used as a source of
symmetry information in preference to the above space-group names.
They are only intended as comments.
;
_space_group_crystal_system        'cubic'
_space_group_IT_number             220
_space_group_name_H-M_alt          'I -4 3 d'
_space_group_name_Hall             'I -4bd 2c 3'
loop_
  _space_group_symop_operation_xyz
 'x, y, z'
 '-x+1/2, -y, z+1/2'
 '-x, y+1/2, -z+1/2'
 'x+1/2, -y+1/2, -z'
 'z, x, y'
 'z+1/2, -x+1/2, -y'
 '-z+1/2, -x, y+1/2'
 '-z, x+1/2, -y+1/2'
 'y, z, x'
 '-y, z+1/2, -x+1/2'
 'y+1/2, -z+1/2, -x'
 '-y+1/2, -z, x+1/2'
 'y+1/4, x+1/4, z+1/4'
 '-y+1/4, -x+3/4, z+3/4'
 'y+3/4, -x+1/4, -z+3/4'
 '-y+3/4, x+3/4, -z+1/4'
 'x+1/4, z+1/4, y+1/4'
 '-x+3/4, z+3/4, -y+1/4'
 '-x+1/4, -z+3/4, y+3/4'
 'x+3/4, -z+1/4, -y+3/4'
 'z+1/4, y+1/4, x+1/4'
 'z+3/4, -y+1/4, -x+3/4'
 '-z+3/4, y+3/4, -x+1/4'
 '-z+1/4, -y+3/4, x+3/4'
 'x+1/2, y+1/2, z+1/2'
 '-x+1, -y+1/2, z+1'
 '-x+1/2, y+1, -z+1'
 'x+1, -y+1, -z+1/2'
 'z+1/2, x+1/2, y+1/2'
 'z+1, -x+1, -y+1/2'
 '-z+1, -x+1/2, y+1'
 '-z+1/2, x+1, -y+1'
 'y+1/2, z+1/2, x+1/2'
 '-y+1/2, z+1, -x+1'
 'y+1, -z+1, -x+1/2'
 '-y+1, -z+1/2, x+1'
 'y+3/4, x+3/4, z+3/4'
 '-y+3/4, -x+5/4, z+5/4'
 'y+5/4, -x+3/4, -z+5/4'
 '-y+5/4, x+5/4, -z+3/4'
 'x+3/4, z+3/4, y+3/4'
 '-x+5/4, z+5/4, -y+3/4'
 '-x+3/4, -z+5/4, y+5/4'
 'x+5/4, -z+3/4, -y+5/4'
 'z+3/4, y+3/4, x+3/4'
 'z+5/4, -y+3/4, -x+5/4'
 '-z+5/4, y+5/4, -x+3/4'
 '-z+3/4, -y+5/4, x+5/4'

_cell_length_a                     59.551(4)
_cell_length_b                     59.551(4)
_cell_length_c                     59.551(4)
_cell_angle_alpha                  90
_cell_angle_beta                   90
_cell_angle_gamma                  90
_cell_volume                       211186(47)
_cell_formula_units_Z              48
_cell_measurement_reflns_used      9173
_cell_measurement_temperature      293
_cell_measurement_theta_max        53.99
_cell_measurement_theta_min        2.57
_shelx_estimated_absorpt_T_max     0.923
_shelx_estimated_absorpt_T_min     0.855
_exptl_absorpt_coefficient_mu      0.810
_exptl_absorpt_correction_T_max    0.7507
_exptl_absorpt_correction_T_min    0.5725
_exptl_absorpt_correction_type     multi-scan
_exptl_absorpt_process_details     SADABS
_exptl_absorpt_special_details     ?
_exptl_crystal_colour              'clear red'
_exptl_crystal_colour_lustre       clear
_exptl_crystal_colour_primary      red
_exptl_crystal_density_diffrn      0.510
_exptl_crystal_density_meas        'not measured'
_exptl_crystal_density_method      ?
_exptl_crystal_description         prism
_exptl_crystal_F_000               33072
_exptl_crystal_size_max            0.2
_exptl_crystal_size_mid            0.1
_exptl_crystal_size_min            0.1
_exptl_special_details
;
 ?
;
_exptl_transmission_factor_max     ?
_exptl_transmission_factor_min     ?
_diffrn_reflns_av_R_equivalents    0.0573
_diffrn_reflns_av_unetI/netI       0.0451
_diffrn_reflns_Laue_measured_fraction_full  0.996
_diffrn_reflns_Laue_measured_fraction_max  0.996
_diffrn_reflns_limit_h_max         54
_diffrn_reflns_limit_h_min         -65
_diffrn_reflns_limit_k_max         61
_diffrn_reflns_limit_k_min         -63
_diffrn_reflns_limit_l_max         64
_diffrn_reflns_limit_l_min         -64
_diffrn_reflns_number              162081
_diffrn_reflns_point_group_measured_fraction_full  0.996
_diffrn_reflns_point_group_measured_fraction_max  0.996
_diffrn_reflns_theta_full          58.539
_diffrn_reflns_theta_max           58.539
_diffrn_reflns_theta_min           1.817
_diffrn_ambient_temperature        293
_diffrn_detector                  
 'PHOTON III M28 Charge-Integrating Pixel Detector'
_diffrn_detector_area_resol_mean   10
_diffrn_measured_fraction_theta_full  0.996
_diffrn_measured_fraction_theta_max  0.996
_diffrn_measurement_device_type    'Bruker D8 Venture'
_diffrn_measurement_method         '\f and \w scans'
_diffrn_radiation_monochromator    'Helios Optics'
_diffrn_radiation_type             CuK\a
_diffrn_radiation_wavelength       1.54178
_diffrn_source                     'Bruker IuS DIAMOND'
_diffrn_standards_number           0
_reflns_Friedel_coverage           0.934
_reflns_Friedel_fraction_full      0.996
_reflns_Friedel_fraction_max       0.996
_reflns_number_gt                  18801
_reflns_number_total               24402
_reflns_special_details
;
 Reflections were merged by SHELXL according to the crystal
 class for the calculation of statistics and refinement.
 
 Structure factors included contributions from the .fab file.
 
 _reflns_Friedel_fraction is defined as the number of unique
 Friedel pairs measured divided by the number that would be
 possible theoretically, ignoring centric projections and
 systematic absences. Completness statistics refer to single and
 composite reflections containing twin component 1 only.
;
_reflns_threshold_expression       'I > 2\s(I)'
_computing_cell_refinement         'SAINT (Bruker, 2016)'
_computing_data_collection         'APEX3 (Bruker, 2016)'
_computing_data_reduction          'SAINT (Bruker, 2016)'
_computing_molecular_graphics      'Olex2 1.5 (Dolomanov et al., 2009)'
_computing_publication_material    'Olex2 1.5 (Dolomanov et al., 2009)'
_computing_structure_refinement    'XL  (Sheldrick, 2008)'
_computing_structure_solution      'SHELXS  (Sheldrick, 2008)'
_refine_diff_density_max           1.324
_refine_diff_density_min           -0.655
_refine_diff_density_rms           0.177
_refine_ls_abs_structure_details
;
 Refined as a perfect inversion twin.
;
_refine_ls_abs_structure_Flack     0.5
_refine_ls_extinction_coef         .
_refine_ls_extinction_method       none
_refine_ls_goodness_of_fit_ref     1.594
_refine_ls_hydrogen_treatment      constr
_refine_ls_matrix_type             full
_refine_ls_number_parameters       784
_refine_ls_number_reflns           24402
_refine_ls_number_restraints       0
_refine_ls_R_factor_all            0.1605
_refine_ls_R_factor_gt             0.1290
_refine_ls_restrained_S_all        1.594
_refine_ls_shift/su_max            0.002
_refine_ls_shift/su_mean           0.000
_refine_ls_structure_factor_coef   Fsqd
_refine_ls_weighting_details      
 'w=1/[\s^2^(Fo^2^)+(0.2000P)^2^] where P=(Fo^2^+2Fc^2^)/3'
_refine_ls_weighting_scheme        calc
_refine_ls_wR_factor_gt            0.3532
_refine_ls_wR_factor_ref           0.3833
_refine_special_details
;
 Refined as a 2-component perfect inversion twin.
;
_olex2_refinement_description
;
1. Fixed Uiso
 At 1.2 times of:
  All C(H) groups
 At 1.5 times of:
  All C(H,H,H) groups
2.a Aromatic/amide H refined with riding coordinates:
 C48(H48), C17(H17), C55(H55), C45(H45), C44(H44), C42(H42), C41(H41),
 C24(H24), C36(H36), C3(H3), C67(H67), C30(H30), C18(H18), C61(H61), C49(H49),
 C29(H29), C60(H60), C12(H12), C11(H11), C9(H9), C8(H8)
2.b Idealised Me refined as rotating group:
 C25(H25A,H25B,H25C), C68(H68A,H68B,H68C), C57(H57A,H57B,H57C), C37(H37A,H37B,
 H37C), C69(H69A,H69B,H69C), C26(H26A,H26B,H26C), C38(H38A,H38B,H38C), C56(H56A,
 H56B,H56C), C14(H14A,H14B,H14C)
;
_atom_sites_solution_hydrogens     geom
_atom_sites_solution_primary       ?
_atom_sites_solution_secondary     ?
loop_
  _atom_site_label
  _atom_site_type_symbol
  _atom_site_fract_x
  _atom_site_fract_y
  _atom_site_fract_z
  _atom_site_U_iso_or_equiv
  _atom_site_adp_type
  _atom_site_occupancy
  _atom_site_site_symmetry_order
  _atom_site_calc_flag
  _atom_site_refinement_flags_posn
  _atom_site_refinement_flags_adp
  _atom_site_refinement_flags_occupancy
  _atom_site_disorder_assembly
  _atom_site_disorder_group
 Zn3 Zn 1.46471(3) 1.41231(3) 1.24240(3) 0.0514(5) Uani 1 1 d . . . . .
 Zn2 Zn 1.51734(3) 1.41056(2) 1.23827(3) 0.0480(5) Uani 1 1 d . . . . .
 Zn4 Zn 1.48911(3) 1.37486(3) 1.21265(3) 0.0565(5) Uani 1 1 d . . . . .
 Zn1 Zn 1.49203(3) 1.37426(3) 1.26702(3) 0.0541(5) Uani 1 1 d . . . . .
 O10 O 1.4592(4) 1.3771(3) 1.2015(5) 0.219(14) Uani 1 1 d . . . . .
 O2 O 1.46613(19) 1.37675(17) 1.28641(19) 0.084(3) Uani 1 1 d . . . . .
 O5 O 1.5378(2) 1.4051(2) 1.2624(2) 0.096(4) Uani 1 1 d . . . . .
 O3 O 1.4932(2) 1.34280(17) 1.2592(2) 0.098(4) Uani 1 1 d . . . . .
 O1 O 1.49080(12) 1.39256(11) 1.24033(13) 0.0453(18) Uani 1 1 d . . . . .
 O11 O 1.4480(2) 1.4055(2) 1.2702(2) 0.093(4) Uani 1 1 d . . . . .
 O4 O 1.5199(2) 1.3795(2) 1.2833(2) 0.100(4) Uani 1 1 d . . . . .
 O6 O 1.53694(19) 1.40607(17) 1.21291(19) 0.082(3) Uani 1 1 d . . . . .
 O12 O 1.4909(2) 1.34330(17) 1.2214(2) 0.096(4) Uani 1 1 d . . . . .
 O14 O 1.5176(3) 1.3775(2) 1.1977(3) 0.127(6) Uani 1 1 d . . . . .
 O8 O 1.4746(2) 1.44258(16) 1.2477(3) 0.099(4) Uani 1 1 d . . . . .
 O9 O 1.4436(3) 1.4086(3) 1.2192(3) 0.151(7) Uani 1 1 d . . . . .
 O7 O 1.5103(2) 1.44191(17) 1.2374(3) 0.097(4) Uani 1 1 d . . . . .
 C1 C 1.4933(3) 1.4509(2) 1.2439(3) 0.072(4) Uani 1 1 d . . . . .
 C39 C 1.4925(3) 1.3337(3) 1.2408(4) 0.091(5) Uani 1 1 d . . . . .
 C58 C 1.4503(3) 1.3913(3) 1.2849(3) 0.083(5) Uani 1 1 d . . . . .
 C27 C 1.5358(3) 1.3914(3) 1.2786(3) 0.089(5) Uani 1 1 d . . . . .
 C15 C 1.5341(3) 1.3906(3) 1.1986(3) 0.090(5) Uani 1 1 d . . . . .
 C46 C 1.4429(5) 1.3913(4) 1.2058(6) 0.165(14) Uani 1 1 d . . . . .
 C48 C 1.4091(5) 1.4085(5) 1.1891(5) 0.162(13) Uani 1 1 d . . . . .
 H48 H 1.410125 1.419681 1.199965 0.195 Uiso 1 1 calc R U . . .
 C17 C 1.5503(4) 1.3725(4) 1.1645(5) 0.146(12) Uani 1 1 d . . . . .
 H17 H 1.537032 1.364529 1.162263 0.175 Uiso 1 1 calc R U . . .
 C55 C 1.4224(4) 1.3732(5) 1.1735(5) 0.150(11) Uani 1 1 d . . . . .
 H55 H 1.432243 1.361074 1.172928 0.180 Uiso 1 1 calc R U . . .
 C40 C 1.4948(4) 1.3092(3) 1.2399(4) 0.099(6) Uani 1 1 d . . . . .
 C45 C 1.4957(7) 1.2978(4) 1.2610(7) 0.22(2) Uani 1 1 d . . . . .
 H45 H 1.494233 1.305292 1.274620 0.260 Uiso 1 1 calc R U . . .
 C44 C 1.4991(8) 1.2734(3) 1.2597(5) 0.211(19) Uani 1 1 d . . . . .
 H44 H 1.500808 1.265463 1.273017 0.254 Uiso 1 1 calc R U . . .
 C43 C 1.4998(6) 1.2614(3) 1.2399(4) 0.149(11) Uani 1 1 d . . . . .
 C42 C 1.4961(8) 1.2738(3) 1.2194(6) 0.22(2) Uani 1 1 d . . . . .
 H42 H 1.494385 1.266062 1.205980 0.269 Uiso 1 1 calc R U . . .
 C41 C 1.4952(6) 1.2977(3) 1.2195(5) 0.163(13) Uani 1 1 d . . . . .
 H41 H 1.494866 1.305558 1.205989 0.196 Uiso 1 1 calc R U . . .
 C24 C 1.5706(4) 1.4031(3) 1.1814(3) 0.100(6) Uani 1 1 d . . . . .
 H24 H 1.571235 1.414812 1.191716 0.120 Uiso 1 1 calc R U . . .
 C36 C 1.5561(3) 1.3753(4) 1.3120(4) 0.117(8) Uani 1 1 d . . . . .
 H36 H 1.544261 1.365277 1.313847 0.140 Uiso 1 1 calc R U . . .
 C35 C 1.5735(4) 1.3760(4) 1.3269(4) 0.128(9) Uani 1 1 d . . . . .
 C3 C 1.4748(3) 1.4886(3) 1.2482(4) 0.098(6) Uani 1 1 d . . . . .
 H3 H 1.461232 1.481148 1.246506 0.118 Uiso 1 1 calc R U . . .
 C4 C 1.5154(3) 1.4885(2) 1.2498(3) 0.081(5) Uani 1 1 d . . . . .
 C47 C 1.4251(5) 1.3908(5) 1.1887(5) 0.159(13) Uani 1 1 d . . . . .
 C67 C 1.4337(3) 1.3737(3) 1.3198(3) 0.093(6) Uani 1 1 d . . . . .
 H67 H 1.445556 1.363646 1.320580 0.111 Uiso 1 1 calc R U . . .
 C16 C 1.5524(3) 1.3876(3) 1.1818(4) 0.100(7) Uani 1 1 d . . . . .
 C30 C 1.5925(4) 1.4035(4) 1.3042(4) 0.124(9) Uani 1 1 d . . . . .
 H30 H 1.604596 1.412874 1.300854 0.149 Uiso 1 1 calc R U . . .
 C18 C 1.5686(4) 1.3694(4) 1.1504(5) 0.175(16) Uani 1 1 d . . . . .
 H18 H 1.567960 1.357882 1.139796 0.210 Uiso 1 1 calc R U . . .
 C61 C 1.3986(4) 1.4040(4) 1.3179(4) 0.139(11) Uani 1 1 d . . . . .
 H61 H 1.386304 1.413507 1.316723 0.166 Uiso 1 1 calc R U . . .
 C28 C 1.5565(3) 1.3902(3) 1.2938(3) 0.102(7) Uani 1 1 d . . . . .
 C66 C 1.4166(3) 1.3726(3) 1.3348(4) 0.106(7) Uani 1 1 d . . . . .
 C23 C 1.5872(3) 1.4007(3) 1.1657(3) 0.104(7) Uani 1 1 d . . . . .
 C59 C 1.4331(4) 1.3905(3) 1.3029(4) 0.104(6) Uani 1 1 d . . . . .
 C65 C 1.4136(4) 1.3551(4) 1.3535(4) 0.129(10) Uani 1 1 d . . . . .
 C25 C 1.6012(4) 1.4373(5) 1.1568(5) 0.133(9) Uani 1 1 d . . . . .
 H25A H 1.599147 1.446344 1.169951 0.200 Uiso 1 1 calc R U . . .
 H25B H 1.587425 1.436608 1.148485 0.200 Uiso 1 1 calc R U . . .
 H25C H 1.612728 1.443812 1.147543 0.200 Uiso 1 1 calc R U . . .
 C22 C 1.6079(4) 1.4148(4) 1.1633(4) 0.107(8) Uani 1 1 d . . . . .
 C49 C 1.3918(6) 1.4091(6) 1.1734(6) 0.21(2) Uani 1 1 d . . . . .
 H49 H 1.381470 1.420809 1.173601 0.254 Uiso 1 1 calc R U . . .
 C29 C 1.5745(4) 1.4030(4) 1.2912(4) 0.130(10) Uani 1 1 d . . . . .
 H29 H 1.574455 1.412586 1.278878 0.156 Uiso 1 1 calc R U . . .
 C68 C 1.4113(6) 1.3337(5) 1.3431(6) 0.193(18) Uani 1 1 d . . . . .
 H68A H 1.420786 1.332956 1.330083 0.290 Uiso 1 1 calc R U . . .
 H68B H 1.395960 1.331439 1.338706 0.290 Uiso 1 1 calc R U . . .
 H68C H 1.415632 1.322145 1.353526 0.290 Uiso 1 1 calc R U . . .
 C19 C 1.5877(4) 1.3825(4) 1.1512(4) 0.125(9) Uani 1 1 d . . . . .
 C62 C 1.3998(4) 1.3880(4) 1.3352(4) 0.111(7) Uani 1 1 d . . . . .
 C20 C 1.6092(4) 1.3834(3) 1.1382(4) 0.122(9) Uani 1 1 d . . . . .
 C31 C 1.5929(3) 1.3894(3) 1.3234(3) 0.108(8) Uani 1 1 d . . . . .
 C64 C 1.3934(3) 1.3641(3) 1.3654(4) 0.106(7) Uani 1 1 d . . . . .
 C63 C 1.3843(4) 1.3821(4) 1.3554(4) 0.118(8) Uani 1 1 d . . . . .
 C53 C 1.4007(6) 1.3581(5) 1.1398(6) 0.177(17) Uani 1 1 d . . . . .
 C21 C 1.6220(4) 1.4027(4) 1.1461(4) 0.115(8) Uani 1 1 d . . . . .
 C50 C 1.3901(4) 1.3920(4) 1.1574(5) 0.138(11) Uani 1 1 d . . . . .
 C34 C 1.5774(4) 1.3600(5) 1.3465(4) 0.145(12) Uani 1 1 d . . . . .
 C57 C 1.3924(6) 1.3347(5) 1.1558(7) 0.200(19) Uani 1 1 d . . . . .
 H57A H 1.382132 1.339332 1.167230 0.300 Uiso 1 1 calc R U . . .
 H57B H 1.405437 1.328005 1.162589 0.300 Uiso 1 1 calc R U . . .
 H57C H 1.385292 1.323881 1.146152 0.300 Uiso 1 1 calc R U . . .
 C60 C 1.4154(4) 1.4052(4) 1.3031(4) 0.121(9) Uani 1 1 d . . . . .
 H60 H 1.415038 1.416611 1.292367 0.146 Uiso 1 1 calc R U . . .
 C32 C 1.6089(4) 1.3863(4) 1.3422(4) 0.124(9) Uani 1 1 d . . . . .
 C33 C 1.6012(4) 1.3671(4) 1.3539(4) 0.131(10) Uani 1 1 d . . . . .
 C37 C 1.5582(5) 1.3654(6) 1.3635(5) 0.173(15) Uani 1 1 d . . . . .
 H37A H 1.544567 1.358307 1.358504 0.260 Uiso 1 1 calc R U . . .
 H37B H 1.556012 1.381302 1.364268 0.260 Uiso 1 1 calc R U . . .
 H37C H 1.562171 1.359720 1.378026 0.260 Uiso 1 1 calc R U . . .
 C69 C 1.4362(4) 1.3585(5) 1.3705(5) 0.155(12) Uani 1 1 d . . . . .
 H69A H 1.443787 1.372204 1.366752 0.233 Uiso 1 1 calc R U . . .
 H69B H 1.446297 1.346062 1.368561 0.233 Uiso 1 1 calc R U . . .
 H69C H 1.431340 1.359078 1.385877 0.233 Uiso 1 1 calc R U . . .
 C54 C 1.4043(5) 1.3747(4) 1.1593(5) 0.146(11) Uani 1 1 d . . . . .
 C26 C 1.6203(5) 1.4135(4) 1.1838(5) 0.143(11) Uani 1 1 d . . . . .
 H26A H 1.620814 1.398175 1.188808 0.215 Uiso 1 1 calc R U . . .
 H26B H 1.613043 1.422531 1.195084 0.215 Uiso 1 1 calc R U . . .
 H26C H 1.635256 1.418911 1.181429 0.215 Uiso 1 1 calc R U . . .
 C38 C 1.5777(5) 1.3354(4) 1.3373(5) 0.143(11) Uani 1 1 d . . . . .
 H38A H 1.592625 1.331708 1.332452 0.215 Uiso 1 1 calc R U . . .
 H38B H 1.567569 1.334270 1.324793 0.215 Uiso 1 1 calc R U . . .
 H38C H 1.573108 1.325269 1.348904 0.215 Uiso 1 1 calc R U . . .
 C2 C 1.4942(3) 1.4768(2) 1.2472(3) 0.085(5) Uani 1 1 d . . . . .
 C51 C 1.3737(4) 1.3879(4) 1.1398(4) 0.132(11) Uani 1 1 d . . . . .
 C52 C 1.3785(3) 1.3660(4) 1.1305(4) 0.121(9) Uani 1 1 d . . . . .
 C56 C 1.4197(6) 1.3554(7) 1.1241(7) 0.22(2) Uani 1 1 d . . . . .
 H56A H 1.414758 1.347564 1.110896 0.333 Uiso 1 1 calc R U . . .
 H56B H 1.431460 1.347010 1.131237 0.333 Uiso 1 1 calc R U . . .
 H56C H 1.425338 1.369944 1.119853 0.333 Uiso 1 1 calc R U . . .
 N5 N 1.5355(3) 1.4768(2) 1.2511(3) 0.094(4) Uani 1 1 d . . . . .
 C6 C 1.5554(3) 1.4884(3) 1.2504(3) 0.090(5) Uani 1 1 d . . . . .
 C7 C 1.5749(3) 1.4742(3) 1.2545(3) 0.082(5) Uani 1 1 d . . . . .
 C12 C 1.5758(3) 1.4537(3) 1.2434(3) 0.081(4) Uani 1 1 d . . . . .
 H12 H 1.564091 1.449707 1.233795 0.097 Uiso 1 1 calc R U . . .
 C11 C 1.5941(4) 1.4386(3) 1.2462(3) 0.096(6) Uani 1 1 d . . . . .
 H11 H 1.594183 1.424571 1.239424 0.115 Uiso 1 1 calc R U . . .
 C10 C 1.6120(3) 1.4457(3) 1.2596(3) 0.085(5) Uani 1 1 d . . . . .
 C9 C 1.6104(3) 1.4662(3) 1.2708(3) 0.095(5) Uani 1 1 d . . . . .
 H9 H 1.621804 1.470144 1.280718 0.114 Uiso 1 1 calc R U . . .
 C8 C 1.5921(3) 1.4813(3) 1.2679(3) 0.088(5) Uani 1 1 d . . . . .
 H8 H 1.591842 1.495278 1.274775 0.106 Uiso 1 1 calc R U . . .
 O13 O 1.6313(3) 1.4341(2) 1.2637(3) 0.121(5) Uani 1 1 d . . . . .
 C14 C 1.6368(6) 1.4155(5) 1.2496(5) 0.170(13) Uani 1 1 d . . . . .
 H14A H 1.645873 1.404987 1.257797 0.256 Uiso 1 1 calc R U . . .
 H14B H 1.644976 1.420680 1.236680 0.256 Uiso 1 1 calc R U . . .
 H14C H 1.623249 1.408179 1.244722 0.256 Uiso 1 1 calc R U . . .

loop_
  _atom_site_aniso_label
  _atom_site_aniso_U_11
  _atom_site_aniso_U_22
  _atom_site_aniso_U_33
  _atom_site_aniso_U_23
  _atom_site_aniso_U_13
  _atom_site_aniso_U_12
 Zn3 0.0553(10) 0.0435(9) 0.0553(10) -0.0035(7) -0.0010(8) -0.0039(7)
 Zn2 0.0493(9) 0.0384(8) 0.0564(10) 0.0005(7) -0.0031(7) -0.0034(7)
 Zn4 0.0572(10) 0.0419(9) 0.0703(11) -0.0076(8) 0.0031(8) -0.0033(8)
 Zn1 0.0550(10) 0.0410(9) 0.0663(11) 0.0050(7) 0.0013(8) 0.0004(7)
 O10 0.23(2) 0.094(10) 0.33(3) -0.069(14) -0.24(2) 0.051(13)
 O2 0.090(7) 0.071(7) 0.091(7) 0.023(6) 0.036(6) 0.012(6)
 O5 0.103(8) 0.100(8) 0.086(8) 0.049(7) -0.038(7) -0.038(7)
 O3 0.151(12) 0.041(5) 0.104(9) 0.001(6) 0.000(8) 0.019(6)
 O1 0.047(4) 0.032(4) 0.057(5) -0.001(3) -0.006(4) -0.004(3)
 O11 0.112(9) 0.073(7) 0.095(8) 0.017(7) 0.046(7) 0.014(6)
 O4 0.089(8) 0.110(9) 0.101(9) 0.037(7) -0.037(7) -0.038(7)
 O6 0.093(7) 0.063(6) 0.091(7) -0.019(6) 0.046(6) -0.012(5)
 O12 0.122(10) 0.047(6) 0.119(10) -0.009(6) -0.007(8) -0.009(6)
 O14 0.131(11) 0.102(9) 0.148(12) -0.041(9) 0.086(10) -0.061(9)
 O8 0.093(8) 0.040(5) 0.165(12) -0.022(6) 0.040(8) -0.019(5)
 O9 0.122(12) 0.164(16) 0.165(15) -0.035(12) -0.096(12) 0.030(11)
 O7 0.088(8) 0.042(5) 0.162(12) -0.007(6) 0.024(8) 0.003(5)
 C1 0.104(13) 0.023(6) 0.089(11) -0.007(6) 0.025(9) 0.003(8)
 C39 0.120(15) 0.043(9) 0.111(15) 0.005(10) -0.003(12) 0.006(9)
 C58 0.094(12) 0.051(9) 0.104(13) 0.020(9) 0.047(10) 0.018(8)
 C27 0.087(12) 0.093(12) 0.088(12) -0.004(10) -0.047(10) -0.021(11)
 C15 0.095(13) 0.079(11) 0.096(12) -0.005(10) 0.051(10) -0.012(10)
 C46 0.14(2) 0.080(13) 0.27(3) -0.053(18) -0.16(2) 0.035(14)
 C48 0.18(3) 0.15(2) 0.16(2) -0.080(19) -0.11(2) 0.068(19)
 C17 0.121(17) 0.120(17) 0.20(2) -0.099(18) 0.097(18) -0.058(14)
 C55 0.125(18) 0.134(19) 0.19(3) -0.033(18) -0.126(19) 0.029(15)
 C40 0.144(17) 0.032(8) 0.119(15) -0.001(10) -0.014(13) 0.003(9)
 C45 0.35(5) 0.040(11) 0.26(4) -0.020(17) 0.12(4) 0.009(18)
 C44 0.43(6) 0.044(11) 0.16(3) 0.044(14) 0.01(3) 0.01(2)
 C43 0.30(4) 0.045(8) 0.101(15) -0.022(11) 0.02(2) 0.028(14)
 C42 0.45(7) 0.034(10) 0.18(3) 0.016(13) 0.05(3) 0.01(2)
 C41 0.30(4) 0.046(10) 0.14(2) 0.001(12) 0.01(2) 0.039(16)
 C24 0.130(16) 0.086(12) 0.084(12) -0.037(9) 0.045(11) -0.032(11)
 C36 0.102(13) 0.122(15) 0.128(16) 0.079(13) -0.077(13) -0.052(12)
 C35 0.146(19) 0.123(16) 0.115(16) 0.081(14) -0.062(14) -0.065(15)
 C3 0.079(11) 0.034(6) 0.18(2) -0.024(9) -0.012(12) 0.006(8)
 C4 0.078(11) 0.039(6) 0.126(14) -0.012(8) -0.002(9) 0.005(8)
 C47 0.19(3) 0.13(2) 0.15(2) -0.073(18) -0.12(2) 0.072(19)
 C67 0.108(13) 0.078(11) 0.092(12) 0.033(9) 0.036(11) 0.027(10)
 C16 0.085(12) 0.084(12) 0.133(16) -0.047(11) 0.057(11) -0.027(9)
 C30 0.089(13) 0.134(18) 0.150(19) 0.079(16) -0.042(13) -0.038(12)
 C18 0.16(2) 0.16(2) 0.21(3) -0.13(2) 0.14(2) -0.116(19)
 C61 0.15(2) 0.124(18) 0.142(19) 0.066(15) 0.068(17) 0.088(16)
 C28 0.117(15) 0.090(12) 0.100(13) 0.037(10) -0.068(12) -0.042(11)
 C66 0.102(13) 0.091(13) 0.126(16) 0.044(11) 0.064(13) 0.039(11)
 C23 0.098(13) 0.102(13) 0.111(14) -0.058(11) 0.049(11) -0.050(11)
 C59 0.123(16) 0.087(12) 0.102(14) 0.022(10) 0.059(12) 0.020(11)
 C65 0.14(2) 0.093(16) 0.15(2) 0.041(14) 0.094(18) 0.044(14)
 C25 0.099(16) 0.15(2) 0.15(2) -0.042(17) 0.062(15) -0.041(15)
 C22 0.102(14) 0.122(18) 0.097(14) -0.075(13) 0.037(12) -0.068(13)
 C49 0.21(3) 0.22(3) 0.21(3) -0.14(3) -0.17(3) 0.14(3)
 C29 0.129(17) 0.153(19) 0.107(15) 0.071(14) -0.079(14) -0.085(15)
 C68 0.24(4) 0.14(2) 0.21(3) 0.10(2) 0.15(3) 0.07(2)
 C19 0.132(17) 0.108(15) 0.136(17) -0.074(14) 0.079(14) -0.071(14)
 C62 0.108(14) 0.107(14) 0.119(16) 0.045(12) 0.061(12) 0.048(12)
 C20 0.121(15) 0.099(14) 0.144(18) -0.068(13) 0.068(14) -0.071(12)
 C31 0.109(14) 0.114(14) 0.100(13) 0.060(12) -0.065(11) -0.069(12)
 C64 0.098(13) 0.098(13) 0.122(15) 0.063(12) 0.061(12) 0.037(10)
 C63 0.115(16) 0.121(16) 0.118(16) 0.047(13) 0.051(13) 0.056(14)
 C53 0.21(3) 0.12(2) 0.20(3) -0.12(2) -0.15(3) 0.11(2)
 C21 0.105(14) 0.111(15) 0.129(16) -0.073(13) 0.060(13) -0.069(12)
 C50 0.122(17) 0.109(16) 0.18(2) -0.064(16) -0.108(18) 0.060(14)
 C34 0.14(2) 0.17(2) 0.129(19) 0.104(18) -0.100(18) -0.084(17)
 C57 0.17(3) 0.14(3) 0.29(5) -0.07(3) -0.14(3) 0.04(2)
 C60 0.127(16) 0.121(16) 0.116(15) 0.054(13) 0.076(14) 0.074(14)
 C32 0.106(14) 0.148(18) 0.117(16) 0.089(15) -0.073(13) -0.054(14)
 C33 0.114(15) 0.16(2) 0.119(16) 0.086(16) -0.086(14) -0.077(15)
 C37 0.13(2) 0.26(4) 0.14(2) 0.12(2) -0.040(17) -0.10(2)
 C69 0.12(2) 0.20(3) 0.14(2) 0.043(19) 0.035(17) 0.10(2)
 C54 0.15(2) 0.106(15) 0.18(2) -0.068(16) -0.115(19) 0.049(15)
 C26 0.14(2) 0.112(17) 0.18(3) -0.019(17) 0.08(2) -0.036(15)
 C38 0.15(2) 0.113(18) 0.17(2) 0.066(17) -0.067(18) -0.050(16)
 C2 0.120(15) 0.026(7) 0.108(12) 0.000(7) 0.014(10) -0.005(8)
 C51 0.129(18) 0.123(16) 0.144(18) -0.081(15) -0.091(16) 0.077(15)
 C52 0.096(13) 0.135(17) 0.130(16) -0.061(14) -0.074(13) 0.061(13)
 C56 0.18(3) 0.22(4) 0.27(4) -0.17(4) -0.13(3) 0.10(3)
 N5 0.091(10) 0.046(7) 0.143(13) 0.010(8) 0.001(9) 0.013(7)
 C6 0.104(13) 0.043(7) 0.122(14) 0.001(8) -0.017(11) 0.007(9)
 C7 0.076(11) 0.064(10) 0.106(13) 0.007(9) 0.016(10) 0.004(8)
 C12 0.082(10) 0.061(9) 0.100(12) 0.006(9) -0.010(9) 0.009(8)
 C11 0.139(17) 0.072(10) 0.076(11) 0.009(9) 0.021(12) 0.030(11)
 C10 0.091(12) 0.086(12) 0.076(10) 0.011(9) -0.008(10) 0.032(10)
 C9 0.102(13) 0.095(13) 0.088(12) 0.003(10) -0.007(10) -0.006(11)
 C8 0.089(12) 0.067(10) 0.109(13) 0.012(9) -0.022(10) 0.013(9)
 O13 0.122(11) 0.116(10) 0.125(11) 0.024(9) -0.024(9) 0.044(9)
 C14 0.23(3) 0.15(2) 0.14(2) -0.038(18) 0.01(2) 0.11(2)

_geom_special_details
;
 All esds (except the esd in the dihedral angle between two l.s. planes)
 are estimated using the full covariance matrix.  The cell esds are taken
 into account individually in the estimation of esds in distances, angles
 and torsion angles; correlations between esds in cell parameters are only
 used when they are defined by crystal symmetry.  An approximate (isotropic)
 treatment of cell esds is used for estimating esds involving l.s. planes.
;
loop_
  _geom_bond_atom_site_label_1
  _geom_bond_atom_site_label_2
  _geom_bond_distance
  _geom_bond_site_symmetry_2
  _geom_bond_publ_flag
 Zn3 O1 1.952(7) . ?
 Zn3 O11 1.976(11) . ?
 Zn3 O8 1.922(10) . ?
 Zn3 O9 1.882(13) . ?
 Zn2 O5 1.914(11) . ?
 Zn2 O1 1.914(7) . ?
 Zn2 O6 1.927(10) . ?
 Zn2 O7 1.914(10) . ?
 Zn4 O10 1.908(17) . ?
 Zn4 O1 1.959(8) . ?
 Zn4 O12 1.952(11) . ?
 Zn4 O14 1.923(12) . ?
 Zn1 O2 1.932(10) . ?
 Zn1 O3 1.933(11) . ?
 Zn1 O1 1.929(8) . ?
 Zn1 O4 1.944(12) . ?
 O10 C46 1.31(3) . ?
 O2 C58 1.281(19) . ?
 O5 C27 1.27(2) . ?
 O3 C39 1.22(2) . ?
 O11 C58 1.226(19) . ?
 O4 C27 1.22(2) . ?
 O6 C15 1.27(2) . ?
 O12 C39 1.30(2) . ?
 O14 C15 1.26(2) . ?
 O8 C1 1.244(19) . ?
 O9 C46 1.30(3) . ?
 O7 C1 1.209(19) . ?
 C1 C2 1.554(18) . ?
 C39 C40 1.46(2) . ?
 C58 C59 1.48(2) . ?
 C27 C28 1.53(2) . ?
 C15 C16 1.49(2) . ?
 C46 C47 1.47(3) . ?
 C48 H48 0.9300 . ?
 C48 C47 1.42(3) . ?
 C48 C49 1.39(3) . ?
 C17 H17 0.9300 . ?
 C17 C16 1.38(3) . ?
 C17 C18 1.39(3) . ?
 C55 H55 0.9300 . ?
 C55 C47 1.40(3) . ?
 C55 C54 1.37(3) . ?
 C40 C45 1.43(4) . ?
 C40 C41 1.40(3) . ?
 C45 H45 0.9300 . ?
 C45 C44 1.47(3) . ?
 C44 H44 0.9300 . ?
 C44 C43 1.38(4) . ?
 C43 C43 1.36(4) 26_774 ?
 C43 C42 1.44(4) . ?
 C42 H42 0.9300 . ?
 C42 C41 1.42(3) . ?
 C41 H41 0.9300 . ?
 C24 H24 0.9300 . ?
 C24 C16 1.43(3) . ?
 C24 C23 1.37(2) . ?
 C36 H36 0.9300 . ?
 C36 C35 1.37(3) . ?
 C36 C28 1.40(2) . ?
 C35 C31 1.42(3) . ?
 C35 C34 1.52(2) . ?
 C3 C3 1.37(3) 28_477 ?
 C3 H3 0.9300 . ?
 C3 C2 1.35(2) . ?
 C4 C4 1.38(3) 28_477 ?
 C4 C2 1.45(2) . ?
 C4 N5 1.38(2) . ?
 C67 H67 0.9300 . ?
 C67 C66 1.36(2) . ?
 C67 C59 1.42(2) . ?
 C30 H30 0.9300 . ?
 C30 C29 1.33(3) . ?
 C30 C31 1.42(3) . ?
 C18 H18 0.9300 . ?
 C18 C19 1.38(3) . ?
 C61 H61 0.9300 . ?
 C61 C62 1.41(3) . ?
 C61 C60 1.33(3) . ?
 C28 C29 1.32(3) . ?
 C66 C65 1.54(3) . ?
 C66 C62 1.35(2) . ?
 C23 C22 1.50(2) . ?
 C23 C19 1.38(2) . ?
 C59 C60 1.37(3) . ?
 C65 C68 1.43(4) . ?
 C65 C64 1.49(3) . ?
 C65 C69 1.70(4) . ?
 C25 H25A 0.9600 . ?
 C25 H25B 0.9600 . ?
 C25 H25C 0.9600 . ?
 C25 C22 1.45(4) . ?
 C22 C21 1.52(3) . ?
 C22 C26 1.43(4) . ?
 C49 H49 0.9300 . ?
 C49 C50 1.40(3) . ?
 C29 H29 0.9300 . ?
 C68 H68A 0.9600 . ?
 C68 H68B 0.9600 . ?
 C68 H68C 0.9600 . ?
 C19 C20 1.50(3) . ?
 C62 C63 1.56(3) . ?
 C20 C21 1.46(2) . ?
 C20 C52 1.37(3) 39_476 ?
 C31 C32 1.48(2) . ?
 C64 C63 1.41(3) 9 ?
 C64 C63 1.34(3) . ?
 C53 C57 1.76(6) . ?
 C53 C54 1.54(3) . ?
 C53 C52 1.51(3) . ?
 C53 C56 1.48(6) . ?
 C21 C32 1.31(3) 19_874 ?
 C50 C54 1.33(3) . ?
 C50 C51 1.45(2) . ?
 C34 C33 1.54(3) . ?
 C34 C37 1.56(5) . ?
 C34 C38 1.57(4) . ?
 C57 H57A 0.9600 . ?
 C57 H57B 0.9600 . ?
 C57 H57C 0.9600 . ?
 C60 H60 0.9300 . ?
 C32 C33 1.41(3) . ?
 C33 C51 1.41(2) 36_774 ?
 C37 H37A 0.9600 . ?
 C37 H37B 0.9600 . ?
 C37 H37C 0.9600 . ?
 C69 H69A 0.9600 . ?
 C69 H69B 0.9600 . ?
 C69 H69C 0.9600 . ?
 C26 H26A 0.9600 . ?
 C26 H26B 0.9600 . ?
 C26 H26C 0.9600 . ?
 C38 H38A 0.9600 . ?
 C38 H38B 0.9600 . ?
 C38 H38C 0.9600 . ?
 C51 C52 1.45(3) . ?
 C56 H56A 0.9600 . ?
 C56 H56B 0.9600 . ?
 C56 H56C 0.9600 . ?
 N5 C6 1.38(2) . ?
 C6 C6 1.38(3) 28_477 ?
 C6 C7 1.46(2) . ?
 C7 C12 1.39(2) . ?
 C7 C8 1.36(3) . ?
 C12 H12 0.9300 . ?
 C12 C11 1.42(2) . ?
 C11 H11 0.9300 . ?
 C11 C10 1.39(3) . ?
 C10 C9 1.40(3) . ?
 C10 O13 1.36(2) . ?
 C9 H9 0.9300 . ?
 C9 C8 1.42(3) . ?
 C8 H8 0.9300 . ?
 O13 C14 1.43(3) . ?
 C14 H14A 0.9600 . ?
 C14 H14B 0.9600 . ?
 C14 H14C 0.9600 . ?

loop_
  _geom_angle_atom_site_label_1
  _geom_angle_atom_site_label_2
  _geom_angle_atom_site_label_3
  _geom_angle
  _geom_angle_site_symmetry_1
  _geom_angle_site_symmetry_3
  _geom_angle_publ_flag
 O1 Zn3 O11 109.3(4) . . ?
 O8 Zn3 O1 109.4(4) . . ?
 O8 Zn3 O11 102.1(6) . . ?
 O9 Zn3 O1 114.5(6) . . ?
 O9 Zn3 O11 104.8(8) . . ?
 O9 Zn3 O8 115.7(8) . . ?
 O5 Zn2 O6 100.4(6) . . ?
 O1 Zn2 O5 112.5(4) . . ?
 O1 Zn2 O6 118.2(4) . . ?
 O7 Zn2 O5 109.0(6) . . ?
 O7 Zn2 O1 111.6(4) . . ?
 O7 Zn2 O6 104.2(5) . . ?
 O10 Zn4 O1 107.7(8) . . ?
 O10 Zn4 O12 102.2(7) . . ?
 O10 Zn4 O14 131.0(11) . . ?
 O12 Zn4 O1 106.9(5) . . ?
 O14 Zn4 O1 107.6(5) . . ?
 O14 Zn4 O12 98.8(6) . . ?
 O2 Zn1 O4 111.7(6) . . ?
 O3 Zn1 O2 104.3(5) . . ?
 O3 Zn1 O4 104.2(6) . . ?
 O1 Zn1 O2 114.8(4) . . ?
 O1 Zn1 O3 110.4(5) . . ?
 O1 Zn1 O4 110.6(4) . . ?
 C46 O10 Zn4 131.8(13) . . ?
 C58 O2 Zn1 126.6(9) . . ?
 C27 O5 Zn2 128.4(10) . . ?
 C39 O3 Zn1 130.4(11) . . ?
 Zn3 O1 Zn4 109.7(4) . . ?
 Zn2 O1 Zn3 108.9(3) . . ?
 Zn2 O1 Zn4 106.9(4) . . ?
 Zn2 O1 Zn1 109.7(4) . . ?
 Zn1 O1 Zn3 108.6(4) . . ?
 Zn1 O1 Zn4 113.0(3) . . ?
 C58 O11 Zn3 133.0(10) . . ?
 C27 O4 Zn1 130.1(11) . . ?
 C15 O6 Zn2 123.2(10) . . ?
 C39 O12 Zn4 131.9(11) . . ?
 C15 O14 Zn4 136.0(12) . . ?
 C1 O8 Zn3 128.3(9) . . ?
 C46 O9 Zn3 124.1(13) . . ?
 C1 O7 Zn2 127.4(10) . . ?
 O8 C1 C2 113.9(15) . . ?
 O7 C1 O8 129.2(12) . . ?
 O7 C1 C2 116.9(16) . . ?
 O3 C39 O12 127.2(15) . . ?
 O3 C39 C40 118.3(18) . . ?
 O12 C39 C40 114.4(19) . . ?
 O2 C58 C59 115.9(15) . . ?
 O11 C58 O2 127.0(14) . . ?
 O11 C58 C59 117.2(15) . . ?
 O5 C27 C28 113.9(16) . . ?
 O4 C27 O5 128.4(14) . . ?
 O4 C27 C28 117.6(17) . . ?
 O6 C15 C16 116.1(16) . . ?
 O14 C15 O6 125.9(14) . . ?
 O14 C15 C16 117.9(16) . . ?
 O10 C46 C47 112(2) . . ?
 O9 C46 O10 127.5(17) . . ?
 O9 C46 C47 117.4(19) . . ?
 C47 C48 H48 119.8 . . ?
 C49 C48 H48 119.8 . . ?
 C49 C48 C47 120(2) . . ?
 C16 C17 H17 121.0 . . ?
 C16 C17 C18 118.1(18) . . ?
 C18 C17 H17 121.0 . . ?
 C47 C55 H55 121.9 . . ?
 C54 C55 H55 121.9 . . ?
 C54 C55 C47 116(2) . . ?
 C45 C40 C39 116.3(19) . . ?
 C41 C40 C39 122(2) . . ?
 C41 C40 C45 122.1(17) . . ?
 C40 C45 H45 122.3 . . ?
 C40 C45 C44 115(3) . . ?
 C44 C45 H45 122.3 . . ?
 C45 C44 H44 117.9 . . ?
 C43 C44 C45 124(3) . . ?
 C43 C44 H44 117.9 . . ?
 C44 C43 C42 117.1(19) . . ?
 C43 C43 C44 121.1(12) 26_774 . ?
 C43 C43 C42 121.0(16) 26_774 . ?
 C43 C42 H42 119.5 . . ?
 C41 C42 C43 121(3) . . ?
 C41 C42 H42 119.5 . . ?
 C40 C41 C42 120(3) . . ?
 C40 C41 H41 120.2 . . ?
 C42 C41 H41 120.2 . . ?
 C16 C24 H24 120.2 . . ?
 C23 C24 H24 120.2 . . ?
 C23 C24 C16 119.5(15) . . ?
 C35 C36 H36 121.0 . . ?
 C35 C36 C28 118.1(16) . . ?
 C28 C36 H36 121.0 . . ?
 C36 C35 C31 122.5(15) . . ?
 C36 C35 C34 126.6(17) . . ?
 C31 C35 C34 109.9(16) . . ?
 C3 C3 H3 119.3 28_477 . ?
 C2 C3 C3 121.4(9) . 28_477 ?
 C2 C3 H3 119.3 . . ?
 C4 C4 C2 118.7(9) 28_477 . ?
 C4 C4 N5 120.1(9) 28_477 . ?
 N5 C4 C2 121.1(13) . . ?
 C48 C47 C46 117(2) . . ?
 C55 C47 C46 123(2) . . ?
 C55 C47 C48 119.2(18) . . ?
 C66 C67 H67 120.5 . . ?
 C66 C67 C59 118.9(16) . . ?
 C59 C67 H67 120.5 . . ?
 C17 C16 C15 121.1(16) . . ?
 C17 C16 C24 118.7(15) . . ?
 C24 C16 C15 119.5(15) . . ?
 C29 C30 H30 121.1 . . ?
 C29 C30 C31 117.9(17) . . ?
 C31 C30 H30 121.1 . . ?
 C17 C18 H18 118.4 . . ?
 C19 C18 C17 123.2(17) . . ?
 C19 C18 H18 118.4 . . ?
 C62 C61 H61 120.5 . . ?
 C60 C61 H61 120.5 . . ?
 C60 C61 C62 119.0(17) . . ?
 C36 C28 C27 118.3(16) . . ?
 C29 C28 C27 123.6(16) . . ?
 C29 C28 C36 118.1(15) . . ?
 C67 C66 C65 126.6(16) . . ?
 C62 C66 C67 122.2(16) . . ?
 C62 C66 C65 111.2(15) . . ?
 C24 C23 C22 126.6(15) . . ?
 C24 C23 C19 121.6(15) . . ?
 C19 C23 C22 111.4(14) . . ?
 C67 C59 C58 121.2(16) . . ?
 C60 C59 C58 121.2(16) . . ?
 C60 C59 C67 117.5(15) . . ?
 C66 C65 C69 105(2) . . ?
 C68 C65 C66 108(2) . . ?
 C68 C65 C64 117(2) . . ?
 C68 C65 C69 116(2) . . ?
 C64 C65 C66 101.1(15) . . ?
 C64 C65 C69 108(2) . . ?
 H25A C25 H25B 109.5 . . ?
 H25A C25 H25C 109.5 . . ?
 H25B C25 H25C 109.5 . . ?
 C22 C25 H25A 109.5 . . ?
 C22 C25 H25B 109.5 . . ?
 C22 C25 H25C 109.5 . . ?
 C23 C22 C21 104.6(13) . . ?
 C25 C22 C23 109(2) . . ?
 C25 C22 C21 114(2) . . ?
 C26 C22 C23 108(2) . . ?
 C26 C22 C25 115.0(18) . . ?
 C26 C22 C21 105(2) . . ?
 C48 C49 H49 120.3 . . ?
 C48 C49 C50 119(2) . . ?
 C50 C49 H49 120.3 . . ?
 C30 C29 H29 116.5 . . ?
 C28 C29 C30 127.0(17) . . ?
 C28 C29 H29 116.5 . . ?
 C65 C68 H68A 109.5 . . ?
 C65 C68 H68B 109.5 . . ?
 C65 C68 H68C 109.5 . . ?
 H68A C68 H68B 109.5 . . ?
 H68A C68 H68C 109.5 . . ?
 H68B C68 H68C 109.5 . . ?
 C18 C19 C20 134.5(15) . . ?
 C23 C19 C18 116.7(16) . . ?
 C23 C19 C20 108.4(14) . . ?
 C61 C62 C63 133.6(16) . . ?
 C66 C62 C61 118.8(16) . . ?
 C66 C62 C63 107.4(15) . . ?
 C21 C20 C19 107.8(14) . . ?
 C52 C20 C19 130.7(16) 39_476 . ?
 C52 C20 C21 120.8(16) 39_476 . ?
 C35 C31 C32 110.0(14) . . ?
 C30 C31 C35 116.2(15) . . ?
 C30 C31 C32 133.7(15) . . ?
 C63 C64 C65 129.2(16) 9 . ?
 C63 C64 C65 113.7(16) . . ?
 C63 C64 C63 117.0(18) . 9 ?
 C64 C63 C62 130.5(16) 5 . ?
 C64 C63 C62 106.4(15) . . ?
 C64 C63 C64 122.9(18) . 5 ?
 C54 C53 C57 98(3) . . ?
 C52 C53 C57 102(3) . . ?
 C52 C53 C54 101.7(17) . . ?
 C56 C53 C57 118(2) . . ?
 C56 C53 C54 116(3) . . ?
 C56 C53 C52 118(3) . . ?
 C20 C21 C22 107.7(15) . . ?
 C32 C21 C22 132.0(15) 19_874 . ?
 C32 C21 C20 119.7(16) 19_874 . ?
 C49 C50 C51 131.5(17) . . ?
 C54 C50 C49 117.0(17) . . ?
 C54 C50 C51 111.0(17) . . ?
 C35 C34 C33 100.8(16) . . ?
 C35 C34 C37 105(2) . . ?
 C35 C34 C38 108(2) . . ?
 C33 C34 C37 116(2) . . ?
 C33 C34 C38 110(3) . . ?
 C37 C34 C38 115(2) . . ?
 C53 C57 H57A 109.5 . . ?
 C53 C57 H57B 109.5 . . ?
 C53 C57 H57C 109.5 . . ?
 H57A C57 H57B 109.5 . . ?
 H57A C57 H57C 109.5 . . ?
 H57B C57 H57C 109.5 . . ?
 C61 C60 C59 123.0(17) . . ?
 C61 C60 H60 118.5 . . ?
 C59 C60 H60 118.5 . . ?
 C21 C32 C31 132.8(16) 42_747 . ?
 C21 C32 C33 121.4(15) 42_747 . ?
 C33 C32 C31 105.4(14) . . ?
 C32 C33 C34 112.2(14) . . ?
 C51 C33 C34 125.5(17) 36_774 . ?
 C51 C33 C32 120.0(16) 36_774 . ?
 C34 C37 H37A 109.5 . . ?
 C34 C37 H37B 109.5 . . ?
 C34 C37 H37C 109.5 . . ?
 H37A C37 H37B 109.5 . . ?
 H37A C37 H37C 109.5 . . ?
 H37B C37 H37C 109.5 . . ?
 C65 C69 H69A 109.5 . . ?
 C65 C69 H69B 109.5 . . ?
 C65 C69 H69C 109.5 . . ?
 H69A C69 H69B 109.5 . . ?
 H69A C69 H69C 109.5 . . ?
 H69B C69 H69C 109.5 . . ?
 C55 C54 C53 122(2) . . ?
 C50 C54 C55 127(2) . . ?
 C50 C54 C53 109.8(17) . . ?
 C22 C26 H26A 109.5 . . ?
 C22 C26 H26B 109.5 . . ?
 C22 C26 H26C 109.5 . . ?
 H26A C26 H26B 109.5 . . ?
 H26A C26 H26C 109.5 . . ?
 H26B C26 H26C 109.5 . . ?
 C34 C38 H38A 109.5 . . ?
 C34 C38 H38B 109.5 . . ?
 C34 C38 H38C 109.5 . . ?
 H38A C38 H38B 109.5 . . ?
 H38A C38 H38C 109.5 . . ?
 H38B C38 H38C 109.5 . . ?
 C3 C2 C1 119.4(17) . . ?
 C3 C2 C4 119.3(12) . . ?
 C4 C2 C1 121.2(16) . . ?
 C33 C51 C50 134.1(17) 30_477 . ?
 C33 C51 C52 117.9(16) 30_477 . ?
 C52 C51 C50 107.3(14) . . ?
 C20 C52 C53 131.0(17) 16_747 . ?
 C20 C52 C51 118.3(15) 16_747 . ?
 C51 C52 C53 108.0(15) . . ?
 C53 C56 H56A 109.5 . . ?
 C53 C56 H56B 109.5 . . ?
 C53 C56 H56C 109.5 . . ?
 H56A C56 H56B 109.5 . . ?
 H56A C56 H56C 109.5 . . ?
 H56B C56 H56C 109.5 . . ?
 C6 N5 C4 119.2(12) . . ?
 N5 C6 C6 120.4(8) . 28_477 ?
 N5 C6 C7 112.9(13) . . ?
 C6 C6 C7 125.9(10) 28_477 . ?
 C12 C7 C6 117.3(17) . . ?
 C8 C7 C6 121.1(16) . . ?
 C8 C7 C12 121.5(16) . . ?
 C7 C12 H12 119.2 . . ?
 C7 C12 C11 121.6(17) . . ?
 C11 C12 H12 119.2 . . ?
 C12 C11 H11 121.1 . . ?
 C10 C11 C12 117.8(16) . . ?
 C10 C11 H11 121.1 . . ?
 C11 C10 C9 118.9(16) . . ?
 O13 C10 C11 126.5(17) . . ?
 O13 C10 C9 114.5(18) . . ?
 C10 C9 H9 118.5 . . ?
 C10 C9 C8 123.1(18) . . ?
 C8 C9 H9 118.5 . . ?
 C7 C8 C9 116.8(17) . . ?
 C7 C8 H8 121.6 . . ?
 C9 C8 H8 121.6 . . ?
 C10 O13 C14 119(2) . . ?
 O13 C14 H14A 109.5 . . ?
 O13 C14 H14B 109.5 . . ?
 O13 C14 H14C 109.5 . . ?
 H14A C14 H14B 109.5 . . ?
 H14A C14 H14C 109.5 . . ?
 H14B C14 H14C 109.5 . . ?

loop_
  _geom_torsion_atom_site_label_1
  _geom_torsion_atom_site_label_2
  _geom_torsion_atom_site_label_3
  _geom_torsion_atom_site_label_4
  _geom_torsion
  _geom_torsion_site_symmetry_1
  _geom_torsion_site_symmetry_2
  _geom_torsion_site_symmetry_3
  _geom_torsion_site_symmetry_4
  _geom_torsion_publ_flag
 Zn3 O11 C58 O2 4(3) . . . . ?
 Zn3 O11 C58 C59 -175.8(15) . . . . ?
 Zn3 O8 C1 O7 -5(3) . . . . ?
 Zn3 O8 C1 C2 171.9(12) . . . . ?
 Zn3 O9 C46 O10 -21(5) . . . . ?
 Zn3 O9 C46 C47 179(3) . . . . ?
 Zn2 O5 C27 O4 -5(3) . . . . ?
 Zn2 O5 C27 C28 175.2(14) . . . . ?
 Zn2 O6 C15 O14 7(3) . . . . ?
 Zn2 O6 C15 C16 -172.3(14) . . . . ?
 Zn2 O7 C1 O8 -19(3) . . . . ?
 Zn2 O7 C1 C2 164.0(12) . . . . ?
 Zn4 O10 C46 O9 2(6) . . . . ?
 Zn4 O10 C46 C47 163(3) . . . . ?
 Zn4 O12 C39 O3 0(3) . . . . ?
 Zn4 O12 C39 C40 -176.4(14) . . . . ?
 Zn4 O14 C15 O6 7(4) . . . . ?
 Zn4 O14 C15 C16 -174.0(18) . . . . ?
 Zn1 O2 C58 O11 4(3) . . . . ?
 Zn1 O2 C58 C59 -176.1(14) . . . . ?
 Zn1 O3 C39 O12 1(3) . . . . ?
 Zn1 O3 C39 C40 177.1(14) . . . . ?
 Zn1 O4 C27 O5 6(3) . . . . ?
 Zn1 O4 C27 C28 -174.0(14) . . . . ?
 O10 C46 C47 C48 -167(4) . . . . ?
 O10 C46 C47 C55 17(5) . . . . ?
 O2 C58 C59 C67 -3(3) . . . . ?
 O2 C58 C59 C60 180(2) . . . . ?
 O5 C27 C28 C36 -179(2) . . . . ?
 O5 C27 C28 C29 3(3) . . . . ?
 O3 C39 C40 C45 6(3) . . . . ?
 O3 C39 C40 C41 -177(3) . . . . ?
 O1 Zn3 O9 C46 16(3) . . . . ?
 O11 Zn3 O9 C46 -104(3) . . . . ?
 O11 C58 C59 C67 176(2) . . . . ?
 O11 C58 C59 C60 0(3) . . . . ?
 O4 C27 C28 C36 1(3) . . . . ?
 O4 C27 C28 C29 -177(3) . . . . ?
 O6 C15 C16 C17 -175(2) . . . . ?
 O6 C15 C16 C24 -5(3) . . . . ?
 O12 C39 C40 C45 -178(3) . . . . ?
 O12 C39 C40 C41 0(3) . . . . ?
 O14 C15 C16 C17 6(4) . . . . ?
 O14 C15 C16 C24 176(2) . . . . ?
 O8 Zn3 O9 C46 145(3) . . . . ?
 O8 C1 C2 C3 -16(3) . . . . ?
 O8 C1 C2 C4 162.2(17) . . . . ?
 O9 C46 C47 C48 -4(5) . . . . ?
 O9 C46 C47 C55 -180(4) . . . . ?
 O7 C1 C2 C3 161.7(19) . . . . ?
 O7 C1 C2 C4 -20(2) . . . . ?
 C39 C40 C45 C44 -177(3) . . . . ?
 C39 C40 C41 C42 -176(3) . . . . ?
 C58 C59 C60 C61 175(3) . . . . ?
 C27 C28 C29 C30 177(3) . . . . ?
 C48 C49 C50 C54 6(6) . . . . ?
 C48 C49 C50 C51 177(4) . . . . ?
 C17 C18 C19 C23 -6(5) . . . . ?
 C17 C18 C19 C20 -178(4) . . . . ?
 C40 C45 C44 C43 -5(6) . . . . ?
 C45 C40 C41 C42 1(5) . . . . ?
 C45 C44 C43 C43 -172(5) . . . 26_774 ?
 C45 C44 C43 C42 -2(6) . . . . ?
 C44 C43 C42 C41 9(6) . . . . ?
 C43 C43 C42 C41 179(5) 26_774 . . . ?
 C43 C42 C41 C40 -9(6) . . . . ?
 C41 C40 C45 C44 5(5) . . . . ?
 C24 C23 C22 C25 -67(3) . . . . ?
 C24 C23 C22 C21 171(3) . . . . ?
 C24 C23 C22 C26 59(4) . . . . ?
 C24 C23 C19 C18 12(5) . . . . ?
 C24 C23 C19 C20 -173(3) . . . . ?
 C36 C35 C31 C30 5(4) . . . . ?
 C36 C35 C31 C32 -179(3) . . . . ?
 C36 C35 C34 C33 171(3) . . . . ?
 C36 C35 C34 C37 -69(4) . . . . ?
 C36 C35 C34 C38 55(4) . . . . ?
 C36 C28 C29 C30 -1(5) . . . . ?
 C35 C36 C28 C27 -173(2) . . . . ?
 C35 C36 C28 C29 5(4) . . . . ?
 C35 C31 C32 C21 -174(3) . . . 42_747 ?
 C35 C31 C32 C33 14(3) . . . . ?
 C35 C34 C33 C32 7(4) . . . . ?
 C35 C34 C33 C51 170(3) . . . 36_774 ?
 C3 C3 C2 C1 178(3) 28_477 . . . ?
 C3 C3 C2 C4 0(4) 28_477 . . . ?
 C4 C4 C2 C1 173(2) 28_477 . . . ?
 C4 C4 C2 C3 -9(3) 28_477 . . . ?
 C4 C4 N5 C6 -7(3) 28_477 . . . ?
 C4 N5 C6 C6 3(4) . . . 28_477 ?
 C4 N5 C6 C7 173.5(17) . . . . ?
 C47 C48 C49 C50 1(7) . . . . ?
 C47 C55 C54 C53 173(4) . . . . ?
 C47 C55 C54 C50 6(6) . . . . ?
 C67 C66 C65 C68 -63(4) . . . . ?
 C67 C66 C65 C64 175(3) . . . . ?
 C67 C66 C65 C69 62(3) . . . . ?
 C67 C66 C62 C61 8(4) . . . . ?
 C67 C66 C62 C63 -177(2) . . . . ?
 C67 C59 C60 C61 -2(4) . . . . ?
 C16 C17 C18 C19 -8(6) . . . . ?
 C16 C24 C23 C22 -178(3) . . . . ?
 C16 C24 C23 C19 -5(4) . . . . ?
 C30 C31 C32 C21 1(6) . . . 42_747 ?
 C30 C31 C32 C33 -171(3) . . . . ?
 C18 C17 C16 C15 -175(3) . . . . ?
 C18 C17 C16 C24 15(4) . . . . ?
 C18 C19 C20 C21 175(4) . . . . ?
 C18 C19 C20 C52 5(6) . . . 39_476 ?
 C61 C62 C63 C64 176(3) . . . . ?
 C61 C62 C63 C64 -10(6) . . . 5 ?
 C28 C36 C35 C31 -7(4) . . . . ?
 C28 C36 C35 C34 -174(3) . . . . ?
 C66 C67 C59 C58 -175(2) . . . . ?
 C66 C67 C59 C60 2(4) . . . . ?
 C66 C65 C64 C63 5(3) . . . . ?
 C66 C65 C64 C63 179(3) . . . 9 ?
 C66 C62 C63 C64 2(3) . . . . ?
 C66 C62 C63 C64 175(3) . . . 5 ?
 C23 C24 C16 C15 -179(2) . . . . ?
 C23 C24 C16 C17 -9(4) . . . . ?
 C23 C22 C21 C20 3(3) . . . . ?
 C23 C22 C21 C32 175(3) . . . 19_874 ?
 C23 C19 C20 C21 2(3) . . . . ?
 C23 C19 C20 C52 -168(3) . . . 39_476 ?
 C59 C67 C66 C65 177(3) . . . . ?
 C59 C67 C66 C62 -5(4) . . . . ?
 C65 C66 C62 C61 -174(3) . . . . ?
 C65 C66 C62 C63 2(3) . . . . ?
 C65 C64 C63 C62 -4(4) . . . . ?
 C65 C64 C63 C64 -179(2) . . . 5 ?
 C25 C22 C21 C20 -115(2) . . . . ?
 C25 C22 C21 C32 56(4) . . . 19_874 ?
 C22 C23 C19 C18 -174(3) . . . . ?
 C22 C23 C19 C20 0(3) . . . . ?
 C49 C48 C47 C46 180(4) . . . . ?
 C49 C48 C47 C55 -5(6) . . . . ?
 C49 C50 C54 C55 -9(6) . . . . ?
 C49 C50 C54 C53 -178(4) . . . . ?
 C49 C50 C51 C33 -2(7) . . . 30_477 ?
 C49 C50 C51 C52 -172(4) . . . . ?
 C29 C30 C31 C35 -1(4) . . . . ?
 C29 C30 C31 C32 -176(3) . . . . ?
 C68 C65 C64 C63 63(4) . . . 9 ?
 C68 C65 C64 C63 -112(3) . . . . ?
 C19 C23 C22 C25 120(2) . . . . ?
 C19 C23 C22 C21 -2(3) . . . . ?
 C19 C23 C22 C26 -114(3) . . . . ?
 C19 C20 C21 C22 -3(3) . . . . ?
 C19 C20 C21 C32 -176(3) . . . 19_874 ?
 C62 C61 C60 C59 5(5) . . . . ?
 C62 C66 C65 C68 119(3) . . . . ?
 C62 C66 C65 C64 -4(3) . . . . ?
 C62 C66 C65 C69 -116(2) . . . . ?
 C31 C35 C34 C33 2(3) . . . . ?
 C31 C35 C34 C37 123(3) . . . . ?
 C31 C35 C34 C38 -114(2) . . . . ?
 C31 C30 C29 C28 -1(5) . . . . ?
 C31 C32 C33 C34 -12(4) . . . . ?
 C31 C32 C33 C51 -176(3) . . . 36_774 ?
 C63 C64 C63 C62 -179(2) 9 . . . ?
 C63 C64 C63 C64 6(6) 9 . . 5 ?
 C21 C32 C33 C34 174(3) 42_747 . . . ?
 C21 C32 C33 C51 10(5) 42_747 . . 36_774 ?
 C50 C51 C52 C20 -173(3) . . . 16_747 ?
 C50 C51 C52 C53 -10(4) . . . . ?
 C34 C35 C31 C30 174(3) . . . . ?
 C34 C35 C31 C32 -10(4) . . . . ?
 C57 C53 C54 C55 73(4) . . . . ?
 C57 C53 C54 C50 -118(3) . . . . ?
 C57 C53 C52 C20 -85(4) . . . 16_747 ?
 C57 C53 C52 C51 115(3) . . . . ?
 C60 C61 C62 C66 -8(5) . . . . ?
 C60 C61 C62 C63 178(3) . . . . ?
 C33 C51 C52 C20 15(4) 30_477 . . 16_747 ?
 C33 C51 C52 C53 178(3) 30_477 . . . ?
 C37 C34 C33 C32 -106(3) . . . . ?
 C37 C34 C33 C51 57(4) . . . 36_774 ?
 C69 C65 C64 C63 115(3) . . . . ?
 C69 C65 C64 C63 -70(4) . . . 9 ?
 C54 C55 C47 C46 177(4) . . . . ?
 C54 C55 C47 C48 2(5) . . . . ?
 C54 C53 C52 C20 175(3) . . . 16_747 ?
 C54 C53 C52 C51 14(4) . . . . ?
 C54 C50 C51 C33 170(4) . . . 30_477 ?
 C54 C50 C51 C52 0(4) . . . . ?
 C26 C22 C21 C20 117(2) . . . . ?
 C26 C22 C21 C32 -71(4) . . . 19_874 ?
 C38 C34 C33 C32 121(3) . . . . ?
 C38 C34 C33 C51 -76(4) . . . 36_774 ?
 C2 C4 N5 C6 170.9(17) . . . . ?
 C51 C50 C54 C55 177(4) . . . . ?
 C51 C50 C54 C53 9(4) . . . . ?
 C52 C20 C21 C22 168(3) 39_476 . . . ?
 C52 C20 C21 C32 -5(5) 39_476 . . 19_874 ?
 C52 C53 C54 C55 177(3) . . . . ?
 C52 C53 C54 C50 -14(4) . . . . ?
 C56 C53 C54 C55 -53(5) . . . . ?
 C56 C53 C54 C50 116(3) . . . . ?
 C56 C53 C52 C20 46(5) . . . 16_747 ?
 C56 C53 C52 C51 -114(3) . . . . ?
 N5 C4 C2 C1 -5(3) . . . . ?
 N5 C4 C2 C3 173.3(19) . . . . ?
 N5 C6 C7 C12 45(2) . . . . ?
 N5 C6 C7 C8 -137.7(19) . . . . ?
 C6 C6 C7 C12 -145(3) 28_477 . . . ?
 C6 C6 C7 C8 32(4) 28_477 . . . ?
 C6 C7 C12 C11 180.0(17) . . . . ?
 C6 C7 C8 C9 -180.0(17) . . . . ?
 C7 C12 C11 C10 -4(3) . . . . ?
 C12 C7 C8 C9 -3(3) . . . . ?
 C12 C11 C10 C9 5(3) . . . . ?
 C12 C11 C10 O13 -177.5(17) . . . . ?
 C11 C10 C9 C8 -6(3) . . . . ?
 C11 C10 O13 C14 15(3) . . . . ?
 C10 C9 C8 C7 4(3) . . . . ?
 C9 C10 O13 C14 -167(2) . . . . ?
 C8 C7 C12 C11 3(3) . . . . ?
 O13 C10 C9 C8 176.7(17) . . . . ?

_smtbx_masks_special_details       ?
loop_
  _smtbx_masks_void_nr
  _smtbx_masks_void_average_x
  _smtbx_masks_void_average_y
  _smtbx_masks_void_average_z
  _smtbx_masks_void_volume
  _smtbx_masks_void_count_electrons
  _smtbx_masks_void_content
 1 -0.395 -0.936 -0.173 159804.1 23348.2 '288 C9H19NO'

_smtbx_masks_void_probe_radius     1.2
_smtbx_masks_void_truncation_radius  1.2
_shelx_res_file
;
TITL JC5296_OMe_UV_N2_0m in I-43d #220
    jc5296_ome_uv_n2_0m.res
    created by SHELXL-2019/1 at 14:05:50 on 13-Jul-2022
CELL 1.54178 59.5509 59.5509 59.5509 90 90 90
ZERR 48 0.00439 0.00439 0.00439 0 0 0
LATT -2
SYMM 0.5-X,-Y,0.5+Z
SYMM -X,0.5+Y,0.5-Z
SYMM 0.5+X,0.5-Y,-Z
SYMM +Z,+X,+Y
SYMM 0.5+Z,0.5-X,-Y
SYMM 0.5-Z,-X,0.5+Y
SYMM -Z,0.5+X,0.5-Y
SYMM +Y,+Z,+X
SYMM -Y,0.5+Z,0.5-X
SYMM 0.5+Y,0.5-Z,-X
SYMM 0.5-Y,-Z,0.5+X
SYMM 0.25+Y,0.25+X,0.25+Z
SYMM 0.25-Y,0.75-X,0.75+Z
SYMM 0.75+Y,0.25-X,0.75-Z
SYMM 0.75-Y,0.75+X,0.25-Z
SYMM 0.25+X,0.25+Z,0.25+Y
SYMM 0.75-X,0.75+Z,0.25-Y
SYMM 0.25-X,0.75-Z,0.75+Y
SYMM 0.75+X,0.25-Z,0.75-Y
SYMM 0.25+Z,0.25+Y,0.25+X
SYMM 0.75+Z,0.25-Y,0.75-X
SYMM 0.75-Z,0.75+Y,0.25-X
SYMM 0.25-Z,0.75-Y,0.75+X
SFAC C H N O Zn
UNIT 3216 2304 48 672 192

L.S. 8
PLAN  10
SIZE 0.2 0.1 0.1
TEMP 19.85
CONF
CONN 4 $Zn
BOND
list 4
MORE -1
BOND $H
ABIN
fmap 2 53
acta
TWIN -1 0 0 0 -1 0 0 0 -1 2
OMIT 0 3 5
REM <olex2.extras>
REM <HklSrc "%.\\JC5296_OMe_UV_N2_0m.hkl">
REM </olex2.extras>

WGHT    0.200000
FVAR       0.00890
ZN3   5    1.464710    1.412306    1.242398    11.00000    0.05532    0.04351 =
         0.05525   -0.00351   -0.00103   -0.00389
ZN2   5    1.517339    1.410565    1.238274    11.00000    0.04931    0.03840 =
         0.05637    0.00046   -0.00314   -0.00339
ZN4   5    1.489106    1.374857    1.212654    11.00000    0.05716    0.04194 =
         0.07033   -0.00759    0.00313   -0.00334
ZN1   5    1.492029    1.374263    1.267021    11.00000    0.05502    0.04103 =
         0.06626    0.00497    0.00125    0.00038
O10   4    1.459164    1.377113    1.201486    11.00000    0.23259    0.09433 =
         0.33027   -0.06873   -0.23772    0.05137
O2    4    1.466132    1.376751    1.286413    11.00000    0.08965    0.07054 =
         0.09052    0.02273    0.03581    0.01213
O5    4    1.537810    1.405116    1.262448    11.00000    0.10289    0.10012 =
         0.08601    0.04870   -0.03771   -0.03770
O3    4    1.493172    1.342799    1.259152    11.00000    0.15053    0.04108 =
         0.10383    0.00132    0.00000    0.01923
O1    4    1.490799    1.392561    1.240327    11.00000    0.04659    0.03202 =
         0.05738   -0.00132   -0.00588   -0.00392
O11   4    1.447976    1.405526    1.270231    11.00000    0.11164    0.07325 =
         0.09511    0.01749    0.04604    0.01383
O4    4    1.519852    1.379493    1.283285    11.00000    0.08859    0.11025 =
         0.10080    0.03738   -0.03667   -0.03790
O6    4    1.536937    1.406070    1.212915    11.00000    0.09321    0.06262 =
         0.09090   -0.01895    0.04586   -0.01176
O12   4    1.490882    1.343300    1.221372    11.00000    0.12225    0.04661 =
         0.11882   -0.00888   -0.00748   -0.00886
O14   4    1.517575    1.377452    1.197652    11.00000    0.13112    0.10240 =
         0.14800   -0.04124    0.08620   -0.06088
O8    4    1.474562    1.442581    1.247653    11.00000    0.09287    0.03974 =
         0.16510   -0.02163    0.04024   -0.01931
O9    4    1.443586    1.408604    1.219194    11.00000    0.12247    0.16394 =
         0.16509   -0.03526   -0.09621    0.02963
O7    4    1.510317    1.441915    1.237368    11.00000    0.08807    0.04159 =
         0.16203   -0.00708    0.02404    0.00255
C1    1    1.493327    1.450943    1.243856    11.00000    0.10438    0.02350 =
         0.08888   -0.00698    0.02454    0.00345
C39   1    1.492453    1.333669    1.240824    11.00000    0.11978    0.04309 =
         0.11054    0.00469   -0.00312    0.00622
C58   1    1.450333    1.391281    1.284905    11.00000    0.09394    0.05137 =
         0.10396    0.02035    0.04725    0.01795
C27   1    1.535825    1.391439    1.278601    11.00000    0.08694    0.09307 =
         0.08848   -0.00417   -0.04668   -0.02138
C15   1    1.534107    1.390564    1.198606    11.00000    0.09521    0.07920 =
         0.09632   -0.00469    0.05065   -0.01180
C46   1    1.442932    1.391264    1.205840    11.00000    0.14284    0.08046 =
         0.27090   -0.05296   -0.15723    0.03473
C48   1    1.409059    1.408480    1.189136    11.00000    0.17835    0.15000 =
         0.15824   -0.07975   -0.10750    0.06823
AFIX  43
H48   2    1.410125    1.419681    1.199965    11.00000   -1.20000
AFIX   0
C17   1    1.550305    1.372461    1.164456    11.00000    0.12101    0.12035 =
         0.19644   -0.09860    0.09713   -0.05809
AFIX  43
H17   2    1.537032    1.364529    1.162263    11.00000   -1.20000
AFIX   0
C55   1    1.422369    1.373162    1.173457    11.00000    0.12496    0.13398 =
         0.19044   -0.03264   -0.12648    0.02899
AFIX  43
H55   2    1.432243    1.361074    1.172928    11.00000   -1.20000
AFIX   0
C40   1    1.494782    1.309207    1.239899    11.00000    0.14402    0.03206 =
         0.11945   -0.00066   -0.01438    0.00273
C45   1    1.495679    1.297794    1.260998    11.00000    0.34861    0.03987 =
         0.26077   -0.01971    0.12397    0.00948
AFIX  43
H45   2    1.494233    1.305292    1.274620    11.00000   -1.20000
AFIX   0
C44   1    1.499050    1.273350    1.259653    11.00000    0.42977    0.04403 =
         0.16068    0.04396    0.01332    0.01223
AFIX  43
H44   2    1.500808    1.265463    1.273017    11.00000   -1.20000
AFIX   0
C43   1    1.499766    1.261433    1.239889    11.00000    0.30256    0.04480 =
         0.10068   -0.02199    0.02305    0.02798
C42   1    1.496140    1.273801    1.219431    11.00000    0.45492    0.03385 =
         0.18435    0.01619    0.04692    0.00678
AFIX  43
H42   2    1.494385    1.266062    1.205980    11.00000   -1.20000
AFIX   0
C41   1    1.495200    1.297681    1.219469    11.00000    0.29995    0.04588 =
         0.14397    0.00111    0.01212    0.03930
AFIX  43
H41   2    1.494866    1.305558    1.205989    11.00000   -1.20000
AFIX   0
C24   1    1.570607    1.403126    1.181376    11.00000    0.13037    0.08563 =
         0.08384   -0.03699    0.04513   -0.03189
AFIX  43
H24   2    1.571235    1.414812    1.191716    11.00000   -1.20000
AFIX   0
C36   1    1.556062    1.375332    1.311978    11.00000    0.10150    0.12179 =
         0.12771    0.07934   -0.07671   -0.05248
AFIX  43
H36   2    1.544261    1.365277    1.313847    11.00000   -1.20000
AFIX   0
C35   1    1.573486    1.376000    1.326908    11.00000    0.14645    0.12321 =
         0.11493    0.08130   -0.06193   -0.06531
C3    1    1.474837    1.488621    1.248221    11.00000    0.07865    0.03378 =
         0.18180   -0.02397   -0.01203    0.00605
AFIX  43
H3    2    1.461232    1.481148    1.246506    11.00000   -1.20000
AFIX   0
C4    1    1.515403    1.488453    1.249784    11.00000    0.07848    0.03899 =
         0.12637   -0.01211   -0.00193    0.00481
C47   1    1.425113    1.390769    1.188724    11.00000    0.19082    0.13445 =
         0.15141   -0.07300   -0.11570    0.07222
C67   1    1.433654    1.373725    1.319787    11.00000    0.10841    0.07768 =
         0.09200    0.03338    0.03604    0.02711
AFIX  43
H67   2    1.445556    1.363646    1.320580    11.00000   -1.20000
AFIX   0
C16   1    1.552378    1.387616    1.181798    11.00000    0.08489    0.08354 =
         0.13301   -0.04670    0.05670   -0.02650
C30   1    1.592542    1.403523    1.304193    11.00000    0.08861    0.13423 =
         0.15024    0.07940   -0.04212   -0.03808
AFIX  43
H30   2    1.604596    1.412874    1.300854    11.00000   -1.20000
AFIX   0
C18   1    1.568580    1.369369    1.150357    11.00000    0.15733    0.16102 =
         0.20624   -0.13303    0.14054   -0.11604
AFIX  43
H18   2    1.567960    1.357882    1.139796    11.00000   -1.20000
AFIX   0
C61   1    1.398617    1.403969    1.317864    11.00000    0.14960    0.12445 =
         0.14163    0.06615    0.06761    0.08793
AFIX  43
H61   2    1.386304    1.413507    1.316723    11.00000   -1.20000
AFIX   0
C28   1    1.556497    1.390210    1.293811    11.00000    0.11667    0.09005 =
         0.10042    0.03699   -0.06831   -0.04169
C66   1    1.416562    1.372645    1.334783    11.00000    0.10154    0.09135 =
         0.12622    0.04354    0.06428    0.03852
C23   1    1.587159    1.400691    1.165656    11.00000    0.09832    0.10208 =
         0.11083   -0.05804    0.04861   -0.05027
C59   1    1.433087    1.390488    1.302856    11.00000    0.12348    0.08694 =
         0.10229    0.02168    0.05889    0.01981
C65   1    1.413613    1.355139    1.353517    11.00000    0.14311    0.09256 =
         0.14996    0.04066    0.09437    0.04385
C25   1    1.601233    1.437293    1.156776    11.00000    0.09872    0.15043 =
         0.15132   -0.04226    0.06166   -0.04058
AFIX 137
H25A  2    1.599147    1.446344    1.169951    11.00000   -1.50000
H25B  2    1.587425    1.436608    1.148485    11.00000   -1.50000
H25C  2    1.612728    1.443812    1.147543    11.00000   -1.50000
AFIX   0
C22   1    1.607871    1.414835    1.163337    11.00000    0.10197    0.12224 =
         0.09748   -0.07546    0.03653   -0.06796
C49   1    1.391818    1.409114    1.173450    11.00000    0.20779    0.22090 =
         0.20598   -0.14280   -0.17038    0.13784
AFIX  43
H49   2    1.381470    1.420809    1.173601    11.00000   -1.20000
AFIX   0
C29   1    1.574478    1.402966    1.291180    11.00000    0.12900    0.15346 =
         0.10667    0.07090   -0.07851   -0.08523
AFIX  43
H29   2    1.574455    1.412586    1.278878    11.00000   -1.20000
AFIX   0
C68   1    1.411309    1.333660    1.343105    11.00000    0.23588    0.13603 =
         0.20804    0.10277    0.15270    0.06529
AFIX 137
H68A  2    1.420786    1.332956    1.330083    11.00000   -1.50000
H68B  2    1.395960    1.331439    1.338706    11.00000   -1.50000
H68C  2    1.415632    1.322145    1.353526    11.00000   -1.50000
AFIX   0
C19   1    1.587673    1.382541    1.151247    11.00000    0.13224    0.10802 =
         0.13604   -0.07384    0.07940   -0.07136
C62   1    1.399839    1.388022    1.335221    11.00000    0.10788    0.10657 =
         0.11894    0.04463    0.06133    0.04848
C20   1    1.609219    1.383365    1.138163    11.00000    0.12093    0.09929 =
         0.14433   -0.06836    0.06802   -0.07123
C31   1    1.592884    1.389393    1.323371    11.00000    0.10868    0.11390 =
         0.10047    0.06039   -0.06453   -0.06949
C64   1    1.393432    1.364120    1.365414    11.00000    0.09811    0.09807 =
         0.12217    0.06325    0.06051    0.03680
C63   1    1.384275    1.382074    1.355391    11.00000    0.11548    0.12065 =
         0.11846    0.04739    0.05081    0.05617
C53   1    1.400676    1.358144    1.139781    11.00000    0.21353    0.12280 =
         0.19589   -0.11875   -0.15209    0.10574
C21   1    1.622037    1.402655    1.146060    11.00000    0.10545    0.11098 =
         0.12911   -0.07280    0.06034   -0.06947
C50   1    1.390125    1.391966    1.157360    11.00000    0.12247    0.10923 =
         0.18317   -0.06414   -0.10785    0.05980
C34   1    1.577389    1.360041    1.346530    11.00000    0.13676    0.16859 =
         0.12892    0.10419   -0.10024   -0.08410
C57   1    1.392449    1.334673    1.155754    11.00000    0.17037    0.13897 =
         0.29119   -0.07067   -0.14393    0.04453
AFIX 137
H57A  2    1.382132    1.339332    1.167230    11.00000   -1.50000
H57B  2    1.405437    1.328005    1.162589    11.00000   -1.50000
H57C  2    1.385292    1.323881    1.146152    11.00000   -1.50000
AFIX   0
C60   1    1.415376    1.405225    1.303051    11.00000    0.12708    0.12099 =
         0.11591    0.05400    0.07586    0.07416
AFIX  43
H60   2    1.415038    1.416611    1.292367    11.00000   -1.20000
AFIX   0
C32   1    1.608876    1.386299    1.342155    11.00000    0.10641    0.14811 =
         0.11704    0.08893   -0.07256   -0.05443
C33   1    1.601209    1.367122    1.353858    11.00000    0.11394    0.16072 =
         0.11870    0.08578   -0.08608   -0.07685
C37   1    1.558197    1.365351    1.363453    11.00000    0.12538    0.25924 =
         0.13552    0.11669   -0.04011   -0.09513
AFIX 137
H37A  2    1.544567    1.358307    1.358504    11.00000   -1.50000
H37B  2    1.556012    1.381302    1.364268    11.00000   -1.50000
H37C  2    1.562171    1.359720    1.378026    11.00000   -1.50000
AFIX   0
C69   1    1.436211    1.358484    1.370521    11.00000    0.12465    0.19852 =
         0.14220    0.04319    0.03453    0.10100
AFIX 137
H69A  2    1.443787    1.372204    1.366752    11.00000   -1.50000
H69B  2    1.446297    1.346062    1.368561    11.00000   -1.50000
H69C  2    1.431340    1.359078    1.385877    11.00000   -1.50000
AFIX   0
C54   1    1.404298    1.374734    1.159315    11.00000    0.14708    0.10620 =
         0.18363   -0.06800   -0.11484    0.04874
C26   1    1.620263    1.413504    1.183848    11.00000    0.13806    0.11199 =
         0.17987   -0.01904    0.07771   -0.03580
AFIX 137
H26A  2    1.620814    1.398175    1.188808    11.00000   -1.50000
H26B  2    1.613043    1.422531    1.195084    11.00000   -1.50000
H26C  2    1.635256    1.418911    1.181429    11.00000   -1.50000
AFIX   0
C38   1    1.577703    1.335445    1.337275    11.00000    0.14731    0.11272 =
         0.16961    0.06560   -0.06738   -0.05003
AFIX 137
H38A  2    1.592625    1.331708    1.332452    11.00000   -1.50000
H38B  2    1.567569    1.334270    1.324793    11.00000   -1.50000
H38C  2    1.573108    1.325269    1.348904    11.00000   -1.50000
AFIX   0
C2    1    1.494232    1.476815    1.247156    11.00000    0.11980    0.02562 =
         0.10837   -0.00029    0.01360   -0.00483
C51   1    1.373733    1.387865    1.139788    11.00000    0.12875    0.12331 =
         0.14438   -0.08063   -0.09084    0.07660
C52   1    1.378470    1.365972    1.130453    11.00000    0.09599    0.13541 =
         0.13040   -0.06072   -0.07416    0.06144
C56   1    1.419731    1.355427    1.124061    11.00000    0.17819    0.22084 =
         0.26791   -0.17203   -0.13323    0.10455
AFIX 137
H56A  2    1.414758    1.347564    1.110896    11.00000   -1.50000
H56B  2    1.431460    1.347010    1.131237    11.00000   -1.50000
H56C  2    1.425338    1.369944    1.119853    11.00000   -1.50000
AFIX   0
N5    3    1.535451    1.476756    1.251119    11.00000    0.09149    0.04629 =
         0.14300    0.00993    0.00073    0.01267
C6    1    1.555396    1.488421    1.250406    11.00000    0.10413    0.04250 =
         0.12226    0.00130   -0.01723    0.00736
C7    1    1.574921    1.474208    1.254501    11.00000    0.07584    0.06408 =
         0.10556    0.00721    0.01637    0.00425
C12   1    1.575784    1.453684    1.243352    11.00000    0.08231    0.06113 =
         0.09977    0.00587   -0.00964    0.00912
AFIX  43
H12   2    1.564091    1.449707    1.233795    11.00000   -1.20000
AFIX   0
C11   1    1.594137    1.438629    1.246224    11.00000    0.13887    0.07231 =
         0.07552    0.00888    0.02126    0.02988
AFIX  43
H11   2    1.594183    1.424571    1.239424    11.00000   -1.20000
AFIX   0
C10   1    1.612018    1.445665    1.259561    11.00000    0.09130    0.08638 =
         0.07629    0.01099   -0.00805    0.03223
C9    1    1.610392    1.466163    1.270827    11.00000    0.10186    0.09544 =
         0.08774    0.00326   -0.00670   -0.00624
AFIX  43
H9    2    1.621804    1.470144    1.280718    11.00000   -1.20000
AFIX   0
C8    1    1.592076    1.481265    1.267885    11.00000    0.08921    0.06674 =
         0.10909    0.01235   -0.02199    0.01330
AFIX  43
H8    2    1.591842    1.495278    1.274775    11.00000   -1.20000
AFIX   0
O13   4    1.631280    1.434120    1.263659    11.00000    0.12205    0.11582 =
         0.12536    0.02435   -0.02359    0.04441
C14   1    1.636799    1.415455    1.249553    11.00000    0.22627    0.14624 =
         0.13876   -0.03784    0.01493    0.10692
AFIX 137
H14A  2    1.645873    1.404987    1.257797    11.00000   -1.50000
H14B  2    1.644976    1.420680    1.236680    11.00000   -1.50000
H14C  2    1.623249    1.408179    1.244722    11.00000   -1.50000
AFIX   0
HKLF 4


REM  JC5296_OMe_UV_N2_0m in I-43d #220
REM wR2 = 0.3833, GooF = S = 1.594, Restrained GooF = 1.594 for all data
REM R1 = 0.1290 for 18801 Fo > 4sig(Fo) and 0.1605 for all 24402 data
REM 784 parameters refined using 0 restraints

END

WGHT      0.2000      0.0000

REM Highest difference peak  1.324,  deepest hole -0.655,  1-sigma level  0.177
Q1    1   1.4901  1.3696  1.2709  11.00000  0.05    1.32
Q2    1   1.4891  1.3686  1.2097  11.00000  0.05    1.16
Q3    1   1.4894  1.3281  1.1435  11.00000  0.05    0.87
Q4    1   1.4954  1.3326  1.1381  11.00000  0.05    0.85
Q5    1   1.4783  1.3569  1.1797  11.00000  0.05    0.83
Q6    1   1.4589  1.4175  1.2405  11.00000  0.05    0.76
Q7    1   1.4918  1.3289  1.3309  11.00000  0.05    0.72
Q8    1   1.5203  1.4175  1.2401  11.00000  0.05    0.71
Q9    1   1.5573  1.3269  1.2127  11.00000  0.05    0.63
Q10   1   1.5528  1.3310  1.2263  11.00000  0.05    0.61
;
_shelx_res_checksum                87084
_shelx_hkl_file
;
   1   0   1    0.00    0.00
   1   1   0    0.00    0.00
   1   0   1    0.02    0.00
   0  -1   1   -0.01    0.01
   1   0   1    0.00    0.00
   2   0   0    0.00    0.01
   0   0   2   -0.01    0.01
   0   2   0   -0.01    0.01
   0   2   0    0.00    0.00
   2  -1   1   82.88    3.01
   1  -2   1   67.54    3.01
   1  -2  -1   76.09    3.01
   1   1   2   73.65    3.01
  -1   2  -1   77.14    3.01
   1   2   1   79.09    3.01
   2  -1  -1   76.02    3.00
   2  -2   2    0.02    0.01
   2   2   2    0.03    0.02
   0   3  -1    1.22    0.07
   1   0   3    1.35    0.07
   1   0   3    1.57    0.07
   3  -1   0    1.27    0.06
  -1   0   3    1.31    0.07
   1   3   0    1.32    0.07
   3   0   1    1.28    0.06
  -1   3   0    1.21    0.07
   1  -3   0    1.25    0.06
   0   1   3    1.23    0.06
  -1  -3   0    1.26    0.06
   1   3   0    1.17    0.06
   3   0   1    1.27    0.07
   1  -3   0    1.32    0.07
  -1  -3  -2  116.78    4.73
   3  -2   1  124.34    4.72
   2  -1   3  111.52    4.71
   1  -3   2  121.65    4.72
  -2  -1  -3  120.26    4.71
  -1   3   2  118.47    4.72
  -2  -1  -3  122.43    4.74
  -2  -1  -3  121.07    4.71
   1  -3  -2  116.91    4.72
   2   1   3  115.08    4.71
   2   1   3  115.50    4.71
  -1   3  -2  127.49    4.73
  -2  -1   3  126.43    4.71
   2   1   3  111.59    4.71
  -2   1  -3  119.97    4.71
   2   1   3  116.78    4.71
  -3   2  -1  115.68    4.70
   1   3   2  123.57    4.72
  -1  -2  -3  121.94    4.63
   2  -3   1  120.02    4.63
  -2  -3  -1  111.71    4.64
   2   3  -1  107.18    4.64
   3  -1   2  123.42    4.64
  -3  -1  -2  123.13    4.63
   2  -3   1  114.60    4.63
   2  -3  -1  118.84    4.65
  -2   3  -1  119.70    4.63
  -2   3  -1  115.31    4.63
   3   1   2  116.39    4.64
   2   3   1  114.64    4.64
  -3   0   3    0.00    0.02
   3   3   0    0.01    0.02
   3   0   3    0.00    0.02
  -3   0  -3    0.00    0.02
   0   3  -3   -0.02    0.02
  -3  -3   0    0.01    0.02
  -3   0  -3    0.00    0.02
  -3   0  -3    0.08    0.02
  -3   0  -3    0.01    0.02
   3   0  -3   -0.03    0.02
   3   0   3    0.02    0.02
   3   0   3    0.01    0.02
  -3  -3  -2    3.64    0.16
   3  -3   2    3.40    0.17
  -2  -3  -3    3.73    0.17
  -3  -2  -3    3.66    0.17
   3  -3   2    4.17    0.16
   3  -2   3    3.51    0.17
   3   2   3    3.87    0.17
   2   3   3    3.74    0.16
   3   2   3    3.70    0.17
   2   3   3    3.57    0.17
   3   2   3    3.64    0.17
  -3   2  -3    3.53    0.17
  -3   3  -2    3.56    0.16
   2  -3  -3    3.43    0.17
  -2   3  -3    3.54    0.16
   0   4   0  112.70    4.79
   4   0   0  122.21    4.79
   0   0  -4  123.40    4.80
   0   4   0  128.03    4.79
   0   0   4  119.33    4.80
  -1  -1  -4    0.02    0.02
   1  -4   1    0.02    0.03
  -1  -4  -1    0.03    0.02
  -1  -1  -4    0.03    0.02
  -4   1   1    0.04    0.02
   1  -4   1    0.03    0.02
   1   4  -1    0.10    0.03
   4  -1   1    0.01    0.02
   1  -1   4   -0.01    0.02
  -4   1  -1    0.10    0.02
   4   1   1    0.01    0.01
   1  -4  -1    0.00    0.03
   1   1   4    0.01    0.02
   1  -1  -4    0.06    0.02
   1   4   1    0.00    0.02
   4  -1  -1   -0.01    0.02
  -1  -1   4    0.02    0.02
  -1   4  -1    0.03    0.02
   1   1   4    0.01    0.02
  -1  -4   1   -0.02    0.01
  -1   4  -1    0.02    0.03
  -1   4   3    5.44    0.23
  -3  -1  -4    5.01    0.22
  -3  -1  -4    5.11    0.22
  -3  -1  -4    5.09    0.22
   3  -1   4    5.08    0.22
   4  -3   1    5.30    0.23
   3  -1   4    5.26    0.23
   3  -1   4    5.19    0.23
  -3  -1  -4    5.42    0.23
   1  -4   3    5.54    0.24
   3   1   4    4.68    0.23
  -1   4  -3    6.03    0.24
  -4  -3   1    4.72    0.22
   3   1   4    4.99    0.23
   3   1   4    5.05    0.23
  -3  -1   4    5.39    0.22
   3   1   4    4.93    0.23
  -4   3  -1    4.79    0.21
   4   3   1    4.51    0.22
  -3   1  -4    5.35    0.22
  -3   1  -4    5.26    0.23
   3  -4   1    4.90    0.22
   3  -4   1    5.42    0.22
  -1  -3  -4    4.98    0.21
  -4  -1  -3    5.15    0.22
  -3  -4  -1    4.96    0.22
  -4  -1  -3    5.02    0.22
   4  -1   3    5.55    0.24
   1  -3   4    5.78    0.23
  -1   3   4    5.30    0.22
   3   4  -1    4.54    0.23
  -3  -4   1    4.59    0.22
   4   1   3    5.39    0.23
  -3   4  -1    4.71    0.22
  -4   1  -3    5.38    0.23
   4   1   3    5.36    0.24
  -3   4  -1    5.55    0.22
  -4   1  -3    4.92    0.22
   4   1   3    4.89    0.22
   3   4   1    4.68    0.22
   3  -4   3    0.04    0.03
  -3  -3  -4    0.05    0.03
   4  -3   3    0.01    0.03
  -3  -4  -3    0.02    0.03
  -4  -3  -3    0.03    0.03
  -3  -3  -4    0.07    0.03
   3   4   3    0.02    0.03
   3  -4  -3    0.07    0.05
  -3   4  -3    0.05    0.03
   3   3   4    0.06    0.03
  -3   3  -4    0.05    0.02
   3   3   4    0.06    0.03
  -3   3  -4    0.01    0.03
  -4   3  -3    0.13    0.03
  -4   0  -4  175.76    7.04
   4   4   0  167.74    7.04
  -4   0  -4  191.60    7.04
   4   0  -4  179.81    7.03
  -4  -4   0  175.92    7.04
   0   4  -4  193.77    7.05
  -4   0  -4  183.37    7.04
   4   0   4  168.70    7.05
  -4   0  -4  175.31    7.04
   4   0   4  166.20    7.04
   4   0   4  180.24    7.05
   4  -4   2    0.07    0.03
  -4  -4  -2    0.04    0.03
  -4  -2  -4    0.06    0.03
  -2  -4  -4    0.08    0.03
   4  -4   2    0.00    0.02
   4  -2   4    0.12    0.04
  -2  -4  -4    0.03    0.02
   2  -4   4    0.08    0.08
  -2   4   4    0.01    0.04
   2  -4  -4    0.13    0.04
   4   2   4    0.01    0.03
  -4   4  -2    0.05    0.02
   2   4   4    0.05    0.03
   4   2   4    0.07    0.03
   4   2   4    0.01    0.03
   2   4   4    0.06    0.02
  -4   2  -4    0.03    0.03
  -4   4  -2    0.03    0.03
   0   5  -1   30.71    1.26
  -5   1   0   31.06    1.25
   0  -5   1   31.76    1.25
   5  -1   0   31.26    1.25
  -1   0  -5   31.15    1.26
  -1   0   5   31.00    1.26
   1   0  -5   31.67    1.25
   1   0   5   31.21    1.26
  -5  -1   0   30.81    1.24
   3   0   5   12.98    0.55
  -3   0  -5   13.08    0.54
  -3   0  -5   13.44    0.55
   5   3   0   13.13    0.54
  -3   0  -5   12.99    0.54
   3   0   5   12.26    0.54
   3   0   5   12.26    0.56
  -5  -3   0   13.66    0.53
   3   0  -5   13.37    0.54
  -3   0   5   12.52    0.54
  -3   0  -5   13.47    0.54
   0   5  -3   12.59    0.55
   0  -5   3   13.82    0.54
   1   5   0   30.89    1.23
   0  -1   5   30.61    1.29
   5   0   1   29.30    1.27
   1  -5   0   30.03    1.26
  -1  -5   0   31.93    1.24
  -5   0  -1   33.28    1.24
  -1   5   0   30.63    1.25
   1   5   0   29.97    1.26
  -1  -5   0   33.09    1.23
   0  -1  -5   30.45    1.23
   0   1   5   30.13    1.26
   0  -1  -5   31.28    1.24
  -1   5   0   30.21    1.25
   2  -1   5    6.58    0.28
  -2  -1  -5    6.38    0.27
   1  -5   2    6.50    0.27
   1  -5   2    6.07    0.29
   2  -1   5    6.66    0.27
  -2  -1  -5    6.38    0.28
  -5   2   1    6.24    0.26
  -2  -1  -5    6.13    0.27
  -1   5   2    5.85    0.28
  -2  -1   5    6.60    0.28
   2  -1  -5    6.38    0.27
   5   2   1    6.12    0.26
   5  -2  -1    5.83    0.27
   1   5   2    6.61    0.27
  -1  -5   2    6.55    0.28
  -1   5  -2    6.09    0.28
  -5   2  -1    6.31    0.27
   2   1   5    6.14    0.28
   2   1   5    6.01    0.27
   2   1   5    6.46    0.29
  -4  -1  -5   25.14    1.02
   1  -5   4   24.05    1.03
   4  -1   5   23.15    1.02
   4  -1   5   26.37    1.03
  -4  -1  -5   26.29    1.02
  -4  -1  -5   26.08    1.01
   5  -4   1   26.42    1.02
  -1   5   4   24.63    1.02
  -4  -1  -5   25.63    1.01
   1   5   4   25.79    1.02
   4   1   5   23.84    1.02
  -4  -1   5   25.63    1.01
  -5   4  -1   24.92    1.00
  -5  -4   1   25.68    1.01
  -4   1  -5   25.78    1.01
   4   1   5   24.69    1.02
   4  -1  -5   25.15    1.01
  -4   1  -5   24.46    1.02
   4   1   5   24.07    1.02
   4   1   5   22.91    1.02
  -4   1  -5   24.94    1.01
  -1   5  -4   26.32    1.03
  -5  -1  -2    6.37    0.26
   5  -1   2    5.93    0.27
  -2  -5  -1    6.48    0.26
  -2   5   1    5.69    0.28
  -1  -2  -5    6.95    0.26
   2  -5   1    6.40    0.27
  -1  -2  -5    6.23    0.27
   2   5  -1    6.02    0.27
   2  -5   1    5.56    0.28
   5   1   2    6.05    0.26
  -2  -5   1    6.57    0.27
   2   5   1    5.86    0.27
   2  -5  -1    5.84    0.28
  -2   5  -1    6.00    0.26
   5  -1  -2    6.10    0.26
   5   1   2    6.32    0.27
  -2   5  -1    6.22    0.27
   1   2   5    6.27    0.26
  -2   5  -1    6.24    0.28
  -5   1  -2    6.27    0.27
   5  -3   2   15.20    0.63
  -3  -2  -5   16.12    0.64
   2  -5   3   16.09    0.66
  -5   3   2   15.48    0.63
  -2  -5  -3   16.09    0.64
   5  -3   2   15.90    0.65
  -3  -2  -5   15.86    0.65
   2  -5   3   15.19    0.64
  -2   5   3   15.51    0.65
  -3  -2  -5   16.14    0.64
   3  -2   5   14.67    0.63
  -3  -2  -5   15.59    0.64
  -3   2  -5   15.86    0.63
  -3   2  -5   15.29    0.65
  -2   5  -3   17.16    0.66
   2  -5  -3   15.25    0.66
   3   2   5   14.76    0.68
   3   2   5   15.61    0.64
   3   2   5   15.89    0.65
   2   5   3   15.22    0.65
   3   5   0   12.92    0.56
  -5   0  -3   13.50    0.55
   0   3   5   14.15    0.54
   3  -5   0   13.45    0.55
   0   3  -5   13.66    0.55
   0  -3   5   13.03    0.55
  -3  -5   0   14.56    0.55
   5   0   3   13.65    0.56
   5   0   3   13.02    0.55
   5   0   3   12.97    0.56
   3  -5   0   12.13    0.57
   2  -3   5   15.44    0.62
  -3  -5  -2   15.29    0.63
   3  -5   2   16.09    0.66
  -5  -2  -3   15.91    0.63
   3  -5   2   14.92    0.63
   3  -5   2   15.07    0.64
   5  -2   3   15.45    0.64
  -2  -3  -5   15.91    0.63
   5  -2  -3   15.44    0.62
  -3   5  -2   14.27    0.63
   3  -5  -2   15.48    0.65
  -3   5  -2   16.14    0.63
   3   5   2   14.95    0.64
   2   3   5   16.13    0.63
  -5   2  -3   15.53    0.64
   5   2   3   15.45    0.64
  -3  -5   2   15.32    0.64
  -4  -3  -5   49.70    1.93
  -5  -4  -3   46.21    1.93
   3  -5   4   47.72    1.96
   5  -4   3   48.20    1.92
   4  -3   5   44.15    1.94
   5  -4   3   47.16    1.94
  -3  -5  -4   51.02    1.94
  -4  -3  -5   48.33    1.94
   4   3   5   47.66    1.94
  -4   3  -5   48.48    1.92
  -3   5  -4   49.15    1.94
   4   3   5   48.85    1.94
  -5   4  -3   48.40    1.93
   3   5   4   51.12    1.93
   3   5   4   49.13    1.94
  -4   3  -5   48.20    1.94
   4   3   5   48.64    1.94
   4  -5   1   24.94    1.02
  -5  -1  -4   24.84    1.01
   4   5  -1   23.73    1.02
  -5  -1  -4   25.79    1.01
   5  -1   4   26.47    1.02
  -1  -4  -5   25.24    1.00
   1  -4   5   24.56    1.02
  -5  -1  -4   26.12    1.01
   5  -1   4   25.08    1.02
   5   1   4   25.02    1.02
   5   1   4   22.77    1.05
  -1   4  -5   26.79    1.02
  -4   5  -1   24.66    1.01
   5   1   4   23.74    1.02
  -5   1  -4   24.70    1.01
  -4  -5   1   25.54    1.01
  -5   1  -4   25.89    1.01
   4   5   1   23.65    1.01
  -3  -4  -5   50.62    1.93
   5  -3   4   48.33    1.94
   4  -5   3   49.77    1.93
  -4  -5  -3   48.54    1.93
   4  -5   3   46.84    1.94
  -5  -3  -4   48.27    1.93
  -3  -4  -5   51.41    1.93
  -3   4  -5   47.95    1.93
   5   3   4   47.70    1.94
   3   4   5   48.92    1.94
  -5   3  -4   49.44    1.93
   5   3   4   49.45    1.94
   4   5   3   45.89    1.94
   4  -5  -3   45.05    1.95
  -4   5  -3   49.09    1.93
   3   4   5   48.99    1.93
   3  -4  -5   44.85    1.93
  -5   0  -5    0.03    0.03
   5   5   0    0.06    0.04
  -5   0  -5    0.01    0.03
   5   0   5    0.09    0.04
  -5   0  -5   -0.03    0.03
   5   0   5   -0.01    0.04
   5   0  -5    0.03    0.03
  -5  -5   0   -0.01    0.03
  -5   0  -5    0.03    0.04
   0   5  -5    0.03    0.04
   5   0   5    0.02    0.03
   2  -5   5   30.96    1.28
   5  -2   5   29.89    1.28
  -2   5   5   29.60    1.27
   5  -5   2   31.25    1.27
   5  -5   2   32.23    1.26
  -5  -2  -5   32.53    1.26
  -5  -5  -2   29.88    1.26
  -5  -2  -5   32.03    1.27
  -2  -5  -5   32.98    1.25
  -5  -2  -5   31.22    1.27
  -5   2  -5   32.13    1.26
  -5   2  -5   32.03    1.27
  -5  -5   2   30.76    1.27
   2   5   5   32.31    1.28
   5   2   5   32.06    1.27
  -5   5  -2   31.56    1.26
   2  -5  -5   26.68    1.31
   5   2   5   31.53    1.27
  -5  -2   5   34.15    1.26
   5  -5   4    0.00    0.04
  -5  -4  -5    0.03    0.04
   5  -5   4    0.02    0.03
   5  -4   5    0.06    0.05
  -5  -5  -4    0.03    0.04
  -4  -5  -5    0.05    0.04
  -4   5  -5    0.00    0.04
   4   5   5    0.03    0.04
   4  -5  -5    0.11    0.06
  -5   5  -4    0.04    0.03
   4   5   5    0.09    0.04
  -5   4  -5   -0.01    0.04
   5   4   5    0.01    0.04
   5   4   5    0.01    0.04
   0   6   0   -0.02    0.04
   0   0  -6    0.05    0.04
   0   0   6    0.04    0.04
   0   6   0    0.03    0.03
   6   0   0    0.04    0.03
   0   6   0    0.02    0.02
  -6   2   0  200.78    7.82
   0   6  -2  184.31    7.83
   0  -6   2  197.94    7.83
   0   6  -2  201.75    7.84
   2   0   6  203.69    7.83
  -6  -2   0  193.59    7.82
  -2   0  -6  203.95    7.83
  -2   0  -6  197.06    7.82
   2   0   6  197.69    7.84
  -2   0   6  196.27    7.83
   2   0  -6  206.75    7.83
   6  -2   0  191.73    7.83
   0   6  -4  165.86    6.51
   4   0   6  160.84    6.51
  -6  -4   0  167.35    6.50
   4   0   6  150.35    6.51
  -4   0   6  163.09    6.50
  -4   0  -6  172.67    6.50
  -4   0  -6  165.14    6.50
   4   0   6  160.41    6.50
   4   0  -6  168.95    6.50
  -4   0  -6  167.49    6.50
  -4   0  -6  168.54    6.51
   6   4   0  160.10    6.51
   1  -6   1  152.81    6.00
   6  -1   1  148.88    6.00
  -1  -1  -6  152.99    5.99
  -1  -1  -6  150.41    6.00
  -1   6   1  156.58    6.01
   1   6  -1  145.34    6.00
  -6   1   1  159.07    5.99
   1  -6   1  145.72    6.01
  -1   1   6  145.85    6.00
  -1   6  -1  144.51    6.00
   6   1   1  154.93    6.00
  -1  -6   1  152.60    6.00
   6   1   1  141.73    5.98
  -1  -6   1  156.56    5.98
  -1  -1   6  154.87    6.01
   1  -1  -6  152.66    6.00
   1   1   6  147.74    6.00
   1   6   1  152.96    5.99
   6  -1  -1  152.37    5.99
  -1   6  -1  158.61    6.01
  -6   1  -1  153.93    5.99
  -6   3   1   30.07    1.16
  -1   6   3   29.12    1.18
  -3  -1  -6   28.23    1.18
  -3  -1  -6   28.20    1.17
   1  -6   3   28.80    1.17
   1  -6   3   26.16    1.19
  -3  -1  -6   29.50    1.17
   3  -1   6   29.12    1.19
  -3  -1  -6   30.36    1.17
   3  -1   6   30.18    1.19
  -3   1  -6   28.78    1.17
   3   1   6   27.96    1.18
   3   1   6   29.22    1.18
  -1  -6   3   29.36    1.18
  -1   6  -3   29.67    1.19
   6   3   1   27.93    1.16
  -3  -1   6   29.49    1.18
   1   6   3   30.00    1.18
  -6   3  -1   29.44    1.17
   3  -1  -6   29.14    1.17
   3   1   6   28.16    1.17
  -6  -3   1   28.77    1.17
  -3   1  -6   29.87    1.17
  -5  -1  -6   11.40    0.47
   5  -1   6   11.61    0.49
   5  -1   6   11.05    0.49
  -5  -1  -6   11.81    0.47
   1   6  -5   11.80    0.48
  -1   6   5   11.92    0.48
  -5  -1  -6   12.11    0.48
  -5  -1  -6   11.55    0.47
   1  -6   5   11.08    0.49
   6  -5   1   11.97    0.48
  -6  -5   1   10.68    0.47
   5  -1  -6   10.77    0.47
   6   5   1   10.16    0.47
  -1   6  -5   12.22    0.49
  -5   1  -6   10.73    0.47
   5   1   6   10.51    0.48
   5   1   6   10.72    0.48
  -5   1  -6   10.84    0.47
   5   1   6   10.74    0.48
   5   1   6   10.47    0.48
  -6   5  -1   10.45    0.46
  -5   1  -6   11.02    0.47
  -5  -1   6   10.84    0.50
  -2   6   0  194.31    7.83
  -2  -6   0  201.33    7.83
   2  -6   0  189.14    7.85
   2   6   0  187.75    7.83
  -2  -6   0  201.02    7.82
  -2   6   0  198.91    7.84
  -2   6   0  201.27    7.81
   0  -2  -6  210.26    7.81
   0  -2  -6  192.21    7.83
   6   0   2  204.55    7.82
   6   0   2  197.82    7.83
  -6   0  -2  196.71    7.82
   2  -2   6    0.01    0.03
  -2  -2  -6    0.03    0.03
   2  -6   2    0.06    0.05
   2   6  -2    0.03    0.04
  -2   6   2   -0.01    0.04
  -2  -2  -6    0.01    0.03
  -2  -6  -2    0.05    0.03
  -2  -2  -6    0.01    0.03
  -6  -2  -2    0.15    0.03
   6  -2  -2    0.04    0.03
   2  -6  -2    0.06    0.04
  -2   6  -2    0.00    0.03
  -2  -6   2    0.00    0.03
   2   2   6    0.07    0.03
  -2  -2   6   -0.03    0.04
  -6   2  -2    0.07    0.03
  -2   6  -2    0.05    0.05
  -2   6  -2    0.07    0.03
   2   2   6    0.09    0.03
  -4  -2  -6   11.60    0.46
  -4  -2  -6   11.79    0.47
  -4  -2  -6   11.63    0.46
   2  -6   4   10.27    0.48
  -6   4   2   11.47    0.45
   6  -4   2   11.94    0.47
  -4  -2  -6   11.68    0.46
  -2   6   4   11.23    0.47
   2  -6   4   11.27    0.46
   6   4   2    9.76    0.47
  -4  -2   6   11.21    0.47
   4   2   6    9.83    0.47
   2   6   4    9.90    0.47
  -4   2  -6   10.12    0.46
  -4   2  -6   10.54    0.45
   4   2   6    9.63    0.46
   4   2   6   12.57    0.47
   2  -6  -4    9.66    0.47
  -2   6  -4   10.92    0.48
   3  -6   1   27.61    1.16
   1  -3   6   28.82    1.17
  -6  -1  -3   30.37    1.17
   6  -1   3   29.19    1.18
  -3  -6  -1   28.30    1.16
   6  -1   3   27.25    1.17
   3  -6   1   27.90    1.19
   3   6  -1   26.19    1.18
  -6  -1  -3   29.60    1.16
  -3   6   1   28.50    1.18
  -3   6  -1   29.89    1.16
   6   1   3   30.07    1.18
  -3   6  -1   29.45    1.17
  -6   1  -3   29.04    1.17
   3  -6  -1   29.87    1.16
  -3  -6   1   29.49    1.17
   6   1   3   28.56    1.16
   6  -1  -3   30.23    1.16
   3  -6  -1   28.63    1.19
   1   3   6   30.20    1.16
  -3  -3  -6  223.71    8.74
   6  -3   3  220.98    8.73
   3  -6   3  215.10    8.77
   6  -3   3  229.25    8.76
  -3  -3  -6  221.44    8.75
  -3   6   3  217.28    8.76
  -6   3   3  225.83    8.73
   3  -3   6  213.62    8.73
  -3  -6  -3  224.31    8.75
   3  -6   3  227.66    8.74
  -3   3  -6  219.94    8.75
  -3   3  -6  235.53    8.73
  -3  -6   3  220.40    8.75
   3   3   6  221.59    8.75
   3   6   3  214.20    8.75
   3  -6  -3  207.26    8.76
   3   3   6  221.76    8.76
  -6  -5  -3   38.63    1.58
   3  -6   5   39.69    1.60
   6  -5   3   39.25    1.56
  -5  -3  -6   38.55    1.58
  -3   6   5   38.91    1.58
  -3  -6  -5   39.54    1.58
   5  -3   6   35.50    1.59
  -5  -3  -6   40.72    1.57
   6  -5   3   39.61    1.59
  -5  -3  -6   39.06    1.58
   3   6   5   39.96    1.56
  -5   3  -6   39.83    1.56
   5   3   6   40.53    1.58
  -5   3  -6   39.84    1.58
   5   3   6   39.86    1.58
   3  -6  -5   36.92    1.59
   5   3   6   38.59    1.59
   3   6   5   38.43    1.59
  -3   6  -5   39.88    1.58
   6   0   4  167.17    6.60
   4  -6   0  166.43    6.58
   4   6   0  164.89    6.59
   4  -6   0  165.16    6.61
  -6   0  -4  163.95    6.58
   0   4  -6  176.29    6.59
   6   0   4  155.13    6.59
  -4  -6   0  169.25    6.59
   6   0   4  168.88    6.59
  -6  -2  -4   11.76    0.45
   4  -6   2   10.70    0.45
  -2  -4  -6   11.65    0.44
  -4  -6  -2   11.57    0.45
   4  -6   2   11.15    0.44
   4  -6   2   11.73    0.49
   6  -2   4   11.91    0.47
  -4  -6   2    9.53    0.45
   6  -2  -4   10.35    0.43
   2   4   6   10.24    0.46
  -4   6  -2   10.35    0.44
   4  -6  -2    9.68    0.47
   6   2   4   10.11    0.46
  -6   2  -4    9.80    0.45
  -4   6  -2    9.21    0.45
   2   4   6   10.15    0.44
  -4  -6  -4    0.04    0.04
   4  -6   4    0.02    0.04
  -4  -4  -6    0.03    0.03
  -4  -4  -6    0.00    0.04
   4  -6   4    0.15    0.08
   6  -4   4   -0.02    0.04
   4   4   6    0.01    0.04
  -4   4  -6    0.06    0.03
   4  -4  -6    0.14    0.10
   4   6   4    0.09    0.05
   4  -6  -4    0.03    0.06
  -4   6  -4    0.05    0.04
   4   4   6    0.09    0.04
   4   4   6   -0.05    0.04
  -4   4  -6    0.02    0.04
   6  -1   5   11.65    0.49
  -1   5   6   11.14    0.47
  -6  -1  -5   11.47    0.47
   5  -6   1   11.23    0.47
  -1  -5  -6   11.87    0.46
   1  -5   6   11.59    0.49
  -6  -1  -5   11.50    0.47
  -6  -1  -5   11.75    0.48
   1   5  -6   11.57    0.48
   6  -1   5   12.06    0.49
   5   6  -1   10.62    0.48
  -5  -6   1   10.74    0.47
  -1   5  -6   12.16    0.49
  -5   6  -1   10.63    0.48
   6   1   5   10.43    0.48
  -6   1  -5   11.73    0.48
  -6  -1   5   10.60    0.46
   6  -1  -5   10.94    0.46
  -6   1  -5   10.43    0.47
   6   1   5   10.44    0.48
   5   6   1   10.50    0.48
   6   1   5   11.00    0.48
  -6  -3  -5   38.03    1.55
   6  -3   5   37.94    1.57
  -3  -5  -6   41.01    1.54
   5  -6   3   39.73    1.54
  -5  -6  -3   37.43    1.55
  -6  -3  -5   38.73    1.55
   5  -6   3   37.08    1.56
   3   5   6   38.13    1.57
   6   3   5   39.19    1.56
  -5   6  -3   40.04    1.55
   3   5   6   35.13    1.57
  -6   3  -5   39.79    1.56
   6   3   5   40.16    1.56
   3  -5  -6   36.88    1.56
  -5  -6   3   39.06    1.56
  -6  -5  -5   35.00    1.43
  -5  -6  -5   35.91    1.43
   6  -5   5   33.63    1.44
  -5  -5  -6   35.96    1.43
  -5   5  -6   35.44    1.41
   6   5   5   36.63    1.43
   5   6   5   37.40    1.42
   5   5   6   36.37    1.43
  -5   6  -5   34.62    1.42
  -5   5  -6   35.40    1.43
   5  -6  -5   33.16    1.44
   5   5   6   32.57    1.47
  -6   5  -5   35.29    1.43
   6   0   6  287.88   11.46
   6   6   0  269.99   11.45
   6   0   6  294.11   11.46
  -6   0  -6  292.03   11.44
   6   0   6  275.13   11.45
   0   6  -6  310.38   11.45
   6   0  -6  296.98   11.43
  -6  -6  -2   -0.04    0.04
  -6  -2  -6    0.14    0.04
  -6  -2  -6    0.03    0.04
  -6  -2  -6    0.01    0.04
  -2  -6  -6    0.05    0.03
  -2   6   6    0.02    0.05
   2  -6   6    0.04    0.06
   6  -2   6    0.08    0.05
   6  -6   2   -0.01    0.04
   2   6   6    0.15    0.05
  -6   2  -6    0.07    0.04
  -6   2  -6    0.05    0.04
  -6  -2   6    0.06    0.04
  -6  -6   2    0.03    0.04
   6   6   2    0.04    0.04
  -6   2  -6   -0.01    0.04
   6   2   6   -0.01    0.04
   6   2   6    0.05    0.04
   6  -6   4  246.86   10.20
  -6  -6  -4  257.09   10.19
  -6  -4  -6  258.25   10.19
   4  -6   6  257.48   10.22
  -6  -4  -6  264.25   10.19
   6  -6   4  257.14   10.18
  -4  -6  -6  260.92   10.19
   6   4   6  249.26   10.22
   6   4   6  264.07   10.20
   4   6   6  261.23   10.18
  -6   4  -6  268.76   10.19
   6   4   6  262.54   10.20
   4  -6  -6  240.01   10.20
  -4   6  -6  263.24   10.19
   4   6   6  252.57   10.22
  -6  -6  -6    0.22    0.07
   6  -6   6    0.04    0.07
   6   6   6    0.06    0.06
  -6   6  -6    0.04    0.06
   6   6   6   -0.04    0.05
   0   7   1   35.46    1.47
  -1   0   7   35.34    1.47
   0   7   1   37.60    1.46
  -1   0  -7   37.81    1.47
   1   0   7   36.13    1.48
   0   7  -1   35.16    1.47
  -7  -1   0   35.84    1.44
   0  -7   1   36.87    1.46
   0   7  -1   36.51    1.45
  -7   1   0   37.34    1.46
   1   0  -7   36.07    1.46
   0   7  -1   36.34    1.48
   7  -1   0   35.46    1.46
   3   0  -7    9.73    0.40
   3   0   7    8.88    0.41
  -7  -3   0    8.88    0.38
   0   7  -3    9.75    0.41
  -7   3   0    9.40    0.39
  -3   0  -7    8.89    0.39
  -3   0   7    8.86    0.40
   0  -7   3    8.65    0.40
  -3   0  -7    9.54    0.40
   3   0   7    9.24    0.40
  -3   0  -7    9.34    0.40
   7   5   0   14.51    0.64
   5   0   7   14.52    0.65
  -5   0  -7   15.96    0.64
  -7  -5   0   16.33    0.64
   0   7  -5   16.09    0.66
   5   0   7   14.51    0.64
  -5   0  -7   15.72    0.64
   5   0  -7   16.14    0.64
  -5   0  -7   15.31    0.64
  -5   0  -7   15.43    0.65
   5   0   7   15.15    0.66
  -5   0   7   14.44    0.64
  -1  -7   0   38.24    1.44
   1   7   0   37.05    1.44
   7   0  -1   36.08    1.45
   7   0   1   35.48    1.45
  -1   7   0   34.07    1.45
   0   1   7   34.68    1.46
  -7   0  -1   36.57    1.44
   0  -1   7   36.37    1.46
   1   7   0   34.55    1.46
   0  -1  -7   36.28    1.45
  -1   7   0   36.31    1.46
  -7   2   1   35.66    1.36
   2  -1   7   35.71    1.36
   2  -1   7   34.38    1.38
   1   7  -2   33.16    1.38
  -2  -1  -7   34.05    1.37
  -1   7   2   33.58    1.38
  -2  -1  -7   34.49    1.36
   2   1  -7   35.64    1.37
   7  -2   1   32.24    1.37
   1  -7   2   34.97    1.37
   1  -7   2   30.61    1.38
  -1  -7   2   35.02    1.37
  -7   2  -1   34.31    1.36
  -1   7  -2   32.25    1.37
  -2  -1   7   34.63    1.38
   7  -2  -1   32.75    1.36
  -1   7  -2   32.66    1.38
   2  -1  -7   33.97    1.37
   2   1   7   32.11    1.38
   1   7   2   34.09    1.37
   7   2   1   32.96    1.35
  -1  -7   2   34.55    1.35
   2   1   7   34.77    1.37
   1  -7   4    1.02    0.11
  -1   7   4    1.05    0.10
   4  -1   7    1.16    0.10
  -4  -1  -7    1.06    0.08
   4   1  -7    1.13    0.09
  -4  -1  -7    1.10    0.09
   1  -7   4    1.08    0.09
   4  -1   7    1.15    0.09
  -4  -1  -7    1.24    0.09
  -7   4   1    1.00    0.07
  -4   1  -7    0.89    0.08
   7   4   1    0.88    0.08
  -1   7  -4    1.03    0.11
  -7  -4   1    0.87    0.08
  -7   4  -1    0.92    0.06
   4   1   7    0.85    0.08
   4  -1  -7    1.05    0.08
  -4   1  -7    1.03    0.09
  -4   1  -7    0.98    0.08
   4   1   7    0.89    0.09
   1   7   4    0.89    0.09
   4   1   7    0.98    0.09
  -4  -1   7    0.92    0.09
  -1  -7   4    0.90    0.09
  -1   7   6    7.95    0.37
   7  -6   1    8.40    0.37
  -6  -1  -7    8.04    0.36
   1   7  -6    8.41    0.38
  -6  -1  -7    7.97    0.37
   6  -1   7    6.89    0.43
   1  -7   6    7.11    0.38
   6  -1   7    8.39    0.38
  -6  -1  -7    7.91    0.36
  -6  -1  -7    8.30    0.37
   6   1   7    8.16    0.38
  -7   6  -1    8.90    0.36
   6  -1  -7    8.56    0.36
  -6   1  -7    8.21    0.37
  -6  -1   7    8.39    0.36
  -6   1  -7    8.19    0.36
  -7  -6   1    9.10    0.37
  -6   1  -7    8.80    0.36
  -1   7  -6    8.51    0.38
   7   6   1    8.49    0.37
   6   1   7    8.36    0.38
   6   1   7    7.88    0.38
  -2  -7  -1   35.30    1.35
  -7  -1  -2   36.31    1.35
  -1  -2  -7   33.71    1.36
   2   7  -1   33.14    1.37
  -1  -2  -7   35.27    1.35
   1  -2   7   35.74    1.38
  -2   7   1   32.93    1.37
   7  -1   2   33.42    1.36
   2  -7   1   31.45    1.38
   2   7   1   33.29    1.37
  -2  -7   1   35.05    1.36
   2  -7  -1   30.02    1.38
   7   1   2   33.09    1.34
   2   7   1   33.11    1.36
  -2   7  -1   33.54    1.35
   7   1   2   32.93    1.36
   1  -2  -7   32.17    1.36
   7  -1  -2   34.09    1.35
  -2   7  -1   34.08    1.38
  -7   1  -2   33.17    1.35
  -1  -2   7   35.26    1.38
   7   1   2   32.44    1.35
  -2  -7   1   34.73    1.35
  -2   7  -1   33.88    1.36
  -2   7   3    4.35    0.23
  -3  -2  -7    4.54    0.21
   2  -7   3    4.34    0.21
   2  -7   3    4.17    0.24
  -3  -2  -7    4.63    0.20
   3  -2   7    4.68    0.23
   3  -2   7    4.48    0.21
  -7   3   2    4.62    0.20
  -3  -2  -7    4.74    0.22
   2  -7  -3    3.88    0.23
  -2   7  -3    4.70    0.24
  -3   2  -7    4.49    0.22
  -7   3  -2    4.40    0.21
   3  -2  -7    4.52    0.21
   3   2   7    4.25    0.21
  -2  -7   3    4.33    0.22
   3   2   7    4.55    0.22
   2   7   3    4.49    0.22
   7   3   2    4.35    0.20
  -3  -2   7    4.67    0.22
  -5  -2  -7    0.41    0.06
  -5  -2  -7    0.35    0.06
  -5  -2  -7    0.43    0.06
  -5  -2  -7    0.37    0.06
  -2   7   5    0.33    0.07
   2  -7   5    0.31    0.08
   7  -5   2    0.44    0.07
   5  -2   7    0.36    0.07
  -7   5  -2    0.41    0.06
   5  -2  -7    0.38    0.06
   5   2   7    0.45    0.07
   5   2   7    0.35    0.06
  -7  -5   2    0.45    0.06
   7   5   2    0.38    0.06
  -5   2  -7    0.44    0.05
  -5  -2   7    0.35    0.06
   5   2   7    0.54    0.07
  -5   2  -7    0.40    0.06
   2   7   5    0.31    0.06
  -2   7  -5    0.42    0.09
   7   0   3    8.69    0.39
  -3  -7   0    9.06    0.38
  -3   7   0    9.47    0.41
   7   0   3    9.22    0.38
  -3   7   0    8.52    0.39
   0   3   7    9.04    0.37
  -3  -7   0    9.07    0.39
   3   7   0    8.33    0.39
  -7   0  -3    9.13    0.38
   3  -7   0    8.52    0.37
   3  -7   0    8.96    0.41
   7  -2   3    4.56    0.22
   2  -3   7    4.72    0.20
   3  -7   2    4.61    0.21
  -2  -3  -7    4.57    0.21
   3   7  -2    4.20    0.22
  -3  -7  -2    4.91    0.21
   3  -7   2    4.33    0.24
  -2  -3  -7    4.66    0.22
  -7  -2  -3    4.88    0.20
  -3   7   2    4.36    0.24
   3  -7  -2    3.89    0.23
   2   3   7    4.44    0.21
   7  -2  -3    4.34    0.20
  -3   7  -2    4.27    0.24
   7   2   3    4.52    0.22
   2   3   7    4.63    0.22
  -7   2  -3    4.20    0.21
  -3   7  -2    4.28    0.22
  -3   7  -2    4.46    0.20
   3   7   2    4.22    0.21
  -3  -7   2    4.57    0.22
  -3   7   4   18.98    0.83
  -4  -3  -7   20.20    0.81
   4  -3   7   19.18    0.81
   7  -4   3   20.08    0.83
   3  -7   4   18.10    0.84
  -4  -3  -7   20.17    0.81
   7  -4   3   20.24    0.79
  -7   4   3   20.08    0.80
   3  -7   4   20.34    0.81
  -3  -7  -4   19.92    0.81
  -4  -3  -7   19.57    0.82
   4   3   7   20.06    0.82
   4   3   7   18.66    0.81
  -4   3  -7   21.51    0.80
  -4   3  -7   20.20    0.82
  -3  -7   4   19.35    0.82
  -3   7  -4   20.12    0.81
   4   3   7   19.76    0.83
   3   7   4   19.33    0.82
   3  -7  -4   18.34    0.83
   3  -7   6   41.36    1.67
  -6  -3  -7   43.41    1.64
  -3   7   6   41.70    1.65
   6  -3   7   37.34    1.66
  -7  -6  -3   39.89    1.64
   7  -6   3   40.87    1.65
  -6  -3  -7   41.85    1.64
   7  -6   3   42.11    1.62
  -6  -3  -7   41.23    1.64
  -6   3  -7   41.65    1.63
   3   7   6   39.88    1.66
   6   3   7   40.61    1.65
  -6  -3   7   42.54    1.64
  -6   3  -7   40.98    1.65
   6   3   7   38.58    1.65
   6   3   7   40.15    1.65
   3  -7  -6   38.26    1.65
  -7  -6   3   40.07    1.64
   3   7   6   39.65    1.63
   4  -7   1    1.05    0.12
   1  -4   7    1.15    0.09
   4  -7   1    0.96    0.08
   7  -1   4    1.05    0.09
  -4  -7  -1    0.97    0.08
   7  -1   4    1.21    0.10
  -7  -1  -4    1.19    0.09
   1   4  -7    1.14    0.09
   7  -1   4    0.96    0.09
   4   7  -1    1.10    0.10
  -7  -1  -4    1.22    0.09
   4  -7  -1    0.91    0.07
  -4   7  -1    0.89    0.08
   7   1   4    0.85    0.08
  -7   1  -4    0.86    0.08
   4   7   1    1.05    0.09
   7   1   4    1.20    0.09
   4  -7  -1    1.01    0.12
   1   4   7    0.98    0.07
  -4  -7   1    0.98    0.09
  -4   7  -1    1.09    0.08
  -4  -7  -3   19.58    0.81
  -3  -4  -7   20.01    0.80
   4  -7   3   18.30    0.84
   7  -3   4   21.16    0.83
   4  -7   3   19.66    0.80
   3  -4   7   19.08    0.79
  -7  -3  -4   20.19    0.80
   3   4   7   19.94    0.82
  -4   7  -3   20.19    0.80
   4  -7  -3   18.12    0.83
  -7   3  -4   19.31    0.81
   7   3   4   20.22    0.82
  -4  -7   3   20.47    0.81
   7  -3  -4   18.84    0.79
   4   7   3   18.76    0.81
   3   4   7   19.51    0.81
   7  -5   4    2.11    0.12
   7  -5   4    2.60    0.16
  -5  -4  -7    2.25    0.14
  -7   5   4    2.48    0.12
   4  -7   5    2.39    0.19
  -7  -5  -4    2.09    0.14
  -4  -7  -5    2.29    0.14
  -5  -4  -7    2.37    0.15
   4  -7   5    2.37    0.14
  -5  -4  -7    2.60    0.14
   4   7   5    2.37    0.13
   5   4   7    2.13    0.16
   5   4   7    2.29    0.14
  -5   4  -7    2.06    0.14
  -5   4  -7    2.23    0.12
   4  -7  -5    2.19    0.16
   5   4   7    2.17    0.14
  -4   7  -5    2.43    0.14
  -5  -7   0   15.92    0.64
   7   0   5   14.88    0.65
   0   5  -7   16.48    0.65
   7   0   5   15.16    0.66
   5  -7   0   14.70    0.68
   5  -7   0   15.50    0.64
   5   7   0   14.35    0.65
  -7   0  -5   15.38    0.64
   7   0   5   15.85    0.65
   5  -7   2    0.49    0.10
  -5  -7  -2    0.35    0.05
  -2  -5  -7    0.39    0.05
   5  -7   2    0.35    0.06
  -7  -2  -5    0.38    0.06
   2  -5   7    0.37    0.08
   7  -2   5    0.24    0.06
  -7  -2  -5    0.39    0.06
  -5  -7   2    0.46    0.07
  -5   7  -2    0.37    0.05
   5  -7  -2    0.26    0.09
   2   5   7    0.34    0.07
   7   2   5    0.39    0.06
   5   7   2    0.39    0.07
  -5   7  -2    0.36    0.06
   7   2   5    0.47    0.07
  -7   2  -5    0.30    0.05
   5  -7   4    2.35    0.21
  -4  -5  -7    2.32    0.13
   5  -7   4    2.12    0.13
  -7  -4  -5    2.15    0.14
  -5  -7  -4    2.22    0.14
   7  -4   5    2.30    0.19
  -4  -5  -7    2.23    0.14
   5  -7   4    2.07    0.14
   4   5   7    2.31    0.13
   7   4   5    1.98    0.20
  -4   5  -7    2.31    0.14
   5   7   4    1.98    0.17
   4  -5  -7    1.97    0.15
  -5  -7   4    2.25    0.14
   5  -7  -4    2.37    0.18
  -5   7  -4    2.28    0.14
   4   5   7    2.06    0.13
   4   5   7    2.08    0.15
  -7   4  -5    2.12    0.14
  -6  -5  -7  106.79    4.25
  -5  -7  -6  108.95    4.25
   5  -7   6  111.47    4.34
  -7  -6  -5  105.47    4.25
   7  -6   5  102.64    4.27
   7  -6   5  107.67    4.24
  -7   6  -5  107.70    4.25
   6   5   7  102.31    4.26
   6   5   7  109.84    4.26
   5  -7  -6   99.65    4.27
   5   7   6  101.86    4.27
  -6   5  -7  109.98    4.26
   5   7   6  108.71    4.25
   6   5   7  103.78    4.27
  -6   5  -7  111.30    4.23
  -5   7  -6  110.95    4.25
   6  -7   1    7.95    0.36
  -1  -6  -7    8.20    0.35
   7  -1   6    6.69    0.44
  -1   6   7    7.71    0.36
  -7  -1  -6    8.65    0.37
  -7  -1  -6    7.89    0.36
   1   6  -7    8.17    0.37
  -7  -1  -6    7.82    0.36
   6   7  -1    7.71    0.37
   1  -6   7    7.17    0.37
   7  -1   6    8.14    0.38
  -7   1  -6    8.84    0.37
  -7   1  -6    8.63    0.37
  -6  -7   1    8.83    0.37
   7   1   6    8.30    0.38
   7  -1  -6    8.56    0.35
   7   1   6    8.49    0.41
   7   1   6    8.08    0.37
   6   7   1    8.38    0.37
  -6   7  -1    8.53    0.36
  -7   1  -6    8.96    0.36
  -1   6  -7    8.87    0.38
  -7  -1   6    8.03    0.35
   6  -7   3   40.84    1.63
  -3  -6  -7   42.95    1.63
  -7  -3  -6   42.79    1.64
   7  -3   6   41.14    1.67
  -7  -3  -6   40.35    1.64
   6  -7   3   39.13    1.65
  -6  -7  -3   40.77    1.64
   3  -6  -7   37.31    1.64
  -7   3  -6   40.85    1.64
   3   6   7   40.30    1.66
  -7  -3   6   39.70    1.67
  -7   3  -6   40.66    1.65
  -6   7  -3   43.15    1.64
   7   3   6   41.17    1.66
   7   3   6   40.48    1.66
  -6  -7   3   39.84    1.65
  -6  -7  -5  103.17    4.22
  -5  -6  -7  106.32    4.22
   6  -7   5  100.85    4.24
   6  -7   5  109.01    4.21
  -7  -5  -6  104.08    4.22
   7  -5   6  101.97    4.24
  -5   6  -7  108.85    4.23
   5   6   7  107.38    4.22
  -6   7  -5  110.04    4.22
  -7   5  -6  110.06    4.23
   5  -6  -7  105.51    4.24
   7   5   6  106.84    4.23
   5   6   7  102.19    4.24
   7   5   6  110.90    4.23
   6  -7  -5  104.25    4.25
   7   0   7    0.07    0.06
  -7   0  -7    0.07    0.05
   7   0  -7   -0.01    0.04
  -7   0  -7    0.03    0.05
  -7  -7   0    0.02    0.05
   7   0   7   -0.02    0.05
   0   7  -7    0.07    0.07
   7   0   7   -0.10    0.06
  -7   0  -7    0.00    0.05
   7   7   0   -0.01    0.05
   7  -7   2    7.04    0.36
   7  -2   7    7.69    0.38
  -7  -2  -7    7.69    0.36
  -7  -2  -7    7.56    0.36
  -2   7   7    7.97    0.37
   2  -7   7    7.86    0.39
  -7  -2  -7    7.84    0.36
  -2  -7  -7    7.86    0.34
   7  -2   7    7.37    0.38
  -7   2  -7    8.37    0.36
  -7   2  -7    8.87    0.36
   7   7   2    7.87    0.37
  -7   2  -7    8.62    0.37
   7   2   7    7.94    0.38
  -7  -2   7    8.19    0.35
   7  -2  -7    8.26    0.35
  -7  -7   2    8.77    0.36
  -7   7  -2    8.12    0.35
  -7  -7  -4    0.01    0.06
   7  -7   4   -0.02    0.06
   7  -7   4    0.04    0.05
  -7  -4  -7    0.07    0.06
   4  -7   7   -0.05    0.08
  -7  -4  -7    0.04    0.06
   7  -4   7    0.03    0.07
   4   7   7    0.09    0.05
   4   7   7    0.06    0.07
  -7   7  -4    0.05    0.06
  -4   7  -7    0.03    0.06
  -7   4  -7    0.01    0.06
   7   4   7    0.08    0.06
  -7   4  -7    0.03    0.05
   7   4   7   -0.02    0.06
   4  -7  -7    0.04    0.07
  -7  -7   4    0.00    0.06
  -7  -6  -7   15.40    0.64
   7  -7   6   13.81    0.65
   7  -6   7   13.33    0.66
  -6  -7  -7   15.18    0.64
   7  -7   6   14.57    0.62
  -7  -7  -6   14.70    0.63
   6   7   7   15.54    0.63
   7   6   7   15.09    0.64
   6   7   7   13.59    0.65
   6  -7  -7   14.53    0.66
   7   7   6   15.62    0.64
   7   6   7   14.05    0.66
  -6   7  -7   15.26    0.67
  -7   6  -7   15.22    0.64
  -7   7  -6   15.19    0.64
  -2   0  -8    0.45    0.08
   0   8  -2    0.29    0.07
   0   8   2    0.47    0.08
   8  -2   0    0.45    0.06
   0   8  -2    0.37    0.06
  -2   0   8    0.38    0.06
  -8  -2   0    0.37    0.04
   2   0   8    0.33    0.06
  -8   2   0    0.36    0.05
   2   0   8    0.36    0.06
   0   8   2    0.42    0.06
   0  -8   2    0.31    0.05
   0   8  -4    0.90    0.11
   4   0  -8    0.97    0.09
  -4   0  -8    0.96    0.10
  -8  -4   0    0.87    0.08
  -4   0  -8    0.84    0.08
   4   0   8    0.92    0.10
  -4   0  -8    0.88    0.08
   4   0   8    0.73    0.09
   0  -8   4    0.87    0.09
  -4   0  -8    0.76    0.09
  -4   0   8    1.12    0.10
  -8   4   0    0.82    0.08
   6   0  -8  170.72    6.39
   0   8  -6  169.95    6.41
  -6   0  -8  164.75    6.40
   6   0   8  150.41    6.40
   6   0   8  154.95    6.42
  -6   0  -8  165.45    6.39
  -6   0  -8  163.40    6.40
   6   0   8  159.23    6.44
  -8  -6   0  162.24    6.39
  -6   0  -8  166.02    6.40
   8   6   0  147.49    6.40
   1  -8   1    0.05    0.04
  -1   8   1    0.09    0.06
   8  -1   1    0.06    0.04
  -1   1   8    0.08    0.05
   1   1  -8    0.05    0.05
   1  -1   8    0.03    0.05
  -1  -1  -8    0.03    0.03
   1   8  -1    0.02    0.03
  -1  -1  -8    0.13    0.04
   1   8  -1    0.03    0.04
   1  -1  -8    0.04    0.04
   1   1   8    0.19    0.06
  -1  -8   1    0.02    0.03
  -8   1  -1    0.06    0.04
  -1   8  -1    0.03    0.04
  -1   8  -1    0.05    0.03
  -1  -8   1    0.13    0.04
   8  -1  -1    0.04    0.03
  -1  -1   8    0.12    0.06
   8   1   1    0.00    0.04
   1   8   1    0.13    0.05
   1   8   1    0.05    0.04
  -1   8  -1    0.03    0.06
  -8   3   1    1.41    0.09
  -3  -1  -8    1.36    0.10
   1  -8   3    1.42    0.10
   3  -1   8    1.40    0.10
  -3  -1  -8    1.32    0.11
   3  -1   8    1.26    0.12
   3   1  -8    1.38    0.11
  -1   8   3    1.26    0.12
  -3  -1  -8    1.38    0.09
  -8   3  -1    1.40    0.10
  -1   8  -3    1.23    0.12
  -1   8  -3    1.33    0.11
   3   1   8    1.34    0.11
  -8  -3   1    1.39    0.09
   3   1   8    1.41    0.11
   8   3   1    1.32    0.09
   1   8   3    1.57    0.11
  -3  -1   8    1.47    0.11
  -1  -8   3    1.47    0.11
   3  -1  -8    1.41    0.11
  -5  -1  -8    5.02    0.23
   1  -8   5    4.90    0.26
  -1   8   5    5.45    0.25
   5   1  -8    5.20    0.23
   1  -8   5    4.66    0.23
  -5  -1  -8    5.04    0.24
   5  -1   8    4.60    0.23
   5  -1   8    4.93    0.26
  -5  -1  -8    4.89    0.23
  -5  -1  -8    4.89    0.23
  -8   5   1    5.05    0.22
   1   8   5    4.49    0.24
   5   1   8    4.28    0.24
  -8   5  -1    4.25    0.21
  -1  -8   5    4.24    0.23
   5  -1  -8    4.64    0.23
  -5  -1   8    4.59    0.23
  -5   1  -8    4.66    0.22
   5   1   8    4.08    0.24
  -5   1  -8    4.74    0.23
   5   1   8    4.38    0.23
  -5   1  -8    4.59    0.23
  -8  -5   1    4.13    0.22
  -1   8  -5    5.67    0.26
   5   1   8    4.03    0.23
  -1   8   7   14.21    0.63
   7  -1   8   13.96    0.65
   1   8  -7   14.38    0.64
  -7  -1  -8   15.13    0.62
  -7  -1  -8   15.03    0.62
   7  -1   8   14.28    0.65
  -7  -1  -8   14.59    0.63
  -7  -1  -8   15.33    0.63
   8  -7   1   14.28    0.63
  -7   1  -8   14.89    0.63
  -7  -1   8   14.52    0.62
   7  -1  -8   15.41    0.62
   7   1   8   14.53    0.68
  -8   7  -1   14.98    0.61
   8   7   1   14.54    0.63
  -7   1  -8   15.00    0.63
  -1   8  -7   14.85    0.65
  -7   1  -8   15.08    0.62
   7   1   8   13.86    0.64
   7   1   8   14.47    0.64
  -8  -7   1   15.80    0.63
   2   8   0    0.34    0.05
   8   0   2    0.42    0.07
   8   0  -2    0.34    0.05
  -2   8   0    0.43    0.06
   2   8   0    0.65    0.08
   0  -2   8    0.28    0.06
  -2  -8   0    0.43    0.05
  -8   0  -2    0.34    0.05
   0  -2  -8    0.36    0.04
  -2   8   0    0.27    0.07
   0  -2  -8    0.39    0.06
   8  -2   2   86.16    3.64
  -8   2   2   97.30    3.62
   2   8  -2   85.51    3.65
  -2  -2  -8   93.18    3.62
  -2  -2  -8   90.77    3.64
  -2  -8  -2   96.98    3.63
  -2   8   2   91.29    3.65
   2  -2   8   94.65    3.66
   2  -2   8   96.69    3.63
   2  -8   2   90.57    3.63
   2  -8   2   87.63    3.67
  -2   8  -2   92.16    3.62
   2   2   8   94.19    3.65
   8   2   2   86.86    3.62
  -2  -8   2   89.28    3.64
   2   8   2   91.01    3.64
   8   2   2   93.20    3.64
  -8   2  -2   90.92    3.63
  -2   8  -2   86.67    3.64
  -2  -8   2   91.68    3.62
  -2  -2   8   94.58    3.65
   8  -2  -2   88.79    3.63
   2  -2  -8   93.01    3.64
  -2   8  -2   95.08    3.66
   2  -8  -2   85.81    3.66
  -2   8   4   30.39    1.22
   4  -2   8   29.31    1.20
   4  -2   8   31.08    1.23
  -4  -2  -8   30.53    1.20
  -4  -2  -8   29.21    1.20
   2  -8   4   29.75    1.24
   2  -8   4   29.27    1.20
  -8   4   2   29.62    1.19
  -4  -2  -8   29.28    1.21
  -2   8  -4   31.39    1.23
   4   2   8   29.62    1.22
   2   8   4   29.98    1.21
  -4  -2   8   30.47    1.21
   4   2   8   28.73    1.21
  -8   4  -2   28.78    1.20
  -2  -8   4   29.02    1.21
  -8  -4   2   27.52    1.19
  -4   2  -8   30.05    1.21
   4  -2  -8   30.54    1.20
   8   4   2   27.16    1.19
   2  -8   6    7.93    0.38
  -2   8   6    7.93    0.35
   6  -2   8    6.53    0.36
   6  -2   8    8.03    0.37
  -6  -2  -8    8.24    0.34
  -6  -2  -8    8.23    0.35
   8  -6   2    8.02    0.35
  -6  -2  -8    8.46    0.34
  -6  -2  -8    8.15    0.34
  -6   2  -8    7.06    0.34
   6  -2  -8    7.57    0.33
  -8   6  -2    6.75    0.32
  -6   2  -8    7.17    0.33
   6   2   8    7.24    0.38
   6   2   8    5.90    0.41
   6   2   8    7.36    0.38
   2   8   6    7.01    0.36
  -8  -6   2    6.53    0.33
  -6  -2   8    7.67    0.34
  -6   2  -8    7.70    0.34
   6   2   8    6.78    0.35
  -2   8  -6    8.32    0.38
   8   6   2    6.40    0.33
  -3   8   1    1.34    0.14
  -1  -3  -8    1.44    0.08
  -8  -1  -3    1.52    0.09
   3  -8   1    1.34    0.13
  -1  -3  -8    1.36    0.11
   1  -3   8    1.25    0.10
  -3  -8  -1    1.39    0.09
   8  -1   3    1.44    0.11
   8   1   3    1.45    0.09
   8  -1  -3    1.40    0.09
   3   8   1    1.33    0.11
  -3   8  -1    1.37    0.11
   3  -8  -1    1.14    0.13
  -3  -8   1    1.39    0.11
   8   1   3    1.36    0.11
  -8   1  -3    1.42    0.10
   1  -3  -8    1.40    0.11
  -3  -8   1    1.36    0.09
  -3   8  -1    1.37    0.14
   3   8   1    1.27    0.10
  -3   8  -1    1.43    0.09
   3  -8   3    0.02    0.06
  -8  -3  -3    0.02    0.04
  -3  -8  -3    0.06    0.05
   3  -3   8    0.00    0.03
  -3  -3  -8    0.02    0.04
   3  -8   3   -0.03    0.04
  -8   3   3    0.01    0.03
  -3  -3  -8    0.05    0.05
   8  -3   3    0.04    0.06
  -3   8   3    0.03    0.07
  -3  -3  -8   -0.04    0.03
  -3   8  -3    0.16    0.09
  -3   8  -3    0.00    0.04
  -3  -3   8    0.13    0.05
   3   3   8    0.02    0.05
   3  -8  -3    0.01    0.06
  -8   3  -3   -0.01    0.05
   3   8   3    0.07    0.04
  -3  -8   3    0.05    0.05
   8  -3  -3    0.05    0.04
   8   3   3    0.16    0.06
  -3   8  -3    0.02    0.04
   3   3   8   -0.03    0.04
  -5  -3  -8   32.97    1.30
  -5  -3  -8   33.40    1.30
   3  -8   5   30.17    1.34
  -5  -3  -8   33.44    1.31
  -5  -3  -8   31.03    1.31
  -8   5   3   32.44    1.29
  -3   8   5   30.94    1.32
   3  -8   5   33.87    1.31
   5   3   8   31.02    1.32
   5   3   8   32.69    1.32
   8   5   3   32.59    1.30
   3  -8  -5   29.38    1.32
  -3  -8   5   32.87    1.31
   3   8   5   29.88    1.34
  -5   3  -8   33.85    1.30
  -5   3  -8   32.20    1.31
  -5  -3   8   33.33    1.32
  -3   8  -5   32.88    1.31
   5   3   8   31.34    1.32
  -3   8   7    0.44    0.10
  -7  -3  -8    0.29    0.08
  -8  -7  -3    0.62    0.09
   8  -7   3    0.44    0.09
   7  -3   8    0.21    0.08
   3  -8   7    0.55    0.20
  -7  -3  -8    0.24    0.07
  -7   3  -8    0.26    0.06
  -8  -7   3    0.31    0.08
   3   8   7    0.20    0.08
   8   7   3    0.32    0.08
  -7   3  -8    0.29    0.11
   7   3   8    0.42    0.08
  -7  -3   8    0.45    0.08
   7   3   8    0.36    0.08
  -7   3  -8    0.33    0.10
   0   4   8    0.92    0.07
  -4  -8   0    0.86    0.08
  -4   8   0    0.87    0.09
   0   4  -8    0.94    0.10
   8   0   4    0.74    0.08
   4  -8   0    0.76    0.08
   4   8   0    0.83    0.10
  -8   0  -4    0.87    0.08
   8   0   4    0.77    0.09
  -4  -8   0    0.84    0.09
   4  -8   0    0.88    0.12
   2  -4   8   31.35    1.17
  -8  -2  -4   30.42    1.18
   8  -2   4   30.25    1.27
   4  -8   2   28.11    1.30
   4   8  -2   28.06    1.20
  -4  -8  -2   29.33    1.18
  -2  -4  -8   30.60    1.18
   4  -8   2   29.90    1.18
   8  -2  -4   27.82    1.20
  -4   8  -2   29.58    1.17
   8   2   4   28.27    1.25
  -8   2  -4   28.48    1.18
   4   8   2   27.24    1.19
  -4  -8   2   28.55    1.19
   4  -8  -2   28.25    1.21
  -4   8  -2   27.95    1.19
   2   4   8   30.09    1.18
   2   4   8   28.80    1.22
  -4  -4  -8   97.32    3.89
   4  -8   4   93.74    3.96
   8  -4   4   94.74    3.90
   4  -8   4  100.86    3.88
  -8   4   4  104.72    3.87
   4  -4   8   95.38    3.87
  -4  -8  -4  100.45    3.88
  -4  -4  -8  102.29    3.88
   8  -4   4   97.45    3.86
   4   4   8   98.12    3.90
   4  -8  -4   87.51    3.91
   4   4   8  100.59    3.89
  -8   4  -4   95.86    3.88
  -4  -8   4   96.46    3.89
  -4   4  -8   95.61    3.89
  -4   8  -4   99.35    3.88
  -4  -8  -6  245.76    9.13
   8  -6   4  238.90    9.11
  -6  -4  -8  235.86    9.13
  -8  -6  -4  232.17    9.13
   8  -6   4  223.81    9.15
  -6  -4  -8  230.61    9.12
  -8   6   4  233.69    9.11
   4  -8   6  233.38    9.13
  -6  -4  -8  232.56    9.13
   4  -8   6  218.13    9.17
   4  -8  -6  213.36    9.15
   6   4   8  232.56    9.14
  -6   4  -8  223.14    9.13
  -4   8  -6  241.25    9.13
  -6   4  -8  241.91    9.12
   4   8   6  221.84    9.15
   6   4   8  217.87    9.15
   6   4   8  233.90    9.14
   1  -5   8    5.49    0.24
   8  -1   5    4.94    0.24
   5  -8   1    5.22    0.28
   8  -1   5    4.35    0.24
  -8  -1  -5    4.78    0.22
   8  -1   5    4.67    0.25
  -5  -8  -1    4.93    0.22
  -8  -1  -5    5.13    0.23
   5   8  -1    4.46    0.24
   5  -8   1    4.64    0.22
   8   1   5    4.31    0.30
   1   5   8    4.74    0.21
   5   8   1    3.91    0.23
   5  -8  -1    4.63    0.31
   8   1   5    4.39    0.23
   8   1   5    4.17    0.24
  -5   8  -1    4.21    0.23
   5  -8  -1    4.60    0.22
  -8   1  -5    4.24    0.22
  -5  -8   1    4.48    0.23
  -3  -5  -8   32.36    1.28
  -8  -3  -5   33.03    1.29
   8  -3   5   30.91    1.32
   5  -8   3   30.04    1.30
   3  -5   8   31.33    1.27
   5  -8   3   29.57    1.34
   5  -8   3   33.00    1.29
  -8  -3  -5   31.70    1.29
  -5  -8  -3   32.75    1.29
   5  -8  -3   31.11    1.36
   3   5   8   33.02    1.29
   8  -3  -5   31.11    1.27
   3   5   8   31.34    1.31
  -5   8  -3   31.78    1.30
  -5   8  -3   32.47    1.29
  -8   3  -5   31.59    1.29
  -5  -8   3   33.53    1.30
  -5  -5  -8    0.07    0.05
  -5  -8  -5   -0.04    0.05
   8  -5   5    0.01    0.04
   8  -5   5    0.10    0.08
  -5  -5  -8   -0.03    0.07
   5  -8   5    0.00    0.05
  -8  -5  -5    0.08    0.06
   5  -8   5    0.19    0.11
  -5   8  -5    0.00    0.05
  -5   5  -8    0.04    0.06
   5   8   5    0.24    0.08
   5  -8  -5    0.06    0.08
   5   5   8    0.08    0.06
   5   5   8    0.07    0.06
   5   5   8    0.00    0.07
  -5   5  -8   -0.04    0.04
   5  -8   7    5.60    0.33
   8  -7   5    5.52    0.30
  -7  -5  -8    5.78    0.29
  -5  -8  -7    5.40    0.28
  -7  -5  -8    5.38    0.28
   8  -7   5    5.86    0.26
  -8  -7  -5    5.60    0.28
  -7   5  -8    5.53    0.29
  -5   8  -7    5.59    0.28
  -7   5  -8    5.77    0.26
   7   5   8    5.34    0.29
   7   5   8    4.86    0.30
   7   5   8    5.78    0.36
   5  -8  -7    5.27    0.30
  -8   7  -5    6.03    0.28
   5   8   7    5.23    0.31
   5   8   7    6.00    0.27
   8   0   6  159.16    6.36
  -6  -8   0  166.35    6.35
   0   6  -8  177.67    6.36
   8   0   6  152.66    6.37
   6   8   0  152.00    6.38
   8   0   6  162.41    6.38
   6  -8   0  164.05    6.35
   6  -8   0  151.27    6.39
  -6   8   0  155.35    6.35
  -8   0  -6  160.42    6.35
   8  -2   6    7.54    0.36
  -8  -2  -6    8.00    0.34
   2  -6   8    7.94    0.36
   2   6  -8    7.77    0.34
   6  -8   2    7.11    0.39
  -6  -8  -2    8.04    0.34
   6  -8   2    7.40    0.34
  -2  -6  -8    8.13    0.32
  -8  -2  -6    8.12    0.34
   8  -2   6    7.71    0.35
  -8   2  -6    7.07    0.34
   8   2   6    7.17    0.36
  -6  -8   2    6.99    0.34
   6   8   2    6.61    0.36
   8   2   6    7.06    0.35
  -6   8  -2    6.81    0.34
   2   6   8    6.69    0.36
   6  -8  -2    7.41    0.39
   6  -8   4  238.34    9.01
  -4  -6  -8  234.79    9.00
   8  -4   6  230.58    9.05
  -8  -4  -6  236.26    9.01
   6  -8   4  216.56    9.03
  -8  -4  -6  226.89    9.02
   6  -8   4  207.18    9.06
  -6  -8  -4  229.35    9.01
   4  -6   8  216.51    9.04
   8   4   6  224.64    9.09
   6  -8  -4  208.40    9.05
   4   6   8  234.36    9.02
   4  -6  -8  212.53    9.02
  -6  -8   4  238.64    9.02
   8   4   6  227.14    9.03
  -4   6  -8  236.36    9.02
  -6   8  -4  238.40    9.01
  -8   4  -6  241.47    9.02
   8  -6   6  612.95   24.55
   6  -8   6  582.46   24.56
   6   6   8  612.06   24.55
   6   8   6  665.65   24.52
   6   8   6  619.55   24.55
   6  -8  -6  560.44   24.58
   6   6   8  654.65   24.53
   6   6   8  648.02   24.53
   6  -6  -8  595.50   24.53
   8   6   6  658.54   24.53
  -8  -1  -7   13.95    0.61
   1  -7   8   13.08    0.63
   7  -8   1   13.84    0.62
   7   8  -1   13.47    0.63
   8  -1   7   13.24    0.64
   8  -1   7   14.68    0.64
  -8  -1  -7   14.35    0.61
  -8  -1  -7   14.29    0.62
   1   7  -8   14.52    0.62
  -1   7   8   14.18    0.62
  -1  -7  -8   14.62    0.60
  -1   7  -8   15.54    0.64
  -8   1  -7   14.81    0.62
  -8   1  -7   15.38    0.61
   8   1   7   14.65    0.63
  -7   8  -1   14.77    0.61
  -7  -8   1   15.65    0.62
   8   1   7   14.10    0.63
   8   1   7   14.53    0.64
  -8   1  -7   15.36    0.62
   8  -1  -7   14.98    0.60
   7  -8   3    0.27    0.07
   8  -3   7    0.39    0.09
  -8  -3  -7    0.35    0.08
  -3   7   8    0.44    0.10
  -7  -8  -3    0.44    0.08
  -8  -3  -7    0.36    0.08
  -3  -7  -8    0.31    0.06
   3  -7   8    0.46    0.10
   8   3   7    0.28    0.08
   8   3   7    0.32    0.07
  -7   8  -3    0.35    0.07
  -7  -8   3    0.21    0.07
  -8  -3   7    0.34    0.07
   3   7   8    0.31    0.08
   7   8   3    0.28    0.09
  -7  -8  -5    5.23    0.27
   5  -7   8    5.49    0.33
  -8  -5  -7    5.39    0.28
  -8  -5  -7    5.72    0.28
   7  -8   5    5.05    0.29
   8  -5   7    5.26    0.30
  -5  -7  -8    5.38    0.28
   7  -8   5    5.67    0.26
  -8   5  -7    5.70    0.28
   7  -8  -5    5.34    0.34
   5   7   8    5.47    0.27
   8   5   7    5.64    0.29
   5   7   8    5.33    0.30
   8   5   7    5.37    0.29
   5  -7  -8    5.35    0.29
  -5   7  -8    5.38    0.28
  -7   8  -5    5.74    0.28
  -8  -7  -7    0.15    0.08
  -7  -8  -7    0.08    0.09
  -7  -7  -8    0.08    0.08
   8  -7   7    0.18    0.16
   7  -8   7    0.11    0.08
  -8   7  -7    0.06    0.08
   7  -7  -8    0.29    0.12
   7   8   7    0.04    0.07
   7   7   8    0.20    0.11
  -7   7  -8    0.07    0.06
  -7   8  -7    0.07    0.07
   7   7   8    0.20    0.08
   7   8   7    0.20    0.11
  -7   7  -8    0.09    0.09
   7  -8  -7   -0.04    0.12
   8  -8   0   70.90    2.85
   0   8  -8   74.40    2.86
   8   0  -8   74.73    2.83
  -8   0  -8   70.94    2.84
   8   8   0   66.09    2.86
  -8  -8   0   73.05    2.84
   8   0   8   70.04    2.87
   8   0   8   67.91    2.86
   2  -8   8    0.06    0.09
  -2  -8  -8   -0.03    0.04
   2   8  -8    0.06    0.07
  -2   8   8    0.01    0.07
  -8  -2  -8    0.39    0.08
  -8  -2  -8    0.03    0.07
   8  -2   8    0.12    0.07
  -8  -8   2    0.08    0.06
   8   2   8    0.07    0.07
  -8   2  -8   -0.02    0.07
  -8   2  -8    0.10    0.06
   8   2   8    0.05    0.08
  -8   8  -2    0.12    0.06
  -8  -2   8    0.08    0.06
   8  -2  -8    0.00    0.06
  -8   2  -8   -0.01    0.06
   8   2   8    0.07    0.07
   2   8   8    0.04    0.08
   8   8   2    0.10    0.08
  -8  -4  -8   73.65    2.85
   8  -8   4   73.39    2.83
  -8  -4  -8   72.94    2.84
   4  -8   8   70.18    2.88
  -8  -8  -4   72.73    2.84
   8  -4   8   69.04    2.89
   8  -8   4   67.67    2.86
   8   4   8   68.61    2.86
   4   8   8   69.53    2.87
  -4   8  -8   73.35    2.85
  -8   4  -8   73.63    2.83
  -8  -4   8   74.03    2.84
  -8   4  -8   71.96    2.85
  -8  -8   4   68.47    2.84
   4  -8  -8   65.34    2.85
   8   4   8   69.79    2.86
   8  -8   6    0.05    0.07
  -8  -8  -6    0.36    0.08
   8  -8   6    0.17    0.09
  -8  -6  -8    0.04    0.11
   8  -6   8   -0.03    0.10
  -6  -8  -8   -0.13    0.08
   6  -8   8    0.30    0.16
  -8  -6  -8   -0.03    0.07
   6  -8  -8    0.13    0.11
   8   6   8    0.14    0.10
   6   8   8    0.13    0.10
  -8   8  -6    0.07    0.08
   8   6   8    0.16    0.09
   6   8   8    0.10    0.08
  -8   6  -8    0.13    0.06
  -6   8  -8    0.16    0.09
  -8   6  -8   -0.04    0.08
   8  -8  -8  358.66   15.02
   8   8   8  399.11   15.00
  -1   0   9   18.88    0.83
   1   0   9   19.68    0.84
   0   9   1   21.43    0.84
   0   9  -1   17.97    0.83
   0   9   1   18.38    0.82
   0  -9   1   19.06    0.81
  -1   0  -9   20.33    0.82
   0   9  -1   19.68    0.80
   0   9   1   19.81    0.81
  -9  -1   0   18.96    0.79
   1   0  -9   20.00    0.82
  -9   1   0   20.12    0.81
   9  -1   0   19.27    0.81
   9   1   0   19.61    0.82
   0   9  -1   21.35    0.84
   0  -9   3   12.36    0.53
  -9  -3   0   12.60    0.51
   0   9   3   11.77    0.54
   3   0   9   12.70    0.53
  -3   0  -9   12.28    0.52
  -3   0   9   11.58    0.54
   0   9  -3   13.24    0.55
   3   0   9   12.04    0.55
  -3   0  -9   12.41    0.54
  -9   3   0   11.86    0.52
   3   0  -9   12.67    0.53
   5   0  -9    1.79    0.13
  -9  -5   0    1.59    0.11
   5   0   9    1.64    0.15
  -5   0  -9    1.49    0.12
  -5   0  -9    1.55    0.12
   5   0   9    1.56    0.12
  -5   0   9    1.41    0.13
  -5   0  -9    1.51    0.13
   0   9  -5    1.57    0.15
  -5   0  -9    1.60    0.14
  -9   5   0    1.62    0.11
   0  -9   5    1.78    0.13
   7   0   9    0.32    0.10
   9   7   0    0.15    0.07
   0   9  -7    0.14    0.09
  -7   0  -9    0.30    0.13
  -7   0  -9    0.28    0.07
  -9  -7   0    0.27    0.07
  -7   0  -9    0.19    0.06
   7   0   9    0.17    0.08
   7   0  -9    0.30    0.07
   9   0  -1   19.89    0.81
   1   9   0   18.48    0.84
  -1   9   0   20.92    0.83
   1   9   0   19.59    0.80
   0   1  -9   20.16    0.82
  -1   9   0   18.41    0.82
   0   1   9   18.51    0.82
   0  -1  -9   19.58    0.81
   9   0   1   19.08    0.81
   0  -1   9   20.38    0.83
   1  -9   2    5.41    0.26
  -9   2   1    5.82    0.25
  -2  -1  -9    5.46    0.25
  -2  -1  -9    5.71    0.27
   2   1  -9    5.91    0.27
   2  -1   9    5.71    0.32
  -2   1   9    5.05    0.27
  -1   9   2    6.05    0.29
   9  -2   1    4.93    0.26
  -1   9  -2    4.99    0.27
  -2  -1   9    5.89    0.28
  -1   9  -2    6.37    0.29
  -1  -9   2    5.27    0.27
   1   9   2    5.49    0.26
   2   1   9    5.84    0.32
  -1  -9   2    5.90    0.24
   9   2   1    5.72    0.27
   9  -2  -1    5.43    0.26
   2  -1  -9    5.85    0.27
  -9   2  -1    5.67    0.26
   1   9  -4   18.13    0.76
   4  -1   9   17.84    0.76
   4  -1   9   18.14    0.74
  -1   9   4   18.00    0.75
  -9   4   1   17.61    0.72
  -4  -1  -9   18.04    0.75
  -4  -1  -9   17.85    0.73
   4   1  -9   18.28    0.74
  -4  -1  -9   17.49    0.74
   1  -9   4   17.14    0.74
   9   4   1   16.11    0.72
   4  -1  -9   17.78    0.74
  -9  -4   1   17.67    0.72
  -9   4  -1   17.58    0.73
   4   1   9   17.45    0.75
  -4   1  -9   17.86    0.74
  -1  -9   4   17.55    0.74
  -1   9  -4   17.92    0.76
  -4   1  -9   17.27    0.73
   1   9   4   17.85    0.75
   4   1   9   16.56    0.76
  -4  -1   9   17.14    0.75
   1   9  -6   20.14    0.82
  -9   6   1   20.07    0.79
  -1   9   6   19.61    0.82
   6  -1   9   18.54    0.80
  -6  -1  -9   20.02    0.80
  -6  -1  -9   20.82    0.80
   1  -9   6   20.64    0.81
  -6  -1  -9   19.58    0.80
  -6  -1  -9   20.37    0.81
   6  -1   9   18.94    0.83
   9   6   1   16.90    0.80
   6   1   9   18.00    0.82
  -9  -6   1   18.60    0.79
   6   1   9   17.75    0.81
   1   9   6   19.37    0.82
   6  -1  -9   19.34    0.80
  -6   1  -9   18.93    0.79
  -6   1  -9   19.31    0.80
  -9   6  -1   19.09    0.78
  -6  -1   9   18.23    0.80
  -6   1  -9   19.08    0.80
   6   1   9   18.39    0.82
  -1   9  -6   19.53    0.82
  -1  -9   6   17.92    0.81
   9  -8   1    3.84    0.22
  -1   9   8    3.58    0.22
   1   9  -8    3.75    0.22
  -8  -1  -9    3.96    0.21
   8  -1   9    3.75    0.23
  -8  -1  -9    3.64    0.21
  -8  -1  -9    3.68    0.20
  -8  -1  -9    3.83    0.21
   8  -1   9    3.46    0.23
   8   1   9    2.81    0.22
   8  -1  -9    3.17    0.19
   8   1   9    3.12    0.22
   9   8   1    3.01    0.21
  -9  -8   1    3.23    0.20
  -8   1  -9    3.13    0.20
  -9   8  -1    3.01    0.18
  -8   1  -9    3.08    0.20
  -8  -1   9    3.00    0.19
   8   1   9    2.83    0.22
  -1   9  -8    3.67    0.24
  -8   1  -9    3.32    0.19
   9  -1   2    5.12    0.27
   2  -9   1    5.98    0.35
  -2   9   1    6.30    0.30
   1  -2   9    5.25    0.38
  -1  -2  -9    5.38    0.27
  -1  -2  -9    5.47    0.25
  -2  -9  -1    5.87    0.26
   1  -2  -9    5.52    0.27
  -2  -9   1    5.02    0.27
   9   1   2    5.57    0.28
  -2   9  -1    5.71    0.25
  -9   1  -2    5.70    0.26
  -2  -9   1    5.91    0.25
  -2   9  -1    5.29    0.28
  -1  -2   9    5.98    0.29
   2  -9  -1    5.32    0.37
   2   9   1    5.54    0.26
  -2   9  -1    6.30    0.30
   1  -2  -9    5.81    0.24
   9  -1  -2    5.74    0.26
   2  -9   3   13.27    0.65
   3  -2   9   14.69    0.62
  -9   3   2   14.58    0.61
   2  -9   3   14.91    0.62
  -9  -3  -2   14.69    0.60
  -3  -2  -9   14.74    0.61
  -3  -2  -9   14.53    0.62
  -2   9   3   14.11    0.64
  -3  -2  -9   14.07    0.62
   3  -2   9   15.08    0.65
   9  -3  -2   14.04    0.61
   3   2   9   14.68    0.63
  -2  -9   3   14.86    0.60
   2   9   3   15.16    0.63
  -2   9  -3   14.87    0.64
  -2  -9   3   15.61    0.63
   3  -2  -9   15.11    0.62
  -9   3  -2   15.14    0.62
   9   3   2   14.37    0.60
  -2   9  -3   14.19    0.63
  -3  -2   9   15.00    0.64
  -5  -2  -9    8.07    0.36
  -5  -2  -9    8.14    0.36
   5  -2   9    7.46    0.39
   2  -9   5    6.77    0.38
  -5  -2  -9    7.96    0.35
   5  -2   9    7.43    0.35
  -5  -2  -9    7.98    0.37
  -9   5   2    8.08    0.34
  -2   9   5    7.62    0.37
   2  -9   5    8.26    0.36
  -2  -9   5    8.38    0.37
  -2   9  -5    7.54    0.38
   5   2   9    7.47    0.37
  -9   5  -2    7.83    0.35
   9   5   2    7.68    0.35
  -5   2  -9    8.09    0.35
   5   2   9    7.85    0.37
  -5  -2   9    8.08    0.37
   2   9   5    7.91    0.37
   5   2   9    7.78    0.37
  -5   2  -9    7.72    0.36
  -9  -5   2    7.78    0.35
   5  -2  -9    7.93    0.36
  -9   5  -2    7.97    0.33
   2  -9   7   14.99    0.76
   9  -7   2   17.71    0.75
  -7  -2  -9   17.90    0.73
  -7  -2  -9   17.85    0.74
   7  -2   9   15.29    0.76
   2   9  -7   17.77    0.75
  -2   9   7   16.98    0.74
  -7  -2  -9   17.62    0.73
  -7  -2  -9   18.07    0.73
   7  -2   9   17.19    0.77
  -7   2  -9   18.35    0.73
   7   2   9   16.88    0.75
   9   7   2   17.22    0.74
   7  -2  -9   17.57    0.73
  -2   9  -7   18.02    0.76
  -9  -7   2   18.13    0.73
  -7   2  -9   17.13    0.74
  -7   2  -9   18.03    0.74
   7   2   9   15.86    0.75
  -9   7  -2   18.56    0.72
  -7  -2   9   17.83    0.74
   7   2   9   16.54    0.75
   7   2   9   16.42    0.75
   2   9   7   17.84    0.76
  -3   9   0   11.96    0.52
  -3   9   0   11.83    0.54
   9   0   3   11.21    0.53
   0  -3  -9   12.92    0.49
   9   0   3   11.24    0.54
   0  -3  -9   11.66    0.51
   3   9   0   10.82    0.53
   3  -9   0   11.19    0.54
  -3   9   0   12.17    0.49
  -3  -9   0   11.92    0.49
  -9   0  -3   12.33    0.50
   2  -3   9   14.87    0.61
  -3  -9  -2   14.37    0.61
   3  -9   2   13.17    0.65
  -2  -3  -9   14.08    0.62
  -2  -3  -9   15.15    0.60
   2  -3   9   14.92    0.65
  -3   9   2   13.64    0.64
   9  -2   3   13.26    0.65
  -9  -2  -3   14.67    0.60
   3  -9   2   14.89    0.61
   3   9  -2   13.70    0.63
  -3   9  -2   14.98    0.63
   9  -2  -3   14.49    0.61
   3  -9  -2   12.89    0.68
   9   2   3   14.03    0.63
  -3  -9   2   15.20    0.62
   2   3   9   14.64    0.61
   2  -3  -9   15.36    0.62
   2   3   9   15.18    0.66
   9   2   3   14.50    0.59
  -2  -3   9   15.76    0.64
  -3   9  -2   15.18    0.65
   3   9   2   14.47    0.62
  -3   9  -2   14.94    0.60
  -9   2  -3   14.39    0.61
  -3  -9   2   14.64    0.60
  -9   4   3    7.69    0.32
   9  -4   3    7.42    0.36
   3  -9   4    6.66    0.37
  -4  -3  -9    7.57    0.33
   4  -3   9    7.74    0.37
  -3   9   4    7.22    0.36
  -4  -3  -9    7.66    0.35
  -4  -3  -9    7.58    0.33
   3  -9   4    7.63    0.34
   4  -3   9    7.14    0.33
  -4   3  -9    7.18    0.34
   9   4   3    6.88    0.32
   4  -3  -9    7.17    0.34
  -9   4  -3    7.15    0.33
  -3   9  -4    7.63    0.33
  -4  -3   9    7.73    0.36
   3  -9  -4    5.89    0.43
   4   3   9    7.23    0.34
  -3   9  -4    7.61    0.37
   4   3   9    7.26    0.35
  -3  -9   4    7.32    0.34
  -3   9   6   26.14    1.09
  -6  -3  -9   26.71    1.08
   6  -3   9   26.78    1.11
   3  -9   6   23.71    1.11
  -6  -3  -9   27.39    1.07
  -9   6   3   26.23    1.06
   3  -9   6   27.20    1.08
  -6  -3  -9   27.55    1.08
   9  -6   3   26.30    1.10
  -6  -3  -9   27.39    1.09
  -6  -3   9   27.23    1.09
   9   6   3   25.30    1.08
   6  -3  -9   26.10    1.07
  -6   3  -9   26.58    1.07
   6   3   9   24.58    1.09
  -6   3  -9   26.50    1.09
   6   3   9   25.22    1.10
   3   9   6   25.49    1.10
  -9  -6   3   25.81    1.07
   6   3   9   25.01    1.09
  -9  -8  -3    5.02    0.28
  -8  -3  -9    5.44    0.28
   3  -9   8    6.58    0.34
  -8  -3  -9    5.11    0.28
   8  -3   9    5.33    0.31
   9  -8   3    5.12    0.30
   8  -3   9    5.09    0.32
   8   3   9    5.26    0.30
  -9  -8   3    5.32    0.28
   8  -3  -9    5.90    0.27
  -8   3  -9    5.58    0.28
  -8   3  -9    5.63    0.27
  -8  -3   9    5.85    0.28
  -8   3  -9    5.96    0.29
   8   3   9    5.51    0.30
   3   9   8    5.28    0.43
   9   8   3    4.89    0.28
  -1  -4  -9   16.68    0.72
   9  -1   4   17.64    0.72
   9  -1   4   15.91    0.73
  -9  -1  -4   17.88    0.71
  -4  -9  -1   17.96    0.71
   4   9  -1   16.49    0.74
  -4   9   1   18.15    0.75
   4  -9   1   16.47    0.76
   4  -9  -1   16.39    0.76
  -4  -9   1   17.51    0.71
  -9   1  -4   17.19    0.72
   4  -9  -1   16.28    0.70
   9   1   4   17.33    0.71
   1   4   9   17.60    0.71
  -4  -9   1   17.17    0.72
  -4   9  -1   17.99    0.70
   9   1   4   16.80    0.73
  -4   9  -1   16.56    0.72
   9  -1  -4   17.35    0.71
  -3  -4  -9    7.36    0.34
  -3  -4  -9    7.59    0.33
   4  -9   3    7.38    0.33
  -4  -9  -3    7.52    0.33
   9  -3   4    7.59    0.36
   4  -9   3    6.86    0.38
  -9  -3  -4    7.66    0.32
  -4   9   3    7.21    0.37
   3  -4   9    7.28    0.32
   3   4   9    7.15    0.33
   9   3   4    7.02    0.35
   3   4   9    7.77    0.36
  -9   3  -4    6.79    0.33
  -4  -9   3    7.16    0.34
  -4   9  -3    7.03    0.34
   4  -9  -3    6.97    0.37
   9  -3  -4    6.83    0.32
  -4   9  -3    7.59    0.33
   4   9   3    7.11    0.35
   9  -5   4    1.54    0.09
   4  -9   5    1.26    0.17
   4  -9   5    1.47    0.13
  -5  -4  -9    1.47    0.14
  -9   5   4    1.62    0.10
  -4   9   5    1.79    0.17
   9  -5   4    1.51    0.15
  -4  -9  -5    1.51    0.13
  -5  -4  -9    1.61    0.14
  -5  -4  -9    1.39    0.12
   4   9   5    1.65    0.15
   5   4   9    1.33    0.15
   5   4   9    1.44    0.19
  -5  -4   9    1.77    0.15
  -4   9  -5    1.56    0.13
  -5   4  -9    1.51    0.11
  -9   5  -4    1.58    0.13
   4  -9  -5    1.55    0.16
  -9  -7  -4    1.86    0.15
  -7  -4  -9    1.69    0.16
   9  -7   4    1.79    0.17
  -7  -4  -9    2.03    0.15
   9  -7   4    1.89    0.12
  -9   7   4    1.87    0.12
   4  -9   7    2.02    0.16
  -7  -4  -9    1.87    0.15
   4  -9   7    2.10    0.20
  -7  -4   9    1.85    0.16
  -9  -7   4    1.44    0.15
   7   4   9    1.94    0.16
   9   7   4    1.42    0.14
  -4   9  -7    1.67    0.15
   7   4   9    1.57    0.17
  -7   4  -9    1.59    0.15
   4  -9  -7    1.66    0.27
  -7   4  -9    1.67    0.13
   7   4   9    1.53    0.15
   4   9   7    1.73    0.18
   0   5  -9    1.46    0.14
   9   0   5    1.79    0.14
   0   5   9    1.58    0.11
   5   9   0    1.42    0.13
  -5  -9   0    1.41    0.11
   9   0   5    1.59    0.13
   5  -9   0    1.47    0.17
  -9   0  -5    1.44    0.12
   5  -9   0    1.55    0.11
  -5   9   0    1.71    0.12
   9   0   5    1.57    0.14
   5  -9   2    7.10    0.35
  -5  -9  -2    7.93    0.35
   5  -9   2    7.49    0.40
   2   5  -9    7.80    0.35
   9  -2   5    8.10    0.38
   5   9  -2    7.20    0.37
  -9  -2  -5    8.09    0.35
   2  -5   9    8.14    0.34
   2  -5   9    7.39    0.37
  -2  -5  -9    8.10    0.35
  -5   9  -2    7.74    0.34
  -9   2  -5    7.72    0.35
   9  -2  -5    7.72    0.34
   2   5   9    8.13    0.35
   5  -9  -2    7.38    0.40
   9   2   5    7.81    0.37
  -5  -9   2    8.21    0.36
   2   5   9    8.26    0.38
   5   9   2    7.40    0.37
  -5   9  -2    8.27    0.36
  -4  -5  -9    1.53    0.14
  -5  -9  -4    1.77    0.13
   4  -5   9    1.55    0.11
  -9  -4  -5    1.46    0.12
  -4  -5  -9    1.41    0.12
   5  -9   4    1.63    0.13
   9  -4   5    1.67    0.15
   5  -9   4    1.41    0.19
  -5  -9   4    1.35    0.15
   4   5   9    1.64    0.13
  -9   4  -5    1.62    0.16
   5  -9  -4    1.57    0.17
   5   9   4    1.41    0.14
   4   5   9    1.59    0.15
  -5   9  -4    1.61    0.12
  -6  -5  -9   52.31    2.04
  -6  -5  -9   53.72    2.03
   5  -9   6   47.63    2.09
  -9   6   5   53.15    2.01
   9  -6   5   50.17    2.06
  -5  -9  -6   52.07    2.04
  -9  -6  -5   50.24    2.04
   9  -6   5   49.56    2.01
   5  -9   6   50.42    2.03
   5  -9  -6   48.28    2.07
  -6   5  -9   50.27    2.02
  -6   5  -9   49.87    2.04
   5   9   6   48.23    2.06
   6   5   9   49.42    2.05
  -5   9  -6   52.46    2.04
   5   9   6   51.86    2.02
   6   5   9   47.90    2.06
   6   5   9   49.63    2.05
  -8  -5  -9   50.94    1.97
   9  -8   5   46.36    2.00
   5  -9   8   48.56    2.02
  -8  -5  -9   48.53    1.97
   9  -8   5   48.42    1.95
  -9  -8  -5   47.43    1.97
   5  -9  -8   46.84    1.99
  -5   9  -8   51.85    1.97
  -9  -8   5   45.78    1.97
   5   9   8   46.64    2.00
  -8   5  -9   50.75    1.97
   5   9   8   47.77    1.95
  -8   5  -9   52.46    1.95
   8   5   9   47.88    2.00
   8   5   9   48.33    1.99
  -6  -9  -1   19.35    0.78
   6   9  -1   17.51    0.80
   9  -1   6   19.60    0.80
  -9  -1  -6   21.09    0.79
   6  -9   1   19.61    0.79
   6  -9   1   18.08    0.84
   1  -6   9   18.60    0.80
   9  -1   6   20.52    0.82
  -9  -1  -6   19.26    0.79
   1   6  -9   20.94    0.79
   9  -1   6   17.88    0.80
  -6   9  -1   18.12    0.79
  -9   1  -6   17.36    0.81
  -6  -9   1   18.99    0.79
   6   9   1   17.02    0.80
   9   1   6   18.74    0.81
   1   6   9   18.77    0.77
   9   1   6   18.00    0.79
   9   1   6   17.94    0.81
   6  -9  -1   19.37    0.78
   6  -9  -1   17.44    0.83
   6  -9   3   23.81    1.11
   6  -9   3   27.51    1.05
   9  -3   6   26.61    1.09
  -3  -6  -9   26.58    1.05
  -6  -9  -3   26.49    1.06
   3  -6   9   23.98    1.08
  -9  -3  -6   26.88    1.06
   6  -9   3   24.34    1.06
   6   9   3   23.68    1.07
   3   6   9   26.78    1.06
   9   3   6   26.30    1.08
   6  -9  -3   23.25    1.10
   3   6   9   26.18    1.09
   9   3   6   26.17    1.08
  -9   3  -6   26.14    1.07
  -6   9  -3   24.74    1.06
  -6   9  -3   26.93    1.05
  -6  -9   3   26.14    1.06
  -9  -5  -6   48.41    2.02
  -5  -6  -9   52.31    2.01
   6  -9   5   51.18    2.01
  -6  -9  -5   50.70    2.02
   6  -9   5   46.84    2.07
  -9  -5  -6   51.07    2.01
   9  -5   6   49.50    2.05
   6  -9  -5   46.79    2.05
  -6  -9   5   49.58    2.02
  -5   6  -9   53.59    2.03
   9   5   6   51.20    2.03
   5   6   9   49.97    2.02
   6   9   5   47.57    2.04
   5   6   9   48.82    2.05
  -6   9  -5   50.93    2.01
  -7  -6  -9   96.03    3.61
   6  -9   7   85.46    3.66
   9  -7   6   92.75    3.58
  -7  -6  -9   91.13    3.61
   9  -7   6   81.98    3.71
  -9  -7  -6   89.96    3.61
   6  -9   7   95.15    3.60
  -6  -9  -7   90.26    3.60
   7   6   9   84.28    3.63
   7  -6  -9   80.35    3.61
   6   9   7   88.24    3.64
  -9   7  -6   94.57    3.61
   6  -9  -7   83.53    3.63
  -6   9  -7   96.43    3.61
   7   6   9   90.77    3.62
   6   9   7   93.43    3.60
  -7   6  -9   96.19    3.58
  -7   6  -9   92.46    3.61
   7   6   9   88.65    3.61
  -7   9   0    0.27    0.07
   7   9   0    0.27    0.09
   9   0   7    0.09    0.08
  -7  -9   0    0.27    0.07
   9   0   7    0.28    0.08
   0   7  -9    0.18    0.09
   7  -9   0    0.39    0.12
   7  -9   0    0.37    0.07
  -9   0  -7    0.16    0.06
   9   0   7    0.30    0.08
  -9   0  -7    0.20    0.07
   9   0  -7    0.29    0.06
  -9  -2  -7   17.83    0.72
  -7  -9  -2   17.36    0.72
   9  -2   7   17.11    0.76
  -2   7   9   15.68    0.72
  -9  -2  -7   17.85    0.72
   2  -7   9   15.79    0.74
   9  -2   7   15.89    0.83
   2   7  -9   17.09    0.72
   7  -9   2   14.40    0.78
  -2  -7  -9   17.82    0.70
   7  -9   2   16.30    0.73
   9  -2  -7   17.63    0.70
  -7  -9   2   18.99    0.73
   7  -9  -2   14.94    0.77
   2   7   9   18.33    0.76
   7   9   2   17.16    0.74
   9   2   7   17.93    0.75
  -7   9  -2   17.81    0.72
  -9   2  -7   17.96    0.72
   7  -9   4    1.89    0.24
  -9  -4  -7    1.92    0.15
  -4  -7  -9    2.11    0.13
   7  -9   4    1.65    0.13
   7  -9   4    1.74    0.16
   4  -7   9    2.24    0.23
  -9  -4  -7    1.95    0.15
   9  -4   7    1.58    0.19
  -7  -9  -4    2.01    0.15
   7  -9  -4    1.59    0.22
  -7   9  -4    1.71    0.14
   4   7   9    1.57    0.16
  -4   7  -9    1.65    0.16
  -7  -9   4    1.44    0.15
  -9  -4   7    1.88    0.14
   9   4   7    1.99    0.17
  -9   4  -7    1.72    0.15
  -9   4  -7    1.70    0.15
   4   7   9    1.51    0.18
   9   4   7    1.58    0.17
   7  -9   6   94.49    3.59
  -7  -9  -6   91.01    3.60
   7  -9   6   91.00    3.76
   9  -6   7   84.72    3.64
  -9  -6  -7   90.21    3.60
  -6  -7  -9   91.27    3.60
   9   6   7   92.53    3.64
  -9   6  -7   94.13    3.61
   7  -9  -6   82.23    3.64
   6   7   9   90.61    3.60
  -6   7  -9   93.87    3.61
   6   7   9   85.59    3.63
  -7   9  -6   95.22    3.60
   9   6   7   91.78    3.62
   6  -7  -9   81.90    3.61
   6   7   9   90.16    3.61
  -7  -9  -8   43.23    1.67
  -9  -8  -7   40.82    1.66
   7  -9   8   39.77    1.75
   7  -9   8   41.33    1.65
  -8  -7  -9   41.39    1.66
   9  -8   7   36.58    1.70
   9  -8   7   41.16    1.64
  -7   9  -8   42.45    1.67
   8   7   9   41.13    1.67
   8  -7  -9   35.22    1.69
   7   9   8   41.71    1.66
   7  -9  -8   36.84    1.69
   8   7   9   40.10    1.69
  -8   7  -9   41.20    1.67
   9   8   7   42.55    1.67
  -8   7  -9   43.06    1.64
  -9   8  -7   42.91    1.67
   8   9  -1    3.36    0.22
  -1  -8  -9    3.83    0.17
  -9  -1  -8    3.57    0.20
   8  -9   1    3.62    0.20
  -1   8   9    3.53    0.21
   9  -1   8    3.45    0.23
   9  -1   8    3.86    0.23
  -9  -1  -8    3.74    0.21
   1   8  -9    3.73    0.22
   9   1   8    3.19    0.22
  -9   1  -8    3.03    0.19
   9   1   8    2.98    0.23
  -1   8  -9    3.59    0.24
  -9   1  -8    3.09    0.19
  -8  -9   1    3.17    0.20
   8   9   1    2.99    0.21
  -8   9  -1    3.10    0.19
   9  -1  -8    3.36    0.18
   9   1   8    3.12    0.21
   9  -3   8    5.24    0.32
  -8  -9  -3    5.11    0.28
  -3  -8  -9    6.09    0.26
   9  -3   8    5.07    0.31
  -9  -3  -8    5.22    0.28
   8  -9   3    5.19    0.29
  -9  -3  -8    5.44    0.28
   3  -8   9    6.75    0.33
  -9   3  -8    5.96    0.27
  -8  -9   3    5.57    0.30
   8   9   3    4.84    0.29
  -8   9  -3    4.78    0.27
   9   3   8    5.69    0.30
  -9   3  -8    6.06    0.29
   8  -9  -3    6.67    0.37
  -9  -3   8    5.92    0.27
   3   8   9    5.25    0.32
   9   3   8    5.02    0.31
  -9   3  -8    5.22    0.28
   8  -9   5   47.25    1.95
  -8  -9  -5   48.06    1.97
   9  -5   8   44.24    2.01
   5  -8   9   47.13    2.01
  -9  -5  -8   51.15    1.97
   8  -9   5   44.91    1.99
  -9  -5  -8   49.02    1.97
   9   5   8   49.58    1.99
   8  -9  -5   48.84    2.03
   5   8   9   47.51    2.02
  -8   9  -5   52.59    1.97
   5  -8  -9   48.04    1.99
  -9   5  -8   50.85    1.98
  -8  -9   5   48.63    1.97
   9   5   8   47.31    1.99
  -5   8  -9   52.52    1.98
  -9  -7  -8   41.07    1.67
  -7  -8  -9   41.89    1.67
   8  -9   7   42.39    1.65
  -8  -9  -7   40.82    1.67
   8  -9  -7   37.69    1.71
   9   7   8   41.45    1.73
  -7   8  -9   42.38    1.67
   7   8   9   37.55    1.75
   7  -8  -9   36.66    1.69
   9   7   8   40.90    1.68
  -8   9  -7   44.08    1.67
  -9   7  -8   42.15    1.67
   8   9   7   41.11    1.67
   9   0  -9    0.02    0.06
   9   9   0    0.05    0.08
   9  -9   0    0.09    0.07
   9   0   9    0.10    0.10
  -9   0  -9    0.08    0.06
  -9   0  -9    0.00    0.07
  -9  -9   0    0.00    0.07
   0   9   9    0.05    0.08
  -9   9   0   -0.05    0.06
   9   0   9   -0.06    0.09
   0   9  -9    0.10    0.10
  -9  -2  -9   30.65    1.24
   9  -2   9   29.75    1.27
   2  -9   9   28.11    1.26
  -9  -2  -9   31.23    1.23
  -9  -9  -2   30.92    1.23
   9  -2   9   28.11    1.27
  -2   9   9   29.85    1.23
  -9  -2  -9   30.23    1.22
   9  -9   2   29.61    1.24
   2   9  -9   30.60    1.24
   9   2   9   27.60    1.25
  -9   2  -9   30.50    1.23
  -9   2  -9   31.32    1.22
  -9  -2   9   29.90    1.22
   9   2   9   30.41    1.26
  -9   9  -2   30.14    1.22
  -9   2  -9   29.88    1.23
   9   2   9   28.39    1.26
   9  -2  -9   30.86    1.22
   9   9   2   28.39    1.24
  -9  -9  -4    0.15    0.08
   4  -9   9    0.20    0.12
  -9  -4  -9   -0.07    0.09
   9  -9   4   -0.05    0.09
  -9  -4  -9    0.10    0.07
  -4   9  -9   -0.03    0.09
  -9  -9   4   -0.04    0.08
   9   4   9    0.07    0.09
  -9   4  -9    0.12    0.08
  -9  -4   9    0.04    0.07
  -9   4  -9    0.05    0.09
   9   4   9    0.14    0.09
   9   9   4    0.05    0.09
  -9   4  -9   -0.04    0.07
  -9  -6  -9   31.97    1.26
  -9  -9  -6   29.26    1.26
  -9  -6  -9   30.68    1.26
   6  -9   9   28.76    1.32
   9  -9   6   30.71    1.24
   9  -9   6   26.92    1.28
  -9  -9   6   29.79    1.26
  -9   6  -9   30.94    1.26
  -9   6  -9   32.84    1.24
   6  -9  -9   27.23    1.28
  -9   9  -6   32.35    1.26
  -6   9  -9   33.29    1.27
   6   9   9   29.94    1.25
   9   6   9   31.67    1.34
   9   6   9   29.34    1.28
  -8  -9  -9    0.12    0.09
  -9  -8  -9    0.06    0.09
  -9  -9  -8    0.12    0.09
   9  -9   8    0.15    0.08
   8   9   9    0.29    0.10
   9  -8  -9    0.10    0.14
   9   8   9    0.01    0.09
  -9   8  -9    0.03    0.07
  -9   8  -9    0.05    0.09
  -9   9  -8    0.07    0.09
   9  -9  -8    0.15    0.15
   8  -9  -9    0.27    0.13
   9   9   8    0.08    0.09
  -8   9  -9    0.09    0.08
   0  10   0    0.08    0.05
   0  10   0    0.11    0.07
  10   0   0    0.04    0.05
   0   0  10    0.03    0.06
   0  10   0   -0.01    0.07
   0   0 -10    0.07    0.07
   0  10   2  217.69    8.76
   0  10  -2  227.37    8.76
  -2   0  10  217.37    8.76
   0 -10   2  221.65    8.74
  -2   0 -10  226.34    8.75
   2   0  10  216.79    8.77
   0  10   2  227.65    8.74
 -10  -2   0  220.57    8.72
  10  -2   0  214.90    8.75
   2   0 -10  229.66    8.75
 -10   2   0  226.63    8.73
   0  10  -2  202.22    8.76
  -4   0 -10   79.01    3.24
   0  10  -4   84.20    3.27
   0  10   4   84.99    3.27
  -4   0  10   77.49    3.28
 -10   4   0   83.04    3.24
   4   0 -10   86.32    3.26
  -4   0 -10   79.67    3.26
 -10  -4   0   80.67    3.23
   4   0  10   77.05    3.28
  -4   0 -10   83.40    3.25
   4   0  10   79.77    3.26
   0 -10   4   80.43    3.25
  -6   0 -10    1.34    0.15
   0 -10   6    1.15    0.14
  -6   0 -10    1.38    0.13
   6   0 -10    1.47    0.13
   6   0  10    1.88    0.14
  -6   0 -10    1.30    0.12
   6   0  10    1.28    0.16
 -10  -6   0    1.18    0.12
   0  10  -6    1.95    0.17
   0  10   6    1.71    0.16
 -10   6   0    1.55    0.12
 -10  -8   0  206.84    8.00
  -8   0 -10  199.28    8.00
  10   8   0  186.04    8.01
   0  10  -8  208.96    8.02
   8   0  10  195.18    8.05
   0  10   8  210.68    8.02
  -8   0 -10  205.10    8.01
  -8   0 -10  202.62    8.02
   8   0  10  190.39    8.03
   8   0 -10  212.47    8.00
  10   1  -1   60.34    2.43
  -1   1  10   57.23    2.45
  -1  -1 -10   61.79    2.42
  -1  10   1   55.68    2.44
   1   1 -10   64.08    2.44
   1  10  -1   59.59    2.42
   1  10  -1   54.23    2.45
   1  -1  10   62.09    2.46
  -1  -1 -10   61.02    2.44
  -1  10   1   62.49    2.46
  -1  10  -1   55.60    2.45
   1  10   1   55.20    2.45
   1   1  10   59.62    2.46
   1  -1 -10   63.77    2.44
  10   1   1   61.81    2.44
  -1  10  -1   63.68    2.41
  -1  10  -1   63.85    2.46
 -10   1  -1   65.76    2.43
  -1  -1  10   63.23    2.46
   1  10   1   60.50    2.43
  -1 -10   1   60.25    2.43
  10  -1  -1   62.27    2.44
   1 -10   3  120.57    4.75
   3  -1  10  123.33    4.78
  -1  10   3  122.09    4.77
  -3  -1 -10  123.16    4.76
   3   1 -10  130.94    4.75
   1  10  -3  110.93    4.77
   3  -1  10  123.04    4.75
 -10   3   1  123.86    4.74
   1  10  -3  123.23    4.77
  -3  -1 -10  120.65    4.74
  -1 -10   3  117.02    4.75
   1  10   3  120.35    4.75
  -3  -1  10  106.08    4.84
  -1  10  -3  108.38    4.76
  -1  10  -3  123.71    4.77
  10  -3  -1  113.58    4.75
   3   1  10  113.66    4.82
 -10   3  -1  125.44    4.74
 -10  -3   1  117.52    4.73
   3   1  10  116.59    4.77
   3  -1 -10  121.96    4.75
   1 -10   5   19.91    0.82
   5  -1  10   19.18    0.82
  -5  -1 -10   19.98    0.84
   5   1 -10   20.41    0.82
 -10   5   1   19.35    0.81
   1  10  -5   19.86    0.84
  -1  10   5   19.82    0.84
  -5  -1 -10   20.25    0.82
  -5  -1 -10   19.44    0.81
   5  -1  10   19.71    0.85
   5  -1 -10   20.63    0.82
  -1  10  -5   19.76    0.84
   5   1  10   19.14    0.85
   5   1  10   18.84    0.83
  10   5   1   17.50    0.81
  -5   1 -10   18.56    0.81
 -10  -5   1   19.17    0.80
 -10   5  -1   19.44    0.81
  -5  -1  10   19.66    0.83
  -5   1 -10   19.95    0.85
  -7  -1 -10    2.19    0.16
  -1  10   7    2.50    0.19
  -7  -1 -10    1.98    0.17
   1 -10   7    1.84    0.16
  -7  -1 -10    1.93    0.15
 -10   7   1    1.80    0.14
   7  -1  10    2.03    0.19
  -7  -1 -10    1.69    0.16
   1  10  -7    2.36    0.19
  -7  -1  10    1.91    0.15
   7  -1 -10    2.39    0.16
  -7   1 -10    1.90    0.15
 -10   7  -1    2.05    0.13
  -1  10  -7    2.49    0.20
   7   1  10    2.02    0.18
   7   1  10    2.00    0.17
  10   7   1    2.05    0.16
  -7   1 -10    2.10    0.16
  -7   1 -10    2.25    0.15
   7   1  10    1.87    0.18
  -1 -10   7    2.07    0.17
   1  10   7    2.59    0.19
 -10  -7   1    1.88    0.15
   9  -1  10  137.56    5.66
  10  -9   1  139.89    5.64
  -9  -1 -10  147.94    5.62
  -1  10   9  147.95    5.63
  -9  -1 -10  141.07    5.61
   1  10  -9  148.31    5.64
  -9  -1 -10  144.09    5.62
  -9  -1 -10  149.21    5.63
   9   1  10  134.51    5.65
  -1  10  -9  148.94    5.64
   9   1  10  133.12    5.66
 -10   9  -1  138.48    5.61
   9  -1 -10  144.90    5.61
  10   9   1  124.41    5.63
  -9   1 -10  147.72    5.69
  -9   1 -10  139.94    5.62
  -9   1 -10  136.35    5.62
   9   1  10  128.10    5.65
   1  10   9  151.29    5.72
  -2  10   0  212.89    8.79
   0  -2 -10  223.22    8.76
   2  10   0  215.62    8.77
  -2  10   0  221.71    8.80
  10   0  -2  222.75    8.78
   0  -2 -10  219.72    8.78
  10   0   2  216.64    8.79
  -2 -10   0  236.14    8.76
   0  -2  10  226.02    8.81
   2  10  -2    0.07    0.07
  -2  -2 -10    0.03    0.04
   2 -10   2    0.00    0.06
   2 -10   2    0.04    0.08
   2  -2  10    0.06    0.07
  -2  10   2   -0.01    0.08
  -2  -2 -10    0.05    0.06
  10  -2   2    0.09    0.06
  -2  10  -2    0.19    0.07
 -10   2  -2    0.06    0.05
  -2 -10   2    0.02    0.06
   2  10   2   -0.07    0.05
  -2 -10   2    0.01    0.04
  -2  10  -2    0.05    0.04
  -2  10  -2    0.05    0.08
   2  -2 -10   -0.06    0.05
  -2  -2  10    0.05    0.07
  10  -2  -2    0.04    0.05
  10   2   2    0.10    0.06
   2  10   2   -0.07    0.06
  -4  -2 -10   21.55    0.89
  -2  10   4   21.26    0.90
   4  -2  10   21.74    0.92
 -10   4   2   22.71    0.87
   2 -10   4   19.58    0.92
  -4  -2 -10   21.56    0.88
  -4  -2 -10   21.74    0.87
   4  -2  10   21.29    0.88
   2 -10   4   21.50    0.88
 -10  -4  -2   21.48    0.86
  -4  -2  10   21.05    0.97
   4   2  10   21.08    0.90
   2  10   4   21.95    0.90
   4  -2 -10   21.82    0.89
  -2  10  -4   21.93    0.91
   4   2  10   18.96    0.90
  -4   2 -10   20.55    0.89
 -10  -4   2   21.07    0.87
 -10   4  -2   21.94    0.88
  10   4   2   19.58    0.87
   2 -10   6   28.27    1.26
   6  -2  10   27.58    1.21
   2 -10   6   29.14    1.24
   6  -2  10   29.81    1.25
  -2  10   6   30.13    1.23
 -10   6   2   29.70    1.20
  10  -6   2   29.20    1.23
   2  10  -6   30.96    1.23
  -6  -2 -10   31.48    1.25
  -6  -2 -10   30.53    1.21
  -6  -2 -10   31.16    1.22
  -6  -2 -10   30.19    1.21
  -6  -2  10   28.54    1.22
  10   6   2   27.14    1.21
  -6   2 -10   31.00    1.20
  -2  10  -6   31.46    1.24
  -6   2 -10   31.02    1.22
   6   2  10   26.69    1.23
   2  10   6   28.88    1.23
  -2 -10   6   29.07    1.22
 -10  -6   2   29.32    1.21
 -10   6  -2   29.36    1.21
   6  -2 -10   29.72    1.21
  -6   2 -10   31.67    1.24
   6   2  10   28.98    1.23
   6   2  10   27.83    1.23
 -10   6  -2   28.50    1.19
  -8  -2 -10    3.07    0.18
  -8  -2 -10    2.83    0.19
  10  -8   2    2.78    0.21
  -8  -2 -10    3.16    0.21
  -8  -2 -10    3.11    0.19
   2  10  -8    2.91    0.21
   2 -10   8    2.50    0.23
   8  -2  10    3.10    0.23
   8  -2  10    3.20    0.24
  -2  10   8    3.01    0.21
  -8   2 -10    3.13    0.20
  10   8   2    2.74    0.20
  -8   2 -10    2.98    0.18
  -2  10  -8    2.73    0.27
  -8   2 -10    2.85    0.19
   8   2  10    3.35    0.24
   2  10   8    3.24    0.23
   8   2  10    2.86    0.22
  -8  -2  10    3.22    0.20
   8  -2 -10    2.95    0.19
   8   2  10    3.16    0.23
 -10   8  -2    2.94    0.17
 -10  -8   2    2.86    0.19
  -3 -10  -1  124.40    4.77
  10  -1   3  113.85    4.79
   3 -10   1  113.41    4.82
  -1  -3 -10  123.45    4.76
  -1  -3 -10  123.47    4.78
  10  -1   3  120.97    4.77
  -3  10   1  122.20    4.80
   3  10  -1  116.00    4.80
   1  -3  10  124.94    4.81
   1  -3 -10  123.14    4.78
 -10   1  -3  120.30    4.77
  10   1   3  118.50    4.79
  -3  10  -1  121.32    4.82
  -3 -10   1  118.97    4.76
  -3  10  -1  120.97    4.76
   3  10   1  117.24    4.77
  -1  -3  10  122.58    4.81
  10  -1  -3  120.11    4.77
   3 -10  -1  109.79    4.81
  -3  10  -1  123.82    4.80
  -3 -10   1  122.08    4.78
  -3  -3 -10   17.58    0.80
   3 -10   3   17.66    0.78
   3  -3  10   19.47    0.78
  -3  10   3   19.93    0.81
  -3  -3 -10   18.70    0.77
   3  -3  10   18.84    0.82
  -3 -10  -3   19.45    0.78
   3 -10   3   18.04    0.83
 -10  -3  -3   19.29    0.77
  -3  -3 -10   19.01    0.78
  -3 -10   3   16.92    0.81
  -3  -3  10   19.76    0.81
  10   3   3   18.07    0.80
   3  -3 -10   19.56    0.79
   3   3  10   18.15    0.78
  -3  10  -3   19.92    0.77
  -3 -10   3   18.52    0.76
  -3  10  -3   17.76    0.80
   3 -10  -3   18.46    0.82
   3   3  10   18.81    0.81
  10  -3  -3   18.26    0.78
  -3  10  -3   20.95    0.82
  10   3   3   17.63    0.77
   3  10   3   18.53    0.81
 -10   3  -3   19.04    0.78
  -5  -3 -10   54.16    2.18
  -3  10   5   52.10    2.17
 -10   5   3   55.64    2.13
  10  -5   3   53.89    2.18
   3 -10   5   54.82    2.15
   3 -10   5   49.16    2.20
  -5  -3 -10   55.21    2.14
   5  -3  10   53.04    2.19
   5  -3  10   51.21    2.14
  -5  -3 -10   52.91    2.15
   3  10   5   51.51    2.17
   5   3  10   53.21    2.16
 -10  -5   3   54.18    2.14
  -5   3 -10   52.08    2.16
  -3 -10   5   55.01    2.16
  -3  10  -5   55.72    2.15
  10   5   3   51.66    2.14
  -3  10  -5   52.87    2.21
   5   3  10   53.54    2.17
 -10   5  -3   53.43    2.15
   5  -3 -10   53.68    2.15
  -5  -3  10   55.01    2.20
   7  -3  10   39.48    1.68
  -7  -3 -10   43.16    1.64
  -3  10   7   40.17    1.65
   3 -10   7   36.32    1.68
  10  -7   3   40.58    1.66
  -7  -3 -10   40.21    1.66
 -10   7   3   41.61    1.62
  -7  -3 -10   41.29    1.64
  -7  -3 -10   42.31    1.64
 -10  -7   3   42.41    1.64
   7   3  10   38.50    1.65
   7   3  10   37.94    1.66
   7   3  10   38.63    1.66
   3  10   7   39.97    1.67
  -7   3 -10   38.90    1.64
  10   7   3   38.03    1.64
  -7   3 -10   41.98    1.64
  -7  -3  10   40.81    1.65
  -7   3 -10   41.73    1.62
   7  -3 -10   39.75    1.63
  -3  10   9   20.99    0.90
 -10  -9  -3   20.68    0.89
   3 -10   9   18.97    0.93
  -9  -3 -10   19.69    0.89
   9  -3  10   20.49    0.99
   3  10  -9   20.43    0.90
  -9  -3 -10   21.01    0.90
  10  -9   3   19.47    0.91
  10   9   3   20.71    0.91
  -9   3 -10   21.46    0.89
   9  -3 -10   22.66    0.88
   9   3  10   21.23    0.94
 -10   9  -3   21.87    0.88
  -9  -3  10   21.00    0.89
 -10  -9   3   23.09    0.89
  -9   3 -10   21.90    0.90
   9   3  10   19.98    0.92
  -9   3 -10   23.23    0.88
  -4  10   0   83.70    3.16
  10   0   4   74.19    3.14
  -4 -10   0   80.54    3.11
   0  -4 -10   78.97    3.13
   4  10   0   72.93    3.14
  10   0   4   78.60    3.12
 -10   0  -4   80.02    3.12
   4 -10   0   76.02    3.17
 -10  -2  -4   22.37    0.86
  -4 -10  -2   22.00    0.87
   2  -4  10   21.54    0.86
  10  -2   4   20.93    0.90
  -4  10   2   21.50    0.90
   4 -10   2   19.61    0.92
   4  10  -2   19.93    0.89
  10  -2  -4   21.02    0.86
   4  10   2   20.09    0.89
 -10   2  -4   21.41    0.87
  -4 -10   2   21.19    0.86
   4 -10  -2   19.41    0.91
   4  10   2   19.81    0.87
  -4 -10   2   20.43    0.89
  -2  -4  10   21.53    0.90
   2   4  10   22.40    0.90
   2   4  10   20.56    0.86
  10   2   4   20.52    0.89
  -4  10  -2   21.27    0.86
   2  -4 -10   20.74    0.87
  10  -4   4    0.05    0.08
  -4  -4 -10    0.12    0.06
  -4  -4 -10   -0.02    0.07
   4 -10   4    0.06    0.06
 -10  -4  -4    0.00    0.06
   4  -4  10    0.02    0.06
 -10   4   4    0.06    0.05
  -4 -10  -4    0.35    0.08
  -4  10   4   -0.04    0.10
   4 -10   4   -0.07    0.10
   4   4  10    0.05    0.06
  -4   4 -10    0.02    0.08
   4   4  10    0.08    0.08
   4  10   4    0.06    0.07
  10   4   4   -0.01    0.05
  -4  -4  10    0.08    0.09
  10   4   4    0.08    0.07
 -10   4  -4    0.08    0.10
  -4  10  -4    0.02    0.06
  -4 -10   4   -0.01    0.07
   4 -10  -4    0.07    0.10
  -6  -4 -10  113.09    4.40
 -10   6   4  115.57    4.37
   4 -10   6  100.07    4.44
  -4  10   6  108.62    4.41
  -6  -4 -10  118.07    4.39
  10  -6   4  112.64    4.42
  -6  -4 -10  111.77    4.39
   4 -10   6  114.60    4.39
   6   4  10  108.31    4.41
  -6   4 -10  115.85    4.38
   6   4  10  105.62    4.42
  -6  -4  10  108.02    4.48
  -4  10  -6  113.59    4.39
  10   6   4  107.30    4.39
   4 -10  -6   95.14    4.42
  -6   4 -10  110.40    4.40
  -4 -10   6  114.15    4.40
   8  -4  10   80.08    3.25
   4 -10   8   83.61    3.20
  10  -8   4   80.16    3.24
  -4  10   8   77.41    3.21
 -10  -8  -4   79.44    3.20
  -8  -4 -10   84.01    3.20
 -10   8   4   80.39    3.18
   4 -10   8   70.80    3.25
  -8  -4 -10   83.66    3.21
  -4  10  -8   83.04    3.20
   8   4  10   77.86    3.23
  -8   4 -10   83.33    3.19
 -10  -8   4   82.27    3.20
   8   4  10   74.88    3.23
  -8   4 -10   78.60    3.21
   4  10   8   80.08    3.25
  -8  -4  10   81.26    3.21
  10   8   4   76.25    3.21
   5  10  -1   17.81    0.81
   5 -10   1   17.26    0.83
  -5 -10  -1   19.97    0.78
  10  -1   5   19.53    0.79
  10  -1   5   19.58    0.82
   5 -10   1   17.80    0.77
  10  -1   5   18.47    0.81
 -10  -1  -5   19.71    0.78
   1  -5  10   18.79    0.79
  10   1   5   18.51    0.78
  -5 -10   1   18.55    0.81
  -5 -10   1   18.60    0.77
   5 -10  -1   17.69    0.83
 -10   1  -5   19.78    0.79
  10   1   5   18.24    0.81
   5 -10  -1   18.69    0.77
  10  -1  -5   18.96    0.77
  -5  10  -1   18.22    0.81
   1   5  10   19.20    0.77
   5  10   1   18.09    0.81
  -3  -5 -10   54.41    2.11
 -10  -3  -5   53.12    2.11
   5 -10   3   47.99    2.17
  -3  -5 -10   51.72    2.12
  10  -3   5   53.08    2.15
   3  -5  10   53.23    2.10
  -5 -10  -3   53.90    2.11
   5 -10   3   54.81    2.11
   3   5  10   54.58    2.15
  -5  10  -3   55.22    2.11
   5  10   3   49.95    2.14
   5 -10  -3   47.38    2.16
 -10   3  -5   52.42    2.12
   3   5  10   53.51    2.12
  10  -3  -5   51.47    2.10
  -5 -10   3   53.40    2.12
 -10  -5  -5   96.53    3.75
  -5  -5 -10   93.50    3.75
   5 -10   5   85.88    3.81
   5 -10   5   97.41    3.76
  10  -5   5   94.06    3.79
  10  -5   5   96.54    3.73
  -5  -5 -10   99.69    3.77
  -5 -10  -5   98.36    3.76
 -10   5   5  101.99    3.74
 -10  -5  -5   95.25    3.76
   5 -10  -5   84.77    3.80
   5  10   5   89.86    3.78
  -5  10  -5   96.49    3.76
   5   5  10   93.90    3.77
  -5 -10   5   98.50    3.77
  10   5   5   81.16    3.85
  -5   5 -10   95.56    3.77
 -10   5  -5   94.81    3.76
  -7  -5 -10   47.58    1.89
 -10   7   5   48.29    1.86
   5 -10   7   43.23    1.94
  10  -7   5   47.70    1.85
  -7  -5 -10   49.13    1.87
 -10  -7  -5   45.20    1.88
   5 -10   7   50.05    1.88
  10  -7   5   44.40    1.96
  -7  -5 -10   50.06    1.89
  -7   5 -10   50.08    1.86
   5  10   7   46.77    1.86
   7   5  10   44.56    1.90
  -7   5 -10   45.21    1.89
   7   5  10   42.71    1.89
   5  10   7   44.78    1.91
   7   5  10   43.15    1.91
   5 -10  -7   40.38    1.91
  -7  -5  10   47.37    1.94
  -5  10  -7   49.13    1.88
 -10  -9  -5   60.34    2.43
  10  -9   5   61.98    2.41
  -9  -5 -10   61.75    2.43
  10  -9   5   54.78    2.46
  -9  -5 -10   61.81    2.44
   9   5  10   58.69    2.46
   5 -10  -9   52.82    2.45
  10   9   5   56.73    2.44
  -9  -5  10   63.56    2.44
  -5  10  -9   64.09    2.44
 -10  -9   5   61.86    2.44
  -9   5 -10   61.44    2.44
  -9   5 -10   63.05    2.42
  -6  10   0    1.05    0.14
   6  10   0    0.95    0.13
  10   0   6    1.31    0.15
   6 -10   0    1.63    0.20
  -6 -10   0    1.19    0.11
   6 -10   0    1.24    0.11
 -10   0  -6    1.22    0.12
   0   6  10    1.41    0.10
  10   0   6    1.35    0.15
  10   0   6    1.35    0.13
   2  -6  10   28.74    1.20
  -2  -6 -10   30.28    1.18
   2  -6  10   29.03    1.20
   6 -10   2   27.62    1.19
  10  -2   6   29.57    1.20
   6  10  -2   25.74    1.21
  10  -2   6   29.66    1.23
 -10  -2  -6   30.26    1.19
  -6 -10  -2   29.85    1.18
   6 -10   2   27.20    1.25
   6 -10  -2   30.15    1.17
  10  -2  -6   28.88    1.17
   2   6  10   29.42    1.22
 -10   2  -6   29.10    1.19
   2   6  10   30.39    1.18
  -6 -10   2   30.39    1.20
  10   2   6   29.40    1.22
   6  10   2   27.28    1.21
  10   2   6   28.51    1.21
   6 -10  -2   27.00    1.24
  -6  10  -2   28.22    1.19
   6 -10   4  105.41    4.51
 -10  -4  -6  112.32    4.40
  -6 -10  -4  113.77    4.40
  -4  -6 -10  113.00    4.39
   6 -10   4  111.75    4.39
 -10  -4  -6  112.99    4.39
  -6  10  -4  114.78    4.39
   4   6  10  114.40    4.43
 -10   4  -6  110.24    4.40
   4   6  10  102.28    4.47
   6 -10  -4   97.57    4.44
  -6 -10   4  115.74    4.41
   6 -10   6    0.36    0.18
 -10  -6  -6    0.04    0.08
  10  -6   6    0.04    0.06
  -6 -10  -6    0.08    0.08
  -6  -6 -10    0.03    0.08
  -6  -6 -10    0.09    0.07
  10  -6   6    0.32    0.10
   6 -10   6    0.00    0.07
   6  10   6    0.12    0.09
  -6   6 -10    0.02    0.08
  -6  10  -6    0.08    0.09
  10   6   6    0.14    0.09
  -6   6 -10    0.03    0.06
   6  10   6    0.06    0.07
  -6 -10   6    0.12    0.10
   6   6  10    0.22    0.08
   6 -10  -6   -0.05    0.12
   6   6  10   -0.08    0.10
  10  -8   6  309.80   11.97
  -6 -10  -8  309.98   11.99
 -10  -8  -6  300.41   12.00
   6 -10   8  267.09   12.05
  10  -8   6  292.26   12.07
   6 -10   8  311.80   12.01
  -8  -6 -10  313.20   12.00
  -8  -6 -10  323.12   12.00
   8   6  10  298.03   12.01
   6  10   8  306.19   11.98
  -8   6 -10  304.49   12.00
  -6  10  -8  316.70   12.00
   8   6  10  296.96   12.02
   6 -10  -8  273.20   12.03
  -8   6 -10  320.20   11.97
 -10  -1  -7    1.97    0.15
  -7 -10  -1    2.04    0.15
  -1   7  10    1.87    0.16
 -10  -1  -7    1.88    0.15
   7  10  -1    1.63    0.18
   7 -10   1    1.84    0.14
   1   7 -10    2.30    0.17
   1   7  10    2.09    0.13
  -7  10  -1    2.18    0.16
   7 -10  -1    2.20    0.14
  10   1   7    2.03    0.16
   7 -10  -1    2.38    0.28
 -10   1  -7    2.26    0.16
  -7 -10   1    2.05    0.16
   7  10   1    1.69    0.18
  10   1   7    2.26    0.19
  10   1   7    1.73    0.23
  -7 -10  -3   40.44    1.60
   7 -10   3   35.46    1.66
  -3  -7 -10   41.19    1.59
 -10  -3  -7   41.35    1.61
 -10  -3  -7   41.17    1.60
  10  -3   7   37.73    1.64
   3  -7  10   36.30    1.62
   7 -10   3   38.49    1.61
  -7 -10   3   41.79    1.61
   7  10   3   36.46    1.62
  10  -3  -7   40.97    1.58
   3   7  10   40.06    1.64
  10   3   7   38.72    1.63
  -7  10  -3   38.96    1.61
 -10   3  -7   39.46    1.60
   7 -10  -3   37.04    1.66
  10   3   7   41.55    1.63
   3   7  10   40.82    1.60
  -5  -7 -10   48.02    1.85
  10  -5   7   46.30    1.92
   7 -10   5   46.45    1.85
 -10  -5  -7   46.65    1.86
   7 -10   5   40.04    1.92
 -10  -5  -7   46.97    1.86
  -7 -10  -5   47.62    1.86
  10   5   7   44.90    1.89
  -7  10  -5   48.77    1.92
  -5   7 -10   48.63    1.87
   5  -7 -10   41.97    1.86
 -10   5  -7   46.30    1.86
   5   7  10   46.61    1.87
  -7 -10   5   46.94    1.87
  10   5   7   45.57    1.88
   7 -10  -5   41.05    1.91
   7 -10   7    6.15    0.29
  -7  -7 -10    5.91    0.30
 -10  -7  -7    5.79    0.30
  -7 -10  -7    6.02    0.30
   7 -10   7    5.17    0.41
  10  -7   7    6.34    0.27
   7 -10  -7    4.62    0.34
  10   7   7    5.37    0.31
  -7   7 -10    5.55    0.26
  -7  10  -7    5.29    0.29
 -10   7  -7    5.23    0.30
   7  10   7    5.49    0.28
   7   7  10    5.61    0.31
   7  -7 -10    5.20    0.31
  -7   7 -10    5.51    0.30
 -10  -9  -7   42.19    1.76
  -9  -7 -10   42.19    1.76
  -9  -7 -10   44.49    1.77
  10  -9   7   42.46    1.74
   7 -10   9   46.07    1.78
  -7 -10  -9   42.36    1.76
   7 -10  -9   38.82    1.79
  -7  10  -9   44.36    1.76
 -10   9  -7   45.46    1.76
  -9   7 -10   45.49    1.74
   9   7  10   41.59    1.78
   7  10   9   42.26    1.76
  10   9   7   41.93    1.77
  -9   7 -10   43.91    1.77
  10   0   8  195.06    7.74
 -10   0  -8  198.43    7.72
 -10   0  -8  208.54    7.72
  10   0   8  195.34    7.76
   8  10   0  181.73    7.74
  -8  10   0  192.64    7.72
  10   0   8  186.07    7.75
   0   8 -10  211.05    7.73
   8 -10   0  179.58    7.78
   8 -10   0  197.20    7.72
   2  -8  10    2.58    0.32
   8 -10   2    2.81    0.19
  -8 -10  -2    3.23    0.19
  10  -2   8    3.03    0.22
 -10  -2  -8    3.07    0.20
 -10  -2  -8    3.16    0.19
  -2  -8 -10    3.09    0.17
 -10  -2  -8    2.95    0.19
   2   8 -10    2.93    0.20
   8 -10   2    3.13    0.30
  10  -2   8    3.13    0.24
  -2   8  10    2.62    0.19
   2   8  10    2.73    0.23
 -10  -2   8    2.95    0.17
  -8 -10   2    3.04    0.20
  10   2   8    2.81    0.22
   8  10   2    2.93    0.22
  -8  10  -2    3.05    0.19
 -10   2  -8    2.86    0.19
 -10   2  -8    3.01    0.19
  10  -2  -8    3.12    0.17
   8 -10  -2    3.00    0.29
   8 -10   4   73.52    3.23
 -10  -4  -8   82.15    3.22
   4  -8  10   74.06    3.25
  -8 -10  -4   81.73    3.21
 -10  -4  -8   82.41    3.21
  -4  -8 -10   82.75    3.19
   4   8  10   80.70    3.21
 -10  -4   8   80.95    3.20
 -10   4  -8   80.49    3.22
  10   4   8   80.50    3.25
 -10   4  -8   79.78    3.22
  -8 -10   4   85.25    3.22
   8  10   4   76.72    3.23
  10   4   8   81.37    3.28
 -10  -6  -8  306.24   11.93
   6  -8  10  277.73   11.97
   8 -10   6  309.44   11.91
 -10  -6  -8  324.05   11.95
  -8 -10  -6  298.21   11.92
  -6   8 -10  309.81   11.93
   6  -8 -10  270.01   11.94
   6   8  10  299.18   11.93
  10   6   8  300.41   11.95
 -10   6  -8  308.23   11.93
   8 -10  -6  273.27   12.06
  -8  10  -6  315.45   11.93
   6   8  10  300.70   11.94
  -8 -10   6  323.56   11.94
   8 -10   8    0.09    0.08
  10  -8   8    0.14    0.07
 -10  -8  -8    0.05    0.08
  -8 -10  -8    0.06    0.08
  -8  10  -8    0.23    0.09
  -8   8 -10    0.14    0.10
 -10   8  -8    0.01    0.09
   8  10   8    0.28    0.13
  10   8   8    0.29    0.10
   8   8  10    0.04    0.08
   8  -8 -10    0.20    0.13
   8 -10  -8    0.07    0.14
   9 -10   1  138.01    5.58
  -1  -9 -10  142.87    5.54
 -10  -1  -9  145.25    5.57
 -10  -1  -9  148.38    5.57
  -1   9  10  143.12    5.57
   9  10  -1  124.57    5.59
   1   9 -10  145.49    5.58
  10  -1   9  140.49    5.60
  -1   9 -10  147.09    5.59
  10  -1  -9  146.60    5.55
 -10   1  -9  140.68    5.56
 -10   1  -9  140.42    5.57
  10   1   9  134.19    5.59
   9  10   1  126.32    5.59
  -9 -10   1  143.54    5.57
  10   1   9  137.51    5.61
  -9  10  -1  134.77    5.57
  -3  -9 -10   21.21    0.85
  -9 -10  -3   20.32    0.88
   3   9 -10   20.91    0.89
   3  -9  10   19.33    0.92
  -3   9  10   20.27    0.89
 -10  -3  -9   22.89    0.92
  10  -3   9   19.48    0.91
 -10  -3  -9   20.41    0.88
   9 -10   3   19.55    0.90
 -10  -3   9   20.95    0.87
 -10   3  -9   21.91    0.89
  10   3   9   20.88    0.92
  -9  10  -3   21.23    0.88
 -10   3  -9   22.80    0.87
   9 -10  -3   18.28    0.96
  10  -3  -9   20.74    0.86
   9  10   3   20.35    0.90
 -10   3  -9   22.19    0.88
  -9 -10   3   21.76    0.88
 -10  -5  -9   62.10    2.42
  -9 -10  -5   60.50    2.42
   5  -9  10   53.26    2.46
   9 -10   5   63.26    2.40
 -10  -5  -9   60.66    2.42
   9 -10  -5   52.45    2.48
  10   5   9   53.51    2.55
 -10   5  -9   61.29    2.43
  -5   9 -10   63.25    2.43
 -10  -5   9   62.14    2.42
   9  10   5   54.35    2.46
 -10   5  -9   62.87    2.43
  -9 -10   5   63.71    2.43
 -10   5  -9   63.96    2.41
   5  -9 -10   60.63    2.50
  -9 -10  -7   42.44    1.75
  -7  -9 -10   42.41    1.75
 -10  -7  -9   42.60    1.75
 -10  -7  -9   42.55    1.75
   7  -9  10   40.38    1.82
   9 -10   7   42.71    1.73
 -10   7  -9   46.33    1.73
   9 -10  -7   38.47    1.81
   7   9  10   41.93    1.75
  -9 -10   7   45.49    1.76
  -9  10  -7   44.71    1.75
  -7   9 -10   45.21    1.76
  10   7   9   42.09    1.77
   7  -9 -10   39.84    1.77
   9  10   7   43.05    1.75
 -10   7  -9   44.23    1.76
  10  -9   9    4.19    0.23
  -9 -10  -9    3.96    0.25
   9 -10   9    4.30    0.23
 -10  -9  -9    4.38    0.25
  -9  -9 -10    4.31    0.25
   9   9  10    4.30    0.26
 -10   9  -9    3.61    0.25
  10   9   9    3.74    0.26
   9  -9 -10    3.55    0.32
  -9  10  -9    4.03    0.25
  10  -9  -9    3.02    0.38
   9 -10  -9    3.90    0.32
   9  10   9    3.91    0.25
  -9   9 -10    4.15    0.21
  -9   9 -10    4.08    0.25
 -10   0 -10  184.49    7.01
  10   0  10  167.17    7.05
  10  10   0  162.43    7.03
 -10   0 -10  177.81    7.01
   0  10 -10  180.97    7.03
  10   0 -10  184.18    7.00
 -10  10   0  176.18    7.01
   0  10  10  181.75    7.02
  10 -10   0  173.76    7.02
   2 -10  10    0.07    0.12
 -10  -2 -10   -0.02    0.07
  10  -2  10    0.10    0.14
 -10  -2 -10   -0.08    0.08
 -10  -2 -10    0.02    0.08
   2  10 -10    0.12    0.10
 -10 -10  -2    0.07    0.08
  -2  10  10    0.00    0.10
  10 -10   2   -0.08    0.09
 -10 -10   2   -0.08    0.08
 -10  -2  10    0.03    0.06
 -10   2 -10    0.07    0.08
 -10   2 -10   -0.03    0.07
 -10   2 -10   -0.04    0.07
  10  10   2   -0.01    0.09
 -10  10  -2   -0.01    0.07
  10  -2 -10   -0.01    0.07
 -10  -4 -10   51.57    2.06
   4 -10  10   45.36    2.11
  10  -4  10   49.53    2.11
  10 -10   4   48.54    2.09
 -10 -10  -4   51.48    2.06
 -10  -4 -10   51.04    2.07
 -10   4 -10   52.93    2.05
  10  10   4   49.13    2.09
 -10  -4  10   51.84    2.06
 -10   4 -10   52.16    2.07
 -10 -10   4   54.40    2.07
  10   4  10   49.88    2.10
 -10   4 -10   52.53    2.07
   6 -10  10    0.28    0.15
 -10 -10  -6    0.10    0.08
  10 -10   6   -0.01    0.06
 -10  -6 -10   -0.08    0.08
 -10  -6 -10    0.15    0.09
 -10   6 -10    0.07    0.07
   6 -10 -10   -0.08    0.09
 -10 -10   6   -0.06    0.09
  10   6  10    0.13    0.10
 -10  -6  10    0.08    0.08
 -10   6 -10    0.08    0.09
  -6  10 -10    0.07    0.09
 -10 -10  -8  147.16    6.02
  10 -10   8  154.66    6.00
  -8 -10 -10  152.93    6.02
 -10  -8 -10  156.34    6.02
 -10  -8 -10  154.26    6.02
 -10  10  -8  159.49    6.02
 -10   8 -10  156.88    6.03
 -10   8 -10  159.99    5.99
   8 -10 -10  132.30    6.05
  -8  10 -10  159.41    6.03
  10  10   8  147.11    6.03
  10   8  10  134.92    6.13
   8  10  10  148.00    6.02
 -10 -10 -10    0.14    0.09
  10 -10 -10    0.17    0.17
  10  10  10    0.00    0.10
 -10  10 -10    0.00    0.08
   0  11  -1    1.75    0.12
   1   0 -11    1.84    0.15
   1   0  11    1.89    0.17
   0  11   1    1.43    0.15
  -1   0  11    2.15    0.17
   0  11  -1    2.49    0.28
   0  11   1    1.88    0.13
  11  -1   0    1.73    0.14
  11   1   0    1.80    0.14
 -11  -1   0    1.59    0.10
   0  11  -1    1.60    0.16
   3   0  11    9.91    0.49
  -3   0 -11   10.54    0.45
  11  -3   0    9.25    0.46
   0 -11   3   10.52    0.48
   0  11   3    9.44    0.55
 -11  -3   0   10.23    0.43
  -3   0 -11   10.91    0.48
   0  11  -3   10.69    0.52
   3   0 -11   11.11    0.47
  -3   0  11    9.61    0.48
   3   0  11   10.61    0.47
   0  11   3   10.19    0.46
 -11   3   0   10.48    0.45
   5   0 -11   13.50    0.57
 -11  -5   0   12.62    0.55
   0  11  -5   14.28    0.60
  -5   0 -11   13.09    0.58
   5   0  11   12.89    0.60
  -5   0 -11   12.46    0.56
  -5   0  11   12.24    0.58
   0 -11   5   12.09    0.57
 -11   5   0   12.43    0.55
  -5   0 -11   13.35    0.57
   0  11   5   13.68    0.63
   5   0  11   12.76    0.58
   0 -11   7    3.11    0.21
  -7   0 -11    2.99    0.20
 -11   7   0    3.04    0.18
   7   0 -11    3.35    0.20
 -11  -7   0    3.24    0.19
  -7   0 -11    2.79    0.26
   7   0  11    2.71    0.20
  -7   0 -11    3.05    0.19
   0  11  -7    2.85    0.23
   0  11   7    2.71    0.25
   9   0 -11   46.52    1.79
  -9   0 -11   45.17    1.79
  -9   0 -11   44.09    1.79
   0  11  -9   45.40    1.82
   0  11   9   42.07    1.83
 -11   9   0   43.53    1.78
   9   0  11   41.10    1.83
  -9   0 -11   43.95    1.79
   0  -1 -11    1.80    0.18
  11   0   1    1.76    0.14
   1  11   0    1.90    0.17
  -1  11   0    2.80    0.29
  -1  11   0    1.62    0.16
  -1  11   0    1.91    0.13
   0  -1  11    1.74    0.17
   0   1  11    1.66    0.17
   0  -1 -11    1.92    0.12
  11   0  -1    2.04    0.15
   1  11   0    2.04    0.13
   1 -11   2   20.57    0.86
   2   1 -11   21.94    0.87
  11  -2   1   19.93    0.87
  -2  -1 -11   21.00    0.85
  -2  -1 -11   20.34    0.87
  -2   1  11   19.17    0.88
   2  -1  11   21.44    0.90
   1  11  -2   20.25    0.89
   1  11  -2   21.96    0.92
  11  -2  -1   20.26    0.87
  -1  11  -2   19.06    0.88
   1  11   2   20.91    0.86
  11   2   1   20.35    0.87
 -11  -2   1   20.94    0.84
  -1 -11   2   22.13    0.89
  -2  -1  11   20.60    0.89
   2   1  11   19.65    0.89
 -11   2  -1   21.52    0.86
   1  11   2   19.00    0.88
  -1  11  -2   21.05    0.91
   2  -1 -11   21.22    0.87
   1 -11   4   16.75    0.70
  -4  -1 -11   15.79    0.68
   4  -1  11   15.22    0.74
 -11   4   1   16.24    0.67
   4   1 -11   16.38    0.69
   4  -1  11   15.35    0.72
   1  11  -4   15.77    0.71
  -1  11   4   15.73    0.74
  -4  -1 -11   16.19    0.70
  -4  -1 -11   15.94    0.67
 -11  -4   1   16.15    0.66
   4   1  11   15.58    0.72
   4   1  11   16.44    0.70
  -1 -11   4   15.67    0.69
   4  -1 -11   16.56    0.69
 -11   4  -1   16.72    0.68
   1  11   4   15.32    0.69
  -1  11  -4   15.76    0.71
  -4   1 -11   16.40    0.69
  -4  -1  11   15.75    0.70
  -4   1 -11   15.74    0.67
   1  11  -6   22.18    0.94
  -6  -1 -11   22.85    0.93
   1 -11   6   22.39    0.92
  -6  -1 -11   21.86    0.91
   6  -1  11   20.50    0.92
   6  -1  11   19.74    1.05
  -1  11   6   21.84    0.95
 -11   6   1   22.11    0.90
  -6  -1  11   20.92    0.92
 -11   6  -1   22.58    0.88
  -6   1 -11   21.77    0.91
  -6   1 -11   22.11    0.92
   6  -1 -11   22.27    0.91
   6   1  11   20.59    0.93
   6   1  11   21.48    0.98
  11   6   1   20.26    0.91
  -1  11  -6   22.59    0.94
 -11  -6   1   21.89    0.90
  -1 -11   6   22.31    0.92
   1  11   6   22.06    0.94
 -11   6  -1   21.99    0.90
   8  -1  11  127.31    5.36
  -8  -1 -11  132.53    5.31
  -1  11   8  133.62    5.34
   1 -11   8  136.44    5.33
  11  -8   1  131.91    5.34
 -11   8   1  138.82    5.31
  -8  -1 -11  136.91    5.32
   1  11  -8  141.47    5.34
  -8  -1 -11  137.09    5.33
  -8  -1 -11  134.52    5.31
 -11  -8   1  134.70    5.31
   8  -1 -11  136.84    5.31
  -8   1 -11  138.01    5.32
  11   8   1  119.86    5.32
  -8   1 -11  128.67    5.31
   8   1  11  127.28    5.36
  -1 -11   8  138.62    5.33
  -1  11  -8  140.39    5.34
 -11   8  -1  132.61    5.30
   8   1  11  123.42    5.35
   1  11 -10   71.93    2.84
 -10  -1 -11   68.45    2.81
  11 -10   1   68.84    2.84
  -1  11  10   70.72    2.83
 -10  -1 -11   72.75    2.82
  10  -1  11   67.33    2.90
 -10  -1 -11   70.79    2.82
 -10   1 -11   72.51    2.81
 -10   1 -11   69.62    2.82
 -11 -10   1   70.91    2.82
 -10   1 -11   68.99    2.82
  -1  11 -10   75.70    2.85
  10  -1 -11   71.63    2.81
  10   1  11   62.87    2.85
 -11  10  -1   67.35    2.81
  11  -1   2   21.72    0.85
   2  11  -1   19.47    0.89
  11   1  -2   20.48    0.89
  -2  11   1   19.69    0.88
  -1  -2 -11   21.14    0.85
  11  -1   2   20.38    0.88
   1  -2  11   21.03    0.90
  -1  -2 -11   20.19    0.88
  -2  11   1   21.88    0.93
  -2  11  -1   19.99    0.88
   1  -2 -11   19.64    0.90
  -2  11  -1   21.04    0.84
  -1  -2  11   20.69    0.90
  -2 -11   1   22.34    0.85
   2  11   1   20.07    0.86
   2  11   1   19.60    0.89
 -11   1  -2   21.21    0.86
  11  -1  -2   21.05    0.87
  -2 -11   1   21.23    0.87
  -2  11  -1   20.46    0.90
  11   1   2   21.47    0.88
   1  -2 -11   20.94    0.84
  -3  -2 -11   28.60    1.20
  -3  -2 -11   29.48    1.18
   3  -2  11   29.05    1.24
   2  11  -3   27.40    1.22
 -11   3   2   31.69    1.18
   3  -2  11   30.30    1.20
  -3  -2 -11   29.65    1.19
   2 -11   3   29.51    1.19
  -2  11  -3   28.91    1.22
  -2 -11   3   29.36    1.20
  -3  -2  11   29.28    1.22
 -11   3  -2   29.57    1.19
  11   3   2   27.80    1.21
  -2 -11   3   30.43    1.17
  -2  11  -3   27.14    1.21
   2  11   3   26.55    1.25
   3  -2 -11   29.14    1.20
   3   2  11   29.08    1.21
  11  -3  -2   27.38    1.19
   2 -11   5    5.10    0.33
   5  -2  11    4.86    0.35
   5  -2  11    5.03    0.27
 -11   5   2    5.60    0.26
   2 -11   5    5.65    0.28
  -5  -2 -11    5.06    0.28
  -5  -2 -11    5.45    0.26
  -2  11   5    5.60    0.43
  -5  -2 -11    5.27    0.28
 -11  -5   2    5.15    0.26
  -2 -11   5    5.64    0.29
   5   2  11    5.22    0.31
  11   5   2    4.87    0.26
  -5  -2  11    5.26    0.29
   2  11   5    5.47    0.29
   5  -2 -11    5.63    0.28
 -11   5  -2    5.02    0.33
   5   2  11    5.49    0.30
  -2  11  -5    6.20    0.33
  -5   2 -11    5.59    0.28
   2  11  -7    2.39    0.21
  11  -7   2    2.48    0.22
  -7  -2 -11    2.82    0.17
   2 -11   7    2.76    0.19
  -7  -2 -11    2.66    0.18
   7  -2  11    2.16    0.23
  -2  11   7    2.65    0.26
  -7  -2 -11    2.62    0.20
  -7  -2 -11    2.62    0.18
 -11   7   2    2.79    0.16
  -7   2 -11    2.69    0.19
   7   2  11    3.00    0.24
 -11   7  -2    2.81    0.16
   7   2  11    2.27    0.23
  -2 -11   7    2.95    0.20
 -11  -7   2    2.87    0.18
  -7  -2  11    2.76    0.19
  -7   2 -11    3.00    0.19
  -7   2 -11    2.90    0.18
   7  -2 -11    2.57    0.18
   7   2  11    2.39    0.21
  11   7   2    2.87    0.18
 -11   7  -2    2.67    0.18
  -2  11  -7    2.64    0.25
   2  11   7    2.50    0.25
   2  11  -9   29.21    1.19
  -9  -2 -11   28.98    1.16
  -9  -2 -11   28.31    1.17
   9  -2  11   27.70    1.22
  -2  11   9   27.49    1.18
  11  -9   2   26.87    1.22
  -9  -2 -11   29.65    1.17
  -9  -2 -11   29.73    1.17
  -9   2 -11   29.46    1.18
  -9   2 -11   28.81    1.17
  11   9   2   24.88    1.17
 -11   9  -2   27.11    1.15
 -11  -9   2   27.84    1.16
   9   2  11   24.77    1.19
  -2  11  -9   29.99    1.20
   9  -2 -11   28.51    1.16
  -9  -2  11   27.27    1.17
  -9   2 -11   27.97    1.17
  11   0  -3   10.07    0.45
  11   0   3    9.87    0.47
   3 -11   0    8.84    0.50
  -3 -11   0   10.31    0.44
   0  -3 -11   10.65    0.43
  -3  11   0   10.42    0.49
   0  -3  11   10.32    0.49
   0  -3 -11    9.96    0.46
  11   0   3   10.09    0.44
  -3  11   0    9.39    0.47
 -11   0  -3   11.47    0.52
  -2  -3 -11   29.09    1.15
   2  -3  11   29.50    1.21
  -2  -3 -11   29.34    1.17
   3 -11   2   25.59    1.21
  -3  11   2   29.70    1.20
  -3 -11  -2   31.04    1.16
  11  -2   3   27.66    1.18
   3  11  -2   26.51    1.19
   3 -11  -2   25.28    1.20
  -2  -3  11   29.53    1.20
  -3  11  -2   28.82    1.20
  -3  11  -2   29.13    1.15
  -3 -11   2   29.38    1.17
  11   2   3   27.27    1.18
  -3 -11   2   28.51    1.14
  -3  11  -2   26.83    1.18
  11   2   3   26.45    1.13
   3  11   2   29.56    1.17
  11  -2  -3   27.91    1.16
  -4  -3 -11    6.98    0.35
   3 -11   4    7.57    0.34
  -4  -3 -11    6.79    0.33
  -3  11   4    6.21    0.39
 -11   4   3    7.44    0.32
   4  -3  11    7.28    0.33
   4  -3  11    7.09    0.40
  -4  -3 -11    7.43    0.32
   3 -11   4    5.80    0.38
 -11  -4  -3    6.99    0.31
   4   3  11    7.20    0.36
  11   4   3    6.95    0.38
  11   4   3    7.24    0.32
  -3  11  -4    7.23    0.33
 -11   4  -3    7.32    0.33
  -4   3 -11    7.04    0.34
   3  11   4    6.86    0.35
   4  -3 -11    6.94    0.34
  -4  -3  11    6.54    0.36
  -3  11  -4    6.65    0.38
  -3 -11   4    6.91    0.31
  -3 -11   4    7.44    0.35
   3 -11   6   22.33    1.11
   3 -11   6   26.26    1.06
 -11   6   3   26.11    1.04
   6  -3  11   23.99    1.06
   6  -3  11   25.32    1.11
  -6  -3 -11   25.91    1.07
  11  -6   3   26.01    1.10
  -6  -3 -11   26.43    1.07
  11   6   3   24.13    1.05
  -3 -11   6   26.45    1.07
  -6  -3  11   26.52    1.08
 -11   6  -3   26.11    1.06
   6   3  11   25.45    1.20
   3  11   6   24.58    1.08
   6  -3 -11   25.93    1.06
  -6   3 -11   26.02    1.07
 -11  -6   3   25.54    1.05
   6   3  11   24.87    1.08
  -3  11  -6   27.26    1.10
 -11   8   3   23.57    0.91
  -8  -3 -11   23.27    0.93
   3 -11   8   17.65    1.09
  -8  -3 -11   23.03    0.91
  -8  -3 -11   23.26    0.92
  -3  11   8   19.35    1.04
   8  -3  11   21.01    0.98
  -8  -3 -11   23.45    0.92
  11  -8   3   22.15    0.97
   3 -11   8   23.96    0.93
  -8   3 -11   23.22    0.91
   8   3  11   20.78    0.95
  -8  -3  11   22.39    0.94
  -8   3 -11   21.65    0.93
   8  -3 -11   22.04    0.92
   8   3  11   20.15    0.99
  -8   3 -11   22.80    0.93
   8   3  11   20.51    1.00
  11   8   3   19.71    0.92
 -10  -3 -11   72.07    2.86
  11 -10   3   66.49    2.89
  -3  11  10   68.49    2.87
   3  11 -10   73.44    2.87
 -11 -10  -3   71.75    2.86
 -10  -3 -11   74.32    2.86
   3 -11  10   66.44    2.92
 -11 -10   3   72.28    2.86
 -11  10  -3   69.95    2.85
  10  -3 -11   74.37    2.85
  11  10   3   66.24    2.88
 -10   3 -11   72.84    2.86
 -10  -3  11   68.38    2.85
 -10   3 -11   72.62    2.86
 -10   3 -11   74.56    2.85
  -4  11   1   14.83    0.68
   4 -11   1   13.94    0.72
   4  11  -1   15.12    0.69
   1  -4  11   16.61    0.72
  -4  11   1   15.57    0.71
  11  -1   4   14.78    0.69
  11  -1   4   16.15    0.66
  -4 -11  -1   16.30    0.66
  -1  -4 -11   15.20    0.67
  -4 -11   1   16.79    0.67
  11  -1  -4   15.76    0.66
  11   1   4   15.23    0.69
  -4 -11   1   16.61    0.65
   1  -4 -11   15.29    0.67
 -11   1  -4   16.07    0.66
  -4  11  -1   15.66    0.68
   4 -11  -1   14.11    0.72
   4  11   1   15.07    0.69
  -4  11  -1   16.17    0.71
  -1  -4  11   16.26    0.71
  11   1   4   15.20    0.65
  -4  11  -1   16.40    0.65
   4 -11   3    7.45    0.34
   3  -4  11    6.94    0.43
   3  -4  11    7.32    0.33
  -3  -4 -11    6.97    0.35
  -3  -4 -11    7.20    0.34
  -4 -11  -3    7.59    0.34
   4 -11   3    7.39    0.41
  11  -3   4    6.98    0.38
 -11  -3  -4    7.27    0.32
  -4  11   3    6.78    0.38
  -3  -4  11    7.62    0.38
  -4 -11   3    7.30    0.32
   3  -4 -11    7.63    0.35
   3   4  11    7.19    0.37
  11  -3  -4    7.01    0.33
   3   4  11    6.85    0.34
   4 -11  -3    6.03    0.38
  11   3   4    7.25    0.40
  -4  11  -3    7.15    0.32
  -4 -11   3    7.51    0.35
 -11   3  -4    7.28    0.34
  -4  11  -3    6.89    0.39
  -4  11  -3    6.79    0.36
   4  11   3    6.94    0.35
   5  -4  11   17.37    0.77
 -11  -5  -4   19.24    0.77
  -5  -4 -11   19.20    0.80
  -4  11   5   18.42    0.81
   5  -4  11   18.81    0.84
   4 -11   5   19.15    0.81
  11  -5   4   17.65    0.86
  -5  -4 -11   18.36    0.78
   4 -11   5   16.43    0.98
 -11   5   4   19.62    0.76
   5   4  11   18.39    0.79
   4  11   5   17.12    0.80
  -4 -11   5   18.74    0.79
  -5  -4  11   20.09    0.82
  11   5   4   18.21    0.77
  -4  11  -5   19.49    0.78
  -5   4 -11   19.54    0.79
   5   4  11   18.22    0.86
 -11   5  -4   18.56    0.78
   4 -11  -5   15.94    0.82
   4 -11   7   11.16    0.61
  -7  -4 -11   12.03    0.53
  -7  -4 -11   12.23    0.54
   4 -11   7   12.14    0.53
 -11   7   4   12.32    0.51
  -7  -4 -11   12.16    0.53
  -4  11   7   11.77    0.57
   7  -4  11   11.24    0.59
  11  -7   4   10.84    0.56
  -4  11  -7   11.87    0.53
  -4 -11   7   12.16    0.55
   7   4  11   12.09    0.62
   7  -4 -11   11.94    0.53
  -7  -4  11   12.38    0.55
  -7   4 -11   12.48    0.51
  11   7   4   11.39    0.55
 -11  -7   4   12.16    0.53
  -7   4 -11   11.96    0.54
   7   4  11   11.34    0.55
   4  11   7   11.27    0.56
  -9  -4 -11   11.13    0.50
 -11   9   4   11.34    0.47
  11  -9   4   10.87    0.54
  -9  -4 -11   10.51    0.49
  -4  11   9   10.58    0.63
   4 -11   9   11.04    0.50
 -11  -9  -4   10.42    0.49
   4 -11   9   10.43    0.56
  -9  -4  11   11.43    0.51
   9  -4 -11   11.19    0.49
   9   4  11   10.39    0.53
  -9   4 -11   10.88    0.48
 -11  -9   4   10.28    0.49
  -4  11  -9   11.93    0.51
  11   9   4    9.84    0.50
  -9   4 -11   10.66    0.50
  -9   4 -11   10.90    0.50
  11   0   5   12.15    0.57
  -5  11   0   11.48    0.55
   0   5  11   12.43    0.52
   5  11   0   10.98    0.56
   0  -5 -11   13.27    0.55
  -5 -11   0   12.53    0.52
  11   0   5   12.61    0.53
 -11   0  -5   12.56    0.53
   5 -11   0   11.59    0.52
   5 -11   0   12.44    0.65
  11  -2   5    5.03    0.27
   5 -11   2    4.59    0.49
  -5 -11  -2    5.10    0.26
 -11  -2  -5    5.74    0.26
   2  -5  11    5.46    0.28
   2  -5  11    5.28    0.25
   5  11  -2    4.61    0.32
  -2  -5 -11    5.30    0.26
  -2  -5 -11    5.40    0.28
  11  -2  -5    5.33    0.25
   2   5  11    5.27    0.26
   5 -11  -2    5.35    0.34
 -11   2  -5    5.24    0.27
  -5 -11   2    5.13    0.25
  -5 -11   2    5.15    0.28
  -5  11  -2    5.39    0.25
  -5  11  -2    5.07    0.28
   5  11   2    5.01    0.30
   2   5  11    5.31    0.33
   5 -11   4   16.70    0.85
  -4  -5 -11   18.85    0.78
 -11  -4  -5   19.00    0.77
   4  -5  11   18.12    0.77
   5 -11   4   18.65    0.78
  11  -4   5   18.23    0.82
  -4  -5 -11   18.78    0.80
  -5 -11  -4   19.35    0.78
  -5  11  -4   19.64    0.78
   4   5  11   18.79    0.82
 -11   4  -5   18.99    0.79
  11   4   5   18.44    0.81
  -4  -5  11   18.79    0.82
  -5 -11   4   18.82    0.79
   4   5  11   19.25    0.82
   5 -11  -4   17.27    0.84
   5  11   4   17.02    0.80
  -5 -11  -6   41.90    1.64
  -6  -5 -11   41.67    1.66
  11  -6   5   43.17    1.61
 -11  -6  -5   39.39    1.65
   5 -11   6   34.99    1.70
 -11   6   5   43.08    1.62
  11  -6   5   38.77    1.68
  -6  -5 -11   42.16    1.64
 -11   6  -5   41.36    1.65
  11   6   5   40.44    1.64
   5  11   6   38.61    1.67
  -5 -11   6   41.99    1.66
  -6  -5  11   41.54    1.67
   6   5  11   39.85    1.66
   5 -11  -6   35.85    1.69
  -6   5 -11   40.15    1.65
  -8  -5 -11   55.37    2.23
  -8  -5 -11   56.15    2.24
 -11  -8  -5   53.96    2.23
   5 -11   8   49.56    2.29
 -11   8   5   55.84    2.20
   5 -11   8   56.62    2.23
  11   8   5   52.11    2.23
  -5  11  -8   60.14    2.23
 -11  -8   5   54.98    2.23
  -8  -5  11   57.80    2.25
   8   5  11   53.39    2.25
  -8   5 -11   58.44    2.21
  -8   5 -11   56.20    2.23
   8   5  11   53.12    2.25
   5 -11  -8   51.11    2.26
 -10  -5 -11    6.07    0.32
 -11 -10  -5    6.22    0.32
 -10  -5 -11    5.85    0.32
 -10   5 -11    6.16    0.33
 -10   5 -11    5.98    0.32
 -11 -10   5    6.22    0.32
  -5  11 -10    6.39    0.33
 -10  -5  11    6.28    0.33
 -10   5 -11    6.42    0.30
   6 -11   1   20.75    0.96
  11  -1   6   21.20    0.93
 -11  -1  -6   21.83    0.88
  -6 -11  -1   22.19    0.88
  11  -1   6   19.98    0.92
   6 -11   1   19.57    0.88
   6  11  -1   20.88    0.95
   1  -6  11   21.05    0.89
  11  -1   6   21.41    0.90
  11   1   6   20.19    0.89
   6 -11  -1   21.18    0.87
  11  -1  -6   21.31    0.87
  11   1   6   21.16    0.92
  -6 -11   1   21.09    0.87
  -6 -11   1   22.44    0.89
   1   6  11   21.93    0.88
  11   1   6   21.55    0.97
   6 -11  -1   20.24    0.96
  -6  11  -1   21.31    0.90
   6  11   1   20.52    0.92
 -11   1  -6   22.23    0.89
  -3  -6 -11   26.15    1.04
 -11  -3  -6   26.02    1.04
  11  -3   6   23.93    1.09
  -6 -11  -3   25.61    1.05
  -3  -6 -11   26.07    1.06
   3  -6  11   25.23    1.03
   3  -6  11   25.06    1.07
   6 -11   3   22.37    1.12
  11   3   6   23.95    1.08
  -6  11  -3   27.21    1.04
   3   6  11   25.50    1.05
 -11   3  -6   24.86    1.05
   6 -11  -3   25.61    1.03
  11  -3  -6   25.50    1.03
  -6 -11   3   25.99    1.06
  -6  11  -3   25.01    1.06
   3   6  11   25.37    1.09
   6 -11   5   36.19    1.72
  -5  -6 -11   41.35    1.65
  -6 -11  -5   40.07    1.64
   5  -6  11   39.09    1.79
 -11  -5  -6   41.45    1.64
   6 -11   5   42.57    1.64
  -5  -6 -11   41.50    1.63
 -11  -5  -6   40.84    1.63
   5   6  11   40.07    1.65
  -6 -11   5   42.33    1.65
 -11   5  -6   40.23    1.64
   6 -11  -5   35.09    1.71
   6  11   5   39.15    1.67
  -6  11  -5   40.58    1.63
  -5   6 -11   41.95    1.65
  -6 -11  -7   15.96    0.68
  -7  -6 -11   16.12    0.68
  -7  -6 -11   15.98    0.69
  11  -7   6   16.64    0.65
   6 -11   7   16.72    0.70
  -7  -6 -11   15.43    0.69
 -11  -7  -6   15.43    0.69
  -6  11  -7   16.08    0.68
   6 -11  -7   13.37    0.73
  -7   6 -11   16.02    0.69
  -6 -11   7   16.68    0.70
   6  11   7   15.77    0.67
   7   6  11   13.34    0.69
  -7   6 -11   16.84    0.66
 -11   9   6    7.41    0.33
   6 -11   9    8.06    0.37
 -11  -9  -6    7.43    0.37
  -9  -6 -11    7.17    0.37
  -9  -6 -11    7.59    0.37
  11  -9   6    7.60    0.33
  -9   6 -11    7.54    0.34
   9   6  11    7.35    0.41
 -11  -9   6    7.75    0.37
  -9   6 -11    6.70    0.37
   6  11   9    6.82    0.34
  -9  -6  11    7.20    0.38
  -6  11  -9    7.21    0.37
 -11   0  -7    2.97    0.19
   7 -11   0    2.87    0.17
  11   0   7    2.78    0.23
  11   0   7    2.77    0.22
  11   0   7    2.21    0.28
  -7 -11   0    3.02    0.18
  -7  11   0    2.47    0.19
   0   7  11    3.00    0.16
   7 -11   0    2.73    0.27
   0   7 -11    3.04    0.22
   2   7 -11    2.61    0.19
   7 -11   2    2.68    0.20
   2  -7  11    2.47    0.20
   7  11  -2    2.38    0.22
  -2  -7 -11    2.77    0.17
  -7 -11  -2    2.78    0.18
 -11  -2  -7    2.90    0.19
 -11  -2  -7    2.55    0.19
  11  -2   7    2.43    0.20
   7 -11  -2    2.06    0.26
  -7  11  -2    2.86    0.19
   2   7  11    2.81    0.17
  11   2   7    2.38    0.22
   7 -11  -2    2.69    0.17
  -7 -11   2    3.05    0.19
 -11   2  -7    2.68    0.18
  11  -2  -7    2.85    0.16
 -11  -4  -7   11.63    0.53
  -4  -7 -11   12.21    0.51
 -11  -4  -7   11.90    0.53
   4  -7  11   12.55    0.61
   7 -11   4   12.29    0.52
  -7 -11  -4   12.06    0.53
 -11   4  -7   11.49    0.53
   4   7  11   12.10    0.53
  -7 -11   4   12.31    0.54
   7  11   4   11.48    0.56
  11   4   7   11.66    0.62
   7 -11  -4   10.84    0.60
  -7  11  -4   11.86    0.52
   6  -7  11   13.58    0.73
  -6  -7 -11   15.88    0.69
  -6  -7 -11   16.50    0.67
  11  -6   7   16.28    0.65
   7 -11   6   16.31    0.68
 -11  -6  -7   15.53    0.69
  -7 -11  -6   15.60    0.68
 -11  -6  -7   16.38    0.68
  -7 -11   6   16.76    0.70
   6   7  11   15.38    0.70
  -7  11  -6   16.00    0.68
 -11   6  -7   16.09    0.69
  -6   7 -11   15.74    0.69
   7 -11  -6   13.88    0.75
  -8  -7 -11  101.76    4.00
  11  -8   7  100.15    3.96
  -7 -11  -8   97.45    3.99
  -8  -7 -11  100.23    3.99
   7 -11   8  101.53    3.98
 -11  -8  -7   98.41    3.99
  -8   7 -11  102.57    3.96
  -7  11  -8  102.20    3.99
   8   7  11   93.22    4.00
   7  11   8  100.18    3.98
  -8   7 -11   98.52    3.99
   7 -11  10    6.82    0.33
 -10  -7 -11    6.51    0.34
  11 -10   7    6.64    0.31
 -11 -10  -7    7.22    0.34
 -10  -7 -11    6.74    0.35
   7  11  10    5.97    0.33
  10   7  11    6.07    0.37
 -10   7 -11    6.45    0.34
   7 -11 -10    5.80    0.40
 -11 -10   7    6.21    0.34
 -10   7 -11    6.84    0.31
  -7  11 -10    6.97    0.34
  -1  -8 -11  134.68    5.24
  -8 -11  -1  132.44    5.26
  11  -1   8  131.00    5.28
   1   8 -11  141.98    5.27
 -11  -1  -8  133.84    5.26
   8  11  -1  115.66    5.29
   8 -11   1  130.52    5.30
 -11  -1  -8  137.44    5.26
  -8 -11   1  135.08    5.26
 -11   1  -8  131.90    5.26
   1   8  11  135.27    5.25
  11   1   8  123.94    5.27
 -11   1  -8  142.01    5.26
   8 -11  -1  132.53    5.26
   8  11   1  127.76    5.33
  -8  11  -1  127.90    5.27
   3   8 -11   23.11    0.92
 -11  -3  -8   23.13    0.92
   8 -11   3   20.63    0.93
  -3  -8 -11   22.87    0.90
 -11  -3  -8   23.97    0.93
  -8 -11  -3   22.31    0.92
  11  -3   8   22.29    0.95
   3  -8  11   20.79    0.95
  11   3   8   21.45    0.96
  -8 -11   3   21.07    0.92
 -11   3  -8   21.43    0.92
  -8  11  -3   20.88    0.92
   8  11   3   20.12    0.95
   8 -11   5   55.36    2.23
  -5  -8 -11   57.25    2.22
 -11  -5  -8   52.49    2.26
  -8 -11  -5   55.38    2.24
   5  -8  11   51.72    2.28
 -11  -5  -8   55.25    2.24
  -8  11  -5   58.96    2.24
  -5   8 -11   57.87    2.25
 -11   5  -8   56.92    2.24
   8 -11  -5   51.57    2.31
  11   5   8   56.81    2.28
  -8 -11   5   54.55    2.24
   5   8  11   54.77    2.25
   8 -11   7  100.92    3.94
 -11  -7  -8   96.52    3.95
  11  -7   8   98.51    3.92
 -11  -7  -8  103.29    3.95
  -8 -11  -7   98.88    3.95
   8  11   7  102.18    3.94
  -7   8 -11  101.17    3.96
  -8 -11   7   99.93    3.96
   7   8  11   96.28    3.96
  -8  11  -7  103.46    3.95
   8 -11  -7   86.35    4.00
   7   8  11   93.04    3.97
  11   7   8  101.78    3.99
  -9  -8 -11   11.13    0.51
  -8 -11  -9   11.37    0.51
  11  -9   8   10.99    0.48
 -11  -9  -8   10.71    0.51
  -9  -8 -11   11.80    0.52
   8 -11   9   11.21    0.50
   8 -11  -9    9.70    0.57
  11   9   8   10.43    0.64
   9  -8 -11    9.96    0.54
  -8  11  -9   11.44    0.51
   8  11   9   12.25    0.52
 -11   9  -8   11.53    0.51
  -9   8 -11   11.22    0.48
   9   8  11   10.06    0.53
  -9   8 -11   10.90    0.51
 -11   0  -9   44.57    1.74
  11   0   9   41.20    1.77
   9 -11   0   40.91    1.74
  -9  11   0   41.95    1.74
   9  11   0   40.10    1.77
   0   9 -11   45.06    1.76
 -11   0  -9   45.09    1.74
   0   9  11   43.32    1.74
  -2  -9 -11   29.00    1.15
 -11  -2  -9   27.67    1.16
   2   9 -11   29.83    1.18
  -9 -11  -2   28.50    1.17
   2  -9  11   26.29    1.20
 -11  -2  -9   29.35    1.17
 -11  -2  -9   30.80    1.18
  11  -2   9   27.34    1.20
   9 -11   2   26.14    1.18
  -9 -11   2   28.76    1.17
   9  11   2   24.97    1.19
  11  -2  -9   28.59    1.15
   9 -11  -2   27.32    1.17
 -11   2  -9   28.44    1.16
  -9  11  -2   29.63    1.20
 -11   2  -9   28.15    1.17
 -11  -4  -9   11.51    0.49
  -4  -9 -11   10.89    0.46
   9 -11   4   10.40    0.51
  11  -4   9   11.58    0.60
  -9 -11  -4   11.06    0.49
 -11  -4  -9   10.87    0.49
   4  -9  11   10.19    0.53
  -9 -11   4   10.77    0.50
 -11   4  -9   10.35    0.49
 -11   4  -9   10.74    0.51
   9  11   4    9.70    0.52
   4   9  11   10.50    0.49
  -9 -11  -6    7.14    0.36
   9 -11   6    7.66    0.34
 -11  -6  -9    7.48    0.36
 -11  -6  -9    7.66    0.37
  -6   9 -11    7.76    0.38
   6   9  11    7.06    0.42
  11   6   9    6.39    0.39
   6  -9 -11    6.32    0.37
 -11   6  -9    6.89    0.36
 -11   6  -9    7.72    0.37
  -9  11  -6    7.06    0.36
  -9 -11   6    7.66    0.37
  -9 -11  -8   10.91    0.51
 -11  -8  -9   12.11    0.51
  -8  -9 -11   10.88    0.51
  11  -8   9   11.18    0.48
 -11  -8  -9   11.08    0.51
   9 -11   8   10.78    0.51
 -11   8  -9   11.09    0.51
  11   8   9   10.40    0.53
  -9  11  -8   11.60    0.51
  -8   9 -11   11.58    0.52
   8   9  11   10.47    0.52
  -9 -11   8   10.65    0.52
   9  11   8   10.78    0.51
   9 -11  10    4.31    0.24
 -11 -10  -9    3.96    0.25
 -10  -9 -11    4.65    0.26
  -9 -11 -10    3.98    0.25
  11 -10   9    4.13    0.22
 -10  -9 -11    4.22    0.25
  10   9  11    3.60    0.28
   9 -11 -10    3.90    0.38
 -10   9 -11    4.34    0.22
  -9  11 -10    4.20    0.25
  11  10   9    3.40    0.27
 -11  10  -9    3.89    0.25
  10  -9 -11    4.65    0.40
   9  11  10    4.16    0.26
 -10   9 -11    4.43    0.26
 -11  -1 -10   67.77    2.81
  10 -11   1   66.64    2.83
 -11  -1 -10   72.37    2.82
 -10 -11  -1   72.63    2.82
  11  -1  10   71.26    2.87
   1  10 -11   74.08    2.84
  -1  10  11   71.11    2.83
  10  11   1   59.39    2.84
  11  -1 -10   71.33    2.80
  10 -11  -1   68.16    2.83
  -1  10 -11   72.96    2.87
 -11   1 -10   70.71    2.82
 -11   1 -10   71.80    2.82
 -10 -11   1   71.11    2.82
  10 -11   3   65.91    2.89
  -3  10  11   69.93    2.84
   3 -10  11   64.45    2.87
 -10 -11  -3   71.00    2.83
  -3 -10 -11   73.30    2.81
   3  10 -11   72.12    2.84
 -11  -3 -10   72.91    2.84
 -11  -3 -10   71.99    2.83
  11  -3  10   67.05    2.88
  10  11   3   66.57    2.86
 -11   3 -10   70.51    2.83
 -11   3 -10   71.43    2.84
  11  -3 -10   71.14    2.82
 -11  -3  10   69.03    2.82
 -11   3 -10   75.29    2.83
 -10 -11   3   72.52    2.84
   5 -10  11    5.59    0.38
 -10 -11  -5    6.24    0.31
 -11  -5 -10    6.40    0.32
 -11  -5 -10    5.86    0.31
  -5  10 -11    6.35    0.33
 -11  -5  10    5.47    0.30
 -10 -11   5    5.65    0.32
 -11   5 -10    6.15    0.31
 -11   5 -10    5.75    0.32
 -11   5 -10    6.14    0.32
 -11  -7 -10    6.73    0.34
 -10 -11  -7    6.94    0.34
  10 -11   7    6.58    0.32
 -11  -7 -10    6.63    0.34
 -11   7 -10    6.31    0.34
  -7  10 -11    7.00    0.35
   7 -10 -11    5.89    0.37
 -10  11  -7    6.94    0.34
 -10 -11   7    6.29    0.35
 -11   7 -10    6.85    0.32
 -11  -9 -10    4.53    0.26
 -11  -9 -10    4.36    0.26
 -10 -11  -9    4.52    0.25
  -9 -10 -11    4.20    0.25
  11  -9  10    4.34    0.23
 -11   9 -10    4.46    0.22
  10  11   9    3.63    0.26
 -11   9 -10    4.50    0.26
   9 -10 -11    4.06    0.50
  -9  10 -11    4.31    0.26
   9  10  11    3.49    0.27
  11   9  10    4.22    0.29
  11  -9 -10    3.34    0.36
 -10  11  -9    4.26    0.25
   0  11 -11   -0.11    0.11
 -11  11   0    0.11    0.08
  11  11   0    0.12    0.11
   0  11  11    0.02    0.09
  11 -11   0   -0.01    0.09
 -11   0 -11    0.10    0.08
 -11   0 -11    0.01    0.07
  11   0 -11    0.03    0.07
  -2  11  11    1.42    0.17
 -11  -2 -11    1.46    0.15
  11 -11   2    1.58    0.18
 -11  -2 -11    1.45    0.15
 -11  -2 -11    1.53    0.16
   2  11 -11    1.41    0.18
 -11 -11  -2    1.34    0.14
 -11   2 -11    1.64    0.16
 -11  11  -2    1.45    0.15
  11  11   2    1.52    0.17
 -11 -11   2    1.77    0.16
 -11   2 -11    1.42    0.15
  11  -2 -11    1.46    0.14
 -11   2 -11    1.70    0.15
 -11 -11  -4    0.11    0.08
 -11  -4 -11    0.04    0.08
   4 -11  11   -0.12    0.14
   4  11 -11   -0.03    0.10
 -11  -4 -11    0.00    0.09
 -11   4 -11    0.06    0.07
  11  -4 -11    0.03    0.07
 -11 -11   4    0.05    0.08
  11  11   4    0.04    0.12
 -11  -4  11    0.09    0.08
 -11   4 -11    0.06    0.08
 -11   4 -11    0.12    0.08
 -11  -6 -11    6.07    0.33
 -11  -6 -11    6.40    0.33
 -11 -11  -6    6.20    0.33
 -11  -6  11    6.30    0.33
 -11   6 -11    6.60    0.31
  -6  11 -11    6.34    0.34
 -11   6 -11    6.33    0.33
 -11 -11   6    6.18    0.33
 -11   6 -11    6.34    0.34
   8 -11  11    0.15    0.08
 -11  -8 -11   -0.04    0.08
 -11  -8 -11    0.09    0.09
  11 -11   8    0.05    0.06
 -11 -11  -8    0.01    0.08
 -11  11  -8   -0.01    0.08
  11  11   8   -0.10    0.10
   8  11  11    0.10    0.09
   8 -11 -11    0.12    0.16
 -11   8 -11    0.09    0.08
 -11 -11   8   -0.05    0.08
 -11   8 -11    0.02    0.06
  -8  11 -11    0.00    0.08
 -11 -10 -11   11.30    0.54
  10 -11  11   12.77    0.53
 -11 -11 -10   10.49    0.53
  11 -11  10   12.02    0.52
  11 -10  11   12.49    0.53
 -10 -11 -11   11.91    0.54
  10  11  11    9.77    0.66
 -11  10 -11   11.92    0.55
 -11  11 -10   11.70    0.55
 -11  10 -11   12.24    0.51
 -10  11 -11   11.93    0.55
 -11  11 -10   12.14    0.50
  11  11  10   10.59    0.56
   0   0  12  985.23   38.78
   0  12   0 1000.00   38.73
   0  12   0  960.07   38.77
  12   0   0  981.73   38.75
   0  12   2   59.46    2.73
  12  -2   0   64.31    2.68
  12   2   0   65.70    2.68
   0  12  -2   69.63    2.65
  -2   0  12   65.19    2.70
   2   0 -12   69.57    2.68
   2   0  12   60.21    2.80
   0  12  -2   64.05    2.70
   0  12  -2   69.43    2.70
 -12   2   0   70.95    2.66
   0  12   2   67.40    2.70
 -12  -2   0   68.81    2.64
   0 -12   2   65.70    2.67
   0  12   2   67.65    2.67
  -2   0 -12   67.49    2.68
  -2   0 -12   66.85    2.66
 -12   4   0    3.06    0.18
   0  12  -4    3.04    0.23
  -4   0 -12    2.74    0.18
   4   0  12    2.89    0.21
  -4   0 -12    3.01    0.22
   4   0  12    2.96    0.24
  -4   0  12    2.84    0.22
  -4   0 -12    3.11    0.20
   0 -12   4    3.46    0.20
   0  12   4    3.03    0.20
   0  12   4    2.60    0.22
 -12  -4   0    3.43    0.17
   0  12   6   36.71    1.57
 -12  -6   0   37.14    1.54
   0 -12   6   37.19    1.56
  -6   0 -12   39.14    1.56
  -6   0 -12   38.61    1.55
 -12   6   0   37.04    1.55
   6   0  12   35.57    1.60
   6   0 -12   38.99    1.56
   0  12   6   40.40    1.58
   0  12  -6   41.37    1.59
   6   0  12   35.67    1.57
 -12   8   0    9.05    0.42
   8   0 -12    9.11    0.42
  -8   0 -12    8.84    0.43
   0 -12   8    9.49    0.44
 -12   8   0    9.09    0.40
  -8   0 -12    9.13    0.42
 -12  -8   0    9.89    0.42
  -8   0 -12    8.97    0.42
   0  12   8    8.82    0.45
   0  12  -8    8.57    0.45
   0  12 -10   11.44    0.52
  12 -10   0    9.50    0.50
   0  12  10   10.52    0.49
 -10   0 -12   10.11    0.48
  10   0 -12   10.88    0.47
 -10   0 -12   10.25    0.47
 -12  10   0    9.87    0.46
 -10   0 -12   10.25    0.47
   1  12  -1    0.05    0.10
  -1  12   1   -0.02    0.09
  -1  12   1    0.01    0.06
   1  -1  12   -0.03    0.09
  -1   1  12    0.00    0.09
   1  12  -1    0.06    0.06
  -1  12   1    0.04    0.10
   1  12  -1    0.30    0.11
  12  -1   1    0.07    0.07
  -1  -1 -12    0.05    0.06
  12   1  -1   -0.09    0.07
  -1  -1 -12    0.06    0.09
  -1  12  -1   -0.07    0.10
  12   1   1   -0.01    0.07
  -1  12  -1    0.13    0.09
  -1  12  -1    0.02    0.05
   1   1  12    0.52    0.14
   1  12   1    0.05    0.06
   1  -1 -12    0.01    0.08
  -1  -1  12    0.33    0.11
  12  -1  -1    0.10    0.07
   1  12   1    0.12    0.12
  12  -3   1   42.79    1.88
  -3  -1 -12   47.90    1.88
  -3  -1 -12   47.35    1.86
 -12   3   1   48.10    1.86
   3  -1  12   45.24    1.92
   1  12  -3   43.81    1.94
   3  -1  12   46.83    1.88
  -1  12   3   47.07    1.90
   1  12  -3   45.71    1.89
   1 -12   3   48.27    1.87
   3   1  12   47.12    1.89
 -12   3  -1   46.24    1.88
   3   1  12   44.86    1.92
  12   3   1   44.06    1.88
  -1  12  -3   48.14    1.90
   3  -1 -12   47.07    1.88
  -1  12  -3   44.22    1.90
   1  12   3   45.89    1.88
  12  -3  -1   43.36    1.87
  -1 -12   3   48.18    1.88
  -3  -1  12   44.64    1.90
 -12  -3   1   47.45    1.85
  -5  -1 -12   24.81    1.00
   5  -1  12   22.53    1.03
  -1  12   5   23.54    1.01
  -5  -1 -12   24.49    0.99
   1 -12   5   23.68    0.99
   1  12  -5   24.47    1.01
 -12   5   1   25.31    0.97
   5  -1  12   23.58    1.00
  -5  -1 -12   23.81    0.98
  -5   1 -12   23.38    0.99
   5   1  12   22.77    1.00
 -12   5  -1   24.29    1.00
   1  12   5   22.49    1.00
  -5   1 -12   23.72    0.98
   5   1  12   22.41    1.03
 -12  -5   1   23.40    0.97
  -1 -12   5   22.81    0.99
  -5  -1  12   21.89    1.00
  -1  12  -5   23.33    1.01
  -7  -1 -12   94.11    3.69
  -7  -1 -12   91.80    3.67
   7  -1  12   81.49    3.68
   1 -12   7   92.19    3.68
   1  12  -7   96.23    3.70
  -7  -1 -12   90.81    3.67
  -7  -1 -12   91.49    3.66
  -1  12   7   93.72    3.70
 -12   7   1   89.94    3.66
  -1 -12   7   89.92    3.68
 -12   7  -1   86.21    3.66
 -12   7  -1   92.29    3.66
  -7   1 -12   93.84    3.68
  -7   1 -12   98.02    3.68
  -7  -1  12   86.14    3.68
   7  -1 -12   93.91    3.67
  -1  12  -7   97.10    3.70
 -12  -7   1   93.20    3.66
   1  12   7   88.76    3.70
  -7   1 -12   93.98    3.67
  12  -9   1   73.62    3.14
  -9  -1 -12   78.76    3.13
   1  12  -9   74.72    3.14
  -9  -1 -12   78.27    3.11
   1 -12   9   77.42    3.12
 -12   9   1   78.79    3.11
  -1  12   9   79.31    3.14
  -9  -1 -12   77.14    3.11
  -9  -1 -12   78.44    3.12
  -9   1 -12   76.57    3.12
  -1 -12   9   78.56    3.13
   9  -1 -12   80.80    3.11
  -1  12  -9   79.38    3.14
  -9   1 -12   79.50    3.11
 -12   9  -1   77.75    3.10
  -9   1 -12   77.09    3.11
 -12  -9   1   80.83    3.11
  12   9   1   69.39    3.12
  -1  12  11   36.05    1.47
   1  12 -11   37.55    1.48
 -11  -1 -12   38.23    1.45
  12 -11   1   33.65    1.48
 -11  -1 -12   37.93    1.45
 -11   1 -12   34.02    1.45
 -12 -11   1   33.55    1.45
  12 -11  -1   34.70    1.59
  11  -1 -12   35.49    1.44
 -11   1 -12   33.81    1.45
 -11   1 -12   33.93    1.44
 -12  11  -1   32.53    1.44
  -1  12 -11   35.72    1.48
   2  12   0   64.92    2.63
  12   0  -2   66.45    2.64
  -2  12   0   60.69    2.65
   0  -2 -12   65.98    2.64
  12   0   2   63.66    2.65
   0  -2 -12   69.50    2.61
  -2  12   0   67.28    2.66
   0  -2  12   65.84    2.68
  -2  -2 -12  344.01   13.77
  -2  12   2  348.21   13.79
  -2  -2 -12  360.37   13.75
  12  -2   2  323.25   13.78
   2  -2  12  334.82   13.86
   2  12  -2  324.34   13.83
  12  -2  -2  347.52   13.77
  12   2   2  349.00   13.79
   2  -2 -12  361.66   13.77
  -2  -2  12  357.15   13.80
   2  12   2  336.88   13.78
   2  12   2  342.06   13.83
  -2  12  -2  354.22   13.79
  -2 -12   2  363.40   13.77
  -2  12  -2  348.58   13.74
   2  -2 -12  341.07   13.73
  -2 -12   2  378.47   13.74
  -4  -2 -12    6.32    0.32
  -2  12   4    6.32    0.35
  -4  -2 -12    6.18    0.32
 -12   4   2    6.53    0.30
   4  -2  12    6.11    0.36
   2 -12   4    6.72    0.32
  -4  -2 -12    6.32    0.29
   4  -2  12    6.15    0.32
   4  -2 -12    6.26    0.32
   2  12   4    5.73    0.32
  -2 -12   4    6.26    0.28
   4   2  12    6.05    0.33
  -2 -12   4    6.05    0.32
   4   2  12    5.66    0.35
 -12  -4   2    6.86    0.30
  -4   2 -12    6.05    0.32
 -12   4  -2    6.37    0.30
  -4  -2  12    5.70    0.34
  -2  12  -4    6.49    0.35
  -6  -2 -12   38.96    1.52
   6  -2  12   34.73    1.50
  -6  -2 -12   37.20    1.50
 -12   6   2   37.91    1.49
  -2  12   6   37.24    1.52
   2  12  -6   37.47    1.53
   2 -12   6   36.94    1.50
  -6  -2 -12   36.92    1.49
   6   2  12   34.92    1.57
  -6   2 -12   37.89    1.50
  -6  -2  12   35.31    1.52
   2  12   6   37.38    1.58
  -2  12  -6   37.56    1.53
 -12  -6   2   36.09    1.49
  -2 -12   6   36.85    1.51
   6   2  12   33.68    1.57
  12   6   2   34.03    1.49
 -12   6  -2   36.97    1.49
   6  -2 -12   37.55    1.57
  -6   2 -12   36.80    1.51
   2 -12   8   86.76    3.46
  -8  -2 -12   88.13    3.45
   2  12  -8   87.35    3.48
  -2  12   8   85.52    3.47
  12  -8   2   81.78    3.48
  -8  -2 -12   85.27    3.46
  -8  -2 -12   84.64    3.45
 -12   8   2   87.35    3.44
  -8  -2 -12   86.89    3.45
  -8   2 -12   98.98    3.47
  -8   2 -12   86.84    3.46
  12   8   2   75.99    3.45
  -8  -2  12   80.88    3.46
  -8   2 -12   86.60    3.45
   8  -2 -12   87.87    3.45
 -12   8  -2   88.64    3.45
  -2 -12   8   88.55    3.47
  -2  12  -8   85.31    3.48
 -12   8  -2   84.55    3.43
 -10  -2 -12   16.36    0.69
  -2  12  10   15.04    0.71
 -10  -2 -12   16.45    0.69
   2  12 -10   15.49    0.72
 -10  -2 -12   15.99    0.69
 -10  -2 -12   15.75    0.70
 -12 -10   2   16.61    0.69
 -10   2 -12   16.03    0.70
 -10  -2  12   14.11    0.69
  10  -2 -12   15.87    0.68
 -10   2 -12   16.37    0.70
 -12  10  -2   16.31    0.68
  -2  12 -10   15.56    0.73
 -10   2 -12   16.57    0.69
  -3  12   1   42.95    1.87
  -1  -3 -12   45.46    1.86
  12  -1   3   42.92    1.87
  -3 -12  -1   47.15    1.84
   3  12  -1   45.40    1.90
  12  -1   3   46.81    1.84
   1  -3  12   45.01    1.95
  -3  12   1   45.04    1.88
   3 -12   1   40.87    1.91
  -1  -3 -12   48.17    1.83
   1  -3 -12   48.87    1.82
  -3  12  -1   46.58    1.83
   3  12   1   44.01    1.85
  -1  -3  12   46.59    1.90
 -12   1  -3   48.71    1.85
   3  12   1   44.34    1.92
  -3  12  -1   44.12    1.87
  12  -1  -3   43.48    1.91
   1  -3 -12   46.92    1.86
  12   1   3   46.46    1.91
  -3 -12   1   47.28    1.83
  -3  12  -1   46.12    1.88
 -12  -3  -3    0.09    0.06
   3  -3  12    0.19    0.13
  -3  12   3    0.09    0.11
   3 -12   3   -0.09    0.07
  -3  -3 -12    0.09    0.07
   3  12  -3    0.08    0.11
   3 -12   3    0.09    0.12
  -3  -3 -12    0.12    0.09
   3  -3  12    0.32    0.08
  -3  -3 -12    0.20    0.06
  12   3   3    0.30    0.10
   3  12   3    0.04    0.07
  -3  12  -3    0.05    0.12
  -3 -12   3    0.01    0.08
   3  12   3    0.10    0.09
  -3  12  -3    0.04    0.09
   3  -3 -12    0.12    0.08
 -12   3  -3    0.11    0.07
  -3  -3  12    0.05    0.10
  -3 -12   3    0.03    0.05
  -3  12  -3   -0.09    0.06
   3   3  12    0.13    0.09
  12  -3  -3    0.10    0.07
  -5  -3 -12   34.91    1.42
 -12   5   3   35.58    1.41
 -12  -5  -3   34.89    1.41
  -5  -3 -12   34.53    1.44
  12  -5   3   34.34    1.47
  -3  12   5   35.51    1.46
  -5  -3 -12   35.67    1.43
   3 -12   5   32.56    1.50
   3 -12   5   34.33    1.43
   5  -3  12   31.74    1.45
  -5   3 -12   36.51    1.44
  12   5   3   32.39    1.41
   5  -3 -12   36.91    1.44
  -3  12  -5   38.29    1.47
  -3  12  -5   36.70    1.42
   5   3  12   33.73    1.46
 -12  -5   3   34.15    1.42
  -5  -3  12   34.62    1.46
  -3 -12   5   35.33    1.44
  -3 -12   5   34.71    1.40
   3  12   5   34.35    1.45
 -12   5  -3   35.44    1.43
   3 -12   7   27.86    1.34
  12  -7   3   29.46    1.35
  -7  -3 -12   31.68    1.27
 -12   7   3   31.83    1.25
  -7  -3 -12   32.16    1.29
  -3  12   7   30.42    1.29
   3 -12   7   31.71    1.28
  -7  -3 -12   31.54    1.26
  -3  12  -7   31.91    1.31
  -7  -3  12   30.42    1.29
 -12   7  -3   32.74    1.27
  -7   3 -12   30.66    1.28
  -3 -12   7   30.89    1.28
 -12  -7   3   30.00    1.26
   7   3  12   27.87    1.33
   7  -3 -12   31.63    1.27
  -7   3 -12   32.59    1.28
  12   7   3   27.87    1.28
  -9  -3 -12  130.21    5.05
  -9  -3 -12  128.18    5.04
   3 -12   9  129.42    5.06
  -3  12   9  124.06    5.06
  -9  -3 -12  130.41    5.05
 -12   9   3  127.19    5.03
   3  12  -9  131.89    5.07
  -9  -3 -12  125.10    5.06
  -9   3 -12  125.44    5.05
  -9   3 -12  132.57    5.04
  -3 -12   9  124.99    5.06
  12   9   3  113.82    5.06
  -9  -3  12  120.87    5.06
 -12  -9   3  130.31    5.05
  -9   3 -12  124.41    5.05
 -12 -11  -3  162.36    6.55
  -3  12  11  154.91    6.56
 -11  -3 -12  166.84    6.56
 -11  -3 -12  171.99    6.56
   3  12 -11  170.76    6.58
 -11   3 -12  171.79    6.55
 -11   3 -12  162.13    6.56
 -12 -11   3  167.11    6.56
 -11  -3  12  152.44    6.55
  11  -3 -12  165.74    6.54
 -11   3 -12  167.55    6.56
 -12  11  -3  163.08    6.55
  12   0   4    3.02    0.18
 -12   0  -4    3.20    0.19
  -4 -12   0    3.09    0.18
   4 -12   0    2.70    0.26
   0  -4  12    3.05    0.29
   0  -4 -12    3.33    0.16
  -4  12   0    3.23    0.22
  -4  12   0    3.08    0.26
   4  12   0    3.57    0.24
   0  -4 -12    2.80    0.21
  12   0   4    2.86    0.22
  -2  -4 -12    6.55    0.28
   4  12  -2    5.66    0.34
  12  -2   4    6.32    0.34
  -2  -4 -12    6.06    0.32
  -4  12   2    6.60    0.36
  -4 -12  -2    6.76    0.30
   2  -4  12    6.27    0.37
  12  -2   4    5.91    0.30
   4 -12   2    5.41    0.37
 -12   2  -4    6.17    0.30
   4 -12  -2    5.32    0.36
   4  12   2    5.85    0.31
  12   2   4    5.96    0.33
   4  12   2    5.63    0.34
  -4  12  -2    6.14    0.28
  -4 -12   2    6.24    0.28
  -4  12  -2    5.87    0.33
  12  -2  -4    6.01    0.29
   2  -4 -12    6.03    0.31
  -4 -12   2    6.26    0.31
  -4  12  -2    5.85    0.36
  -2  -4  12    6.81    0.36
   4  -4  12  157.20    6.41
   4 -12   4  141.43    6.48
  -4  -4 -12  168.09    6.41
  12  -4   4  163.01    6.47
  -4  12   4  165.53    6.45
  -4  -4 -12  165.66    6.43
   4 -12   4  169.77    6.42
 -12  -4  -4  168.04    6.40
  -4 -12   4  161.72    6.39
  -4  12  -4  150.93    6.44
   4   4  12  160.53    6.45
 -12   4  -4  167.11    6.42
  -4  12  -4  170.23    6.45
   4  -4 -12  166.33    6.42
  -4 -12   4  167.48    6.43
   4   4  12  157.00    6.42
   4 -12  -4  152.23    6.53
   4  12   4  155.13    6.43
  -4  12  -4  162.41    6.41
  -4  -4  12  166.39    6.46
  12   4   4  154.72    6.40
  -6  -4 -12   70.36    2.78
 -12  -6  -4   71.18    2.77
  -4  12   6   70.46    2.81
 -12   6   4   71.62    2.77
  -6  -4 -12   70.56    2.80
   4 -12   6   71.37    2.79
   6  -4  12   63.86    2.78
  -4  12  -6   72.55    2.86
  -4 -12   6   69.60    2.80
  12   6   4   65.02    2.78
 -12  -6   4   68.02    2.78
   6   4  12   66.64    2.80
  -6  -4  12   68.85    2.82
   6  -4 -12   71.19    2.79
  -6   4 -12   69.67    2.79
   4  12   6   65.30    2.81
 -12   6  -4   71.77    2.79
  -8  -4 -12    8.89    0.42
  -8  -4 -12    8.94    0.44
 -12   8   4    9.25    0.40
  -4  12   8    8.39    0.46
  -8  -4 -12    8.75    0.42
   4 -12   8    9.24    0.43
 -12  -8   4    9.13    0.42
  -4  12  -8    8.92    0.43
  -4 -12   8    9.66    0.45
   8  -4 -12    8.83    0.42
  -8  -4  12    8.55    0.44
  12   8   4    8.41    0.43
  -8   4 -12    9.08    0.43
  -8   4 -12    9.53    0.41
  -8   4 -12    9.57    0.43
 -12 -10  -4   19.36    0.87
 -12  10   4   20.70    0.84
 -10  -4 -12   19.69    0.87
  -4  12  10   19.54    0.89
   4 -12  10   21.81    0.88
 -10  -4 -12   19.76    0.86
   4  12 -10   19.97    0.88
 -10   4 -12   19.62    0.87
 -10  -4  12   19.28    0.87
 -12 -10   4   21.17    0.87
  -4  12 -10   21.22    0.88
  10  -4 -12   20.08    0.86
 -10   4 -12   21.47    0.85
 -10   4 -12   20.10    0.87
  12  -1   5   23.27    0.99
  12  -1   5   22.52    0.98
   5  12  -1   21.37    0.98
  12  -1   5   23.61    0.95
  -1  -5 -12   24.30    0.96
   5 -12   1   20.74    1.03
  -5 -12  -1   24.04    0.93
  -5  12   1   22.16    0.96
  -5  12  -1   22.30    0.96
  12   1   5   21.13    0.93
  12   1   5   21.44    0.97
  12  -1  -5   23.04    0.94
  -5 -12   1   23.53    0.95
   1  -5 -12   23.05    0.95
  -1  -5  12   22.88    0.99
  -5 -12   1   23.46    0.93
   5 -12  -1   21.10    1.01
 -12   1  -5   22.89    0.94
   5  12   1   20.56    0.98
  -3  -5 -12   34.29    1.43
 -12  -3  -5   36.06    1.41
   3  -5  12   35.47    1.41
  -5 -12  -3   35.37    1.42
  -3  -5 -12   36.90    1.42
  12   3   5   33.17    1.40
  -5  12  -3   32.57    1.44
   3  -5 -12   35.77    1.43
  -3  -5  12   36.89    1.48
  12  -3  -5   33.39    1.41
   3   5  12   35.44    1.42
 -12   3  -5   36.21    1.42
  -5 -12   3   35.89    1.40
  -5 -12   3   35.96    1.43
  -5  12  -3   35.57    1.41
   5 -12  -3   32.28    1.49
   5  12   3   31.46    1.45
   3   5  12   31.39    1.47
 -12  -5  -5    0.07    0.07
  -5 -12  -5    0.06    0.07
   5  -5  12    0.31    0.07
  -5  -5 -12   -0.04    0.08
   5 -12   5   -0.04    0.07
  -5  -5 -12    0.06    0.07
  -5  12  -5    0.09    0.07
   5 -12  -5    0.04    0.13
   5  12   5    0.12    0.10
 -12   5  -5   -0.02    0.07
  -5 -12   5   -0.15    0.09
   5  -5 -12   -0.09    0.08
  -5  -5  12    0.11    0.11
  -5   5 -12    0.06    0.08
  12   5   5    0.03    0.06
   5   5  12    0.05    0.08
  -7  -5 -12  136.01    5.33
   5 -12   7  137.23    5.34
  -7  -5 -12  134.82    5.35
 -12  -7  -5  131.93    5.34
 -12   7   5  139.67    5.32
  -5  12  -7  138.29    5.34
  -5 -12   7  135.16    5.35
 -12   7  -5  136.19    5.34
  -7  -5  12  132.45    5.37
   5 -12  -7  122.24    5.40
   7  -5 -12  135.79    5.34
  -7   5 -12  135.25    5.35
   7   5  12  128.86    5.37
  12   7   5  132.71    5.37
   5 -12   9   75.47    2.95
  -9  -5 -12   71.22    2.95
  -9  -5 -12   73.11    2.95
 -12   9   5   73.34    2.92
 -12  -9  -5   71.70    2.95
  -9  -5  12   70.24    2.96
  12   9   5   69.13    2.96
   9  -5 -12   72.72    2.94
  -9   5 -12   73.87    2.95
 -12  -9   5   73.73    2.95
  -9   5 -12   76.02    2.93
  -5  12  -9   77.89    2.96
 -11  -5 -12   55.64    2.30
 -12 -11  -5   54.36    2.30
 -11  -5 -12   55.97    2.30
  11  -5 -12   56.74    2.29
 -11   5 -12   56.22    2.30
 -11  -5  12   55.62    2.30
 -12 -11   5   55.83    2.30
 -11   5 -12   58.03    2.28
 -11   5 -12   57.35    2.30
  -5  12 -11   60.09    2.31
  -6  12   0   33.07    1.45
   0   6  12   37.23    1.41
  12   0   6   36.23    1.44
 -12   0  -6   35.24    1.43
  -6 -12   0   36.31    1.42
   6  12   0   32.10    1.47
   6 -12   0   34.23    1.42
  -2  -6 -12   37.17    1.47
  12  -2   6   35.92    1.50
  -6 -12  -2   36.60    1.48
   2  -6  12   37.00    1.47
   2   6 -12   39.80    1.48
  -2  -6 -12   35.66    1.49
   6  12   2   33.79    1.52
  12  -2  -6   35.29    1.47
  -6 -12   2   36.23    1.47
  -6 -12   2   35.21    1.49
   2   6  12   37.20    1.48
   6 -12  -2   34.50    1.46
  -6  12  -2   34.51    1.50
 -12   2  -6   35.84    1.48
  -6  12  -2   37.71    1.47
  12   2   6   36.67    1.56
   4  -6  12   66.07    2.73
  -4  -6 -12   68.34    2.76
 -12  -4  -6   70.91    2.74
  -6 -12  -4   68.89    2.74
  -4  -6 -12   70.74    2.74
  -6 -12   4   69.16    2.75
 -12   4  -6   68.76    2.75
   4   6  12   68.91    2.75
  -6  12  -4   70.90    2.74
   6 -12  -4   62.06    2.82
  12  -4  -6   66.14    2.73
  12  -6   6   16.09    0.64
  -6  -6 -12   15.73    0.69
  -6  -6 -12   15.74    0.69
 -12  -6  -6   15.32    0.68
   6 -12   6   15.81    0.67
  -6 -12  -6   15.53    0.67
 -12  -6  -6   16.40    0.67
  -6 -12   6   15.76    0.69
  -6  12  -6   15.91    0.67
   6 -12  -6   12.90    0.73
  -6  -6  12   15.83    0.72
 -12   6  -6   15.12    0.68
   6   6  12   14.63    0.69
  -6   6 -12   16.11    0.69
  -8  -6 -12   47.51    1.92
  12  -8   6   47.32    1.87
 -12   8   6   48.14    1.88
 -12  -8  -6   45.37    1.91
  -8  -6 -12   47.02    1.91
   6 -12   8   47.57    1.90
  -8  -6  12   45.90    1.93
  -8   6 -12   44.98    1.91
  12   8   6   42.98    1.91
  -8   6 -12   47.73    1.88
  -6 -12   8   48.79    1.92
  -6  12  -8   47.59    1.91
 -10  -6 -12    6.67    0.33
 -12  10   6    6.24    0.29
 -12 -10  -6    6.38    0.33
   6 -12  10    6.43    0.33
 -10  -6 -12    6.60    0.34
  12  10   6    5.09    0.34
  -6  12 -10    6.73    0.33
 -10  -6  12    6.18    0.34
 -10   6 -12    6.39    0.30
 -12 -10   6    5.88    0.32
 -10   6 -12    6.22    0.33
   1   7 -12   94.34    3.52
  12  -1   7   88.13    3.53
 -12  -1  -7   88.50    3.51
  -7  12   1   80.89    3.53
   7 -12   1   82.31    3.51
  -7 -12  -1   90.46    3.51
 -12   1  -7   88.69    3.52
  12  -1  -7   89.86    3.50
  -7  12  -1   86.35    3.53
  12   1   7   90.14    3.54
   1   7  12   92.66    3.51
   7  12   1   74.51    3.59
  -7 -12   1   93.06    3.53
  -7 -12   1   91.36    3.51
   7 -12  -1   86.56    3.51
  -7 -12  -3   30.65    1.27
  12  -3   7   29.93    1.30
 -12  -3  -7   31.73    1.28
   3   7 -12   33.16    1.27
   3  -7  12   28.75    1.29
 -12  -3  -7   31.87    1.27
  -3  -7 -12   31.26    1.26
 -12   3  -7   30.81    1.28
  -7  12  -3   31.73    1.26
  -7  12  -3   28.84    1.29
   7 -12  -3   29.90    1.26
  12  -3  -7   30.48    1.25
  -7 -12   3   32.42    1.29
  -5  -7 -12  134.95    5.32
   7 -12   5  133.90    5.34
  -5  -7 -12  133.27    5.34
  -7 -12  -5  133.80    5.33
 -12  -5  -7  133.27    5.33
 -12  -5  -7  131.24    5.34
   5   7  12  130.43    5.35
  -7  12  -5  136.29    5.33
  -5   7 -12  135.47    5.35
  -7 -12   5  133.18    5.34
 -12   5  -7  137.36    5.34
   7 -12   7    0.12    0.08
  -7  -7 -12    0.12    0.07
  -7 -12  -7    0.15    0.08
 -12  -7  -7    0.07    0.08
  12  -7   7    0.00    0.05
  -7  -7 -12   -0.15    0.08
   7  12   7    0.00    0.06
 -12   7  -7    0.08    0.08
  -7  12  -7   -0.03    0.07
   7   7  12   -0.05    0.10
  -7 -12   7   -0.03    0.10
  -7   7 -12    0.16    0.09
  12  -9   7   11.95    0.50
   7 -12   9   12.17    0.53
  -9  -7 -12   11.96    0.54
  -9  -7 -12   11.61    0.54
 -12  -9  -7   11.83    0.54
  -9   7 -12   11.70    0.54
  -7  12  -9   11.75    0.53
  -9   7 -12   12.60    0.51
   9   7  12   10.53    0.56
  -7 -12   9   11.95    0.55
   7 -12  -9    9.99    0.60
  -9  -7  12   11.35    0.56
   7  12   9   11.79    0.52
 -12 -11  -7   94.70    3.90
  12 -11   7  100.68    3.87
 -11  -7 -12   99.92    3.91
 -12  11   7   98.33    3.86
   7 -12  11  100.18    3.90
 -11  -7 -12   99.41    3.90
  -7  12 -11  102.37    3.91
 -11   7 -12   94.53    3.90
   7 -12 -11   81.67    3.93
 -12 -11   7   95.35    3.90
 -11  -7  12   96.15    3.91
 -11   7 -12  102.20    3.88
  -8 -12   0    9.28    0.41
 -12   0  -8    9.40    0.42
   8 -12   0    8.51    0.41
  12   0   8    8.39    0.43
   0   8 -12    8.29    0.43
   0   8  12    9.32    0.39
  -8  12   0    8.58    0.43
  12  -2   8   80.78    3.38
   2   8 -12   85.91    3.36
   8 -12   2   79.35    3.36
  -2  -8 -12   83.52    3.34
   2  -8  12   79.26    3.42
  -8 -12  -2   86.82    3.35
 -12  -2  -8   85.23    3.35
 -12  -2  -8   85.17    3.36
   2   8  12   86.84    3.35
  12  -2  -8   84.45    3.34
  -8  12  -2   80.78    3.37
  -8 -12   2   86.38    3.36
 -12   2  -8   84.10    3.36
   8 -12  -2   83.52    3.35
  -8 -12  -4    9.15    0.41
   4   8 -12    8.43    0.41
   4  -8  12    7.50    0.44
  -4  -8 -12    8.92    0.39
 -12  -4  -8    8.66    0.41
 -12  -4  -8    8.85    0.42
   4   8  12    8.79    0.42
  -8  12  -4    9.29    0.41
  -8 -12   4    9.53    0.43
 -12   4  -8    8.41    0.41
  12  -6   8   46.16    1.89
   8 -12   6   50.06    1.94
  -8 -12  -6   48.42    1.93
  -6  -8 -12   47.55    1.91
 -12  -6  -8   47.75    1.92
 -12  -6  -8   45.72    1.93
  -6   8 -12   46.12    1.93
   6   8  12   44.81    1.98
 -12   6  -8   47.19    1.93
  -8 -12   6   48.81    1.94
  -8  12  -6   46.99    1.92
   8 -12   8   74.68    2.97
  -8 -12  -8   74.92    2.98
  -8  -8 -12   74.35    2.99
 -12  -8  -8   73.15    2.99
 -12  -8  -8   74.39    2.98
  12  -8   8   74.40    2.95
  -8   8 -12   74.30    2.99
  -8  12  -8   75.75    2.98
  -8 -12   8   78.18    3.00
   8  12   8   72.50    2.97
   8   8  12   67.52    3.00
 -10  -8 -12   17.08    0.73
  12 -10   8   17.26    0.70
   8 -12  10   17.51    0.72
 -12 -10  -8   16.07    0.72
 -10  -8 -12   17.12    0.73
  -8  12 -10   17.07    0.73
 -10   8 -12   16.37    0.73
  10  -8 -12   13.90    0.76
  12  10   8   15.37    0.78
   8  12  10   15.93    0.72
 -10   8 -12   17.19    0.70
 -12  -1  -9   75.64    3.06
   1   9 -12   80.38    3.07
   9 -12   1   71.48    3.07
  -1  -9 -12   80.56    3.04
  -9 -12  -1   77.53    3.06
  -9  12   1   69.46    3.07
 -12  -1  -9   76.36    3.06
  12  -1   9   73.16    3.09
  -1   9  12   78.72    3.04
   9 -12  -1   78.23    3.07
 -12   1  -9   75.29    3.06
 -12   1  -9   79.32    3.06
  -9 -12   1   80.43    3.07
   1   9  12   77.23    3.05
  -9  12  -1   73.07    3.07
  12   1   9   72.14    3.08
   3   9 -12  129.23    4.95
   9 -12   3  116.99    4.95
 -12  -3  -9  128.78    4.94
 -12  -3  -9  128.40    4.94
   3  -9  12  117.06    4.97
  12  -3   9  103.95    5.06
  -9 -12  -3  127.22    4.94
  -3  -9 -12  128.54    4.92
   3   9  12  122.15    4.94
  -9 -12   3  130.61    4.95
 -12   3  -9  121.70    4.94
  -9  12  -3  118.67    4.95
  12  -3  -9  126.88    4.92
 -12   3  -9  131.98    4.93
 -12  -5  -9   71.46    2.88
 -12  -5  -9   70.69    2.88
  -5  -9 -12   71.17    2.86
   5  -9  12   62.76    2.92
  -9 -12  -5   70.64    2.88
  -5   9 -12   77.45    2.90
   5   9  12   71.81    2.89
 -12  -5   9   71.01    2.86
  -9 -12   5   75.96    2.89
 -12   5  -9   71.88    2.88
   7  -9  12    9.60    0.62
  12  -7   9   12.30    0.51
   9 -12   7   12.28    0.52
 -12  -7  -9   11.78    0.54
  -9 -12  -7   12.00    0.54
 -12  -7  -9   12.09    0.54
  -9  12  -7   11.96    0.54
  -9 -12   7   12.06    0.55
   9  12   7   10.72    0.53
 -12   7  -9   12.75    0.55
  -7   9 -12   11.80    0.55
  -9  -9 -12    0.00    0.09
  -9 -12  -9    0.22    0.08
 -12  -9  -9    0.08    0.08
  -9  -9 -12    0.02    0.08
 -12  -9  -9    0.04    0.08
  12  -9   9    0.04    0.06
   9 -12   9    0.05    0.07
  -9 -12   9    0.12    0.10
  -9   9 -12    0.05    0.06
   9  -9 -12    0.08    0.13
  -9  12  -9    0.03    0.08
  -9   9 -12   -0.06    0.08
   9   9  12    0.05    0.14
   9  12   9    0.11    0.08
 -12 -11  -9   22.61    0.99
   9 -12  11   24.88    0.99
  -9 -12 -11   22.76    0.99
 -11  -9 -12   23.77    1.00
  12 -11   9   24.51    0.97
 -11  -9 -12   23.94    1.00
  -9  12 -11   23.90    1.00
 -11   9 -12   24.08    0.96
  11  -9 -12   19.43    1.05
   9  12  11   21.05    0.99
 -11   9 -12   24.08    1.00
   0  10  12   10.59    0.47
 -12   0 -10    9.90    0.46
   0  10 -12   10.63    0.50
  12   0  10    9.45    0.51
   0  10  12   10.44    0.45
   0 -10 -12   10.39    0.44
  10 -12   0    9.34    0.47
 -10  12   0   10.01    0.47
 -12   0 -10   10.61    0.47
  12  -2  10   14.12    0.72
  -2 -10 -12   16.38    0.65
 -12  -2 -10   15.82    0.68
  10 -12   2   14.03    0.69
  -2  10  12   14.28    0.68
   2  10 -12   15.68    0.69
 -10 -12  -2   15.50    0.68
 -12  -2 -10   15.81    0.68
 -12  -2 -10   15.58    0.68
  12  -2 -10   15.93    0.66
   2  10  12   16.28    0.67
  10 -12  -2   14.91    0.68
 -10  12  -2   15.46    0.69
 -10 -12   2   16.76    0.69
 -12   2 -10   17.12    0.68
 -12   2 -10   15.22    0.68
   4 -10  12   16.91    0.95
  10 -12   4   18.14    0.89
 -10 -12  -4   20.42    0.86
   4  10 -12   20.70    0.88
 -12  -4 -10   20.83    0.87
 -12  -4 -10   20.58    0.87
  -4 -10 -12   20.88    0.84
 -12   4 -10   21.57    0.86
 -12   4 -10   20.73    0.87
 -12  -4  10   19.30    0.84
  12  -4 -10   20.35    0.84
   4  10  12   19.89    0.87
 -10 -12   4   21.68    0.87
 -12  -6 -10    6.58    0.33
  10 -12   6    6.36    0.31
 -10 -12  -6    5.91    0.32
 -12  -6 -10    6.60    0.33
 -12   6 -10    6.62    0.31
   6  10  12    4.80    0.37
 -12  -6  10    6.44    0.32
  -6  10 -12    6.64    0.34
 -12   6 -10    6.35    0.33
 -10 -12   6    5.84    0.33
 -12  -8 -10   15.87    0.73
 -12  -8 -10   17.06    0.73
 -10 -12  -8   16.54    0.73
  10 -12   8   17.63    0.72
  12  -8  10   17.24    0.71
  -8  10 -12   17.28    0.74
   8 -10 -12   15.02    0.77
 -10 -12   8   16.89    0.74
 -10  12  -8   16.81    0.73
 -12   8 -10   16.35    0.73
  10  12   8   15.66    0.73
 -12   8 -10   17.54    0.71
 -10 -12 -10   73.59    2.99
  10 -12  10   78.93    2.98
  12 -10  10   76.23    2.96
 -10 -10 -12   74.73    2.99
 -12 -10 -10   73.54    2.99
 -10 -10 -12   78.83    3.00
 -10  12 -10   77.78    2.99
 -12  10 -10   75.42    2.99
  10  12  10   70.77    3.00
  10  10  12   68.89    3.01
  10 -10 -12   62.96    3.02
 -10  10 -12   75.65    3.00
 -12  -1 -11   36.86    1.44
 -11  12   1   34.06    1.44
 -12  -1 -11   37.72    1.44
 -11 -12  -1   37.37    1.44
   1  11 -12   37.64    1.46
  -1  11  12   36.08    1.45
  11 -12   1   29.58    1.53
 -12   1 -11   34.37    1.43
  12  -1 -11   36.00    1.42
  -1  11 -12   36.25    1.46
 -12   1 -11   33.01    1.43
 -11  12  -1   31.13    1.43
  11 -12  -1   32.92    1.45
 -11 -12   1   34.09    1.44
  11 -12   3  147.80    6.46
   3 -11  12  140.26    6.43
  -3  11  12  159.55    6.39
 -11 -12  -3  164.41    6.39
   3  11 -12  162.24    6.40
 -12  -3 -11  167.48    6.39
  -3 -11 -12  164.42    6.36
 -12  -3 -11  167.39    6.39
 -11 -12   3  163.04    6.39
 -12  -3  11  149.92    6.37
 -12   3 -11  172.01    6.38
  12  -3 -11  167.43    6.37
 -11  12  -3  157.43    6.39
 -12   3 -11  162.66    6.39
 -12  -5 -11   56.59    2.31
 -11 -12  -5   56.87    2.31
 -12  -5 -11   56.68    2.31
  -5  11 -12   60.59    2.32
 -12  -5  11   54.19    2.30
 -12   5 -11   57.88    2.31
 -12   5 -11   54.27    2.31
 -11 -12   5   56.87    2.31
 -12   5 -11   58.13    2.30
  11 -12   7   96.58    3.91
 -11 -12  -7   96.27    3.93
 -12  -7 -11   97.38    3.93
 -12  -7 -11   94.95    3.93
   7 -11 -12   82.41    3.95
 -12   7 -11  105.47    3.93
 -11 -12   7  100.25    3.93
 -12  -7  11   98.64    3.93
  -7  11 -12  102.48    3.94
 -12   7 -11   96.54    3.93
 -12   7 -11  105.47    3.94
  12  -9  11   23.91    0.97
 -11 -12  -9   23.14    0.99
 -12  -9 -11   24.25    1.00
  11 -12   9   23.97    0.97
 -12  -9 -11   23.24    0.99
 -11 -12   9   24.59    1.00
   9  11  12   21.45    1.00
  -9  11 -12   23.44    1.00
   9 -11 -12   20.00    1.04
  11  12   9   20.52    1.10
 -12   9 -11   24.86    0.97
 -12   9 -11   23.61    1.00
 -11  12  -9   23.65    0.99
  11 -11  12    0.06    0.07
  11 -12  11    0.03    0.07
  12 -11  11   -0.03    0.07
 -11 -11 -12    0.05    0.08
 -11 -12 -11    0.08    0.08
 -12 -11 -11    0.04    0.08
 -12  11 -11   -0.04    0.08
  11  12  11    0.43    0.13
 -11  12 -11    0.11    0.09
 -11  11 -12    0.13    0.08
   0  12 -12  100.33    3.80
 -12   0 -12   94.20    3.77
   0  12  12   96.32    3.78
 -12  12   0   89.07    3.77
 -12   0 -12   95.41    3.77
  12 -12   0   89.03    3.79
 -12  -2 -12    0.12    0.09
 -12 -12  -2    0.14    0.08
 -12  -2 -12    0.27    0.08
   2  12 -12    0.02    0.10
  -2  12  12    0.11    0.10
  12  -2 -12    0.03    0.07
 -12  12  -2    0.15    0.08
 -12   2 -12    0.07    0.08
 -12 -12   2    0.05    0.07
 -12   2 -12    0.18    0.08
   4  12 -12   21.33    0.92
 -12  -4 -12   21.37    0.91
 -12 -12  -4   21.53    0.91
 -12  -4 -12   22.43    0.91
 -12   4 -12   20.91    0.91
 -12   4 -12   22.55    0.90
 -12  -4  12   18.81    0.90
 -12   4 -12   20.52    0.91
 -12 -12   4   21.68    0.91
 -12 -12  -6    0.03    0.08
 -12  -6 -12    0.03    0.08
 -12  -6 -12   -0.02    0.07
 -12   6 -12   -0.01    0.06
 -12   6 -12    0.06    0.09
  -6  12 -12   -0.01    0.08
 -12   6 -12    0.09    0.09
 -12 -12   6   -0.02    0.08
 -12  -6  12   -0.01    0.08
 -12  -8 -12   22.66    0.96
 -12 -12  -8   22.02    0.96
   8 -12  12   22.81    0.95
 -12  -8 -12   24.48    0.99
  12 -12   8   23.31    0.95
  12  12   8   19.51    0.97
 -12  -8  12   22.56    0.98
 -12 -12   8   22.27    0.96
 -12   8 -12   21.47    0.96
  -8  12 -12   22.22    0.96
 -12 -10 -12    0.04    0.09
 -12 -12 -10    0.09    0.08
 -10 -12 -12    0.07    0.08
  10 -12  12   -0.08    0.07
  12 -12  10   -0.02    0.06
  12 -10  12    0.02    0.07
 -12 -10 -12   -0.08    0.08
  10  12  12    0.20    0.12
 -10  12 -12    0.01    0.07
 -12  12 -10    0.08    0.08
 -12  10 -12    0.02    0.08
 -12  10 -12    0.09    0.06
 -12 -12 -12   79.98    3.31
  12 -12  12   86.25    3.29
 -12  12 -12   79.20    3.31
   0  13   1   12.07    0.57
   0  13  -1   11.64    0.57
   0  13   1   11.77    0.52
  -1   0 -13   12.68    0.55
  13   1   0   11.38    0.54
   0  13  -1   11.59    0.56
   0  13  -1   12.21    0.51
   1   0 -13   12.32    0.54
  13  -1   0   11.85    0.55
   0  13   1   11.45    0.56
  -1   0  13   11.69    0.57
   1   0  13   11.77    0.58
   0  13   3   17.93    0.77
  13  -3   0   16.68    0.77
 -13  -3   0   17.34    0.73
   3   0 -13   19.30    0.78
 -13   3   0   18.21    0.75
   0  13  -3   20.19    0.81
  -3   0  13   15.41    0.91
   3   0  13   17.65    0.78
  -3   0 -13   18.13    0.75
  -3   0 -13   18.54    0.78
   0  13  -3   15.21    0.82
  13   3   0   16.57    0.78
   0 -13   3   17.62    0.77
   0  13   3   20.59    0.80
 -13   5   0   13.87    0.59
  -5   0 -13   13.47    0.59
   5   0 -13   13.58    0.60
   5   0  13   13.01    0.62
   0 -13   5   13.53    0.60
   0  13   5   13.15    0.61
  -5   0 -13   14.15    0.61
  -5   0  13   12.05    0.62
   0  13   5   14.73    0.63
 -13  -5   0   13.53    0.57
   0  13  -5   13.83    0.63
  -5   0 -13   13.68    0.60
  -7   0 -13   13.16    0.59
   7   0 -13   13.28    0.59
   0  13   7   12.16    0.61
   7   0  13   12.41    0.63
 -13   7   0   13.74    0.58
  -7   0 -13   13.29    0.58
   0  13  -7   12.62    0.62
 -13  -7   0   14.17    0.58
   0 -13   7   14.17    0.60
   0  13   7   14.86    0.74
 -13   9   0    6.49    0.32
  -9   0 -13    6.63    0.33
   0 -13   9    7.15    0.36
  -9   0 -13    6.64    0.33
   0  13  -9    6.79    0.38
   9   0 -13    6.37    0.36
  -9   0 -13    6.73    0.34
 -13   9   0    6.55    0.31
   0  13   9    6.44    0.36
   0  13 -11   11.35    0.56
 -11   0 -13   11.71    0.52
 -13  11   0   11.31    0.53
 -11   0 -13   11.30    0.53
 -11   0 -13   11.71    0.52
   0  13  11   11.55    0.55
   0  -1 -13   12.48    0.50
   0  -1  13   11.54    0.57
  -1  13   0   11.08    0.56
  13   0  -1   11.71    0.54
   1  13   0   11.42    0.51
  -1  13   0   11.79    0.51
   0   1  13   11.23    0.57
  13   0   1   12.13    0.55
   1  13   0   11.71    0.56
  -1  13   0   11.70    0.56
   0  -1 -13   12.53    0.54
  -1  13   2   11.90    0.55
  -1  13   2   10.36    0.54
   1  13  -2   10.59    0.58
  13  -2   1   11.43    0.53
   1  13  -2   11.86    0.54
  -2   1  13   10.20    0.54
  -2  -1 -13   11.47    0.53
  -1  13   2   11.60    0.51
  -2  -1 -13   11.71    0.49
  13   2  -1   11.15    0.52
  -2  -1  13   11.31    0.56
 -13  -2   1   11.52    0.48
   1  13   2   12.04    0.54
   2  -1 -13   11.94    0.52
  13  -2  -1   10.66    0.51
 -13   2  -1   12.11    0.50
  -1  13  -2   10.41    0.54
  -1  13  -2   11.71    0.55
  13   2   1   10.93    0.53
  -1 -13   2   11.16    0.51
  -1  13  -2   11.01    0.48
   1  13   2   11.35    0.54
  -4  -1 -13   81.75    3.28
  -4  -1 -13   83.37    3.27
   4  -1  13   78.85    3.28
   1  13  -4   79.72    3.29
  -4  -1 -13   83.01    3.25
 -13   4   1   84.18    3.25
   1 -13   4   85.19    3.27
  -1  13   4   80.27    3.29
  -4   1 -13   84.98    3.27
 -13  -4   1   82.24    3.24
   1  13   4   80.20    3.28
   4  -1 -13   83.69    3.27
  -4   1 -13   80.47    3.26
 -13   4  -1   83.99    3.26
   4   1  13   78.73    3.29
  -4  -1  13   77.26    3.30
  -1  13  -4   76.95    3.29
  -1 -13   4   80.83    3.27
   1 -13   6   35.51    1.41
  -1  13   6   33.99    1.43
  -6  -1 -13   34.86    1.42
   1  13  -6   33.87    1.43
  -6  -1 -13   34.25    1.39
   6  -1  13   32.80    1.42
  -6  -1 -13   35.52    1.41
  -1 -13   6   34.32    1.41
  -6   1 -13   34.46    1.41
 -13  -6   1   34.72    1.39
   6   1  13   32.72    1.43
   1  13   6   33.44    1.43
  -6   1 -13   34.53    1.40
  -1  13  -6   34.57    1.44
  -6  -1  13   31.40    1.42
 -13   6  -1   34.65    1.39
   6  -1 -13   33.63    1.40
 -13   8   1   66.91    2.77
  -8  -1 -13   69.59    2.78
  -8  -1 -13   66.85    2.79
   1 -13   8   68.62    2.80
  -1  13   8   70.77    2.81
  -8  -1 -13   67.43    2.78
   1  13  -8   69.39    2.82
  -8  -1 -13   68.54    2.80
  -8   1 -13   72.39    2.78
 -13  -8   1   67.48    2.80
  -8   1 -13   69.15    2.79
 -13   8  -1   71.33    2.78
  -1 -13   8   69.10    2.80
   8  -1 -13   69.37    2.79
  -8   1 -13   69.89    2.78
 -13   8  -1   67.67    2.76
  -1  13  -8   71.92    2.82
 -10  -1 -13   35.97    1.52
 -10  -1 -13   36.48    1.52
   1  13 -10   37.64    1.55
  -1  13  10   36.77    1.54
 -10  -1 -13   36.00    1.52
   1 -13  10   36.16    1.53
 -13  10   1   36.39    1.51
   1  13  10   37.21    1.54
  13  10   1   34.51    1.58
 -13  10  -1   36.15    1.50
  -1  13 -10   38.29    1.56
 -10   1 -13   38.23    1.53
 -10   1 -13   38.51    1.52
  -1 -13  10   36.60    1.53
 -13 -10   1   36.64    1.51
 -10   1 -13   38.58    1.52
  10  -1 -13   38.31    1.54
 -13  12   1   85.58    3.64
 -12  -1 -13   95.58    3.64
   1  13 -12   92.78    3.67
 -12  -1 -13   89.91    3.64
  -1  13  12   92.85    3.66
  -1  13 -12   90.99    3.67
 -12   1 -13   88.70    3.64
  12  -1 -13   90.18    3.63
 -13  12  -1   88.49    3.64
 -12   1 -13   92.83    3.64
   1  13  12   89.78    3.65
 -12   1 -13   87.25    3.64
 -13 -12   1   93.82    3.64
  13   1  -2   11.14    0.52
  -2  13   1   11.22    0.54
  -1  -2 -13   11.01    0.52
  -1  -2 -13   12.09    0.49
   1  -2  13   12.04    0.61
  13  -1   2   11.13    0.59
   1  -2 -13   11.48    0.48
  -2  13  -1   12.20    0.55
  13   1   2   10.70    0.53
  -2  13  -1   11.29    0.49
   1  -2 -13   11.24    0.52
  -1  -2  13   11.63    0.56
   2  13   1   11.19    0.50
  13  -1  -2   10.87    0.51
  -2  13  -1   10.62    0.54
  -3  -2 -13   12.36    0.54
  -3  -2 -13   11.94    0.50
   3  -2  13   11.69    0.53
   2 -13   3   12.25    0.52
  -2  13   3   12.35    0.56
  -2  13  -3   11.31    0.56
   3   2  13   10.17    0.64
   2  13   3   11.42    0.53
 -13  -3   2   11.21    0.50
   3  -2 -13   11.58    0.53
  13  -3  -2   10.31    0.52
  13   3   2   11.44    0.58
 -13   3  -2   12.55    0.51
  -2  13  -3   10.58    0.55
  -2 -13   3   12.50    0.49
  -2 -13   3   11.34    0.52
   2 -13   5   86.40    3.42
  -5  -2 -13   89.23    3.42
   5  -2  13   83.00    3.43
  -5  -2 -13   85.91    3.41
  -5  -2 -13   87.76    3.44
 -13   5   2   85.24    3.40
   2  13  -5   88.64    3.45
  -2  13   5   84.56    3.45
   5  -2 -13   86.25    3.42
 -13  -5   2   84.38    3.40
  -5   2 -13   86.54    3.41
  -2 -13   5   84.49    3.43
   2  13   5   82.96    3.44
 -13   5  -2   84.85    3.41
  -5  -2  13   82.15    3.45
   5   2  13   82.54    3.45
  -5   2 -13   84.68    3.43
  -2  13  -5   86.28    3.45
   7  -2  13    0.84    0.12
  -7  -2 -13    1.09    0.12
  -7  -2 -13    0.80    0.12
 -13   7   2    1.02    0.12
  -2  13   7    1.10    0.15
  -7  -2 -13    1.04    0.12
   2  13  -7    1.14    0.15
   2 -13   7    0.88    0.12
 -13  -7   2    0.91    0.12
  -7   2 -13    0.69    0.10
   7  -2 -13    0.90    0.12
  -7  -2  13    1.02    0.14
  -2  13  -7    1.22    0.17
 -13   7  -2    0.86    0.11
  -7   2 -13    0.77    0.11
  -2 -13   7    0.74    0.12
   2  13  -9    7.52    0.42
  -2  13   9    7.59    0.41
   2 -13   9    8.31    0.40
  -9  -2 -13    7.80    0.38
  -9  -2 -13    7.94    0.38
 -13   9   2    7.99    0.37
  -9  -2 -13    8.05    0.39
  -9  -2 -13    8.05    0.40
  -2 -13   9    8.34    0.40
  -9  -2  13    6.83    0.40
  -9   2 -13    8.30    0.39
  -9   2 -13    8.42    0.38
 -13   9  -2    8.07    0.38
 -13  -9   2    8.35    0.38
 -13   9  -2    7.85    0.36
  -9   2 -13    8.50    0.39
  -2  13  -9    8.21    0.44
  13   9   2    7.11    0.40
   9  -2 -13    7.69    0.38
  -2  13  11   11.40    0.53
 -11  -2 -13   10.52    0.50
   2  13 -11   11.64    0.54
 -11  -2 -13   10.76    0.52
   2 -13  11   11.06    0.52
 -11  -2 -13   10.16    0.50
  -2  13 -11   11.96    0.56
  11  -2 -13   11.40    0.51
 -11   2 -13   10.54    0.50
 -11   2 -13   11.37    0.50
 -11   2 -13   11.30    0.52
 -13 -11   2   11.05    0.50
 -13  11  -2   10.53    0.49
  -3 -13   0   18.57    0.75
   0  -3 -13   18.48    0.74
  13   0   3   16.40    0.79
   0  -3 -13   17.55    0.77
   0  -3  13   17.75    0.83
  -3  13   0   19.70    0.81
  -3  13   0   17.18    0.83
  13   0  -3   17.21    0.76
  -2  -3 -13   12.10    0.54
  13  -2   3   11.39    0.55
  13  -2   3   12.04    0.51
  -3  13   2   11.47    0.56
  -2  -3 -13   12.57    0.50
  -3  13   2   10.58    0.55
  13  -2  -3   11.06    0.52
  -3  13  -2   11.35    0.56
  -3  13  -2   11.19    0.59
  -3 -13   2   11.90    0.53
  -3  13  -2   12.06    0.50
  -3 -13   2   11.55    0.49
   3  13   2   10.66    0.52
   2  -3 -13   11.91    0.53
 -13   2  -3   11.63    0.51
  -2  -3  13   11.65    0.57
   3 -13   4   10.06    0.45
   4  -3  13    9.41    0.44
  -4  -3 -13   10.21    0.43
  -4  -3 -13   10.36    0.45
  -3  13   4    9.66    0.48
  -4  -3 -13    9.79    0.46
  -3  13  -4    9.60    0.49
  -3 -13   4    9.71    0.45
   3  13   4    8.82    0.46
   4   3  13    9.30    0.48
   4  -3 -13    9.99    0.45
 -13   4  -3    9.96    0.44
  -3  13  -4    9.91    0.43
  13   4   3    9.07    0.41
  -3 -13   4    9.39    0.41
  -3  13  -4    8.42    0.47
  -4  -3  13    7.63    0.62
 -13  -6  -3    0.93    0.11
   3 -13   6    0.72    0.11
 -13   6   3    0.79    0.09
  -6  -3 -13    0.85    0.11
  -3  13   6    1.10    0.16
  -6  -3 -13    0.92    0.13
   6  -3  13    0.93    0.11
  -6  -3 -13    0.79    0.10
   6  -3 -13    0.74    0.12
 -13   6  -3    0.70    0.10
  -3  13  -6    0.96    0.17
  -3 -13   6    0.58    0.12
   3  13   6    0.79    0.13
  -6  -3  13    1.04    0.15
  -6   3 -13    0.79    0.12
  13   6   3    0.66    0.10
 -13  -6   3    0.80    0.10
  -8  -3 -13    8.99    0.43
  -8  -3 -13    8.75    0.41
  -3  13   8    9.37    0.46
  -8  -3 -13    8.97    0.42
   3  13  -8    9.84    0.46
   3 -13   8    8.41    0.42
 -13   8   3    8.68    0.40
   8  -3 -13    9.00    0.42
  -3  13  -8    9.73    0.48
 -13  -8   3    8.21    0.41
  -8  -3  13    8.61    0.44
  -8   3 -13    9.19    0.41
  13   8   3    7.25    0.41
  -8   3 -13    9.14    0.43
 -13   8  -3    9.39    0.42
  -3 -13   8    8.62    0.43
  -8   3 -13    8.59    0.42
 -10  -3 -13    0.54    0.11
  -3  13  10    0.50    0.13
   3  13 -10    0.81    0.14
 -10  -3 -13    0.50    0.10
 -10  -3 -13    0.59    0.09
   3 -13  10    0.59    0.11
 -10  -3 -13    0.54    0.10
 -13  10   3    0.69    0.10
 -10   3 -13    0.70    0.12
 -10   3 -13    0.63    0.10
 -13 -10   3    0.51    0.09
  10  -3 -13    0.74    0.10
  -3 -13  10    0.45    0.11
 -10  -3  13    0.74    0.12
  13  10   3    0.63    0.15
 -10   3 -13    0.56    0.09
  -3  13  12    6.92    0.37
 -13 -12  -3    6.66    0.34
 -12  -3 -13    6.77    0.36
 -12  -3 -13    7.19    0.35
   3  13 -12    7.00    0.37
 -13  12  -3    6.05    0.35
 -12   3 -13    6.20    0.34
 -13 -12   3    6.12    0.34
 -12   3 -13    6.83    0.33
 -12   3 -13    6.83    0.35
  12  -3 -13    6.60    0.33
  -1  -4 -13   76.74    3.19
  -1  -4 -13   83.61    3.15
  13  -1   4   79.76    3.17
  -4  13   1   77.66    3.21
  -4 -13  -1   83.54    3.17
  -4  13   1   76.05    3.24
  13  -1  -4   77.65    3.18
 -13   1  -4   82.00    3.17
   1  -4 -13   78.32    3.18
  -4  13  -1   80.16    3.15
  -1  -4  13   72.62    3.24
  -4 -13   1   83.01    3.16
  -4  13  -1   78.02    3.21
  -3  -4 -13    9.88    0.47
  -4  13   3    9.84    0.50
  -3  -4 -13    9.96    0.43
  -3  -4 -13   10.02    0.52
 -13  -3  -4    9.78    0.43
   3  -4  13    9.84    0.45
   3  -4 -13   10.30    0.46
   4  13   3    9.37    0.46
  -3  -4  13    9.67    0.51
  -4  13  -3    9.57    0.43
  13  -3  -4    8.67    0.50
  -4  13  -3    9.51    0.51
  -4 -13   3    9.74    0.42
  -4 -13   3   10.25    0.46
  13   3   4    9.67    0.46
 -13   3  -4    9.90    0.45
   4 -13   5   39.53    1.59
   5  -4  13   39.02    1.62
 -13  -5  -4   39.11    1.57
  -5  -4 -13   39.45    1.59
  -5  -4 -13   40.79    1.62
 -13   5   4   41.10    1.57
  -4  13   5   42.30    1.63
  -5  -4 -13   38.43    1.60
  13   5   4   36.01    1.57
  -4  13  -5   39.24    1.58
   5   4  13   37.14    1.60
  -5   4 -13   38.40    1.60
  -4  13  -5   41.56    1.63
   4  13   5   35.85    1.61
  -5  -4  13   33.61    1.75
  -4 -13   5   38.38    1.60
   5  -4 -13   39.58    1.59
  -4 -13   5   38.39    1.56
 -13   5  -4   38.56    1.58
  -7  -4 -13    6.11    0.31
  -7  -4 -13    5.36    0.32
   4 -13   7    5.55    0.31
 -13   7   4    5.74    0.28
  -4  13   7    6.13    0.36
  -4  13  -7    6.37    0.31
 -13   7  -4    6.18    0.31
   7   4  13    5.57    0.34
  13   7   4    5.89    0.33
 -13  -7   4    6.28    0.31
  -7   4 -13    6.39    0.32
  -4 -13   7    5.95    0.33
   7  -4 -13    6.36    0.32
  -7  -4  13    6.37    0.35
  -9  -4 -13   39.76    1.60
  -4  13   9   38.49    1.63
 -13   9   4   38.88    1.58
  -9  -4 -13   38.36    1.61
  -9  -4 -13   38.56    1.60
   4 -13   9   40.80    1.61
  -9   4 -13   41.54    1.59
  -4 -13   9   39.87    1.62
   9  -4 -13   38.71    1.60
  -9   4 -13   38.51    1.61
  -9  -4  13   37.29    1.62
 -13  -9   4   37.97    1.60
  -9   4 -13   40.47    1.61
  13   9   4   34.67    1.61
  -4  13  -9   40.71    1.60
  -4  13  11    6.62    0.39
 -13 -11  -4    6.88    0.36
 -11  -4 -13    7.48    0.36
   4 -13  11    7.39    0.36
   4  13 -11    7.23    0.38
 -11  -4 -13    7.35    0.37
 -13  11   4    6.93    0.35
 -13 -11   4    7.28    0.36
 -11   4 -13    7.09    0.36
 -11   4 -13    6.85    0.36
 -11  -4  13    6.30    0.36
 -11   4 -13    7.13    0.34
  11  -4 -13    6.91    0.35
  13   0  -5   13.17    0.58
 -13   0  -5   13.18    0.58
   0  -5 -13   12.96    0.59
  13   0   5   12.97    0.57
  -5 -13   0   13.54    0.57
   2  -5  13   85.19    3.31
  -5 -13  -2   84.75    3.32
  13  -2   5   82.53    3.32
  -2  -5 -13   80.68    3.33
  -5  13   2   84.55    3.36
 -13   2  -5   81.77    3.31
  13  -2  -5   81.50    3.32
  -5 -13   2   85.06    3.32
  -5  13  -2   76.86    3.37
  13   2   5   79.26    3.28
  -5 -13   2   83.71    3.30
   2  -5 -13   83.75    3.33
  -5  13  -2   86.43    3.30
  -5 -13  -4   39.59    1.57
   5 -13   4   40.38    1.58
 -13  -4  -5   39.09    1.56
  -4  -5 -13   39.76    1.65
  -5  13   4   40.49    1.62
  -4  -5 -13   38.46    1.59
   4  -5  13   38.85    1.57
   5  13   4   37.28    1.61
  -4  -5  13   37.78    1.63
  13  -4  -5   36.66    1.56
   4  -5 -13   38.92    1.58
  -5 -13   4   38.04    1.55
   4   5  13   36.81    1.58
 -13   4  -5   39.49    1.58
  -5 -13   4   39.38    1.59
  -5  13  -4   38.48    1.56
  13   4   5   35.91    1.55
 -13   6   5   12.88    0.52
 -13  -6  -5   12.67    0.53
   6  -5  13   11.33    0.56
  -6  -5 -13   12.32    0.54
   5 -13   6   12.94    0.55
  -6  -5 -13   12.88    0.56
 -13   6  -5   12.37    0.54
  -6  -5  13   12.07    0.63
   6  -5 -13   11.78    0.55
  -5 -13   6   11.91    0.56
  -5  13  -6   12.37    0.54
  13   6   5   11.09    0.53
  -6   5 -13   11.26    0.55
   6   5  13   11.62    0.59
  -8  -5 -13   12.22    0.54
 -13  -8  -5   12.05    0.53
   5 -13   8   11.98    0.52
  -8  -5 -13   11.77    0.51
 -13   8   5   12.74    0.50
  -5 -13   8   10.59    0.53
   8  -5 -13   10.95    0.52
  -5  13  -8   11.51    0.52
  -8   5 -13   11.10    0.53
  -8  -5  13   10.89    0.55
 -13  -8   5   11.29    0.52
  13   8   5    9.98    0.52
 -13   8  -5   11.28    0.52
 -10  -5 -13   31.90    1.31
 -13 -10  -5   30.82    1.31
 -10  -5 -13   30.86    1.32
 -13  10   5   31.33    1.28
   5 -13  10   32.35    1.32
  10  -5 -13   31.39    1.30
 -10   5 -13   30.81    1.32
  13  10   5   28.44    1.32
  -5 -13  10   31.90    1.33
 -10  -5  13   30.69    1.33
 -10   5 -13   33.21    1.30
 -13 -10   5   32.34    1.31
 -10   5 -13   32.97    1.32
  -5  13 -10   31.99    1.32
   5 -13  12   89.31    3.46
 -13  12   5   85.36    3.42
 -13 -12  -5   87.01    3.45
   5  13 -12   85.90    3.47
 -12  -5 -13   85.40    3.46
 -12  -5 -13   85.79    3.45
 -12  -5  13   80.34    3.45
 -12   5 -13   81.57    3.45
  -5  13 -12   88.80    3.46
 -13 -12   5   84.62    3.45
 -12   5 -13   86.37    3.46
  12  -5 -13   86.84    3.44
 -12   5 -13   87.27    3.44
  -1  -6 -13   33.86    1.38
  13  -1   6   33.22    1.37
  -6 -13  -1   34.65    1.36
  -6 -13   1   33.71    1.35
 -13   1  -6   33.22    1.36
   1   6  13   33.34    1.35
  13   1   6   31.78    1.36
   1  -6 -13   33.09    1.37
  13  -1  -6   32.15    1.36
  -6  13  -1   32.44    1.39
  13  -3   6    0.95    0.12
 -13  -3  -6    1.07    0.12
  -6 -13  -3    0.69    0.10
   3  -6  13    0.82    0.12
  -3  -6 -13    1.00    0.11
   3  -6  13    0.86    0.10
  -3  -6 -13    0.67    0.12
   3  -6 -13    0.71    0.11
   3   6  13    0.84    0.11
  -6 -13   3    0.60    0.11
 -13   3  -6    0.65    0.09
  -6  13  -3    0.85    0.13
  13  -3  -6    0.73    0.09
  -6  13  -3    0.82    0.09
  -6 -13   3    0.96    0.11
 -13  -5  -6   12.72    0.52
  -5  -6 -13   11.73    0.55
  -6 -13  -5   12.38    0.54
   6 -13   5   12.22    0.53
   5  -6  13   11.34    0.52
  -5  -6 -13   12.35    0.53
  -5  -6  13   12.29    0.60
 -13   5  -6   11.71    0.54
  13   5   6   11.20    0.52
  -6  13  -5   12.38    0.53
  -5   6 -13   12.05    0.55
   5   6  13   11.21    0.55
  -6 -13   5   11.35    0.55
 -13   7   6   17.91    0.69
   6 -13   7   16.99    0.72
 -13  -7  -6   16.08    0.70
  -7  -6 -13   16.89    0.71
 -13  -7  -6   16.20    0.72
  -7  -6 -13   15.66    0.73
  -7   6 -13   16.41    0.73
 -13   7  -6   16.98    0.72
   7   6  13   15.73    0.79
  -6 -13   7   17.32    0.74
  -7  -6  13   16.41    0.77
  -6  13  -7   16.45    0.71
  13   7   6   15.69    0.71
  -9  -6 -13    8.25    0.41
   6 -13   9    8.60    0.41
 -13  -9  -6    7.66    0.41
 -13   9   6    8.96    0.38
  -9  -6 -13    8.54    0.42
  -6  13  -9    8.66    0.41
  -6 -13   9    8.81    0.43
 -13  -9   6    8.50    0.41
  -9  -6  13    8.70    0.46
  -9   6 -13    8.92    0.39
  -9   6 -13    8.72    0.42
  13   9   6    7.62    0.42
   6 -13  11   29.43    1.19
 -11  -6 -13   27.72    1.18
 -11  -6 -13   27.77    1.19
 -13 -11  -6   27.18    1.18
 -13  11   6   27.76    1.15
 -11   6 -13   28.94    1.19
 -11   6 -13   29.36    1.16
 -11   6 -13   26.87    1.19
  11  -6 -13   28.21    1.17
  -6  13 -11   28.50    1.19
 -11  -6  13   27.32    1.20
 -13 -11   6   28.47    1.18
   7 -13   0   12.06    0.54
  -7 -13   0   12.62    0.55
  -7  13   0   12.38    0.58
 -13   0  -7   12.79    0.56
   0   7  13   12.96    0.54
  13   0   7   12.25    0.57
  -2  -7 -13    0.88    0.14
  -2  -7 -13    0.92    0.10
  -7 -13  -2    0.81    0.10
   2  -7  13    1.28    0.15
   2  -7  13    0.97    0.11
  13  -2   7    0.82    0.12
  -7 -13   2    0.82    0.12
   2   7  13    0.82    0.10
  -7  13  -2    0.72    0.13
  13  -2  -7    0.89    0.11
  -7 -13   2    0.82    0.10
 -13   2  -7    0.58    0.10
   7 -13  -2    0.84    0.11
  -7 -13  -4    5.70    0.30
   4  -7  13    5.87    0.34
   4  -7  13    5.14    0.27
 -13  -4  -7    5.69    0.29
  -4  -7 -13    6.28    0.32
  -4  -7 -13    5.94    0.29
 -13  -4  -7    5.52    0.31
  -7  13  -4    5.50    0.33
   4   7  13    6.35    0.31
 -13   4  -7    5.74    0.30
  -7 -13   4    5.87    0.32
  13  -4  -7    5.77    0.27
  -6  -7 -13   16.25    0.71
 -13  -6  -7   16.51    0.73
  -6  -7 -13   16.95    0.74
   7 -13   6   17.25    0.72
 -13  -6  -7   16.68    0.71
  -7 -13  -6   16.35    0.72
  -7  13  -6   16.30    0.71
   6   7  13   15.21    0.74
 -13   6  -7   16.66    0.72
  -6   7 -13   17.07    0.74
  -7 -13   6   17.23    0.74
   7 -13   8   27.01    1.11
  -8  -7 -13   26.31    1.12
 -13  -8  -7   26.98    1.10
  -7 -13  -8   25.58    1.11
 -13  -8  -7   25.68    1.11
 -13   8   7   26.82    1.08
  13  -8   7   26.74    1.07
  -8   7 -13   26.70    1.12
  -8  -7  13   26.60    1.16
  -7 -13   8   25.75    1.12
 -13   8  -7   27.08    1.12
  -7  13  -8   26.48    1.11
   7 -13  10   18.94    0.79
 -10  -7 -13   19.11    0.81
 -10  -7 -13   18.55    0.80
 -13 -10  -7   17.52    0.80
 -13 -10   7   18.54    0.80
 -10   7 -13   19.64    0.77
 -10  -7  13   14.91    0.92
  -7 -13  10   18.72    0.81
 -10   7 -13   18.51    0.80
  -7  13 -10   18.83    0.80
   7  13  10   16.80    0.77
   7 -13  12   65.36    2.62
 -12  -7 -13   63.59    2.63
 -12  -7 -13   63.98    2.62
 -13 -12  -7   63.15    2.62
 -12   7 -13   67.96    2.60
 -13 -12   7   64.67    2.63
  -7  13 -12   66.49    2.63
 -12   7 -13   62.44    2.63
 -12   7 -13   66.44    2.63
 -12  -7  13   62.01    2.64
 -13  -1  -8   64.67    2.63
  -8  13   1   57.61    2.67
  -8 -13  -1   66.70    2.63
  13  -1   8   63.77    2.65
   8 -13   1   61.06    2.63
   1   8 -13   70.05    2.64
  -8  13  -1   62.39    2.65
   1   8  13   68.93    2.62
  13  -1  -8   65.96    2.62
  -8 -13   1   68.14    2.62
  -8 -13   1   69.71    2.64
  13   1   8   63.88    2.64
   8 -13  -1   64.63    2.62
 -13   1  -8   66.24    2.63
   3   8 -13    9.52    0.41
  -3  -8 -13    8.79    0.39
  -8 -13  -3    8.69    0.40
 -13  -3  -8    8.92    0.41
  13  -3   8    8.38    0.44
 -13  -3  -8    8.63    0.40
   3  -8  13    8.71    0.44
  -8  13  -3    7.87    0.43
  13  -3  -8    7.80    0.38
   8 -13  -3    8.44    0.39
   3   8  13    8.58    0.41
  -8 -13   3    8.17    0.41
 -13   3  -8    8.50    0.41
 -13  -5  -8   12.10    0.53
 -13  -5  -8   12.95    0.53
  -5  -8 -13   12.47    0.55
  -8 -13  -5   11.66    0.53
  -5  -8 -13   12.20    0.51
   5  -8  13    9.91    0.57
   5   8  13   10.99    0.54
 -13   5  -8   11.50    0.53
  -8 -13   5   10.98    0.54
  -8  13  -5   11.55    0.52
  -5   8 -13   11.43    0.54
  13  -7   8   26.10    1.08
  -8 -13  -7   26.62    1.11
   8 -13   7   26.65    1.11
  -7  -8 -13   27.20    1.13
 -13  -7  -8   25.41    1.12
 -13  -7  -8   26.62    1.11
  -8  13  -7   26.06    1.11
  -8 -13   7   26.81    1.13
 -13   7  -8   27.61    1.12
   8  13   7   26.50    1.10
  -7   8 -13   26.85    1.13
 -13  -9  -8   42.70    1.74
  -9  -8 -13   42.60    1.75
 -13  -9  -8   42.39    1.75
  13  -9   8   41.45    1.71
  -8 -13  -9   41.94    1.74
   8 -13   9   42.45    1.74
  -8 -13   9   43.71    1.76
  -8  13  -9   43.85    1.75
  -9   8 -13   42.06    1.75
   8  13   9   39.32    1.73
  -9   8 -13   44.27    1.71
  13 -11   8    0.40    0.08
 -11  -8 -13    0.39    0.10
 -13 -11  -8    0.42    0.10
   8 -13  11    0.29    0.09
 -11  -8 -13    0.46    0.11
 -13 -11   8    0.41    0.10
  11  -8 -13    0.21    0.19
   8  13  11    0.48    0.10
 -11   8 -13    0.36    0.10
 -11  -8  13    0.56    0.16
 -11   8 -13    0.34    0.08
  -8  13 -11    0.43    0.10
   0   9  13    6.67    0.30
 -13   0  -9    6.81    0.33
   9 -13   0    6.51    0.33
   0   9 -13    7.06    0.36
 -13   0  -9    6.35    0.32
  -9  13   0    5.84    0.34
  13   0   9    5.82    0.35
  -9 -13   0    6.30    0.32
   2   9 -13    8.32    0.40
   9 -13   2    7.14    0.39
  -9 -13  -2    8.05    0.38
  13  -2   9    7.19    0.45
 -13  -2  -9    8.02    0.39
  -2  -9 -13    8.04    0.36
  -9  13  -2    7.68    0.41
 -13   2  -9    7.89    0.38
  -9 -13   2    8.34    0.39
   2   9  13    8.43    0.39
 -13  -4  -9   38.50    1.56
   4  -9  13   33.98    1.60
  13  -4   9   35.97    1.60
 -13  -4  -9   38.33    1.56
  -9 -13  -4   38.52    1.56
  -4  -9 -13   39.20    1.54
   4   9 -13   39.33    1.56
   4   9  13   36.92    1.56
 -13   4  -9   37.82    1.56
  -9 -13   4   40.12    1.57
   9 -13   6    8.59    0.39
  -9 -13  -6    8.11    0.40
 -13  -6  -9    7.80    0.40
  -6  -9 -13    8.73    0.38
 -13  -6  -9    7.96    0.41
   6  -9  13    7.52    0.47
  -9 -13   6    8.63    0.42
  -9  13  -6    9.18    0.40
 -13   6  -9    8.80    0.41
  -6   9 -13    8.68    0.42
   6   9  13    7.68    0.43
  -8  -9 -13   42.84    1.77
  -9 -13  -8   42.35    1.76
 -13  -8  -9   43.09    1.75
  13  -8   9   42.12    1.73
   9 -13   8   42.72    1.75
 -13  -8  -9   41.99    1.76
  -9 -13   8   42.44    1.77
 -13   8  -9   45.39    1.77
  -8   9 -13   44.29    1.77
   9  13   8   41.86    1.75
  -9  13  -8   42.20    1.75
 -13 -10  -9   21.32    0.95
   9 -13  10   23.14    0.95
 -10  -9 -13   22.86    0.96
 -10  -9 -13   22.74    0.97
  -9 -13 -10   21.96    0.95
  13 -10   9   22.06    0.92
   9  13  10   21.11    0.95
  -9  13 -10   21.94    0.95
 -10   9 -13   22.29    0.96
 -10   9 -13   23.16    0.92
  -9 -13  10   22.18    0.97
   9 -13  12   11.92    0.54
 -12  -9 -13   11.47    0.55
 -13 -12  -9   11.68    0.55
 -12  -9 -13   12.23    0.56
 -13 -12   9   12.09    0.56
  -9  13 -12   12.76    0.56
   9  13  12   10.05    0.55
 -12   9 -13   12.51    0.53
 -12   9 -13   12.22    0.56
 -12  -9  13   11.18    0.59
 -10  13   1   31.59    1.46
  -1 -10 -13   36.22    1.43
 -10 -13  -1   34.45    1.45
  -1  10  13   35.85    1.43
  10 -13   1   33.39    1.46
  13  -1  10   32.03    1.49
   1  10 -13   36.78    1.47
 -13  -1 -10   34.96    1.45
 -13  -1 -10   36.08    1.46
 -13   1 -10   37.73    1.45
 -10 -13   1   36.52    1.46
  10 -13  -1   35.17    1.46
  13  -1 -10   38.53    1.43
   1  10  13   36.61    1.44
 -10  13  -1   34.71    1.47
  13   1  10   32.89    1.48
 -13   1 -10   35.17    1.45
  10 -13   3    0.55    0.13
 -10 -13  -3    0.64    0.11
 -13  -3 -10    0.57    0.11
 -13  -3 -10    0.67    0.11
   3  10 -13    0.71    0.12
  -3 -10 -13    0.62    0.08
   3 -10  13    0.77    0.15
   3  10  13    0.57    0.10
  13  -3 -10    0.79    0.09
 -10 -13   3    0.43    0.10
 -10  13  -3    0.55    0.12
 -13   3 -10    0.61    0.10
 -13   3 -10    0.40    0.09
  10 -13  -3    0.69    0.10
 -13  -5 -10   31.30    1.29
 -13  -5 -10   30.78    1.30
   5 -10  13   26.22    1.34
  -5 -10 -13   31.81    1.27
 -10 -13  -5   30.45    1.29
   5  10  13   29.73    1.30
 -13   5 -10   31.03    1.30
  -5  10 -13   33.03    1.31
 -10 -13   5   33.09    1.30
 -13   5 -10   32.74    1.28
 -13  -7 -10   18.79    0.80
  10 -13   7   19.30    0.78
 -10 -13  -7   18.31    0.79
 -13  -7 -10   18.93    0.79
 -10  13  -7   18.10    0.79
 -13   7 -10   18.30    0.80
   7 -10 -13   15.44    0.80
  -7  10 -13   19.01    0.80
 -13  -7  10   17.92    0.78
 -10 -13   7   18.17    0.80
 -13  -9 -10   21.74    0.94
  -9 -10 -13   23.50    0.95
 -13  -9 -10   22.74    0.94
  10 -13   9   22.51    0.92
 -10 -13  -9   22.74    0.94
  13  -9  10   21.77    0.90
  10  13   9   20.93    0.94
  -9  10 -13   21.95    0.94
 -10 -13   9   21.65    0.95
   9 -10 -13   18.42    0.97
 -10  13  -9   21.78    0.93
  10 -13  11    6.16    0.32
  13 -11  10    6.40    0.31
 -10 -13 -11    6.25    0.33
 -11 -10 -13    6.16    0.34
 -11 -10 -13    6.79    0.35
 -13 -11 -10    5.85    0.33
  10  13  11    5.87    0.35
 -10  13 -11    6.27    0.34
 -11  10 -13    6.33    0.34
 -11  13   0   10.46    0.53
   0  11 -13   12.14    0.56
  11 -13   0   10.53    0.54
   0  11  13   11.48    0.54
 -13   0 -11   11.85    0.52
   0  11  13   11.66    0.50
 -13   0 -11   12.02    0.52
 -11 -13   0   11.32    0.52
   2  11 -13   11.81    0.51
 -13  -2 -11   11.13    0.49
 -11 -13  -2   10.20    0.49
 -13  -2 -11    9.97    0.48
  11 -13   2    9.18    0.51
 -11  13  -2    9.82    0.50
   2  11  13   10.63    0.48
  11 -13  -2    9.93    0.49
 -13   2 -11   10.25    0.49
 -11 -13   2   10.86    0.49
 -13   2 -11   11.20    0.49
  13  -2 -11   11.06    0.47
   4  11 -13    6.83    0.36
 -13  -4 -11    6.79    0.35
  -4 -11 -13    6.87    0.31
 -11 -13  -4    7.18    0.35
   4 -11  13    6.03    0.47
 -13  -4 -11    6.87    0.35
 -13   4 -11    6.82    0.35
 -11 -13   4    7.62    0.36
   4  11  13    6.03    0.38
 -13  -4  11    6.55    0.33
 -13   4 -11    7.06    0.34
  13  -4 -11    6.62    0.32
 -13  -6 -11   28.17    1.20
 -13  -6 -11   28.02    1.20
 -11 -13  -6   28.25    1.19
  -6  11 -13   29.62    1.21
 -13   6 -11   29.69    1.18
 -13  -6  11   26.87    1.18
 -13   6 -11   27.24    1.20
 -11 -13   6   29.98    1.21
  11 -13   8    0.41    0.08
 -11 -13  -8    0.31    0.09
 -13  -8 -11    0.35    0.09
 -13  -8 -11    0.32    0.10
 -11 -13   8    0.38    0.10
   8 -11 -13    0.38    0.26
 -13   8 -11    0.40    0.08
 -11  13  -8    0.53    0.10
  11  13   8    0.58    0.12
 -13   8 -11    0.45    0.10
 -13  -8  11    0.48    0.11
  -8  11 -13    0.37    0.10
  13 -10  11    6.15    0.31
 -13 -10 -11    6.43    0.34
 -11 -13 -10    6.33    0.34
  11 -13  10    6.45    0.32
 -13 -10 -11    6.11    0.34
 -11  13 -10    6.65    0.34
 -10  11 -13    6.72    0.35
  11  13  10    6.59    0.38
 -13  10 -11    6.80    0.32
 -11 -13  10    6.37    0.35
 -13  10 -11    6.45    0.35
 -12 -11 -13   14.57    0.67
  13 -12  11   14.61    0.64
 -12 -11 -13   15.74    0.68
  12 -11  13   15.41    0.65
  11 -13  12   14.29    0.65
 -13 -12 -11   13.85    0.67
 -11 -13 -12   14.33    0.67
 -13  12 -11   14.97    0.67
 -11  13 -12   15.25    0.67
 -12  11 -13   14.73    0.67
 -13  12 -11   14.39    0.63
 -12  13   1   83.28    3.61
 -13  -1 -12   91.72    3.61
 -13  -1 -12   90.48    3.61
 -12 -13  -1   89.67    3.61
   1  12 -13   95.72    3.63
  -1  12  13   89.75    3.62
  13  -1 -12   93.90    3.59
  12 -13  -1   84.78    3.63
 -12  13  -1   85.33    3.61
   1  12  13   91.73    3.62
 -13   1 -12   92.04    3.61
 -13   1 -12   90.08    3.61
  -3  12  13    6.90    0.36
 -12 -13  -3    6.94    0.34
 -13  -3 -12    6.74    0.34
   3  12 -13    7.38    0.36
 -13  -3 -12    6.77    0.35
 -12  13  -3    5.42    0.34
 -12 -13   3    6.27    0.34
  13  -3 -12    6.20    0.32
 -13   3 -12    6.46    0.33
 -13   3 -12    6.47    0.34
 -13  -5 -12   86.16    3.45
 -13  -5 -12   87.42    3.45
   5  12 -13   86.44    3.46
 -12 -13  -5   85.69    3.45
 -13   5 -12   87.52    3.43
  -5  12 -13   84.20    3.45
  13  -5 -12   82.84    3.43
 -13  -5  12   86.32    3.45
 -12 -13   5   85.71    3.45
 -13   5 -12   84.00    3.45
 -13  -7 -12   66.59    2.61
 -12 -13  -7   62.49    2.61
 -13  -7 -12   65.08    2.61
 -13  -7  12   61.06    2.60
 -12 -13   7   65.02    2.61
 -13   7 -12   66.64    2.62
 -13   7 -12   59.95    2.61
  -7  12 -13   65.85    2.62
 -13   7 -12   65.46    2.59
 -13  -9 -12   11.47    0.56
 -13  -9 -12   11.92    0.57
 -12 -13  -9   11.47    0.56
  12 -13   9   11.77    0.54
 -12  13  -9   12.19    0.56
 -13   9 -12   13.30    0.54
  -9  12 -13   12.70    0.57
 -12 -13   9   12.20    0.57
 -13   9 -12   12.44    0.57
  12 -13  11   14.77    0.64
 -13 -11 -12   14.16    0.67
 -11 -12 -13   14.64    0.67
 -13 -11 -12   15.50    0.68
 -12 -13 -11   14.50    0.67
  11 -12  13   14.25    0.65
  13 -11  12   14.65    0.64
 -13  11 -12   15.20    0.63
 -12  13 -11   14.55    0.67
 -13  11 -12   15.03    0.67
 -11  12 -13   14.71    0.67
 -12 -13  11   14.05    0.67
 -13   0 -13   -0.07    0.07
   0  13  13   -0.12    0.09
 -13   0 -13    0.08    0.07
 -13  13   0   -0.02    0.09
   0  13 -13    0.16    0.12
 -13  -2 -13   57.45    2.28
 -13 -13  -2   57.14    2.28
   2  13 -13   54.20    2.29
  -2  13  13   53.36    2.28
 -13  -2 -13   55.56    2.27
 -13   2 -13   56.90    2.28
 -13  13  -2   54.85    2.28
 -13   2 -13   55.84    2.27
 -13 -13   2   59.41    2.28
  13  -2 -13   54.08    2.28
 -13 -13  -4    0.11    0.08
 -13  -4 -13    0.08    0.08
 -13  -4 -13    0.01    0.09
   4  13 -13   -0.09    0.09
 -13   4 -13   -0.08    0.08
 -13 -13   4   -0.06    0.07
 -13   4 -13    0.04    0.07
 -13  -4  13    0.06    0.09
  13  -4 -13   -0.01    0.07
 -13   4 -13    0.03    0.08
 -13  -6 -13   18.81    0.80
 -13  -6 -13   18.19    0.80
 -13 -13  -6   17.89    0.79
 -13   6 -13   17.00    0.79
 -13   6 -13   19.32    0.78
  13  -6 -13   18.22    0.78
 -13 -13   6   18.27    0.80
 -13  -6  13   16.06    0.79
 -13   6 -13   19.07    0.80
  -6  13 -13   18.09    0.80
 -13 -13  -8    0.09    0.08
   8 -13  13    0.09    0.08
 -13  -8 -13    0.03    0.08
 -13  -8 -13   -0.15    0.08
  -8  13 -13    0.01    0.08
 -13   8 -13    0.04    0.07
 -13 -13   8    0.11    0.09
 -13   8 -13    0.03    0.08
 -13  -8  13    0.22    0.13
 -13   8 -13    0.08    0.09
  10 -13  13   27.50    1.16
  13 -10  13   27.65    1.14
  13 -13  10   28.28    1.14
 -13 -10 -13   26.50    1.17
 -13 -13 -10   26.52    1.17
 -13 -10 -13   28.53    1.18
 -13 -13  10   27.15    1.18
 -13  10 -13   26.33    1.17
 -13  10 -13   28.36    1.14
 -10  13 -13   27.62    1.17
 -13 -12 -13    0.04    0.10
  13 -13  12    0.10    0.08
  12 -13  13    0.06    0.08
 -13 -12 -13   -0.03    0.09
 -13 -13 -12    0.06    0.09
 -12 -13 -13   -0.09    0.08
  13 -12  13    0.02    0.07
 -13  12 -13   -0.05    0.05
 -13  12 -13    0.08    0.09
 -13  13 -12    0.04    0.08
 -12  13 -13    0.11    0.09
   0  14   0   -0.03    0.06
   0   0 -14   -0.07    0.10
  14   0   0   -0.05    0.10
   0  14   0    0.05    0.12
  -2   0 -14  376.08   14.40
   0  14  -2  370.23   14.36
   0  14   2  368.54   14.42
  -2   0 -14  378.33   14.37
   2   0 -14  374.77   14.39
  14   2   0  345.02   14.40
   0  14   2  367.47   14.38
 -14  -2   0  383.56   14.35
   0  14  -2  354.96   14.41
  14  -2   0  315.00   14.46
   0  14   4   17.12    0.73
  -4   0 -14   15.46    0.70
 -14  -4   0   15.76    0.66
  -4   0 -14   16.33    0.68
   0 -14   4   15.63    0.70
   4   0  14   14.45    0.83
   0  14  -4   16.48    0.73
 -14   4   0   16.76    0.68
   0  14   4   15.95    0.71
  -4   0 -14   16.52    0.70
  -4   0  14   14.22    0.73
   4   0 -14   15.91    0.70
   6   0 -14    9.86    0.44
   0  14  -6    9.86    0.47
  -6   0 -14    8.56    0.42
  -6   0 -14    9.45    0.44
 -14  -6   0    8.70    0.40
   0  14   6    8.86    0.46
 -14   6   0    8.81    0.41
   0 -14   6    8.36    0.43
   0  14   6    9.77    0.47
   6   0  14    8.70    0.46
   0  14   8    6.34    0.36
 -14   8   0    6.13    0.31
   0 -14   8    5.90    0.33
   0  14  -8    6.02    0.36
   8   0 -14    6.58    0.33
  -8   0 -14    6.54    0.33
  -8   0 -14    6.32    0.32
 -14   8   0    6.56    0.29
 -10   0 -14   32.53    1.38
 -14  10   0   33.85    1.38
 -10   0 -14   34.22    1.40
 -10   0 -14   33.88    1.39
  10   0 -14   33.81    1.38
   0 -14  10   34.32    1.40
   0  14 -10   33.23    1.42
   0  14  10   33.05    1.42
 -14  10   0   33.02    1.37
 -12   0 -14    1.64    0.16
 -12   0 -14    1.47    0.15
 -14  12   0    1.17    0.15
   0  14  12    1.59    0.19
   0  14 -12    1.61    0.21
 -12   0 -14    1.48    0.15
  14  -1   1   50.52    2.18
   1  14  -1   52.32    2.14
   1  14  -1   54.95    2.19
  -1  14   1   55.17    2.15
  -1  -1 -14   54.66    2.13
  14   1  -1   52.71    2.21
  -1  -1 -14   53.76    2.17
  -1  14   1   53.05    2.19
   1  -1 -14   54.61    2.17
 -14  -1   1   54.23    2.12
  14  -1  -1   51.11    2.17
  14   1   1   51.42    2.19
  -1  14  -1   53.57    2.13
  -1  14  -1   52.22    2.19
   1  14   1   54.68    2.19
   1  14   1   51.30    2.17
  -3  -1 -14   95.71    3.76
  -1  14   3   93.70    3.80
   1 -14   3   97.86    3.78
  -3  -1 -14   98.97    3.79
  -1  14   3   94.15    3.78
   1  14  -3   95.68    3.81
  14  -3   1   86.35    3.79
   3  -1  14   94.81    3.79
  -1  14  -3   93.70    3.80
 -14  -3   1   92.74    3.74
  -1 -14   3   94.11    3.77
   1  14   3   96.06    3.80
   3   1  14   91.67    3.80
 -14   3  -1   97.27    3.76
  14  -3  -1   87.53    3.78
   3  -1 -14   98.74    3.78
   1  14   3   92.35    3.78
  -5  -1 -14   10.84    0.47
  -5  -1 -14   10.20    0.50
  -1  14   5   10.38    0.52
   1 -14   5   10.64    0.49
  -5  -1 -14   10.70    0.49
   5  -1  14   10.76    0.51
   1  14  -5   10.56    0.52
 -14   5   1   11.06    0.47
  -1  14  -5   10.89    0.53
   5  -1 -14   10.48    0.49
 -14   5  -1   10.56    0.48
   5   1  14    9.90    0.52
   1  14   5   11.33    0.53
  -1 -14   5   10.97    0.50
 -14  -5   1   10.91    0.47
  -5   1 -14   10.67    0.48
  -5  -1  14    9.41    0.52
  -5   1 -14   10.90    0.50
  -7  -1 -14   69.93    2.79
   1  14  -7   71.90    2.81
 -14   7   1   72.26    2.76
  -1  14   7   70.02    2.81
   1 -14   7   69.79    2.78
   7  -1  14   62.95    2.79
  -7  -1 -14   67.77    2.77
  -7  -1 -14   70.28    2.78
   7  -1 -14   69.69    2.78
   1  14   7   71.03    2.80
  -7   1 -14   68.24    2.78
  -7   1 -14   68.68    2.77
  -7  -1  14   62.58    2.80
  -1 -14   7   67.69    2.78
 -14   7  -1   68.01    2.77
 -14  -7   1   68.17    2.76
  -1  14  -7   71.24    2.81
  -1  14   9   16.17    0.79
  -9  -1 -14   17.62    0.76
  -9  -1 -14   17.54    0.77
  -9  -1 -14   17.18    0.76
   1 -14   9   17.59    0.77
 -14   9   1   17.12    0.75
   1  14  -9   17.61    0.79
  -9   1 -14   18.50    0.76
 -14   9  -1   17.51    0.74
  -1  14  -9   18.82    0.81
   1  14   9   18.72    0.80
  -9   1 -14   17.20    0.76
  -9   1 -14   17.38    0.77
   9  -1 -14   17.91    0.76
  -1 -14   9   17.95    0.78
 -14  -9   1   18.07    0.75
 -14   9  -1   16.81    0.75
 -11  -1 -14   35.31    1.47
  -1  14  11   34.46    1.50
   1  14 -11   35.15    1.50
 -11  -1 -14   33.78    1.47
 -14  11   1   36.38    1.50
 -14  11   1   35.27    1.46
   1 -14  11   35.06    1.49
 -11  -1 -14   34.54    1.48
 -11   1 -14   36.00    1.48
 -14 -11   1   36.24    1.47
 -14  11  -1   34.89    1.46
   1  14  11   37.60    1.50
 -11   1 -14   35.73    1.48
  -1  14 -11   36.09    1.51
  -1 -14  11   36.27    1.49
 -11   1 -14   37.19    1.47
  11  -1 -14   37.05    1.47
 -14  13   1    4.86    0.32
 -13  -1 -14    5.78    0.31
 -13  -1 -14    6.46    0.32
  -1  14  13    6.13    0.34
   1  14 -13    6.57    0.36
   1  14  13    6.03    0.34
 -13   1 -14    5.94    0.32
 -14  13  -1    5.35    0.32
  -1  14 -13    6.61    0.37
 -13   1 -14    5.77    0.31
  13  -1 -14    5.91    0.30
  -2  14   0  362.98   14.50
  14   0  -2  350.49   14.48
  -2  14   0  378.41   14.46
   0  -2 -14  375.39   14.45
   2  14   0  359.58   14.46
   0  -2 -14  367.68   14.48
  -2  14   2   -0.03    0.11
  14  -2   2    0.11    0.11
  -2  -2 -14    0.03    0.06
  14   2  -2    0.04    0.09
   2  14  -2   -0.03    0.12
  -2  -2 -14    0.03    0.09
  -2 -14   2   -0.02    0.08
  -2  14  -2    0.04    0.06
 -14   2  -2    0.14    0.07
   2  14   2    0.19    0.08
  14  -2  -2    0.08    0.09
  -2  14  -2   -0.03    0.12
   2  -2 -14    0.04    0.09
   2  -2 -14   -0.02    0.05
   2 -14   4  115.11    4.60
   2  14  -4  111.82    4.63
  -4  -2 -14  118.94    4.61
 -14   4   2  119.12    4.60
  -2  14   4  110.28    4.63
  -4  -2 -14  114.01    4.62
   4  -2  14  111.14    4.61
   2  14   4  110.98    4.62
   4  -2 -14  118.95    4.61
 -14  -4   2  113.45    4.58
 -14   4  -2  119.97    4.60
  -2 -14   4  116.72    4.61
  -2 -14   4  123.60    4.57
  -4  -2  14  109.52    4.65
  -2  14  -4  115.34    4.64
  -6  -2 -14   35.63    1.46
   2  14  -6   37.23    1.49
  -6  -2 -14   35.41    1.44
   6  -2  14   33.37    1.47
  -2  14   6   36.36    1.49
  -6  -2 -14   36.09    1.47
   2 -14   6   37.45    1.46
 -14   6   2   36.21    1.44
  -6   2 -14   35.06    1.46
 -14   6  -2   35.63    1.45
 -14  -6   2   34.02    1.44
   6  -2 -14   36.00    1.46
  -2  14  -6   37.42    1.50
  -2 -14   6   32.62    1.46
  -6   2 -14   35.31    1.45
  -6  -2  14   31.88    1.48
 -14   8   2    0.57    0.09
  -2  14   8    0.54    0.13
   2 -14   8    0.50    0.10
   2  14  -8    0.56    0.13
  -8  -2 -14    0.64    0.11
  -8  -2 -14    0.51    0.11
  -8  -2 -14    0.54    0.09
  14   8   2    0.50    0.10
  -8   2 -14    0.55    0.12
  -8   2 -14    0.47    0.09
  -2  14  -8    0.44    0.15
 -14   8  -2    0.64    0.10
  -2 -14   8    0.46    0.11
   8  -2 -14    0.45    0.10
  -8  -2  14    0.27    0.23
 -14  -8   2    0.53    0.10
 -10  -2 -14   21.12    0.88
 -14  10   2   19.79    0.84
   2 -14  10   21.25    0.87
   2  14 -10   20.51    0.89
  -2  14  10   19.99    0.88
 -10  -2 -14   21.19    0.87
 -10  -2 -14   19.94    0.85
 -10  -2 -14   20.57    0.86
 -14  10  -2   20.25    0.86
 -14  10  -2   19.08    0.83
 -14 -10   2   20.23    0.85
  10  -2 -14   19.96    0.85
 -10   2 -14   19.80    0.87
 -10   2 -14   20.00    0.86
  -2 -14  10   18.84    0.87
  14  10   2   17.05    0.87
  -2  14 -10   20.54    0.90
 -10   2 -14   20.53    0.85
   2 -14  12    3.54    0.23
 -12  -2 -14    2.90    0.20
   2  14 -12    2.79    0.24
 -12  -2 -14    3.14    0.21
  -2  14  12    2.74    0.24
 -12   2 -14    3.22    0.22
 -14 -12   2    3.23    0.21
  12  -2 -14    3.21    0.20
 -12   2 -14    3.33    0.21
 -12   2 -14    3.23    0.21
  -1  -3 -14   94.74    3.82
  -3  14   1   93.46    3.84
  14   1  -3   91.86    3.81
  -1  -3 -14   98.57    3.78
  14  -1  -3   88.03    3.81
   1  -3 -14   98.34    3.77
 -14   1  -3   97.27    3.80
  -3 -14   1   99.37    3.78
  -3  14  -1   97.37    3.78
   1  -3 -14   95.57    3.82
  -3  14  -1   97.17    3.84
   3  14   1   88.75    3.80
  -3  14   3    5.35    0.31
  -3  -3 -14    4.25    0.22
   3  -3  14    4.07    0.25
  -3  -3 -14    4.47    0.25
  -3  -3 -14    4.03    0.27
   3  -3 -14    4.30    0.26
  -3  14  -3    4.71    0.23
   3  14   3    4.06    0.26
  14  -3  -3    4.03    0.24
  -3 -14   3    4.33    0.26
  -3 -14   3    4.55    0.22
 -14   3  -3    4.44    0.24
  -3  14  -3    4.98    0.32
  -5  -3 -14    9.35    0.43
  -5  -3 -14    9.92    0.46
  -3  14   5   10.05    0.49
  -5  -3 -14    9.92    0.45
   3 -14   5    9.54    0.45
 -14   5   3    9.96    0.43
   5  -3  14    8.74    0.45
  -5   3 -14    9.93    0.46
 -14   5  -3    9.69    0.44
  -3  14  -5   10.06    0.44
  -3 -14   5    8.97    0.45
  -3  14  -5   10.24    0.51
  14   5   3    8.44    0.42
  -5  -3  14    9.28    0.50
  -3 -14   5    9.50    0.41
   3  14   5    9.30    0.47
 -14  -5   3    9.24    0.43
   5  -3 -14    9.83    0.45
   7  -3  14   19.99    0.97
   3 -14   7   23.18    0.98
  -3  14   7   23.63    1.01
  -7  -3 -14   22.39    0.97
 -14   7   3   22.83    0.96
  -7  -3 -14   22.25    0.98
  -7  -3 -14   23.16    0.96
   3  14  -7   23.86    1.01
  -7   3 -14   24.34    0.97
  -7  -3  14   22.78    1.01
  -3 -14   7   22.58    0.98
  -7   3 -14   24.47    0.99
  14   7   3   22.24    0.99
  -3  14  -7   24.09    1.02
 -14   7  -3   23.04    0.97
   7  -3 -14   23.02    0.97
  -9  -3 -14   16.96    0.70
   3  14  -9   16.21    0.73
 -14   9   3   16.31    0.68
  -9  -3 -14   16.29    0.70
   3 -14   9   16.41    0.71
  -9  -3 -14   16.10    0.69
  -9  -3 -14   16.28    0.72
  -3  14   9   15.75    0.73
  -9   3 -14   15.26    0.69
  -3  14  -9   16.50    0.75
   9  -3 -14   15.82    0.70
  -3 -14   9   15.31    0.71
  -9   3 -14   16.24    0.70
  -9   3 -14   16.74    0.71
 -14  -9   3   14.89    0.69
 -14   9  -3   15.50    0.70
 -14  11   3   37.71    1.58
   3  14 -11   39.16    1.62
 -11  -3 -14   39.93    1.60
  -3  14  11   38.40    1.62
 -11  -3 -14   38.88    1.59
 -11  -3 -14   38.95    1.61
   3 -14  11   39.70    1.61
 -14 -11  -3   37.98    1.60
 -11  -3  14   35.65    1.60
 -14 -11   3   38.98    1.59
 -11   3 -14   38.73    1.60
  11  -3 -14   38.18    1.59
  -3 -14  11   39.39    1.62
 -11   3 -14   39.65    1.59
 -11   3 -14   39.58    1.60
   3  14 -13    4.85    0.29
  -3  14  13    4.52    0.29
 -13  -3 -14    4.22    0.26
 -13  -3 -14    4.49    0.26
 -14 -13  -3    4.35    0.26
 -13   3 -14    3.59    0.25
 -13   3 -14    3.66    0.25
  13  -3 -14    4.09    0.24
 -13   3 -14    3.72    0.24
 -14 -13   3    3.61    0.24
   0  -4 -14   16.27    0.65
  14   0  -4   15.02    0.68
  14   0   4   15.42    0.66
   0  -4 -14   15.27    0.69
  -4  14   0   15.93    0.73
  -4 -14   0   15.74    0.66
  14  -2   4  113.46    4.60
  -2  -4 -14  116.00    4.58
  -4 -14  -2  120.49    4.62
  -4  14   2  115.30    4.64
  -2  -4 -14  114.06    4.61
  -4  14  -2  117.66    4.58
 -14   2  -4  115.83    4.60
  -4 -14   2  115.07    4.61
  14  -2  -4  108.55    4.60
  -4  14  -2  112.98    4.64
  -4 -14   2  120.06    4.58
   2  -4 -14  114.31    4.61
   4  -4  14   -0.02    0.10
   4 -14   4    0.12    0.08
 -14  -4  -4   -0.03    0.06
  -4  -4 -14    0.05    0.08
  -4  -4 -14    0.01    0.10
  -4  14   4    0.04    0.12
   4  -4  14    0.01    0.08
  -4  -4 -14    0.07    0.06
 -14   4  -4    0.03    0.07
  14   4   4    0.10    0.06
  -4  14  -4   -0.22    0.13
  14  -4  -4    0.09    0.07
   4  -4 -14    0.13    0.10
   4  14   4    0.20    0.11
  -4 -14   4    0.11    0.09
  -4  14  -4    0.04    0.06
  -4 -14   4    0.07    0.06
 -14  -6  -4    4.27    0.22
 -14   6   4    4.46    0.22
   4 -14   6    4.06    0.24
   6  -4  14    3.86    0.24
  -4  14   6    4.48    0.30
  -6  -4 -14    4.13    0.23
  -6  -4 -14    4.23    0.22
  -6  -4 -14    4.12    0.26
 -14  -6   4    3.64    0.24
  -6  -4  14    3.56    0.30
  -6   4 -14    4.00    0.25
   6  -4 -14    4.26    0.25
 -14   6  -4    3.93    0.23
  -4  14  -6    4.15    0.23
  -4 -14   6    3.92    0.26
  14   6   4    3.40    0.22
  -8  -4 -14   53.46    2.13
  -4  14   8   52.46    2.17
   4 -14   8   55.03    2.14
 -14   8   4   53.49    2.11
  -8  -4 -14   51.57    2.15
 -14   8  -4   54.60    2.14
   8  -4 -14   53.31    2.14
  -8   4 -14   56.01    2.14
  -8   4 -14   50.46    2.14
  14   8   4   47.19    2.13
  -8  -4  14   48.79    2.16
  -4 -14   8   52.84    2.15
  -4  14  -8   53.39    2.13
 -14  -8   4   52.67    2.13
 -10  -4 -14    1.55    0.16
   4 -14  10    1.56    0.17
 -14 -10  -4    1.42    0.16
 -10  -4 -14    1.56    0.15
  -4  14  10    1.71    0.22
   4  14 -10    1.75    0.19
 -10  -4 -14    1.48    0.17
 -14  10   4    1.62    0.15
 -10  -4  14    1.59    0.20
  -4  14 -10    1.43    0.16
 -10   4 -14    1.59    0.16
  10  -4 -14    1.31    0.15
  -4 -14  10    1.62    0.18
 -14 -10   4    1.55    0.15
 -10   4 -14    1.48    0.16
  14  10   4    1.60    0.20
 -10   4 -14    1.40    0.14
 -14  10  -4    1.56    0.16
   4  14 -12   38.38    1.64
 -12  -4 -14   39.66    1.63
 -14 -12  -4   41.07    1.62
 -14  12   4   39.62    1.59
   4 -14  12   42.04    1.63
  -4  14  12   36.70    1.63
 -12  -4 -14   41.46    1.62
 -12   4 -14   40.13    1.61
 -12   4 -14   37.56    1.62
 -12   4 -14   37.92    1.62
 -12  -4  14   35.22    1.62
 -14 -12   4   40.32    1.62
  12  -4 -14   38.94    1.61
  -1  -5 -14   10.57    0.48
  14  -1   5    9.85    0.46
  -5 -14  -1   10.57    0.48
  -5  14   1    9.74    0.52
   1  -5 -14   10.10    0.48
 -14   1  -5   10.46    0.46
  -5 -14   1   10.44    0.45
  -5  14  -1    9.34    0.53
  14  -1  -5    9.95    0.46
  -3  -5 -14   10.42    0.44
  14  -3   5    8.97    0.44
  -3  -5 -14    9.66    0.46
   3  -5  14    8.86    0.46
  -5  14   3    9.11    0.49
  -5 -14  -3    9.80    0.43
  -5  14  -3    9.86    0.42
  14   3   5    8.50    0.40
  -5 -14   3    9.74    0.42
   3  -5 -14    9.78    0.45
  14  -3  -5    8.87    0.43
  -5  14  -3    8.57    0.50
 -14   3  -5    9.50    0.43
  -5 -14   3    9.62    0.45
   5 -14   5    6.82    0.32
  -5  -5 -14    6.31    0.33
 -14  -5  -5    6.22    0.29
  -5  -5 -14    6.46    0.31
   5  -5  14    5.87    0.31
  -5  14   5    6.27    0.37
   5   5  14    5.62    0.33
  -5   5 -14    5.95    0.33
 -14   5  -5    6.19    0.31
   5  -5 -14    6.33    0.33
  14   5   5    5.72    0.29
  -5 -14   5    5.74    0.28
  -5 -14   5    6.25    0.33
  -5  14  -5    5.93    0.32
 -14  -7  -5   18.47    0.77
  -5  14   7   18.48    0.83
   5 -14   7   18.62    0.79
  -7  -5 -14   18.15    0.80
 -14   7   5   19.55    0.77
  -7  -5 -14   17.92    0.78
 -14   7  -5   18.50    0.79
  -5 -14   7   18.01    0.80
  -7  -5  14   18.00    0.85
  14   7   5   16.88    0.78
 -14  -7   5   18.68    0.78
  -5  14  -7   18.64    0.78
  -7   5 -14   18.09    0.80
   7  -5 -14   18.44    0.79
  -9  -5 -14    7.27    0.35
  -9  -5 -14    6.91    0.37
 -14  -9  -5    6.66    0.36
   5 -14   9    6.97    0.36
 -14   9   5    6.83    0.32
  -9  -5  14    6.45    0.40
  -9   5 -14    7.28    0.36
 -14  -9   5    7.16    0.35
  -5 -14   9    7.25    0.37
 -14   9  -5    7.44    0.36
  -9   5 -14    7.09    0.36
   9  -5 -14    7.26    0.36
  -5  14  -9    7.15    0.36
  14   9   5    6.59    0.37
 -14  11   5   44.52    1.83
 -14 -11  -5   44.07    1.84
   5  14 -11   45.11    1.87
 -11  -5 -14   45.72    1.86
   5 -14  11   44.85    1.85
 -11  -5 -14   46.21    1.85
  -5  14 -11   47.10    1.85
 -11   5 -14   44.74    1.82
 -11   5 -14   44.46    1.85
 -11   5 -14   46.42    1.85
  -5 -14  11   44.76    1.86
 -11  -5  14   40.65    1.89
  11  -5 -14   44.39    1.83
 -14 -11   5   45.31    1.84
 -14  13   5   63.80    2.54
 -13  -5 -14   65.27    2.57
 -14 -13  -5   63.28    2.57
   5  14 -13   60.32    2.58
   5 -14  13   66.06    2.58
 -13  -5 -14   63.01    2.57
  -5  14 -13   63.82    2.58
 -14 -13   5   65.84    2.57
 -13  -5  14   56.33    2.56
 -13   5 -14   62.73    2.57
  13  -5 -14   62.32    2.55
 -13   5 -14   64.18    2.57
 -13   5 -14   64.08    2.55
  -6  14   0    7.57    0.43
  14   0  -6    7.93    0.39
  -6 -14   0    8.96    0.39
  14   0   6    8.18    0.40
   0  -6 -14    9.17    0.42
 -14   0  -6    8.67    0.40
  14  -2   6   34.49    1.41
  -2  -6 -14   35.39    1.42
  -6 -14  -2   34.71    1.39
   2  -6  14   35.31    1.39
  -6  14  -2   30.32    1.43
  -6 -14   2   35.06    1.41
  -6 -14   2   34.31    1.39
  -6  14  -2   35.07    1.38
  14  -2  -6   32.23    1.39
 -14   2  -6   33.97    1.40
   2  -6 -14   33.65    1.41
  -6 -14  -4    3.92    0.23
  -4  -6 -14    4.29    0.23
 -14  -4  -6    4.09    0.22
   4  -6  14    4.05    0.27
  -4  -6 -14    3.89    0.25
   4  -6  14    3.93    0.22
  -6 -14   4    4.00    0.21
  14  -4  -6    3.52    0.22
   4  -6 -14    3.86    0.25
  -6  14  -4    3.24    0.30
 -14   4  -6    3.81    0.23
   4   6  14    3.93    0.24
  -6  14  -4    4.00    0.22
  -6 -14   4    3.56    0.24
  14   4   6    3.52    0.20
  -6  -6 -14    0.07    0.07
 -14  -6  -6   -0.03    0.07
   6 -14   6    0.13    0.08
   6  -6  14    0.08    0.10
  -6  -6 -14   -0.02    0.08
  -6   6 -14   -0.04    0.08
 -14   6  -6   -0.07    0.07
  -6 -14   6   -0.01    0.09
   6  -6 -14    0.00    0.09
   6   6  14    0.03    0.10
  -6  14  -6    0.05    0.07
  14   6   6    0.10    0.07
  -8  -6 -14    7.06    0.38
 -14   8   6    7.69    0.33
   6 -14   8    7.29    0.36
 -14  -8  -6    6.33    0.36
  -8  -6 -14    7.48    0.36
 -14  -8  -6    7.07    0.37
  -6 -14   8    7.29    0.38
   8  -6 -14    7.12    0.36
  -8   6 -14    7.47    0.37
 -14  -8   6    7.43    0.36
  -8  -6  14    7.21    0.47
 -14   8  -6    7.40    0.37
  -6  14  -8    7.58    0.36
  14   8   6    6.63    0.36
 -14  10   6   51.00    2.03
 -10  -6 -14   50.81    2.06
   6 -14  10   50.51    2.06
 -10  -6 -14   49.17    2.07
 -14 -10  -6   49.35    2.06
  14  10   6   44.41    2.07
 -14 -10   6   51.63    2.06
 -10   6 -14   52.64    2.07
  10  -6 -14   51.43    2.05
 -10   6 -14   52.28    2.04
 -10  -6  14   47.98    2.09
  -6 -14  10   51.41    2.07
  -6  14 -10   51.96    2.06
 -10   6 -14   50.59    2.07
 -12  -6 -14    4.50    0.28
 -14 -12  -6    4.39    0.27
 -14  12   6    4.62    0.24
   6 -14  12    4.73    0.28
 -12  -6 -14    4.71    0.28
 -12  -6  14    4.04    0.35
 -12   6 -14    4.89    0.25
 -12   6 -14    4.87    0.28
  -6  14 -12    4.31    0.27
 -14 -12   6    4.89    0.28
  12  -6 -14    4.63    0.27
 -12   6 -14    4.18    0.27
  -7  14   1   58.83    2.63
  -7 -14  -1   68.21    2.57
  14  -1   7   65.68    2.59
  -1  -7 -14   62.76    2.59
  14  -1  -7   63.51    2.57
   7 -14  -1   61.80    2.56
  -7 -14   1   66.42    2.57
 -14   1  -7   64.82    2.58
  -7  14  -1   59.82    2.60
   1   7  14   66.12    2.57
  14   1   7   60.90    2.58
   1  -7 -14   67.40    2.59
  -3  -7 -14   22.30    0.96
   3  -7  14   21.56    0.92
  -3  -7 -14   22.11    0.96
  14  -3   7   20.56    0.96
  -7 -14  -3   22.50    0.94
   3   7 -14   24.45    0.94
 -14  -3  -7   22.94    0.93
  -7 -14   3   23.03    0.95
   3   7  14   22.73    0.95
  -7  14  -3   20.64    0.97
  14  -3  -7   21.66    0.93
  -7  14  -3   22.99    0.93
  -7 -14   3   21.97    0.93
 -14   3  -7   22.04    0.94
   7 -14   5   18.66    0.78
 -14  -5  -7   17.96    0.79
 -14  -5  -7   18.16    0.77
   5  -7  14   16.85    0.76
  -7 -14  -5   18.73    0.78
  -5  -7 -14   18.05    0.80
  -5  -7 -14   18.46    0.77
  -7  14  -5   18.85    0.77
 -14   5  -7   17.92    0.78
   5   7  14   17.24    0.80
  -7 -14   5   18.64    0.80
  -5   7 -14   18.68    0.80
  -7  -7 -14  175.02    6.91
 -14  -7  -7  168.59    6.90
  -7  -7 -14  175.65    6.89
   7 -14   7  173.17    6.89
  -7 -14  -7  175.63    6.90
 -14  -7  -7  183.44    6.90
  14   7   7  156.62    6.89
  -7   7 -14  171.80    6.91
  -7 -14   7  180.57    6.92
 -14   7  -7  174.42    6.90
  -7  14  -7  172.64    6.89
   7 -14   9   11.42    0.54
 -14  -9  -7   11.08    0.54
  -9  -7 -14   11.32    0.55
 -14  -9  -7   11.89    0.53
 -14   9  -7   13.02    0.55
  -7 -14   9   12.18    0.56
 -14  -9   7   11.55    0.54
  -9   7 -14   12.18    0.56
  -7  14  -9   12.00    0.54
 -14  11   7    7.82    0.36
 -14 -11  -7    8.00    0.41
 -11  -7 -14    8.63    0.42
 -11  -7 -14    8.09    0.40
   7 -14  11    7.77    0.40
  -7  14 -11    8.10    0.41
 -11   7 -14    8.13    0.41
 -11   7 -14    8.35    0.41
  -7 -14  11    8.32    0.42
 -11  -7  14    7.89    0.45
 -11   7 -14    8.33    0.38
 -14 -11   7    7.93    0.40
 -13  -7 -14   34.90    1.50
   7 -14  13   36.42    1.50
 -13  -7 -14   35.24    1.50
 -14  13   7   36.52    1.46
 -14 -13  -7   36.17    1.50
 -14 -13   7   35.77    1.50
  13  -7 -14   34.94    1.48
  -7  14 -13   37.26    1.51
 -13   7 -14   34.98    1.50
 -13   7 -14   37.09    1.48
 -13   7 -14   35.67    1.50
   0   8  14    6.25    0.28
  14   0   8    5.83    0.33
 -14   0  -8    6.05    0.30
  -8  14   0    5.58    0.34
   8 -14   0    4.83    0.36
  -8 -14   0    6.09    0.30
  -2  -8 -14    0.51    0.11
  -8 -14  -2    0.62    0.09
  -2  -8 -14    0.59    0.09
  14  -2   8    0.77    0.14
  -8  14  -2    0.33    0.12
   2   8  14    0.49    0.09
  14  -2  -8    0.53    0.08
 -14   2  -8    0.39    0.09
   8 -14  -2    0.61    0.08
  -8 -14   2    0.46    0.08
  -8 -14   2    0.48    0.11
 -14  -4  -8   53.18    2.08
  -4  -8 -14   51.22    2.08
   4   8 -14   52.89    2.07
   4  -8  14   46.23    2.10
  -8 -14  -4   52.40    2.07
  -4  -8 -14   49.64    2.08
  14  -4  -8   48.93    2.05
 -14   4  -8   51.86    2.07
  -8  14  -4   47.03    2.10
  -8 -14   4   52.52    2.08
   4   8  14   52.51    2.08
  -8  14  -4   52.52    2.06
  -6  -8 -14    7.12    0.34
   8 -14   6    7.31    0.35
 -14  -6  -8    7.13    0.35
  -8 -14  -6    7.40    0.36
   6  -8  14    6.31    0.42
  -6  -8 -14    7.16    0.38
 -14  -6  -8    7.04    0.36
  -8 -14   6    7.65    0.38
 -14   6  -8    7.49    0.37
   6   8  14    6.83    0.42
  -8  14  -6    7.34    0.35
  -6   8 -14    7.62    0.38
  -8  -8 -14   -0.02    0.08
 -14  -8  -8   -0.07    0.08
  -8 -14  -8   -0.03    0.07
   8 -14   8    0.10    0.07
 -14  -8  -8    0.08    0.08
  14  -8   8    0.03    0.05
  -8 -14   8    0.10    0.09
 -14   8  -8    0.03    0.07
  -8   8 -14   -0.09    0.07
   8  14   8    0.09    0.07
  -8  14  -8    0.03    0.07
 -10  -8 -14    1.50    0.16
  14 -10   8    1.22    0.11
   8 -14  10    1.33    0.15
 -14 -10  -8    1.38    0.16
  -8  14 -10    1.40    0.15
  -8 -14  10    1.47    0.18
   8  14  10    1.15    0.20
 -10   8 -14    1.31    0.16
 -14 -10   8    1.37    0.16
 -10   8 -14    1.29    0.12
   8 -14  12    1.71    0.17
 -14 -12  -8    1.83    0.18
 -12  -8 -14    1.76    0.18
 -12  -8 -14    1.70    0.18
  -8  14 -12    1.97    0.18
 -14 -12   8    2.14    0.18
 -12   8 -14    1.73    0.18
 -12   8 -14    1.69    0.14
 -12   8 -14    1.43    0.18
 -12  -8  14    2.29    0.25
 -14  -1  -9   16.68    0.72
  -9  14   1   14.70    0.75
  -9 -14  -1   16.95    0.72
   9 -14   1   14.47    0.72
   1   9 -14   18.84    0.74
  -1  -9 -14   17.42    0.71
  -1   9  14   17.22    0.70
 -14  -1  -9   18.34    0.73
  14  -1   9   14.51    0.78
 -14   1  -9   17.20    0.73
  -9  14  -1   16.24    0.75
   1   9  14   17.53    0.71
  14  -1  -9   16.75    0.71
  14   1   9   15.55    0.74
   9 -14  -1   16.50    0.72
  -9 -14   1   17.17    0.72
 -14  -3  -9   16.07    0.68
 -14  -3  -9   15.84    0.67
   3   9 -14   16.20    0.67
   3  -9  14   14.14    0.70
  -9 -14  -3   15.80    0.67
  14  -3   9   14.85    0.71
  -3  -9 -14   16.52    0.65
  14  -3  -9   13.96    0.64
 -14   3  -9   14.46    0.67
  -9 -14   3   15.12    0.68
   9 -14  -3   14.53    0.65
   3   9  14   14.81    0.67
  -9  14  -3   15.51    0.74
  -5  -9 -14    7.03    0.37
  -9 -14  -5    6.96    0.35
   5   9 -14    7.08    0.35
   5  -9  14    5.63    0.40
 -14  -5  -9    6.95    0.35
 -14  -5  -9    6.44    0.35
   5   9  14    7.36    0.38
  -9 -14   5    7.33    0.36
  -5   9 -14    7.14    0.37
 -14   5  -9    7.42    0.36
  -7  -9 -14   12.05    0.56
   9 -14   7   11.00    0.53
 -14  -7  -9   12.17    0.54
 -14  -7  -9   11.48    0.55
  14  -7   9   10.91    0.50
  -9 -14  -7   12.35    0.55
  -9 -14   7   11.87    0.56
   9  14   7   12.66    0.54
 -14   7  -9   11.75    0.55
  -7   9 -14   12.56    0.56
  -9  14  -7   12.75    0.54
 -14  -9  -9   59.65    2.52
  -9  -9 -14   64.84    2.54
 -14  -9  -9   61.81    2.52
  14  -9   9   61.56    2.49
  -9 -14  -9   61.71    2.52
   9 -14   9   63.77    2.51
  -9   9 -14   63.71    2.53
  -9  14  -9   62.37    2.52
  -9 -14   9   59.61    2.53
   9  14   9   59.94    2.51
 -14   9  -9   64.67    2.53
  14 -11   9   18.22    0.74
 -11  -9 -14   17.21    0.78
 -11  -9 -14   18.40    0.79
   9 -14  11   18.26    0.77
 -14 -11  -9   16.98    0.78
  -9  14 -11   18.13    0.78
   9  14  11   15.75    0.77
 -14 -11   9   18.01    0.79
 -11   9 -14   18.41    0.75
 -11   9 -14   18.09    0.79
  -9 -14  11   16.97    0.79
 -13  -9 -14   10.59    0.53
 -14 -13  -9   10.77    0.54
 -13  -9 -14   11.20    0.55
   9 -14  13   11.04    0.53
 -13   9 -14   11.64    0.55
 -13   9 -14   10.94    0.54
 -14 -13   9   11.55    0.54
 -13   9 -14   12.10    0.51
  -9  14 -13   12.11    0.55
 -10  14   0   30.33    1.36
  14   0  10   30.72    1.37
 -10 -14   0   32.44    1.33
   0  10  14   34.24    1.32
  10 -14   0   29.93    1.34
 -14   0 -10   35.58    1.34
 -14   0 -10   31.61    1.33
 -10 -14  -2   20.63    0.86
   2  10 -14   20.46    0.87
  -2 -10 -14   20.89    0.84
 -14  -2 -10   21.42    0.87
  14  -2 -10   18.76    0.83
   2  10  14   19.81    0.86
 -14   2 -10   18.98    0.86
  14  -2 -10   20.04    0.83
 -14   2 -10   21.10    0.86
  10 -14  -2   17.95    0.85
 -10 -14   2   21.12    0.87
   4 -10  14    1.77    0.25
 -14  -4 -10    1.42    0.16
  -4 -10 -14    1.80    0.13
 -10 -14  -4    1.47    0.15
 -14  -4 -10    1.42    0.16
   4  10 -14    1.71    0.17
 -10 -14   4    1.45    0.16
 -14   4 -10    1.52    0.16
   4  10  14    1.42    0.15
  10 -14  -4    1.72    0.15
 -14   4 -10    1.38    0.15
  14  -4 -10    1.46    0.13
 -10 -14  -6   50.03    2.10
 -14  -6 -10   50.36    2.10
 -14  -6 -10   51.50    2.11
 -10 -14   6   54.15    2.11
  -6  10 -14   52.62    2.12
 -14   6 -10   50.33    2.10
 -10 -14  -8    1.27    0.16
 -14  -8 -10    1.40    0.16
  14  -8  10    1.61    0.12
 -14  -8 -10    1.31    0.15
  -8 -10 -14    1.59    0.18
  10 -14   8    1.36    0.14
 -14   8 -10    1.34    0.16
  -8  10 -14    1.35    0.17
  10  14   8    1.43    0.16
 -10  14  -8    1.30    0.15
 -10 -14   8    1.41    0.17
  10 -14  10   -0.01    0.07
 -10 -10 -14   -0.07    0.09
 -10 -14 -10    0.28    0.09
  14 -10  10    0.08    0.06
 -14 -10 -10    0.10    0.08
 -14 -10 -10   -0.01    0.08
 -10  10 -14   -0.03    0.09
 -10 -14  10   -0.03    0.08
  10  14  10    0.02    0.09
 -10  14 -10    0.00    0.08
  10 -10 -14    0.15    0.19
  10 -14  12    3.61    0.24
 -14 -12 -10    3.78    0.25
 -12 -10 -14    3.75    0.25
 -12 -10 -14    3.63    0.26
 -10  14 -12    4.12    0.26
 -14 -12  10    4.45    0.27
 -12  10 -14    4.39    0.22
 -10 -14  12    4.10    0.27
 -12  10 -14    4.32    0.27
  10  14  12    3.29    0.32
   1  11 -14   35.79    1.43
 -11 -14  -1   33.87    1.41
  11 -14   1   29.92    1.43
 -14  -1 -11   34.75    1.41
 -14  -1 -11   35.48    1.41
 -11  14   1   29.57    1.42
  -1 -11 -14   34.94    1.38
  11 -14  -1   33.15    1.42
 -11 -14   1   35.39    1.41
   1  11  14   34.10    1.40
 -14   1 -11   37.61    1.41
 -14   1 -11   33.67    1.41
 -14  -3 -11   39.40    1.59
 -11 -14  -3   38.35    1.59
   3  11 -14   40.30    1.60
 -14  -3 -11   39.95    1.59
  -3 -11 -14   39.26    1.56
   3  11  14   36.47    1.59
 -11  14  -3   34.66    1.63
  14  -3 -11   39.02    1.56
  11 -14  -3   35.46    1.58
 -14   3 -11   40.88    1.58
 -14   3 -11   38.72    1.59
 -11 -14   3   39.36    1.59
 -14  -5 -11   46.47    1.88
 -14  -5 -11   46.04    1.88
 -11 -14  -5   45.03    1.88
   5  11 -14   47.03    1.89
 -14   5 -11   44.34    1.88
  -5  11 -14   46.19    1.89
 -11 -14   5   45.88    1.89
  14  -5 -11   45.57    1.86
 -14   5 -11   46.17    1.87
 -11 -14  -7    7.81    0.40
 -14  -7 -11    8.30    0.41
 -14  -7 -11    8.25    0.41
 -14   7 -11    8.16    0.41
 -11 -14   7    8.32    0.42
 -14   7 -11    8.90    0.39
  -7  11 -14    7.77    0.41
  -9 -11 -14   18.26    0.80
 -14  -9 -11   18.74    0.79
 -11 -14  -9   17.89    0.78
 -14  -9 -11   17.76    0.79
  14  -9  11   17.76    0.75
  11 -14   9   18.23    0.77
 -14   9 -11   18.26    0.79
 -14   9 -11   18.46    0.76
 -11  14  -9   17.78    0.78
 -11 -14   9   17.13    0.79
  -9  11 -14   18.24    0.79
  11  14   9   14.98    0.79
 -14 -11 -11    6.75    0.36
 -14 -11 -11    6.40    0.36
 -11 -11 -14    6.14    0.36
 -11 -14 -11    6.37    0.35
  11 -14  11    6.49    0.34
 -11  14 -11    6.53    0.35
 -11  11 -14    6.74    0.36
  11  14  11    6.33    0.38
 -11 -14  11    7.44    0.38
 -14  11 -11    7.02    0.32
  13 -11  14   13.41    0.57
  11 -14  13   12.79    0.58
 -13 -11 -14   12.43    0.60
  14 -13  11   12.95    0.56
 -14 -13 -11   12.48    0.60
 -13 -11 -14   12.70    0.60
 -14 -13  11   12.20    0.60
 -13  11 -14   12.38    0.60
 -14  13 -11   13.09    0.55
 -11  14 -13   12.59    0.60
 -12 -14   0    1.77    0.16
  12 -14   0    1.30    0.18
   0  12 -14    1.52    0.20
 -14   0 -12    1.01    0.13
 -14   0 -12    1.37    0.14
   0  12  14    1.35    0.17
 -12  14   2    2.48    0.24
   2  12 -14    3.09    0.24
 -12 -14  -2    3.03    0.21
 -14  -2 -12    3.31    0.22
 -14   2 -12    3.02    0.21
  12 -14  -2    2.99    0.36
 -12 -14   2    3.31    0.22
  14  -2 -12    3.19    0.19
 -14   2 -12    3.46    0.21
   2  12  14    3.02    0.21
 -12  14  -2    3.27    0.25
   4  12 -14   38.38    1.64
 -14  -4 -12   40.11    1.63
 -14  -4 -12   40.85    1.63
 -12 -14  -4   40.71    1.63
 -14   4 -12   41.53    1.62
   4  12  14   36.39    1.64
 -14   4 -12   38.36    1.63
 -12 -14   4   39.76    1.63
  14  -4 -12   38.44    1.61
 -14  -6 -12    4.78    0.28
 -14  -6 -12    4.83    0.28
   6  12 -14    5.30    0.30
 -12 -14  -6    4.59    0.27
 -14   6 -12    4.60    0.28
 -14   6 -12    4.51    0.26
  -6  12 -14    4.95    0.29
 -12 -14   6    4.63    0.28
 -14  -8 -12    1.60    0.17
  12 -14   8    1.78    0.15
 -14  -8 -12    1.96    0.18
 -12 -14  -8    1.66    0.17
 -12 -14   8    1.77    0.18
  12  14   8    1.65    0.18
  -8  12 -14    1.62    0.19
 -14  -8  12    1.52    0.19
 -14   8 -12    1.90    0.15
 -14   8 -12    1.80    0.18
  12 -14  10    3.61    0.23
 -14 -10 -12    3.64    0.26
 -12 -14 -10    3.77    0.25
 -14 -10 -12    3.80    0.26
 -12 -14  10    4.22    0.27
 -12  14 -10    4.02    0.25
 -10  12 -14    4.29    0.27
 -14  10 -12    4.41    0.27
 -14  10 -12    4.21    0.22
 -14 -12 -12   -0.01    0.08
 -12 -12 -14    0.06    0.10
 -12 -14 -12   -0.07    0.08
  12 -14  12    0.00    0.07
 -14 -12 -12    0.01    0.09
 -12 -12 -14    0.11    0.09
  12 -12  14    0.05    0.08
  14 -12  12    0.01    0.07
 -12  12 -14    0.07    0.09
 -12 -14  12    0.04    0.09
 -12  14 -12    0.00    0.09
 -14  -1 -13    6.04    0.31
 -13 -14  -1    6.02    0.31
 -13  14   1    5.37    0.34
 -14  -1 -13    5.53    0.31
   1  13 -14    6.41    0.35
  14  -1 -13    6.06    0.30
 -14   1 -13    5.97    0.31
 -13  14  -1    5.31    0.33
 -14   1 -13    5.49    0.31
   1  13  14    6.05    0.33
   3  13 -14    4.84    0.28
 -13 -14  -3    4.52    0.25
 -14  -3 -13    4.67    0.26
  -3  13  14    4.35    0.28
 -14   3 -13    3.93    0.24
   3  13  14    3.00    0.25
  13 -14  -3    3.52    0.29
 -13  14  -3    3.23    0.26
 -13 -14   3    3.57    0.24
 -14   3 -13    3.75    0.24
 -14  -5 -13   64.31    2.58
 -13 -14  -5   63.32    2.57
   5  13 -14   62.95    2.59
 -14  -5 -13   64.64    2.58
 -14  -5  13   58.67    2.56
 -13 -14   5   65.06    2.58
 -14   5 -13   65.08    2.56
 -14   5 -13   61.59    2.58
  -5  13 -14   63.87    2.59
  14  -5 -13   64.06    2.56
 -14  -7 -13   35.61    1.49
 -14  -7 -13   36.96    1.49
 -13 -14  -7   36.33    1.49
 -13 -14   7   34.93    1.49
 -14   7 -13   34.72    1.49
  -7  13 -14   37.07    1.50
 -14  -7  13   32.24    1.48
 -14   7 -13   36.88    1.47
   9 -13  14   11.17    0.54
 -14  -9 -13   10.98    0.54
 -14  -9 -13   11.57    0.55
  13 -14   9   11.47    0.52
 -13 -14  -9   11.03    0.54
 -14   9 -13   11.90    0.56
  -9  13 -14   12.04    0.55
 -14  -9  13   11.43    0.59
 -13 -14   9   11.98    0.56
 -14   9 -13   12.22    0.52
 -14   9 -13   11.40    0.55
 -14 -11 -13   12.02    0.59
  11 -13  14   13.35    0.58
  14 -11  13   12.92    0.56
 -13 -14 -11   12.63    0.59
 -14 -11 -13   12.55    0.60
  13 -14  11   12.99    0.57
 -11  13 -14   12.36    0.60
 -13 -14  11   13.00    0.61
 -13  14 -11   12.43    0.59
 -14  11 -13   12.76    0.56
 -14  11 -13   12.21    0.59
 -14 -13 -13   11.08    0.54
  13 -13  14   11.44    0.52
  14 -13  13   11.19    0.51
 -13 -14 -13   10.86    0.54
  13 -14  13   11.66    0.52
 -13 -13 -14   11.54    0.55
 -13 -13 -14   10.56    0.54
 -14 -13 -13   11.55    0.55
 -14  13 -13   11.24    0.54
 -13  13 -14   10.61    0.54
 -13  14 -13   11.71    0.55
 -14   0 -14    2.90    0.21
 -14  14   0    2.54    0.23
   0  14 -14    2.80    0.26
 -14   0 -14    2.78    0.20
   0  14  14    2.72    0.22
 -14  -2 -14    0.16    0.08
 -14  14   2   -0.04    0.11
   2  14 -14    0.13    0.11
  -2  14  14    0.03    0.10
 -14 -14  -2    0.03    0.07
 -14  -2 -14   -0.04    0.07
 -14   2 -14   -0.07    0.06
  14  -2 -14    0.00    0.07
 -14  14  -2    0.11    0.11
 -14 -14   2    0.13    0.08
 -14   2 -14   -0.11    0.06
   4  14 -14    0.90    0.14
 -14  -4 -14    0.85    0.12
 -14  -4 -14    0.82    0.13
 -14 -14  -4    0.89    0.12
 -14   4 -14    0.82    0.12
 -14 -14   4    0.72    0.12
  14  -4 -14    0.88    0.12
 -14   4 -14    0.81    0.13
 -14  14   6   -0.03    0.06
   6  14 -14   -0.06    0.10
 -14  -6 -14    0.05    0.09
 -14 -14  -6    0.02    0.08
 -14  -6 -14   -0.05    0.08
   6 -14  14   -0.06    0.08
  14  -6 -14    0.02    0.08
 -14   6 -14   -0.08    0.08
  -6  14 -14    0.02    0.08
 -14   6 -14   -0.08    0.08
 -14 -14   6   -0.01    0.08
 -14   6 -14    0.03    0.07
 -14  -6  14   -0.17    0.11
 -14  -8 -14   31.42    1.33
 -14 -14  -8   31.61    1.33
 -14  -8 -14   32.19    1.33
   8 -14  14   31.83    1.33
 -14  -8  14   30.64    1.39
 -14   8 -14   29.84    1.33
  -8  14 -14   32.21    1.34
 -14 -14   8   31.13    1.33
 -14   8 -14   33.03    1.30
 -14   8 -14   30.61    1.33
 -14 -10 -14    0.00    0.08
  14 -10  14    0.05    0.07
  10 -14  14    0.07    0.09
 -14 -10 -14   -0.03    0.10
  14 -14  10    0.02    0.07
 -14 -14 -10    0.10    0.09
 -10  14 -14    0.09    0.08
 -14 -14  10   -0.07    0.09
 -14  10 -14    0.05    0.06
 -14  10 -14   -0.06    0.09
 -14  10 -14    0.06    0.09
 -14 -12 -14   20.55    0.92
  14 -12  14   21.38    0.89
 -14 -12 -14   19.83    0.91
 -14 -14 -12   19.65    0.91
  14 -14  12   20.62    0.88
  12 -14  14   20.89    0.89
 -14 -14  12   22.11    0.93
 -14  12 -14   20.32    0.91
 -12  14 -14   20.61    0.92
 -14 -14 -14    0.12    0.11
  14 -14  14    0.08    0.08
 -14 -14 -14    0.02    0.10
 -14  14 -14   -0.06    0.09
   1   0 -15    4.29    0.27
  -1   0 -15    3.81    0.22
   0  15  -1    5.19    0.30
  -1   0 -15    4.00    0.27
   0  15  -1    3.71    0.22
   0  15   1    3.85    0.26
   0  15   1    4.88    0.30
   0 -15   3   19.31    0.81
   3   0  15   17.89    0.83
   0  15   3   18.32    0.81
   0  15  -3   18.43    0.84
   0  15   3   18.87    0.84
  -3   0 -15   19.19    0.79
  -3   0 -15   17.91    0.82
 -15  -3   0   20.42    0.77
   3   0 -15   18.98    0.82
  15  -3   0   17.14    0.82
   0  15   5   30.38    1.36
  -5   0 -15   33.61    1.35
   5   0 -15   32.98    1.35
  -5   0 -15   31.49    1.32
   0  15   5   33.17    1.37
 -15  -5   0   31.32    1.31
   0 -15   5   32.56    1.34
   0  15  -5   32.88    1.37
 -15   5   0   31.91    1.32
   0  15   7   31.37    1.30
 -15   7   0   30.48    1.25
   7   0 -15   31.41    1.27
  -7   0 -15   28.79    1.25
   0  15  -7   30.19    1.29
   0 -15   7   29.80    1.27
  -7   0 -15   30.09    1.27
  -9   0 -15    0.94    0.12
 -15   9   0    1.02    0.11
   9   0 -15    1.15    0.14
  -9   0 -15    1.22    0.15
   0  15   9    1.46    0.18
   0 -15   9    1.13    0.14
 -15   9   0    1.00    0.11
   0  15  -9    1.56    0.20
 -15  11   0    5.79    0.30
 -11   0 -15    6.28    0.33
 -15  11   0    6.26    0.31
 -11   0 -15    6.54    0.33
 -11   0 -15    6.22    0.32
   0  15  11    6.03    0.35
   0 -15  11    6.37    0.34
   0  15 -11    5.68    0.37
   0  15  13    0.34    0.12
 -15  13   0    0.24    0.10
   0  15 -13    0.39    0.13
   0 -15  13    0.29    0.10
 -13   0 -15    0.37    0.09
 -13   0 -15    0.22    0.08
   1  15   0    4.64    0.29
   0  -1 -15    3.70    0.26
  -1  15   0    4.56    0.29
   1  15   0    3.67    0.22
  -1  15   0    3.96    0.22
  15   0  -1    3.57    0.26
   0  -1 -15    4.15    0.21
   1  15  -2    8.78    0.47
  -1  15   2    9.63    0.43
  -1  15   2    8.94    0.47
  -2  -1 -15    9.72    0.46
  -2  -1 -15    9.52    0.42
   1  15   2    8.77    0.43
  -1  15  -2    8.63    0.47
  -1  15  -2    9.02    0.40
   2  -1 -15    9.71    0.45
 -15  -2   1    9.76    0.40
   1  15   2    9.22    0.48
  15  -2  -1    8.81    0.45
  -1  15   4   35.95    1.57
  -4  -1 -15   37.16    1.52
   4  -1  15   37.77    1.57
  -1  15   4   35.73    1.54
 -15   4   1   39.15    1.52
   1  15  -4   36.53    1.57
   1 -15   4   39.10    1.54
  -4  -1 -15   35.26    1.55
  -4  -1 -15   38.13    1.54
  -4   1 -15   38.49    1.52
  -4   1 -15   38.37    1.54
   1  15   4   36.67    1.57
 -15   4  -1   38.91    1.52
  -1 -15   4   37.42    1.54
   1  15   4   35.77    1.58
  -1  15  -4   35.18    1.56
 -15  -4   1   38.38    1.51
   4  -1 -15   36.84    1.54
  -6  -1 -15    9.27    0.46
  -6  -1 -15    9.52    0.42
   6  -1  15    8.43    0.46
   1  15  -6    8.94    0.47
  -1  15   6    9.52    0.48
 -15   6   1    9.53    0.42
  -6  -1 -15    9.15    0.44
   1 -15   6    9.24    0.44
   1  15   6    9.65    0.48
  -6   1 -15    9.01    0.43
  -1 -15   6    8.78    0.44
   6  -1 -15    9.66    0.45
  -6   1 -15    9.03    0.44
  -1  15  -6    9.22    0.48
 -15   6  -1    9.60    0.43
 -15  -6   1    9.12    0.41
   1 -15   8   43.05    1.76
  -8  -1 -15   43.51    1.76
 -15   8   1   44.29    1.74
  -1  15   8   43.05    1.79
  -8  -1 -15   42.37    1.77
   1  15  -8   43.82    1.79
  -8  -1 -15   42.75    1.75
   8  -1 -15   42.98    1.76
 -15   8  -1   42.05    1.75
  -1 -15   8   41.07    1.76
 -15  -8   1   42.97    1.74
  -8   1 -15   42.39    1.75
   1  15   8   43.16    1.78
  -1  15  -8   42.55    1.79
  -8   1 -15   42.51    1.76
 -10  -1 -15   19.94    0.88
 -15  10   1   20.06    0.87
   1  15 -10   20.16    0.92
 -10  -1 -15   20.62    0.89
  -1  15  10   20.26    0.92
 -10  -1 -15   21.17    0.88
   1 -15  10   21.66    0.91
  -1  15 -10   20.50    0.93
 -15 -10   1   21.20    0.88
 -10   1 -15   20.61    0.90
 -10   1 -15   21.50    0.88
 -15  10  -1   20.37    0.86
 -10   1 -15   20.51    0.89
  -1 -15  10   20.77    0.90
 -15  10  -1   20.93    0.88
   1  15  10   20.82    0.92
  10  -1 -15   20.89    0.89
  -1  15  12   72.62    2.97
   1 -15  12   76.98    2.96
   1  15 -12   73.72    2.98
 -15  12   1   72.62    2.93
 -12  -1 -15   72.89    2.94
 -12  -1 -15   72.33    2.95
 -12  -1 -15   74.48    2.94
 -15  12   1   68.80    2.93
 -15  12  -1   73.44    2.94
  -1 -15  12   71.93    2.96
  -1  15 -12   74.58    2.98
  12  -1 -15   71.79    2.93
 -12   1 -15   71.63    2.94
 -12   1 -15   70.89    2.94
 -12   1 -15   73.01    2.95
   1  15  12   73.79    2.97
   1  15 -14   37.53    1.56
 -14  -1 -15   36.88    1.53
  -1  15  14   35.04    1.54
 -14  -1 -15   38.84    1.54
 -15 -14  -1   39.10    1.54
   1  15  14   36.69    1.55
 -15  14  -1   34.30    1.53
 -14   1 -15   37.61    1.53
 -14   1 -15   36.00    1.53
  -1  -2 -15    9.64    0.41
  -2  15   1    9.63    0.45
  15   1  -2    8.83    0.45
  -2  15   1    9.04    0.48
  -1  -2 -15    9.02    0.45
   2  15  -1    8.79    0.47
   1  -2 -15    9.17    0.45
  -2  15  -1    8.93    0.41
   1  -2 -15    9.48    0.40
  15  -1  -2    9.20    0.49
  -2  15  -1    8.89    0.48
   2  15   1    8.86    0.43
   2  15  -3   23.53    0.98
  -3  -2 -15   21.95    0.96
  -3  -2 -15   22.93    0.92
  -2  15   3   22.66    0.98
   3  -2  15   21.59    0.96
   2  15   3   20.97    0.95
  15  -3  -2   20.03    0.96
 -15  -3   2   21.21    0.91
 -15   3  -2   22.61    0.93
  -2 -15   3   21.75    0.95
   3  -2 -15   23.87    0.96
  -2  15  -3   22.65    0.92
  -2  15  -3   23.23    0.99
   5  -2  15   23.36    1.11
 -15   5   2   25.21    1.04
   2 -15   5   25.17    1.06
  -5  -2 -15   25.72    1.05
  -2  15   5   24.66    1.09
  -5  -2 -15   25.94    1.06
   2  15  -5   26.72    1.10
  -5  -2 -15   25.11    1.08
 -15  -5   2   25.01    1.04
   2  15   5   23.46    1.12
  -2  15  -5   25.64    1.10
  -5   2 -15   25.23    1.07
   5  -2 -15   25.47    1.07
  -5   2 -15   25.51    1.06
 -15   5  -2   25.70    1.05
  -2 -15   5   25.38    1.07
  -7  -2 -15    5.74    0.30
   7  -2  15    4.99    0.32
  -7  -2 -15    5.88    0.29
   2 -15   7    6.05    0.31
  -2  15   7    5.78    0.34
  -7  -2 -15    5.46    0.32
 -15   7   2    5.90    0.28
   2  15  -7    5.50    0.34
  -2  15  -7    5.30    0.35
  -2 -15   7    5.77    0.32
  -7   2 -15    5.61    0.30
 -15   7  -2    5.99    0.29
 -15  -7   2    5.65    0.30
   7  -2 -15    5.41    0.30
  -7   2 -15    5.62    0.31
   2  15  -9   15.69    0.75
   2 -15   9   18.03    0.74
 -15   9   2   17.35    0.70
  -9  -2 -15   17.40    0.73
  -2  15   9   16.59    0.75
  -9  -2 -15   17.38    0.74
  -9  -2 -15   16.95    0.71
  -2 -15   9   16.53    0.74
 -15  -9   2   16.36    0.71
  -9   2 -15   16.63    0.72
 -15   9  -2   16.28    0.71
   9  -2 -15   16.60    0.72
  -9  -2  15   13.77    0.75
  -2  15  -9   15.12    0.75
  -9   2 -15   15.35    0.73
 -15  11   2    3.84    0.22
   2  15 -11    3.80    0.27
   2 -15  11    3.99    0.25
 -11  -2 -15    3.88    0.24
  -2  15  11    3.52    0.27
 -11  -2 -15    3.85    0.23
 -11  -2 -15    3.57    0.23
 -15  11  -2    3.43    0.21
 -15  11  -2    3.45    0.23
 -11   2 -15    3.84    0.24
 -11   2 -15    3.58    0.23
  -2  15 -11    3.74    0.30
  11  -2 -15    3.94    0.23
 -15 -11   2    3.53    0.23
  -2 -15  11    3.70    0.26
 -11   2 -15    3.85    0.23
 -13  -2 -15   31.14    1.29
 -13  -2 -15   30.45    1.28
   2  15 -13   30.97    1.31
 -15  13   2   30.67    1.27
   2 -15  13   32.65    1.30
 -15 -13  -2   31.15    1.29
  -2  15  13   28.34    1.30
 -13   2 -15   28.95    1.29
 -15  13  -2   29.54    1.28
 -13   2 -15   30.99    1.28
 -15 -13   2   32.28    1.29
   2  15  13   30.08    1.30
 -13   2 -15   29.63    1.28
  -2 -15  13   31.63    1.31
  13  -2 -15   30.84    1.27
   0  -3 -15   18.69    0.79
  15   0  -3   16.11    0.88
  -3  15   0   17.80    0.82
   0  -3 -15   19.16    0.75
  -2  -3 -15   21.93    0.94
  -3  15   2   22.03    0.97
  15   2  -3   20.18    0.94
  15  -2   3   21.14    0.91
  -2  -3 -15   22.42    0.91
  15  -2  -3   20.45    0.93
  -3  15  -2   22.37    0.90
   2  -3 -15   23.03    0.95
 -15   2  -3   22.42    0.92
  -3 -15   2   23.09    0.90
  -3  15  -2   21.98    0.97
   3  15   2   20.78    0.93
   2  -3 -15   22.72    0.89
  -4  -3 -15   37.10    1.59
  -4  -3 -15   40.86    1.58
  -4  -3 -15   38.27    1.55
   4  -3  15   37.74    1.58
   3 -15   4   39.95    1.58
  -3  15   4   37.55    1.61
  -3 -15   4   37.90    1.58
   3  15   4   34.70    1.59
   4  -3 -15   39.84    1.58
 -15  -4   3   38.81    1.55
  -3  15  -4   37.91    1.55
  -3 -15   4   39.28    1.54
 -15   4  -3   39.57    1.57
  -3  15  -4   35.94    1.61
   6  -3  15    7.46    0.40
   3 -15   6    7.72    0.39
  -3  15   6    8.23    0.43
 -15   6   3    8.39    0.37
   3  15  -6    8.57    0.44
  -6  -3 -15    8.22    0.39
  -6  -3 -15    7.43    0.40
  -6  -3 -15    7.92    0.37
 -15  -6   3    7.74    0.37
   6  -3 -15    7.98    0.40
  -3  15  -6    8.51    0.45
 -15   6  -3    8.28    0.38
  -6   3 -15    8.07    0.40
  -3  15  -6    8.16    0.38
  -6   3 -15    8.12    0.39
  -3 -15   6    7.52    0.40
  -8  -3 -15   19.22    0.82
  -8  -3 -15   18.09    0.80
   3  15  -8   19.30    0.85
 -15   8   3   18.48    0.80
  -8  -3 -15   19.24    0.84
   3 -15   8   18.75    0.82
  -3  15   8   19.31    0.85
   8  -3 -15   19.06    0.82
  -3  15  -8   20.05    0.87
  -3 -15   8   18.73    0.83
  -8   3 -15   18.80    0.83
 -15  -8   3   19.40    0.81
  15   8   3   16.36    0.81
  -8   3 -15   20.13    0.82
 -15   8  -3   19.70    0.82
  -3  15  10   33.02    1.39
 -10  -3 -15   32.95    1.37
   3 -15  10   35.90    1.37
 -10  -3 -15   33.30    1.34
 -15  10   3   34.48    1.34
 -10  -3 -15   32.82    1.36
   3  15 -10   32.94    1.39
 -10   3 -15   33.85    1.36
  -3 -15  10   32.30    1.37
 -10   3 -15   32.35    1.36
 -10  -3  15   28.42    1.38
 -15 -10   3   31.92    1.35
 -15  10  -3   33.29    1.35
  15  10   3   27.33    1.36
  10  -3 -15   32.87    1.35
 -10   3 -15   33.11    1.34
   3 -15  12   29.65    1.28
 -12  -3 -15   30.58    1.27
   3  15 -12   30.60    1.30
 -12  -3 -15   29.21    1.28
 -15  12   3   29.29    1.25
  -3  15  12   29.17    1.29
 -15 -12  -3   30.84    1.28
  12  -3 -15   30.63    1.26
 -12   3 -15   31.58    1.26
 -12   3 -15   30.25    1.27
 -12   3 -15   30.52    1.28
  -3 -15  12   30.13    1.29
 -15 -12   3   31.63    1.27
 -15 -14  -3   10.46    0.50
  -3  15  14   10.85    0.53
   3  15 -14   10.11    0.52
   3 -15  14   10.58    0.51
 -14  -3 -15   11.06    0.50
  14  -3 -15   10.07    0.48
 -14   3 -15    9.97    0.49
 -15 -14   3   10.10    0.49
 -14   3 -15   10.14    0.48
  -4  15   1   34.68    1.55
  -1  -4 -15   36.31    1.52
  15  -1   4   35.94    1.49
  -1  -4 -15   37.00    1.48
  -4  15  -1   35.53    1.55
   1  -4 -15   38.73    1.47
  15  -1  -4   34.75    1.51
  -4 -15   1   38.31    1.49
   1  -4 -15   35.98    1.52
 -15   1  -4   38.23    1.50
   3  -4  15   37.29    1.56
  -3  -4 -15   38.79    1.57
  -4  15   3   38.14    1.60
  -3  -4 -15   39.47    1.53
  -3  -4 -15   38.58    1.55
  15  -3  -4   35.00    1.55
 -15   3  -4   38.66    1.55
  -4 -15   3   38.18    1.56
  -4  15  -3   36.83    1.60
  -4 -15   3   38.11    1.53
  -4  15  -3   38.14    1.53
   4  15   3   36.18    1.58
   3  -4 -15   38.19    1.57
  -5  -4 -15   29.52    1.18
   4 -15   5   29.75    1.20
   5  -4  15   27.46    1.21
  -4  15   5   28.75    1.24
  -5  -4 -15   29.18    1.20
  -5  -4 -15   27.79    1.21
  -4 -15   5   28.84    1.17
  -4  15  -5   29.00    1.21
 -15   5  -4   28.62    1.19
  -4  15  -5   29.81    1.25
 -15  -5   4   28.34    1.18
   5  -4 -15   29.36    1.21
  -4 -15   5   28.89    1.21
  15   5   4   26.38    1.18
  -5   4 -15   29.89    1.21
 -15  -7  -4    2.69    0.16
 -15   7   4    2.73    0.24
  -7  -4 -15    2.33    0.18
   7  -4  15    2.17    0.20
  -7  -4 -15    2.81    0.17
   4 -15   7    2.73    0.19
  -4  15   7    2.27    0.25
  -7  -4 -15    2.30    0.20
   7  -4 -15    2.34    0.19
  -7   4 -15    2.74    0.20
 -15  -7   4    2.79    0.18
  -4  15  -7    2.91    0.19
  15   7   4    2.51    0.18
  -4 -15   7    2.81    0.21
 -15   7  -4    2.77    0.19
 -15   9   4   28.00    1.13
  -9  -4 -15   27.04    1.17
   4  15  -9   28.52    1.19
  -9  -4 -15   27.96    1.15
   4 -15   9   27.54    1.16
  -4  15   9   27.12    1.19
  -9   4 -15   29.16    1.16
 -15  -9   4   26.53    1.15
  15   9   4   23.69    1.16
  -4  15  -9   28.45    1.16
  -9   4 -15   27.80    1.17
 -15   9  -4   28.53    1.16
   9  -4 -15   28.15    1.16
  -4 -15   9   26.82    1.17
 -15  11   4   25.40    1.07
 -11  -4 -15   25.15    1.09
 -15 -11  -4   25.43    1.10
   4 -15  11   27.26    1.11
  -4  15  11   24.37    1.12
   4  15 -11   25.51    1.12
 -11  -4 -15   25.92    1.11
  11  -4 -15   25.42    1.09
  -4 -15  11   25.00    1.11
 -11   4 -15   27.04    1.08
 -15 -11   4   26.53    1.09
 -11   4 -15   28.10    1.10
 -15  11  -4   26.32    1.09
  -4  15 -11   25.72    1.10
 -11   4 -15   25.93    1.10
 -11  -4  15   23.67    1.12
 -15  13   4    2.08    0.15
  -4  15  13    1.89    0.23
   4 -15  13    2.00    0.19
 -15 -13  -4    1.79    0.18
 -13  -4 -15    2.27    0.19
   4  15 -13    2.06    0.21
 -13  -4 -15    1.96    0.20
 -13   4 -15    2.02    0.18
  -4  15 -13    2.09    0.20
  13  -4 -15    1.90    0.17
 -13   4 -15    2.02    0.17
 -13   4 -15    2.06    0.19
 -13  -4  15    1.99    0.32
 -15 -13   4    2.06    0.18
  15   0   5   28.65    1.25
   0  -5 -15   31.26    1.28
  -5  15   0   32.31    1.32
  15   0  -5   30.03    1.27
  -2  -5 -15   24.49    1.06
  15  -2   5   23.96    1.04
  -5  15   2   25.95    1.09
   2  -5  15   23.59    1.03
  -5 -15  -2   26.31    1.03
  -5  15  -2   24.99    1.02
   2  -5 -15   25.10    1.05
  -5 -15   2   24.18    1.04
 -15   2  -5   25.21    1.04
  -5 -15   2   24.81    1.02
  15  -2  -5   23.43    1.04
  -4  -5 -15   28.57    1.20
 -15  -4  -5   28.28    1.16
   4  -5  15   27.01    1.18
  -5  15   4   29.23    1.23
  -4  -5 -15   30.04    1.19
  15   4   5   26.70    1.16
  -5 -15   4   28.00    1.16
   4  -5 -15   28.90    1.20
  -5 -15   4   30.25    1.20
  -5  15  -4   28.81    1.17
  15  -4  -5   26.76    1.18
 -15   4  -5   29.00    1.18
   6  -5  15   48.80    2.16
 -15  -6  -5   52.75    2.15
  -5  15   6   54.48    2.21
   5 -15   6   54.04    2.17
  -6  -5 -15   55.38    2.17
  -6  -5 -15   53.23    2.18
  -5 -15   6   53.52    2.18
   6  -5 -15   52.63    2.17
  -6   5 -15   55.24    2.19
  -5 -15   6   51.93    2.14
  -5  15  -6   55.86    2.16
 -15   6  -5   55.32    2.17
 -15  -6   5   54.19    2.16
  15   6   5   49.70    2.15
  -8  -5 -15   37.71    1.54
 -15   8   5   39.05    1.50
   5 -15   8   37.33    1.53
  -5  15   8   37.04    1.56
 -15  -8  -5   37.33    1.50
  -8  -5 -15   38.27    1.52
 -15  -8   5   35.33    1.51
   8  -5 -15   36.62    1.53
  -8   5 -15   36.17    1.53
  -5 -15   8   37.49    1.54
 -15   8  -5   37.87    1.53
  15   8   5   32.47    1.52
  -5  15  -8   37.12    1.52
 -10  -5 -15   39.45    1.57
 -10  -5 -15   37.94    1.57
 -15  10   5   39.50    1.55
 -15 -10  -5   36.20    1.56
   5 -15  10   39.09    1.56
 -10   5 -15   38.49    1.56
  15  10   5   32.67    1.57
  10  -5 -15   37.58    1.55
  -5 -15  10   36.57    1.57
 -10   5 -15   37.42    1.57
 -15  10  -5   39.14    1.56
  -5  15 -10   38.86    1.56
 -15 -10   5   36.56    1.55
 -12  -5 -15   21.85    0.99
   5 -15  12   22.74    1.00
 -15 -12  -5   22.84    1.00
   5  15 -12   22.93    1.02
 -12  -5 -15   22.74    1.01
 -15  12   5   23.35    0.97
 -12  -5  15   21.05    1.02
 -12   5 -15   22.76    1.00
  -5 -15  12   24.22    1.02
 -12   5 -15   24.54    1.01
 -12   5 -15   25.02    0.98
  12  -5 -15   23.73    0.99
  -5  15 -12   23.65    1.00
 -15 -12   5   23.97    1.00
 -15  14   5   14.54    0.65
 -14  -5 -15   14.45    0.68
   5  15 -14   15.36    0.71
 -15 -14  -5   14.29    0.69
   5 -15  14   14.08    0.69
 -14  -5 -15   13.70    0.69
 -14   5 -15   16.13    0.67
 -14   5 -15   14.98    0.69
 -15 -14   5   16.26    0.69
  14  -5 -15   15.47    0.67
 -14   5 -15   16.08    0.69
  -5  15 -14   16.79    0.70
  15  -1   6    9.63    0.46
  -1  -6 -15    9.31    0.44
  -6 -15  -1    8.98    0.41
 -15   1  -6    8.78    0.42
  -6 -15   1    8.35    0.41
  15  -1  -6    8.59    0.42
   1  -6 -15    9.37    0.45
  -3  -6 -15    7.82    0.40
  -3  -6 -15    8.38    0.38
  15  -3   6    6.94    0.39
  -6 -15  -3    7.89    0.37
   3  -6  15    8.05    0.46
  -6 -15   3    7.93    0.36
  -6  15  -3    8.05    0.36
 -15   3  -6    7.80    0.38
  15  -3  -6    7.16    0.37
  -6 -15   3    7.93    0.39
   3  -6 -15    8.35    0.40
  15   3   6    7.32    0.34
   5  -6  15   50.19    2.13
   6 -15   5   54.04    2.14
  -5  -6 -15   54.51    2.13
 -15  -5  -6   53.54    2.12
  -5  -6 -15   52.02    2.16
   5  -6 -15   52.84    2.15
  -6  15  -5   53.38    2.13
 -15   5  -6   52.63    2.14
  15   5   6   48.93    2.12
  -5   6 -15   53.02    2.15
  -6 -15   5   51.38    2.11
   5   6  15   52.44    2.20
  -6 -15   5   55.21    2.15
   6 -15   7    0.54    0.10
  -7  -6 -15    0.50    0.09
  -7  -6 -15    0.47    0.11
 -15  -7  -6    0.41    0.08
  -6 -15   7    0.38    0.10
  15   7   6    0.54    0.10
 -15   7  -6    0.63    0.11
   7  -6 -15    0.55    0.10
  -6  15  -7    0.78    0.10
  -7   6 -15    0.72    0.11
   6 -15   9   10.09    0.47
 -15  -9  -6   10.00    0.46
 -15  -9  -6    9.43    0.48
  -9  -6 -15    9.60    0.46
  -9  -6 -15   10.56    0.49
 -15   9   6   10.39    0.44
  -9   6 -15   10.00    0.49
  15   9   6    8.52    0.51
  -6  15  -9   10.57    0.48
 -15  -9   6   10.28    0.47
   9  -6 -15   10.37    0.48
 -15   9  -6   10.56    0.48
  -6 -15   9   10.16    0.49
 -11  -6 -15    1.77    0.17
 -15 -11  -6    1.79    0.18
 -15  11   6    1.70    0.14
   6 -15  11    1.80    0.17
 -11  -6 -15    1.74    0.18
  11  -6 -15    1.79    0.16
  -6 -15  11    1.91    0.19
 -11   6 -15    2.00    0.18
 -15  11  -6    1.97    0.18
 -11   6 -15    1.77    0.15
 -11   6 -15    1.83    0.18
  -6  15 -11    1.62    0.17
 -15 -11   6    1.95    0.17
 -13  -6 -15   15.75    0.68
 -13  -6 -15   15.23    0.69
 -15  13   6   15.92    0.65
   6 -15  13   15.38    0.68
   6  15 -13   15.60    0.71
 -15 -13  -6   15.23    0.68
 -13   6 -15   15.39    0.66
 -13   6 -15   14.83    0.69
  -6  15 -13   15.43    0.69
 -13   6 -15   15.18    0.69
 -13  -6  15   12.55    0.70
  13  -6 -15   14.59    0.67
 -15 -13   6   14.18    0.68
  -7 -15   0   29.24    1.16
  15   0   7   27.30    1.18
 -15   0  -7   28.78    1.17
  15   0  -7   27.13    1.17
   0  -7 -15   28.23    1.19
  -2  -7 -15    5.67    0.32
  -2  -7 -15    5.96    0.29
  15  -2   7    5.15    0.31
   2  -7  15    5.68    0.28
  -7 -15  -2    5.58    0.29
  -7 -15   2    5.61    0.28
 -15   2  -7    5.41    0.29
  15   2   7    5.35    0.27
   2  -7 -15    5.36    0.31
   2   7  15    5.29    0.29
  -7 -15   2    5.77    0.31
  15  -2  -7    5.52    0.28
  -7 -15  -4    2.67    0.18
 -15  -4  -7    2.59    0.17
  15  -4   7    2.37    0.22
   4  -7  15    2.26    0.17
  -4  -7 -15    2.63    0.17
  -4  -7 -15    2.18    0.20
   4  -7  15    2.05    0.21
   4   7  15    2.43    0.20
  -7 -15   4    2.40    0.17
  -7  15  -4    2.59    0.17
  15   4   7    2.53    0.16
 -15   4  -7    2.61    0.19
  -7 -15   4    2.48    0.20
  15  -4  -7    2.49    0.18
   4  -7 -15    2.66    0.20
  -6  -7 -15    0.45    0.10
  -7 -15  -6    0.41    0.09
 -15  -6  -7    0.50    0.11
  -6  -7 -15    0.51    0.08
 -15  -6  -7    0.40    0.10
   7 -15   6    0.37    0.09
   6  -7  15    0.71    0.15
 -15   6  -7    0.47    0.09
  -7 -15   6    0.62    0.11
   6  -7 -15    0.59    0.11
  -7  15  -6    0.67    0.09
  -6   7 -15    0.71    0.11
  -8  -7 -15   18.36    0.78
  -8  -7 -15   18.48    0.81
 -15  -8  -7   17.83    0.80
 -15  -8  -7   18.68    0.78
   7 -15   8   18.73    0.79
  15   8   7   16.03    0.79
 -15   8  -7   19.26    0.80
  -7 -15   8   18.23    0.81
  -7  15  -8   18.36    0.79
  -8   7 -15   18.45    0.81
   8  -7 -15   17.38    0.79
 -15  10   7    5.36    0.26
 -15 -10  -7    5.07    0.30
   7 -15  10    5.36    0.29
 -10  -7 -15    5.18    0.31
  -7  15 -10    5.34    0.29
  10  -7 -15    4.92    0.29
 -15  10  -7    5.35    0.30
 -10   7 -15    5.10    0.30
  -7 -15  10    5.35    0.31
 -15 -10   7    5.22    0.29
 -12  -7 -15   47.33    1.93
 -15  12   7   49.50    1.90
   7 -15  12   49.21    1.93
 -15 -12  -7   46.80    1.93
 -12  -7 -15   49.28    1.94
 -12   7 -15   48.08    1.94
 -12   7 -15   42.46    1.93
  12  -7 -15   45.33    1.92
 -12   7 -15   46.99    1.90
  -7  15 -12   47.20    1.93
 -15 -12   7   45.50    1.93
  -7 -15  12   45.16    1.94
   7 -15  14    2.98    0.22
   7  15 -14    2.74    0.24
 -14  -7 -15    2.69    0.22
 -14  -7 -15    2.47    0.22
 -15  14   7    2.85    0.17
 -15 -14  -7    2.79    0.22
 -15 -14   7    2.97    0.22
  -7  15 -14    2.87    0.22
 -14   7 -15    3.23    0.23
  14  -7 -15    2.83    0.20
 -14  -7  15    2.15    0.28
 -14   7 -15    2.78    0.22
 -14   7 -15    3.31    0.20
  -8 -15  -1   41.61    1.64
  -1  -8 -15   42.79    1.67
  15  -1   8   40.06    1.68
   1  -8 -15   40.78    1.67
   8 -15  -1   37.85    1.64
  -8 -15   1   40.19    1.64
  15  -1  -8   39.22    1.64
  15   1   8   37.45    1.66
   1   8  15   40.01    1.64
 -15   1  -8   43.01    1.66
  -3  -8 -15   18.00    0.81
  15  -3   8   17.40    0.83
   3  -8  15   17.72    0.77
  -3  -8 -15   19.28    0.78
   3  -8  15   17.60    0.82
  -8 -15  -3   18.05    0.78
  -8 -15   3   18.68    0.78
   3   8  15   18.35    0.80
  -8 -15   3   19.59    0.81
 -15   3  -8   18.47    0.79
  -8 -15  -5   36.22    1.48
 -15  -5  -8   38.57    1.48
   5  -8  15   32.82    1.46
 -15  -5  -8   36.15    1.49
   5  -8  15   34.67    1.52
  -5  -8 -15   38.09    1.50
  -5  -8 -15   36.20    1.47
 -15   5  -8   36.06    1.48
  -5   8 -15   35.49    1.50
  -8 -15   5   36.19    1.49
   5   8  15   33.79    1.50
  -8  15  -5   36.06    1.47
  -7  -8 -15   18.31    0.77
 -15  -7  -8   18.10    0.79
 -15  -7  -8   17.96    0.77
  -8 -15  -7   17.86    0.78
   8 -15   7   18.15    0.78
  -7  -8 -15   18.40    0.80
   8  15   7   18.12    0.76
  -7   8 -15   17.84    0.80
  15   7   8   16.14    0.78
 -15   7  -8   18.22    0.79
  -8  15  -7   19.51    0.78
  -8 -15   7   17.72    0.79
 -15  -9  -8    0.44    0.09
   8 -15   9    0.25    0.08
 -15  -9  -8    0.29    0.09
  -9  -8 -15    0.34    0.11
  -8  15  -9    0.29    0.08
  -9   8 -15    0.45    0.10
  -8 -15   9    0.28    0.10
 -15   9  -8    0.40    0.10
  15   9   8    0.57    0.12
 -15  11   8    5.98    0.27
 -11  -8 -15    5.81    0.33
 -15 -11  -8    5.36    0.32
   8 -15  11    5.57    0.31
 -15 -11   8    5.31    0.31
  -8  15 -11    5.51    0.31
 -15  11  -8    5.73    0.32
 -11   8 -15    5.74    0.32
  -8 -15  11    5.45    0.33
 -11   8 -15    5.76    0.28
 -13  -8 -15    9.92    0.49
   8 -15  13   10.12    0.48
 -13  -8 -15    9.85    0.48
 -15 -13  -8    9.23    0.48
 -13   8 -15   10.31    0.46
 -13   8 -15   10.46    0.50
  13  -8 -15    9.80    0.47
  -8  15 -13   10.25    0.49
 -13   8 -15    9.61    0.49
 -15 -13   8   10.05    0.49
  -8 -15  13    9.62    0.50
  -9 -15   0    1.08    0.13
  15   0   9    1.18    0.24
   9 -15   0    1.24    0.13
 -15   0  -9    1.09    0.13
   2   9 -15   16.91    0.71
  15  -2   9   14.60    0.74
 -15  -2  -9   17.00    0.71
  -2  -9 -15   17.08    0.69
  -9 -15  -2   17.08    0.70
  15  -2  -9   13.78    0.74
   2   9  15   15.48    0.70
 -15   2  -9   15.42    0.70
  -9 -15   2   15.72    0.69
  -9 -15   2   17.30    0.72
   4  -9  15   23.85    1.15
  -4  -9 -15   27.20    1.10
 -15  -4  -9   27.47    1.11
  -4  -9 -15   26.73    1.13
   4   9 -15   28.55    1.12
 -15  -4  -9   27.22    1.12
  -9 -15  -4   25.70    1.11
   9 -15  -4   24.89    1.09
   4   9  15   25.70    1.13
  -9 -15   4   28.51    1.13
  15  -4  -9   24.99    1.09
 -15   4  -9   26.85    1.12
  -6  -9 -15   10.64    0.49
 -15  -6  -9   10.24    0.48
 -15  -6  -9   10.03    0.46
   6  -9  15    8.84    0.54
  -9 -15  -6    9.65    0.47
  -6  -9 -15    9.92    0.45
 -15   6  -9    9.93    0.47
  -9  15  -6    9.67    0.46
  -6   9 -15   10.29    0.49
  -9 -15   6   10.16    0.48
   9 -15   8    0.23    0.08
 -15  -8  -9    0.32    0.10
  -8  -9 -15    0.41    0.11
  15  -8   9    0.33    0.06
  -9 -15  -8    0.22    0.09
 -15  -8  -9    0.33    0.09
  -8   9 -15    0.59    0.12
   9  15   8    0.31    0.09
 -15   8  -9    0.35    0.09
  -9  15  -8    0.37    0.09
  -9 -15   8    0.23    0.10
 -15 -10  -9   37.12    1.59
 -10  -9 -15   38.10    1.60
  15 -10   9   38.58    1.55
   9 -15  10   39.64    1.58
 -15 -10  -9   39.09    1.58
 -10   9 -15   37.58    1.60
 -15  10  -9   39.87    1.60
  -9  15 -10   38.07    1.59
  -9 -15  10   39.41    1.60
   9  15  10   35.12    1.57
 -15 -12  -9   34.11    1.48
 -12  -9 -15   35.30    1.49
 -12  -9 -15   35.60    1.48
   9 -15  12   36.13    1.47
 -12   9 -15   35.90    1.44
 -12   9 -15   33.92    1.48
  -9 -15  12   34.63    1.49
  -9  15 -12   36.53    1.48
 -15 -12   9   34.96    1.48
 -14  -9 -15    0.41    0.12
   9 -15  14    0.54    0.11
 -15 -14  -9    0.55    0.12
 -14  -9 -15    0.54    0.11
 -15 -14   9    0.37    0.11
 -14   9 -15    0.54    0.09
 -14   9 -15    0.58    0.14
 -14   9 -15    0.37    0.11
  -9  15 -14    0.54    0.12
  10 -15   1   17.89    0.85
  -1 -10 -15   20.65    0.83
 -15  -1 -10   20.27    0.85
 -15  -1 -10   19.37    0.84
   1  10 -15   20.34    0.86
 -10 -15  -1   19.94    0.84
  10 -15  -1   18.72    0.85
 -15   1 -10   21.83    0.85
 -15   1 -10   19.85    0.85
  15  -1 -10   19.22    0.83
 -10 -15   1   19.91    0.84
  15   1  10   17.15    0.91
  -3 -10 -15   34.30    1.32
 -15  -3 -10   33.47    1.35
   3  10 -15   35.35    1.35
   3 -10  15   28.89    1.39
 -10 -15  -3   32.26    1.33
  15  -3 -10   31.18    1.31
 -10 -15   3   32.68    1.35
  10 -15  -3   30.92    1.33
   3  10  15   30.76    1.34
 -15   3 -10   31.53    1.34
 -15  -5 -10   36.40    1.53
 -10 -15  -5   36.94    1.52
  -5 -10 -15   36.64    1.54
 -15  -5 -10   37.28    1.52
  -5 -10 -15   37.47    1.51
   5  10 -15   36.66    1.62
 -15   5 -10   35.81    1.53
  -5  10 -15   37.14    1.54
 -10 -15   5   37.56    1.54
 -10 -15  -7    4.73    0.28
  -7 -10 -15    4.77    0.30
 -15  -7 -10    5.05    0.28
 -15  -7 -10    4.85    0.29
  15  -7  10    4.84    0.24
 -10  15  -7    5.57    0.28
 -10 -15   7    5.19    0.30
  -7  10 -15    5.27    0.30
 -15   7 -10    5.21    0.29
  -9 -10 -15   38.72    1.59
 -15  -9 -10   37.24    1.58
 -10 -15  -9   37.59    1.57
  10 -15   9   38.58    1.56
 -15  -9 -10   38.11    1.57
  15  -9  10   37.48    1.53
 -10  15  -9   38.00    1.57
 -10 -15   9   40.53    1.59
  -9  10 -15   38.98    1.59
  10  15   9   34.99    1.56
 -15   9 -10   36.52    1.58
  10 -15  11    0.98    0.12
 -11 -10 -15    0.94    0.14
 -15 -11 -10    0.91    0.15
 -15 -11 -10    1.09    0.14
  15 -11  10    0.88    0.10
 -15  11 -10    0.93    0.14
  10  15  11    0.51    0.13
  11 -10 -15    0.88    0.21
 -10 -15  11    0.82    0.13
 -10  15 -11    1.10    0.14
 -11  10 -15    0.70    0.12
 -13 -10 -15    0.52    0.11
  15 -13  10    0.38    0.08
 -13 -10 -15    0.27    0.11
  10 -15  13    0.44    0.10
 -15 -13 -10    0.40    0.10
 -13  10 -15    0.39    0.11
 -13  10 -15    0.45    0.09
 -10  15 -13    0.49    0.11
 -10 -15  13    0.30    0.11
 -15 -13  10    0.42    0.11
   0  11  15    6.17    0.30
 -15   0 -11    5.67    0.31
 -11 -15   0    5.96    0.32
 -15   0 -11    6.33    0.33
   0 -11 -15    6.42    0.30
 -15  -2 -11    3.64    0.23
   2  11 -15    4.00    0.26
 -11 -15  -2    3.74    0.23
  -2 -11 -15    3.77    0.20
 -15   2 -11    3.62    0.26
   2  11  15    3.34    0.23
 -11  15  -2    3.52    0.31
 -11 -15   2    3.77    0.24
  15  -2 -11    3.28    0.20
 -11 -15   2    3.78    0.22
 -15   2 -11    3.33    0.23
  11 -15  -2    3.34    0.24
 -15  -4 -11   25.89    1.08
  -4 -11 -15   25.09    1.04
 -15  -4 -11   25.45    1.07
   4  11 -15   25.48    1.08
 -11 -15  -4   24.18    1.06
 -15   4 -11   27.54    1.07
   4  11  15   23.59    1.08
 -11 -15   4   26.14    1.08
  11 -15  -4   24.22    1.06
 -15   4 -11   25.22    1.07
  15  -4 -11   25.09    1.04
 -15  -6 -11    1.92    0.17
 -15  -6 -11    1.75    0.17
   6  11 -15    1.82    0.18
 -11 -15  -6    1.84    0.17
 -11 -15   6    1.74    0.18
  -6  11 -15    1.70    0.18
 -15   6 -11    1.61    0.17
 -15   6 -11    1.89    0.16
  15  -8  11    5.54    0.27
 -15  -8 -11    5.85    0.32
 -11 -15  -8    5.49    0.31
  11 -15   8    5.70    0.30
  -8 -11 -15    5.81    0.33
 -15  -8 -11    5.75    0.32
 -11 -15   8    5.86    0.33
  -8  11 -15    5.53    0.32
 -15   8 -11    5.99    0.30
 -15   8 -11    5.66    0.32
 -11  15  -8    5.78    0.31
  11  15   8    5.11    0.32
  11 -15  10    0.90    0.11
 -10 -11 -15    1.09    0.14
 -15 -10 -11    0.78    0.13
 -15 -10 -11    0.95    0.13
  15 -10  11    0.84    0.10
 -11 -15 -10    0.66    0.12
 -10  11 -15    1.12    0.16
 -11  15 -10    0.69    0.12
 -15  10 -11    0.66    0.12
 -11 -15  10    0.74    0.13
  11  15  10    0.87    0.18
 -15 -12 -11   17.31    0.74
  15 -12  11   16.17    0.71
 -15 -12 -11   15.74    0.74
 -12 -11 -15   16.90    0.76
  11 -15  12   16.32    0.73
 -11 -15  12   17.50    0.76
  11  15  12   13.68    0.75
 -11  15 -12   17.77    0.75
 -15 -12  11   16.64    0.75
 -12  11 -15   16.95    0.75
  11 -15  14   11.35    0.55
 -14 -11 -15   11.85    0.57
 -15 -14 -11   11.09    0.56
  14 -11  15   11.66    0.54
  15 -14  11   11.90    0.53
 -14 -11 -15   11.78    0.57
 -15 -14  11   11.77    0.57
 -11  15 -14   11.88    0.57
 -14  11 -15   12.18    0.57
 -14  11 -15   12.15    0.52
 -15  -1 -12   73.41    2.88
 -12 -15  -1   72.07    2.88
 -15  -1 -12   74.92    2.89
  -1  12  15   72.75    2.86
  -1 -12 -15   74.49    2.85
   1  12 -15   76.59    2.90
  15  -1 -12   68.67    2.85
 -15   1 -12   72.80    2.88
 -12 -15   1   71.58    2.88
  12 -15  -1   65.99    2.89
 -12  15  -1   62.59    2.93
   1  12  15   69.08    2.87
   1  12  15   73.38    2.88
 -15   1 -12   68.40    2.88
   3  12 -15   30.68    1.27
 -12 -15  -3   28.55    1.25
 -15  -3 -12   29.28    1.26
  -3 -12 -15   28.65    1.22
 -15   3 -12   31.56    1.26
 -15   3 -12   29.69    1.26
 -12 -15   3   32.05    1.27
  15  -3 -12   30.80    1.23
  12 -15  -3   29.86    1.28
 -12  15  -3   28.73    1.28
 -15  -5 -12   23.62    1.02
   5  12 -15   23.01    1.03
 -15  -5 -12   23.32    1.03
 -12 -15  -5   22.53    1.02
  -5  12 -15   23.84    1.04
  15  -5 -12   24.35    1.01
 -15   5 -12   25.87    1.02
 -15   5 -12   23.41    1.03
 -12 -15   5   25.43    1.03
 -15  -7 -12   47.93    1.97
 -12 -15  -7   47.47    1.97
 -15  -7 -12   48.05    1.97
 -15   7 -12   50.10    1.96
 -15   7 -12   46.27    1.97
 -12 -15   7   47.09    1.98
  -7  12 -15   48.71    1.98
 -15  -9 -12   33.04    1.46
 -12 -15  -9   35.14    1.46
  12 -15   9   35.28    1.44
  15  -9  12   34.87    1.42
  -9 -12 -15   36.27    1.48
 -15  -9 -12   36.16    1.46
 -15   9 -12   37.25    1.44
 -15  -9  12   33.74    1.46
 -15   9 -12   35.04    1.47
  12  15   9   30.00    1.46
  -9  12 -15   35.77    1.47
 -12 -15   9   35.82    1.47
 -15 -11 -12   16.68    0.75
  12 -15  11   16.29    0.73
  15 -11  12   16.11    0.73
 -12 -15 -11   16.24    0.75
 -15 -11 -12   16.24    0.75
 -11 -12 -15   16.83    0.77
 -15  11 -12   16.96    0.77
 -15  11 -12   17.67    0.72
 -11  12 -15   16.89    0.76
 -12  15 -11   17.09    0.75
 -12 -15  11   17.04    0.77
  13 -12  15    5.31    0.29
 -15 -13 -12    4.90    0.31
 -13 -12 -15    5.30    0.31
 -15 -13 -12    5.28    0.32
 -13 -12 -15    5.65    0.33
  12 -15  13    5.37    0.30
  15 -13  12    5.20    0.28
 -13  12 -15    5.34    0.32
 -15 -13  12    4.85    0.32
 -15  13 -12    5.45    0.27
 -12 -15  13    5.29    0.33
 -12  15 -13    5.42    0.32
   0  13 -15    0.37    0.14
   0  13  15    0.42    0.09
 -13 -15   0    0.09    0.08
 -15   0 -13    0.23    0.09
 -15   0 -13    0.30    0.09
 -13 -15  -2   30.25    1.27
  -2  13  15   28.34    1.28
   2  13 -15   31.61    1.30
 -15  -2 -13   31.85    1.28
   2  13  15   29.25    1.27
 -13  15  -2   28.08    1.29
 -13 -15   2   31.52    1.28
 -15   2 -13   30.39    1.27
 -15   2 -13   30.97    1.27
  15  -2 -13   30.83    1.25
 -15  -4 -13    1.98    0.19
 -15  -4 -13    1.99    0.19
 -13 -15  -4    2.08    0.18
   4  13 -15    1.85    0.20
 -15   4 -13    2.27    0.19
  13 -15  -4    2.02    0.23
 -13 -15   4    2.14    0.19
  15  -4 -13    2.04    0.16
 -15   4 -13    2.41    0.18
 -13 -15  -6   15.40    0.68
 -15  -6 -13   15.41    0.68
 -15  -6 -13   15.21    0.68
   6  13 -15   15.48    0.70
 -15   6 -13   15.43    0.67
 -15   6 -13   14.16    0.68
 -13 -15   6   14.39    0.68
  -6  13 -15   15.88    0.70
  15  -6 -13   14.36    0.66
 -15  -8 -13    9.47    0.48
 -13 -15  -8    9.98    0.48
 -15  -8 -13    9.53    0.48
 -15   8 -13    9.91    0.49
 -15   8 -13   10.21    0.46
 -15  -8  13    8.98    0.48
 -13 -15   8    9.89    0.49
  -8  13 -15   10.51    0.49
  10 -13  15    0.32    0.10
  15 -10  13    0.48    0.09
 -15 -10 -13    0.53    0.12
 -13 -15 -10    0.39    0.10
 -15 -10 -13    0.52    0.13
  13 -15  10    0.31    0.09
 -10  13 -15    0.30    0.11
 -15  10 -13    0.34    0.11
 -15  10 -13    0.50    0.09
 -15 -10  13    0.56    0.30
 -13 -15  10    0.34    0.12
  12 -13  15    5.52    0.31
 -13 -15 -12    5.57    0.32
 -15 -12 -13    5.97    0.33
 -12 -13 -15    5.62    0.34
  15 -12  13    5.09    0.28
  13 -15  12    5.47    0.30
 -15 -12 -13    5.07    0.32
 -13 -15  12    5.08    0.33
 -13  15 -12    5.43    0.32
 -12  13 -15    5.47    0.33
 -15  12 -13    5.71    0.28
 -15 -14 -13    8.03    0.47
 -14 -13 -15    9.30    0.48
  15 -14  13    9.48    0.43
 -14 -13 -15    7.83    0.50
  13 -15  14    9.15    0.45
 -15 -14 -13    9.66    0.48
  14 -13  15    9.56    0.44
 -15 -14  13    9.22    0.48
 -13 -15  14    9.09    0.48
 -13  15 -14    9.06    0.47
 -14  13 -15    9.46    0.48
   1  14 -15   37.58    1.53
 -15  -1 -14   37.96    1.51
 -14 -15  -1   36.78    1.50
 -15  -1 -14   36.00    1.50
  -1  14  15   36.79    1.48
   1  14  15   34.11    1.49
 -15   1 -14   34.62    1.50
 -15   1 -14   37.22    1.50
   1  14  15   36.43    1.52
 -14  15  -1   33.56    1.52
 -15  -3 -14   11.16    0.51
   3  14 -15   11.03    0.53
 -14 -15  -3   10.68    0.50
  -3  14  15   10.78    0.52
 -14  15  -3    9.76    0.56
  15  -3 -14   10.84    0.48
 -14 -15   3    9.98    0.50
 -15   3 -14    9.40    0.49
 -15   3 -14   10.45    0.49
 -14 -15  -5   13.91    0.68
 -15  -5 -14   14.21    0.69
 -15  -5 -14   14.32    0.69
   5  14 -15   15.85    0.71
  15  -5 -14   15.73    0.67
 -14 -15   5   14.99    0.69
 -15   5 -14   16.52    0.68
  -5  14 -15   16.09    0.70
 -15   5 -14   15.07    0.69
   7  14 -15    2.67    0.24
 -15  -7 -14    2.45    0.22
 -15  -7 -14    3.04    0.23
 -14 -15  -7    2.64    0.21
  15  -7 -14    2.80    0.20
  -7  14 -15    3.43    0.24
 -14 -15   7    2.94    0.23
 -15   7 -14    2.84    0.22
 -15  -7  14    2.90    0.25
 -15   7 -14    3.15    0.20
 -14 -15  -9    0.65    0.12
 -15  -9 -14    0.60    0.12
   9 -14  15    0.60    0.12
 -15  -9 -14    0.45    0.11
  -9  14 -15    0.48    0.11
 -15   9 -14    0.46    0.11
 -14 -15   9    0.32    0.11
 -15   9 -14    0.35    0.09
 -15  -9  14    0.19    0.17
 -15 -11 -14   12.28    0.58
  15 -11  14   11.18    0.54
  11 -14  15   12.05    0.56
 -14 -15 -11   11.62    0.57
  14 -15  11   11.95    0.54
 -15 -11 -14   11.56    0.57
 -15  11 -14   12.60    0.59
 -15  11 -14   12.54    0.54
 -11  14 -15   12.03    0.58
 -14 -15  11   12.03    0.58
 -15 -13 -14    8.00    0.47
 -14 -15 -13    7.58    0.45
  15 -13  14    9.74    0.43
 -15 -13 -14    9.05    0.46
  14 -15  13    9.14    0.43
  13 -14  15    8.80    0.43
 -13 -14 -15    9.13    0.47
 -14 -15  13    8.93    0.47
 -13  14 -15    8.70    0.46
 -14  15 -13    8.68    0.45
   0  15 -15    0.00    0.12
 -15 -15   0    0.04    0.08
 -15   0 -15    0.12    0.09
 -15   0 -15   -0.05    0.07
 -15  15   0    0.12    0.13
   0  15  15   -0.10    0.10
 -15 -15  -2   26.40    1.11
   2  15 -15   25.08    1.13
  -2  15  15   23.70    1.11
 -15  -2 -15   27.64    1.11
   2  15  15   25.13    1.12
 -15   2 -15   26.83    1.10
  15  -2 -15   26.49    1.09
 -15   2 -15   25.74    1.10
 -15 -15  -4    0.04    0.09
 -15  -4 -15    0.01    0.09
 -15  -4 -15    0.06    0.09
   4  15 -15    0.00    0.11
  15  -4 -15   -0.01    0.07
 -15   4 -15    0.09    0.09
 -15   4 -15    0.05    0.10
 -15 -15   4    0.03    0.08
 -15  -6 -15    3.70    0.26
 -15 -15  -6    4.17    0.27
   6 -15  15    4.12    0.28
 -15  15   6    3.87    0.23
   6  15 -15    4.64    0.30
 -15  -6 -15    3.85    0.27
  15  -6 -15    4.08    0.25
 -15   6 -15    4.66    0.28
 -15   6 -15    4.88    0.26
 -15 -15   6    4.23    0.27
  -6  15 -15    4.86    0.29
 -15  -6  15    3.89    0.34
 -15  -8 -15    0.04    0.09
 -15  15   8    0.14    0.06
   8 -15  15    0.09    0.09
 -15 -15  -8   -0.02    0.08
 -15  -8 -15    0.04    0.08
 -15 -15   8   -0.04    0.09
  15  -8 -15    0.11    0.08
 -15   8 -15   -0.05    0.08
  -8  15 -15    0.03    0.09
 -15   8 -15   -0.02    0.07
 -15  -8  15   -0.10    0.17
 -15 -10 -15   45.35    1.85
 -15 -15 -10   41.59    1.84
  15 -10  15   43.41    1.81
  10 -15  15   44.96    1.83
 -15 -10 -15   44.43    1.84
 -15  10 -15   43.40    1.85
 -15 -15  10   44.58    1.85
 -10  15 -15   44.41    1.85
 -15  10 -15   44.20    1.85
 -15  10 -15   46.22    1.81
  12 -15  15    0.09    0.09
 -15 -12 -15   -0.07    0.10
 -15 -12 -15    0.12    0.16
  15 -15  12   -0.03    0.07
 -15 -15 -12    0.10    0.11
  15 -12  15   -0.02    0.08
 -15  12 -15    0.03    0.09
 -12  15 -15   -0.09    0.09
 -15 -15  12   -0.01    0.10
 -15  12 -15    0.02    0.07
 -15  12 -15    0.21    0.19
 -15 -14 -15    6.41    0.37
  15 -15  14    6.40    0.32
  15 -14  15    6.17    0.32
 -15 -14 -15    5.72    0.35
 -15 -15 -14    5.17    0.34
 -15 -15 -14    6.01    0.36
 -14 -15 -15    6.03    0.37
  14 -15  15    6.21    0.33
 -15  14 -15    6.80    0.50
 -14  15 -15    5.19    0.36
 -15 -15  14    5.40    0.36
   0   0 -16  167.36    6.38
   0  16   0  159.59    6.41
   0  16   0  152.83    6.38
   2   0 -16    8.21    0.42
  -2   0 -16    8.50    0.38
  -2   0 -16    8.25    0.42
   0  16   2    7.93    0.40
   0  16   2    8.02    0.44
   0  16  -2    8.25    0.44
 -16  -4   0    6.35    0.29
  -4   0 -16    6.31    0.31
  -4   0 -16    6.95    0.34
 -16   4   0    6.48    0.32
   0  16   4    6.42    0.37
   0 -16   4    6.34    0.34
   4   0 -16    6.31    0.34
   0  16  -4    6.33    0.37
   0  16   4    6.24    0.36
   0  16   6   55.10    2.21
  -6   0 -16   54.21    2.18
 -16   6   0   53.76    2.16
   6   0 -16   53.88    2.18
   0  16  -6   52.81    2.21
  -6   0 -16   52.80    2.16
   0 -16   6   51.51    2.18
  -8   0 -16    1.73    0.16
   0  16   8    1.91    0.20
 -16   8   0    1.60    0.14
  -8   0 -16    1.53    0.15
   0  16  -8    1.67    0.20
   0 -16   8    1.43    0.17
   8   0 -16    1.51    0.16
 -10   0 -16   32.80    1.38
 -16  10   0   33.34    1.37
 -10   0 -16   33.60    1.39
 -16  10   0   32.20    1.36
   0  16 -10   33.86    1.42
   0 -16  10   33.80    1.40
   0  16  10   33.27    1.42
 -12   0 -16   16.62    0.75
   0 -16  12   17.13    0.77
   0  16  12   16.59    0.79
 -12   0 -16   16.73    0.76
 -12   0 -16   17.18    0.75
   0  16 -12   17.18    0.80
 -16  12   0   17.20    0.75
 -16  12   0   18.66    0.77
   0  16 -14    0.81    0.17
   0 -16  14    0.46    0.12
 -14   0 -16    0.50    0.10
 -16  14   0    0.27    0.12
 -14   0 -16    0.63    0.11
   0  16  14    0.68    0.14
  -1  16   1   -0.02    0.11
   1  16  -1    0.13    0.11
  -1  16   1    0.01    0.07
  -1  -1 -16    0.00    0.06
  -1  -1 -16    0.16    0.10
 -16  -1   1    0.03    0.05
   1  -1 -16    0.08    0.09
   1  16   1   -0.02    0.07
  -1  16  -1   -0.09    0.11
   1  16   1    0.02    0.11
  -1  16  -1    0.02    0.06
   1  -1 -16    0.03    0.06
  -3  -1 -16   24.32    0.97
   3  -1  16   21.00    1.05
   1  16  -3   24.60    1.03
  -1  16   3   22.43    0.99
  -3  -1 -16   22.45    1.00
  -1  16   3   24.17    1.03
  -3   1 -16   23.93    0.97
  -1 -16   3   22.14    0.98
   3  -1 -16   24.21    1.00
 -16   3  -1   24.26    0.97
   1  16   3   20.79    0.99
 -16  -3   1   22.97    0.95
  -1  16  -3   23.99    1.03
   1  16   3   23.14    1.02
   1 -16   5   17.23    0.79
   1  16  -5   18.87    0.83
  -5  -1 -16   17.89    0.81
  -1  16   5   18.76    0.83
  -5  -1 -16   17.27    0.77
 -16   5   1   17.59    0.77
  -5  -1 -16   18.46    0.80
  -5   1 -16   17.65    0.78
   5  -1 -16   17.52    0.80
  -5   1 -16   18.57    0.80
 -16   5  -1   19.15    0.78
 -16  -5   1   18.93    0.76
  -1 -16   5   17.72    0.79
   1  16   5   19.26    0.83
  -1  16  -5   18.35    0.83
  -7  -1 -16   40.03    1.67
  -7  -1 -16   39.06    1.65
   1  16  -7   41.57    1.71
   1 -16   7   40.08    1.67
  -7  -1 -16   39.24    1.68
 -16   7   1   40.92    1.65
  -1  16   7   40.48    1.70
 -16   7  -1   40.62    1.66
   7  -1 -16   39.43    1.67
  -7   1 -16   41.05    1.66
  -1 -16   7   38.96    1.67
   1  16   7   42.74    1.71
  -1  16  -7   42.03    1.71
  -7   1 -16   41.60    1.68
 -16  -7   1   40.28    1.65
  -9  -1 -16   24.61    1.04
 -16   9   1   24.56    1.03
   1  16  -9   24.27    1.08
   1 -16   9   25.27    1.06
  -9  -1 -16   24.79    1.05
  -1  16   9   24.65    1.08
   9  -1 -16   24.74    1.05
  -1 -16   9   24.22    1.06
  -9   1 -16   23.98    1.04
  -9   1 -16   25.76    1.06
 -16   9  -1   24.34    1.04
  -1  16  -9   25.52    1.09
   1  16   9   24.84    1.08
 -16  -9   1   23.92    1.03
 -16  11   1   44.05    1.85
   1  16 -11   47.13    1.91
 -11  -1 -16   43.10    1.87
 -11  -1 -16   44.61    1.86
 -16  11   1   40.44    1.86
   1 -16  11   47.31    1.88
  -1  16  11   45.80    1.90
 -11  -1 -16   45.96    1.86
 -11   1 -16   46.15    1.87
   1  16  11   46.29    1.90
 -11   1 -16   47.08    1.86
  -1  16 -11   47.25    1.91
  -1 -16  11   45.89    1.88
 -16  11  -1   43.33    1.84
 -11   1 -16   45.98    1.88
  11  -1 -16   47.39    1.87
 -16  11  -1   45.23    1.86
 -16  13   1   46.24    2.03
 -13  -1 -16   50.64    2.04
   1  16 -13   49.87    2.07
   1 -16  13   51.01    2.06
 -13  -1 -16   50.83    2.04
 -16  13   1   49.89    2.03
  -1  16  13   48.90    2.06
 -13   1 -16   50.18    2.04
 -13   1 -16   50.30    2.05
   1  16  13   51.01    2.07
  -1  16 -13   49.27    2.08
 -16  13  -1   50.50    2.04
  -1 -16  13   50.19    2.06
 -13   1 -16   50.17    2.03
 -16  13  -1   47.16    2.03
   1  16 -15   65.34    2.68
 -15  -1 -16   66.21    2.65
 -16 -15  -1   65.68    2.65
 -15  -1 -16   63.15    2.64
  -1  16  15   62.85    2.66
 -16  15   1   60.11    2.68
   1 -16  15   68.29    2.67
 -15   1 -16   63.80    2.64
   1  16  15   65.25    2.67
 -15   1 -16   69.73    2.65
  -2  16   0    8.29    0.45
   0  -2 -16    8.28    0.42
   0  -2 -16    8.44    0.37
  -2  16   0    7.98    0.38
   2  16   0    8.13    0.44
  -2  16   2  213.45    8.48
   2  16  -2  216.80    8.52
  -2  -2 -16  219.69    8.46
  -2  -2 -16  210.29    8.49
  -2  16   2  211.89    8.52
   2  16   2  212.23    8.51
   2  -2 -16  216.69    8.49
 -16  -2   2  220.15    8.45
   2  -2 -16  221.89    8.45
  16  -2  -2  201.76    8.51
  -2  16  -2  217.62    8.52
  -2  16  -2  210.49    8.45
   2  16   2  202.89    8.48
  -2  16   4   11.27    0.58
  -4  -2 -16   12.02    0.55
   4  -2  16   11.08    0.57
  -4  -2 -16   12.00    0.56
   2  16  -4   13.62    0.59
  -4  -2 -16   11.55    0.52
   2 -16   4   12.97    0.55
 -16  -4   2   11.90    0.51
  -2 -16   4   11.55    0.55
 -16   4  -2   12.40    0.53
  -2  16  -4   11.70    0.52
   4  -2 -16   11.85    0.55
  -2  16  -4   11.88    0.59
   2  16   4   10.91    0.57
   2 -16   6    0.81    0.12
 -16   6   2    0.87    0.10
  -6  -2 -16    0.85    0.13
   2  16  -6    1.15    0.16
  -6  -2 -16    0.90    0.12
  -2  16   6    0.94    0.16
  -6  -2 -16    0.86    0.10
 -16   6  -2    0.92    0.11
  -2  16  -6    1.34    0.18
 -16  -6   2    0.73    0.10
   6  -2 -16    0.67    0.12
  -6   2 -16    0.74    0.11
  -6   2 -16    0.78    0.12
  -8  -2 -16   11.29    0.51
   2 -16   8   10.78    0.51
  -8  -2 -16   11.22    0.53
  -8  -2 -16   11.03    0.50
  -2  16   8   11.15    0.55
 -16   8   2   10.63    0.49
   2  16  -8   11.29    0.55
  -2 -16   8   10.45    0.52
 -16  -8   2   10.52    0.49
  -8   2 -16   11.33    0.51
 -16   8  -2   11.13    0.50
  -2  16  -8   11.39    0.56
   8  -2 -16   10.70    0.51
  -8   2 -16   10.63    0.51
 -10  -2 -16   15.95    0.74
 -16  10   2   15.68    0.71
 -10  -2 -16   16.84    0.72
   2 -16  10   17.08    0.74
 -10  -2 -16   16.09    0.73
  -2  16  10   16.29    0.76
   2  16 -10   15.83    0.76
 -10   2 -16   16.61    0.74
  10  -2 -16   16.91    0.73
 -16  10  -2   16.57    0.72
 -16 -10   2   17.36    0.72
   2  16  10   16.15    0.76
  -2 -16  10   17.03    0.75
 -10   2 -16   16.88    0.73
  -2  16 -10   17.02    0.78
   2 -16  12    5.53    0.32
   2  16 -12    5.61    0.34
  -2  16  12    5.21    0.34
 -12  -2 -16    5.30    0.30
 -12  -2 -16    5.48    0.31
 -12  -2 -16    5.64    0.31
 -16  12   2    5.57    0.29
 -12   2 -16    5.75    0.32
   2  16  12    5.68    0.34
  -2  16 -12    5.73    0.37
 -16 -12   2    5.70    0.30
 -16  12  -2    4.81    0.28
 -12   2 -16    5.32    0.30
 -12   2 -16    5.85    0.30
  12  -2 -16    5.60    0.30
  -2 -16  12    5.41    0.33
 -16  12  -2    5.81    0.30
  -2  16  14    1.10    0.17
 -16  14   2    1.05    0.16
 -16 -14  -2    1.27    0.15
 -14  -2 -16    1.32    0.16
 -14  -2 -16    1.20    0.14
   2 -16  14    1.44    0.18
   2  16 -14    1.20    0.17
 -16  14   2    1.34    0.14
  -2 -16  14    1.21    0.16
 -14   2 -16    1.30    0.14
  14  -2 -16    1.34    0.15
   2  16  14    1.30    0.17
 -16  14  -2    1.02    0.15
 -14   2 -16    0.97    0.13
  -1  -3 -16   24.40    0.95
  -3  16   1   24.01    1.02
  -1  -3 -16   22.08    0.99
   1  -3 -16   22.79    0.99
   1  -3 -16   23.75    0.94
  -3  16  -1   23.83    1.03
  16  -1  -3   20.82    0.99
  -3  16  -1   22.28    0.95
  -3  -3 -16   -0.02    0.09
  -3  16   3    0.15    0.13
   3  -3  16    0.26    0.11
  -3  -3 -16   -0.03    0.07
   3  16   3    0.13    0.11
  -3  16  -3   -0.01    0.13
  16  -3  -3    0.14    0.10
  -3  16  -3    0.06    0.06
 -16   3  -3    0.09    0.07
   3  -3 -16   -0.04    0.08
  -3 -16   3    0.20    0.09
 -16  -3   3   -0.01    0.06
   3  16  -5   32.11    1.40
  -3  16   5   32.48    1.40
   5  -3  16   32.55    1.42
  -5  -3 -16   32.54    1.38
  -5  -3 -16   33.72    1.36
   3 -16   5   34.15    1.36
  -5  -3 -16   34.26    1.34
 -16   5  -3   33.14    1.35
  -3  16  -5   32.87    1.35
  -3 -16   5   32.84    1.32
  -3 -16   5   31.62    1.37
   5  -3 -16   32.73    1.37
  -5   3 -16   31.93    1.37
 -16  -5   3   31.96    1.34
  -3  16  -5   32.45    1.40
  -7  -3 -16   83.48    3.28
  -7  -3 -16   81.31    3.31
   7  -3  16   72.15    3.31
 -16   7   3   83.31    3.27
  -3  16   7   81.21    3.33
   3 -16   7   83.59    3.30
  -7  -3 -16   81.19    3.29
   3  16  -7   84.86    3.33
 -16   7  -3   79.80    3.29
  -7   3 -16   83.57    3.31
  -3 -16   7   78.70    3.30
  -3  16  -7   83.54    3.28
   7  -3 -16   82.67    3.30
  -3  16  -7   85.27    3.34
 -16  -7   3   80.34    3.28
  -7   3 -16   83.76    3.29
   3 -16   9   49.27    1.98
  -3  16   9   48.35    2.00
  -9  -3 -16   46.88    1.98
  -9  -3 -16   47.66    1.95
  -9  -3 -16   47.37    1.96
 -16   9   3   47.52    1.95
   3  16  -9   49.83    2.01
  -9   3 -16   49.09    1.97
  16   9   3   42.38    1.97
 -16   9  -3   49.60    1.96
  -3  16  -9   48.53    2.01
  -9   3 -16   48.26    1.98
 -16  -9   3   49.40    1.96
  -3 -16   9   47.80    1.98
   9  -3 -16   48.71    1.97
 -16  11   3  158.23    6.32
 -11  -3 -16  159.58    6.34
  -3  16  11  155.14    6.36
   3  16 -11  161.00    6.37
 -11  -3 -16  161.45    6.35
   3 -16  11  161.27    6.35
 -11  -3 -16  155.04    6.32
  -3 -16  11  154.22    6.35
  11  -3 -16  157.38    6.33
 -11   3 -16  160.59    6.34
 -11   3 -16  157.87    6.35
 -16  11  -3  165.63    6.34
 -16 -11   3  157.63    6.33
   3  16 -13   48.39    2.05
 -16  13   3   48.98    2.00
   3 -16  13   50.53    2.04
 -16 -13  -3   47.34    2.02
 -13  -3 -16   48.36    2.02
  -3  16  13   46.21    2.04
 -16  13  -3   49.36    2.02
 -13   3 -16   49.81    2.03
  13  -3 -16   47.13    2.01
 -16 -13   3   51.28    2.02
  -3 -16  13   50.27    2.04
 -13   3 -16   50.46    2.03
 -13   3 -16   52.00    2.01
 -15  -3 -16   62.67    2.49
   3  16 -15   60.45    2.51
   3 -16  15   60.53    2.49
 -16 -15  -3   60.48    2.49
 -16  15   3   59.96    2.46
  -3  16  15   58.35    2.50
  15  -3 -16   61.76    2.47
 -15   3 -16   59.60    2.48
 -15   3 -16   62.10    2.47
 -16 -15   3   61.71    2.48
   0  -4 -16    6.49    0.29
  16   0  -4    5.95    0.35
  -4  16   0    6.07    0.39
   0  -4 -16    6.41    0.34
  -2  -4 -16   12.70    0.51
  16  -2   4   11.56    0.52
   2  -4  16   11.28    0.54
  -2  -4 -16   11.30    0.55
  -4  16   2   11.59    0.59
  -4 -16   2   12.34    0.51
 -16   2  -4   12.45    0.53
   2  -4 -16   11.55    0.54
  -4  16  -2   11.48    0.59
  -4  16  -2   11.73    0.50
  16  -2  -4    9.42    0.61
  -4  -4 -16   35.44    1.44
  -4  16   4   35.64    1.49
   4  -4  16   32.99    1.45
  -4  -4 -16   35.05    1.42
  -4  -4 -16   34.59    1.46
  -4  16  -4   35.29    1.42
  -4 -16   4   35.56    1.45
  -4 -16   4   34.67    1.41
  16  -4  -4   31.92    1.45
 -16   4  -4   35.98    1.44
  -4  16  -4   35.97    1.50
   4  -4 -16   35.53    1.45
  -6  -4 -16   13.18    0.54
   6  -4  16   11.52    0.58
  -6  -4 -16   13.40    0.56
  -4  16   6   12.27    0.61
   4 -16   6   13.00    0.56
  -6  -4 -16   12.21    0.57
 -16   6  -4   12.09    0.55
  -4 -16   6   11.85    0.57
  -4  16  -6   12.17    0.54
  16   6   4   10.82    0.53
 -16  -6   4   12.31    0.54
  -6   4 -16   12.72    0.57
  -4  16  -6   11.94    0.61
   6  -4 -16   11.71    0.56
  -4 -16   6   12.02    0.52
  -4  16   8    6.44    0.40
  -8  -4 -16    7.00    0.35
  -8  -4 -16    6.72    0.37
   4 -16   8    7.28    0.36
 -16  -8  -4    6.50    0.32
 -16   8   4    7.29    0.33
   4  16  -8    7.38    0.40
  16   8   4    5.80    0.34
   8  -4 -16    6.57    0.35
  -4  16  -8    6.86    0.34
 -16   8  -4    6.79    0.34
  -8   4 -16    6.97    0.35
 -16  -8   4    6.65    0.34
  -4 -16   8    6.71    0.36
  -8   4 -16    7.18    0.36
   4  16 -10    4.18    0.28
 -10  -4 -16    4.08    0.24
  -4  16  10    3.95    0.30
   4 -16  10    3.94    0.25
 -10  -4 -16    4.00    0.26
 -16  10   4    3.98    0.22
 -10   4 -16    4.29    0.25
  -4  16 -10    4.36    0.25
  16  10   4    3.20    0.27
  -4 -16  10    3.81    0.26
 -16  10  -4    3.84    0.24
 -10   4 -16    3.99    0.25
  10  -4 -16    3.92    0.24
 -16 -10   4    3.75    0.23
 -16 -12  -4    2.55    0.21
   4  16 -12    3.03    0.25
 -12  -4 -16    2.60    0.20
 -12  -4 -16    2.95    0.23
 -16  12   4    2.52    0.17
   4 -16  12    2.27    0.21
  -4  16  12    2.65    0.27
  -4  16 -12    2.72    0.21
 -12   4 -16    2.46    0.20
 -12   4 -16    2.37    0.20
 -16 -12   4    2.24    0.19
  -4 -16  12    2.28    0.22
 -12   4 -16    2.84    0.19
  12  -4 -16    2.54    0.19
 -16  12  -4    2.55    0.20
   4 -16  14   29.46    1.18
 -16  14   4   27.22    1.13
 -14  -4 -16   27.93    1.16
   4  16 -14   27.83    1.19
 -14  -4 -16   27.27    1.17
 -16 -14  -4   26.95    1.16
  -4 -16  14   25.89    1.17
 -16 -14   4   26.65    1.15
 -14   4 -16   27.46    1.16
  -4  16 -14   27.18    1.17
 -14   4 -16   28.23    1.15
 -14   4 -16   25.79    1.16
  14  -4 -16   25.38    1.14
  -5  16   1   17.78    0.81
  -1  -5 -16   16.84    0.76
  -5 -16  -1   17.76    0.73
  16  -1   5   16.29    0.74
  16   1  -5   16.27    0.76
  -5  16  -1   18.16    0.81
  16  -1  -5   16.28    0.79
   1  -5 -16   17.92    0.77
 -16   1  -5   17.84    0.74
  -5  16   3   31.04    1.38
  -3  -5 -16   34.43    1.34
  16  -3   5   33.02    1.35
   3  -5  16   30.63    1.33
  -3  -5 -16   32.43    1.35
  16  -3  -5   29.54    1.33
  -5 -16   3   31.21    1.31
   3  -5 -16   33.09    1.35
  -5 -16   3   31.91    1.34
 -16   3  -5   33.14    1.33
  -5  16  -3   32.59    1.31
  -5  -5 -16    0.08    0.08
   5 -16   5    0.08    0.08
   5  -5  16    0.03    0.13
   5  -5  16    0.19    0.09
  -5  16   5    0.30    0.15
  -5  -5 -16    0.01    0.07
 -16  -5  -5   -0.03    0.06
  -5 -16   5    0.03    0.08
  -5  16  -5   -0.01    0.06
  -5   5 -16    0.13    0.08
  -5 -16   5    0.07    0.05
   5  -5 -16    0.06    0.08
 -16   5  -5    0.04    0.06
  16   5   5    0.07    0.06
  -7  -5 -16   26.95    1.12
  -5  16   7   26.81    1.16
   5 -16   7   27.22    1.12
   7  -5  16   23.68    1.12
 -16  -7  -5   26.99    1.10
  -7  -5 -16   25.94    1.14
  -5 -16   7   28.03    1.14
 -16  -7   5   27.40    1.11
   7  -5 -16   26.20    1.12
  -5  16  -7   27.41    1.11
  16   7   5   23.78    1.11
  -7   5 -16   27.94    1.14
 -16   7  -5   27.28    1.12
  -9  -5 -16   23.70    0.99
  -9  -5 -16   23.01    1.01
 -16  -9  -5   23.87    0.98
  -5  16   9   22.80    1.03
 -16   9   5   24.95    0.97
   5 -16   9   24.17    1.00
  -9   5 -16   22.50    1.00
  -5 -16   9   24.00    1.01
 -16   9  -5   24.02    1.00
  -9   5 -16   24.27    1.00
 -16  -9   5   23.02    0.99
  -5  16  -9   23.47    0.99
  16   9   5   19.34    1.08
   9  -5 -16   22.74    1.00
 -16  11   5   47.81    1.91
 -16 -11  -5   46.44    1.94
   5  16 -11   48.66    1.97
 -11  -5 -16   47.62    1.95
   5 -16  11   48.20    1.94
 -11   5 -16   48.04    1.94
 -11   5 -16   47.33    1.95
  11  -5 -16   45.81    1.93
 -16 -11   5   46.06    1.93
  -5  16 -11   46.64    1.94
  -5 -16  11   44.55    1.95
 -16  11  -5   48.43    1.94
 -13  -5 -16   97.84    4.08
   5 -16  13   98.24    4.07
 -13  -5 -16   99.52    4.07
   5  16 -13  103.38    4.10
 -16  13   5   99.00    4.04
 -16 -13  -5  100.93    4.08
  -5 -16  13  100.07    4.09
  13  -5 -16  100.18    4.06
 -13   5 -16  103.77    4.05
 -13   5 -16   96.38    4.07
 -13   5 -16  106.30    4.08
  -5  16 -13  107.24    4.08
 -16 -13   5  102.31    4.07
 -15  -5 -16   20.92    0.94
   5  16 -15   21.00    0.95
 -15  -5 -16   21.77    0.93
   5 -16  15   21.16    0.94
 -16 -15  -5   21.01    0.93
 -16  15   5   20.86    0.89
 -16 -15   5   21.22    0.92
 -15   5 -16   21.34    0.93
  -5  16 -15   21.33    0.94
 -15   5 -16   21.45    0.91
  15  -5 -16   20.15    0.90
   0  -6 -16   51.37    2.04
  -6 -16   0   50.11    2.00
  16   0   6   47.08    2.10
  -2  -6 -16    0.77    0.12
   2  -6  16    0.90    0.11
  16  -2   6    1.04    0.12
  -6 -16  -2    0.75    0.10
  16  -2  -6    0.81    0.11
 -16   2  -6    0.66    0.11
   2  -6 -16    0.59    0.12
  -6 -16   2    0.62    0.09
   4  -6  16   10.96    0.56
  16  -4   6   11.19    0.55
   4  -6  16   11.88    0.54
  -4  -6 -16   12.25    0.56
  -4  -6 -16   12.73    0.54
  -6 -16  -4   12.45    0.53
   4  -6 -16   11.79    0.55
  16  -4  -6   10.77    0.53
 -16   4  -6   11.89    0.53
  -6 -16   4   11.74    0.55
  16   4   6   10.87    0.50
  -6  16  -4   12.53    0.52
  -6 -16   4   12.03    0.51
   6  -6  16   16.32    0.79
  -6  -6 -16   19.80    0.80
   6 -16   6   18.66    0.80
  -6  -6 -16   18.99    0.82
 -16  -6  -6   18.82    0.78
  -6 -16   6   18.50    0.77
  -6   6 -16   19.35    0.82
  16   6   6   16.27    0.78
  -6  16  -6   18.94    0.79
  -6 -16   6   17.71    0.81
 -16   6  -6   18.90    0.80
   6  -6 -16   19.19    0.81
  -8  -6 -16    3.28    0.24
   6 -16   8    3.53    0.22
 -16  -8  -6    3.39    0.23
  -8  -6 -16    3.64    0.21
  -6 -16   8    3.43    0.24
  -6  16  -8    3.02    0.21
 -16   8  -6    3.66    0.22
  -8   6 -16    3.14    0.23
   8  -6 -16    3.27    0.22
 -16  -8   6    3.37    0.21
  16   8   6    2.80    0.22
 -10  -6 -16    0.48    0.10
 -16 -10  -6    0.27    0.09
 -16  10   6    0.49    0.08
 -10  -6 -16    0.44    0.12
   6 -16  10    0.34    0.10
 -16 -10  -6    0.49    0.10
 -10   6 -16    0.39    0.10
  10  -6 -16    0.48    0.11
  -6 -16  10    0.33    0.11
 -16 -10   6    0.30    0.09
  -6  16 -10    0.41    0.09
 -16  10  -6    0.49    0.10
 -10   6 -16    0.41    0.12
 -12  -6 -16   11.47    0.53
   6 -16  12   11.07    0.53
   6  16 -12   11.53    0.57
 -12  -6 -16   11.23    0.54
 -16 -12  -6   10.17    0.53
 -16  12   6   11.38    0.49
 -16  12  -6   11.64    0.53
  -6  16 -12   10.91    0.53
  12  -6 -16   10.46    0.52
 -16 -12   6   11.47    0.53
 -12   6 -16   11.08    0.53
 -12   6 -16   11.01    0.50
 -12   6 -16   10.95    0.54
  -6 -16  12   11.75    0.55
   6 -16  14    6.37    0.36
 -16  14   6    6.56    0.32
   6  16 -14    7.13    0.39
 -14  -6 -16    6.64    0.36
 -16 -14  -6    6.14    0.36
 -14  -6 -16    6.05    0.36
 -14   6 -16    6.63    0.36
  -6 -16  14    6.73    0.37
 -16 -14   6    6.26    0.35
 -14   6 -16    6.15    0.33
  14  -6 -16    6.67    0.34
  -6  16 -14    6.32    0.36
 -14   6 -16    6.74    0.36
  16   1  -7   38.16    1.61
  -7 -16  -1   39.13    1.55
  16  -1   7   35.08    1.57
  -1  -7 -16   37.65    1.58
  -7 -16   1   39.48    1.55
   1  -7 -16   38.37    1.58
 -16   1  -7   39.46    1.56
  16  -1  -7   35.98    1.56
  16  -3   7   76.12    3.20
  -3  -7 -16   79.54    3.20
  -3  -7 -16   83.65    3.18
   3  -7  16   78.67    3.17
  -7 -16  -3   81.38    3.18
 -16   3  -7   78.69    3.18
  16  -3  -7   73.56    3.17
  -7 -16   3   80.78    3.16
  -7 -16   3   80.83    3.19
  16   3   7   74.99    3.15
   3  -7 -16   81.23    3.20
   5  -7  16   23.24    1.13
   5  -7  16   23.79    1.08
  -5  -7 -16   25.84    1.12
  -5  -7 -16   27.15    1.09
  -7 -16  -5   26.84    1.09
 -16  -5  -7   26.44    1.08
  -5   7 -16   26.35    1.12
  16   5   7   24.64    1.08
   5   7  16   24.30    1.12
  -7  16  -5   27.01    1.09
 -16   5  -7   27.62    1.10
  -7 -16   5   26.46    1.08
   5  -7 -16   27.34    1.11
  -7 -16   5   28.12    1.12
   7 -16   7    0.22    0.08
   7  -7  16   -0.15    0.20
  -7  -7 -16   -0.11    0.08
 -16  -7  -7   -0.01    0.08
  -7  -7 -16    0.01    0.07
 -16  -7  -7    0.03    0.07
   7  -7 -16    0.03    0.08
  16   7   7    0.02    0.08
  -7 -16   7   -0.04    0.07
  -7  16  -7    0.01    0.07
  -7   7 -16    0.01    0.07
 -16   7  -7   -0.02    0.06
   7 -16   9   39.50    1.62
  -9  -7 -16   39.42    1.63
 -16  -9  -7   37.40    1.62
 -16  -9  -7   39.07    1.60
  -9  -7 -16   38.12    1.61
   9  -7 -16   38.49    1.62
  -9   7 -16   39.34    1.63
 -16   9  -7   40.90    1.63
  -7 -16   9   40.85    1.64
  16   9   7   38.81    1.67
  -7  16  -9   38.58    1.61
 -16  -9   7   38.90    1.62
 -16  11   7   18.77    0.80
   7 -16  11   18.49    0.83
 -16 -11  -7   17.32    0.83
 -11  -7 -16   18.80    0.85
  -7 -16  11   19.79    0.85
  -7  16 -11   19.23    0.83
 -11   7 -16   20.46    0.85
  11  -7 -16   18.57    0.83
 -16 -11   7   18.82    0.83
 -11   7 -16   18.26    0.84
 -16  11  -7   20.22    0.84
 -16  13   7   64.23    2.49
 -13  -7 -16   62.04    2.54
 -16 -13  -7   60.18    2.53
   7 -16  13   61.20    2.52
 -13  -7 -16   60.97    2.52
 -13   7 -16   63.77    2.54
  -7 -16  13   61.88    2.54
 -13   7 -16   59.24    2.53
  -7  16 -13   63.57    2.53
 -13   7 -16   63.81    2.50
  13  -7 -16   60.71    2.52
 -16 -13   7   60.88    2.52
 -15  -7 -16    8.61    0.43
 -15  -7 -16    8.44    0.43
   7  16 -15    8.28    0.45
   7 -16  15    8.40    0.43
 -16 -15  -7    8.63    0.43
 -16  15   7    8.54    0.38
 -15   7 -16    7.66    0.43
  -7  16 -15    7.99    0.43
 -16 -15   7    8.02    0.42
 -15   7 -16    7.60    0.42
 -15   7 -16    8.01    0.40
  15  -7 -16    7.58    0.40
   0  -8 -16    1.64    0.17
  -8 -16   0    1.71    0.14
 -16   0  -8    1.61    0.15
  16   0   8    1.52    0.17
  16   0  -8    1.49    0.15
  -2  -8 -16   11.28    0.48
  -2  -8 -16   10.23    0.50
   2  -8  16   10.26    0.47
  -8 -16  -2   10.47    0.48
  16  -2   8    9.19    0.50
   2  -8 -16   10.98    0.50
  16  -2  -8    9.90    0.47
   2   8  16   10.14    0.48
 -16   2  -8   10.48    0.48
  -8 -16   2   10.62    0.47
 -16  -4  -8    7.16    0.35
  -8 -16  -4    6.83    0.33
   4  -8  16    5.62    0.37
  16  -4   8    6.24    0.39
  -4  -8 -16    7.04    0.36
   4  -8  16    6.23    0.31
   4   8 -16    7.06    0.33
 -16  -4  -8    6.59    0.32
  -4  -8 -16    6.91    0.33
   4  -8 -16    6.06    0.35
  16   4   8    6.32    0.31
  -8 -16   4    6.95    0.35
  16  -4  -8    6.30    0.32
   4   8  16    5.65    0.44
  -8 -16   4    6.54    0.31
 -16   4  -8    6.21    0.33
   6  -8  16    2.69    0.35
 -16  -6  -8    3.30    0.23
 -16  -6  -8    3.44    0.21
  -8 -16  -6    3.15    0.21
  -6  -8 -16    3.82    0.21
  -6  -8 -16    3.70    0.25
   6  -8 -16    3.42    0.23
 -16   6  -8    3.43    0.22
  16   6   8    3.15    0.21
  -6   8 -16    3.11    0.23
  -8 -16   6    3.79    0.24
  -8  16  -6    3.36    0.21
  -8  -8 -16    1.60    0.18
  -8  -8 -16    1.56    0.15
 -16  -8  -8    1.35    0.16
   8 -16   8    1.34    0.15
 -16  -8  -8    1.32    0.14
 -16   8  -8    1.65    0.16
  -8   8 -16    1.44    0.17
  16   8   8    1.45    0.18
  -8  16  -8    1.37    0.14
   8  -8 -16    1.54    0.17
  -8 -16   8    1.34    0.17
 -16 -10  -8   31.73    1.42
 -16 -10  -8   33.97    1.40
 -10  -8 -16   34.14    1.43
   8 -16  10   32.81    1.41
  -8  16 -10   34.67    1.41
 -16  10  -8   35.50    1.42
  -8 -16  10   34.84    1.43
  10  -8 -16   33.05    1.41
 -16 -10   8   35.03    1.42
 -10   8 -16   32.53    1.43
   8 -16  12    0.10    0.08
 -12  -8 -16    0.07    0.10
 -16 -12  -8    0.14    0.09
  -8 -16  12    0.12    0.10
 -12   8 -16    0.13    0.09
 -16  12  -8    0.09    0.10
  12  -8 -16    0.20    0.09
 -16 -12   8    0.11    0.09
 -12   8 -16    0.24    0.10
  -8  16 -12    0.16    0.10
   8 -16  14    2.95    0.22
 -16 -14  -8    2.74    0.22
 -14  -8 -16    2.70    0.23
 -14  -8 -16    2.81    0.22
  -8 -16  14    2.93    0.24
 -14   8 -16    2.58    0.22
 -14   8 -16    2.86    0.19
 -16 -14   8    2.65    0.22
  -8  16 -14    2.88    0.23
 -14   8 -16    3.08    0.23
  14  -8 -16    2.62    0.21
  -1  -9 -16   24.61    1.02
  16  -1   9   21.53    1.02
  -1  -9 -16   25.27    0.99
  -9 -16  -1   24.02    0.99
   1   9  16   25.75    1.00
 -16   1  -9   22.76    0.99
   9 -16  -1   21.38    0.98
  -9 -16   1   23.42    0.99
  16  -1  -9   22.76    0.99
   1  -9 -16   23.23    1.01
  -9 -16  -3   46.51    1.91
   3  -9  16   41.06    1.94
 -16  -3  -9   47.36    1.92
   3   9 -16   50.12    1.92
  -3  -9 -16   47.18    1.93
  -3  -9 -16   48.97    1.90
  16  -3  -9   45.35    1.90
  -9 -16   3   48.99    1.93
  -9 -16   3   47.48    1.90
 -16   3  -9   46.35    1.92
   3   9  16   44.81    1.92
  -9 -16  -5   22.60    1.00
 -16  -5  -9   24.20    1.01
  -5  -9 -16   23.65    1.02
 -16  -5  -9   24.06    1.00
  -5  -9 -16   23.96    0.99
 -16   5  -9   22.20    1.00
  -9 -16   5   24.31    1.02
  -5   9 -16   23.70    1.02
  -7  -9 -16   37.23    1.58
  -9 -16  -7   38.79    1.60
 -16  -7  -9   39.37    1.59
  -7  -9 -16   39.23    1.62
   9 -16   7   38.28    1.59
 -16  -7  -9   37.54    1.61
 -16   7  -9   38.82    1.61
  -9 -16   7   41.85    1.62
  -9  16  -7   37.14    1.59
  -7   9 -16   38.84    1.62
 -16  -9  -9   -0.10    0.08
  -9  -9 -16   -0.03    0.10
   9 -16   9    0.00    0.08
 -16  -9  -9    0.06    0.08
 -16   9  -9    0.06    0.09
   9  16   9    0.02    0.09
  -9 -16   9    0.01    0.09
  -9   9 -16    0.04    0.10
  -9  16  -9    0.01    0.07
 -16 -11  -9   39.56    1.65
 -11  -9 -16   40.24    1.67
   9 -16  11   40.10    1.65
 -16 -11  -9   36.48    1.66
  -9  16 -11   40.39    1.66
 -16 -11   9   40.50    1.66
  -9 -16  11   41.05    1.68
 -11   9 -16   39.83    1.67
 -16  11  -9   40.88    1.67
   9 -16  13   21.83    0.89
 -13  -9 -16   20.52    0.90
 -16 -13  -9   19.95    0.89
 -13  -9 -16   20.85    0.89
 -13   9 -16   19.76    0.86
 -13   9 -16   19.15    0.90
  13  -9 -16   19.90    0.88
  -9 -16  13   20.21    0.91
  -9  16 -13   19.86    0.90
 -16 -13   9   20.23    0.90
 -13   9 -16   20.74    0.91
 -15  -9 -16   14.32    0.66
 -16 -15  -9   13.28    0.65
   9 -16  15   13.82    0.64
 -15  -9 -16   13.08    0.65
 -16 -15   9   13.99    0.65
  -9  16 -15   14.12    0.66
  15  -9 -16   13.93    0.63
 -15   9 -16   14.25    0.62
 -15   9 -16   14.76    0.66
 -15   9 -16   12.98    0.65
 -10 -16   0   31.75    1.32
   0  10  16   32.97    1.31
 -16   0 -10   32.93    1.32
 -16   0 -10   34.34    1.33
  16   0 -10   30.30    1.31
  10 -16   0   28.23    1.32
 -10 -16  -2   15.50    0.70
 -16  -2 -10   16.25    0.72
  -2 -10 -16   16.92    0.70
   2  10 -16   16.61    0.72
 -10 -16   2   16.61    0.70
  16  -2 -10   15.33    0.69
   2  10  16   16.66    0.71
 -16   2 -10   15.57    0.71
  10 -16  -2   15.57    0.70
 -10 -16  -4    4.07    0.24
  -4 -10 -16    4.04    0.27
   4  10 -16    4.40    0.25
  -4 -10 -16    4.08    0.22
 -16  -4 -10    4.01    0.24
 -16  -4 -10    3.98    0.25
   4 -10  16    2.87    0.32
  16  -4 -10    3.51    0.21
   4  10  16    4.06    0.28
 -10 -16   4    4.13    0.26
 -16   4 -10    3.76    0.24
 -16  -6 -10    0.41    0.10
  -6 -10 -16    0.29    0.08
 -10 -16  -6    0.38    0.10
  -6 -10 -16    0.46    0.11
   6  10 -16    0.58    0.13
 -16  -6 -10    0.47    0.10
 -16   6 -10    0.36    0.10
 -10 -16   6    0.59    0.11
  -6  10 -16    0.45    0.11
  10 -16   8   33.82    1.39
 -10 -16  -8   32.40    1.40
  16  -8  10   32.98    1.35
 -16  -8 -10   34.23    1.40
  -8 -10 -16   33.90    1.42
 -16  -8 -10   33.64    1.41
  -8  10 -16   34.37    1.42
 -10  16  -8   33.22    1.39
 -16   8 -10   33.43    1.41
  10  16   8   31.55    1.39
 -10 -16   8   34.97    1.42
  10 -16  10   10.97    0.49
 -16 -10 -10   10.37    0.51
 -16 -10 -10   10.67    0.50
 -10 -10 -16   11.26    0.52
  16 -10  10   10.66    0.45
 -10 -16  10   10.03    0.51
 -16  10 -10   10.03    0.50
 -10  16 -10   10.17    0.50
  10  16  10    9.23    0.49
 -10  10 -16   10.77    0.51
 -16 -12 -10   11.04    0.55
 -12 -10 -16   11.70    0.57
 -16 -12 -10   11.72    0.55
  10 -16  12   11.69    0.54
 -10 -16  12   10.79    0.56
 -16 -12  10   11.65    0.56
 -12  10 -16   11.19    0.56
 -10  16 -12   11.19    0.55
 -16  12 -10   12.71    0.57
  10 -16  14   15.75    0.71
 -16 -14 -10   14.62    0.71
 -14 -10 -16   16.54    0.73
 -14 -10 -16   15.64    0.72
 -14  10 -16   16.34    0.73
 -16 -14  10   15.58    0.72
 -14  10 -16   15.39    0.72
 -10 -16  14   14.88    0.73
 -14  10 -16   15.86    0.68
 -10  16 -14   15.85    0.72
  11 -16   1   38.28    1.81
 -16  -1 -11   45.22    1.80
 -11 -16  -1   44.37    1.79
  -1 -11 -16   46.25    1.77
   1  11  16   43.81    1.79
 -11 -16   1   45.08    1.79
 -16   1 -11   42.99    1.79
 -16   1 -11   47.54    1.80
  11 -16  -1   40.15    1.80
  16  -1 -11   42.55    1.77
 -11 -16  -3  155.49    6.20
 -16  -3 -11  161.89    6.22
   3  11 -16  164.10    6.22
 -11 -16   3  157.55    6.20
 -16   3 -11  154.90    6.21
  11 -16  -3  144.24    6.20
 -11 -16   3  160.45    6.22
   3  11  16  139.98    6.24
 -16   3 -11  162.12    6.21
 -11 -16  -5   46.81    1.91
 -16  -5 -11   46.30    1.92
   5  11 -16   48.82    1.92
 -16  -5 -11   48.21    1.91
  -5 -11 -16   47.40    1.93
  -5 -11 -16   47.77    1.89
 -16   5 -11   48.49    1.91
  11 -16  -5   42.50    1.90
 -11 -16   5   44.73    1.92
 -16   5 -11   44.74    1.91
  16  -5 -11   46.24    1.89
  -5  11 -16   46.98    1.93
   7  11 -16   19.15    0.82
 -11 -16  -7   18.25    0.82
  -7 -11 -16   18.45    0.83
 -16  -7 -11   18.26    0.81
 -16  -7 -11   18.07    0.82
  -7  11 -16   19.80    0.84
 -16   7 -11   18.00    0.82
 -11 -16   7   19.08    0.83
 -16  -9 -11   40.31    1.61
  16  -9  11   38.86    1.57
  11 -16   9   39.08    1.59
 -11 -16  -9   36.86    1.61
 -16  -9 -11   37.78    1.61
  -9 -11 -16   39.76    1.63
 -11 -16   9   39.21    1.62
 -16   9 -11   39.62    1.62
  -9  11 -16   40.09    1.63
 -11  16  -9   38.56    1.61
  11  16   9   35.81    1.61
  11 -16  11    0.07    0.08
 -16 -11 -11    0.06    0.10
 -11 -11 -16    0.11    0.10
  16 -11  11    0.01    0.05
 -16 -11 -11    0.03    0.10
 -11  16 -11    0.06    0.09
 -11  11 -16    0.04    0.08
 -11 -16  11    0.02    0.10
 -16  11 -11    0.06    0.09
 -16 -13 -11    1.09    0.15
 -13 -11 -16    1.31    0.17
  16 -13  11    1.08    0.12
 -16 -13 -11    1.13    0.15
  11 -16  13    1.23    0.16
 -13  11 -16    1.31    0.16
 -11 -16  13    1.20    0.17
  11  16  13    0.55    0.18
 -16 -13  11    0.85    0.14
 -11  16 -13    1.11    0.14
  11 -16  15    9.01    0.44
 -15 -11 -16    8.23    0.45
 -16 -15 -11    7.28    0.49
  15 -11  16    8.08    0.41
 -11 -16  15    8.36    0.46
 -15  11 -16    7.77    0.45
 -15  11 -16    8.95    0.40
 -15  11 -16    9.97    0.54
 -16 -15  11    8.32    0.45
 -11  16 -15    8.53    0.45
 -16   0 -12   16.00    0.75
   0 -12 -16   17.64    0.73
 -16   0 -12   17.13    0.76
   0  12  16   18.08    0.75
 -12 -16   0   16.85    0.75
   2  12 -16    5.45    0.32
 -16  -2 -12    5.50    0.30
  -2 -12 -16    5.31    0.26
 -12 -16  -2    5.07    0.29
  12 -16  -2    4.62    0.36
   2  12  16    5.05    0.30
 -16   2 -12    5.14    0.29
 -12 -16   2    5.51    0.29
  16  -2 -12    4.61    0.27
 -16   2 -12    5.68    0.30
  -4 -12 -16    2.35    0.23
   4  12 -16    2.88    0.21
 -16  -4 -12    2.24    0.19
 -12 -16  -4    2.23    0.19
 -16   4 -12    2.76    0.19
  12 -16  -4    2.26    0.21
 -12 -16   4    2.42    0.20
 -16   4 -12    2.29    0.19
 -16  -6 -12   10.60    0.52
 -16  -6 -12   10.37    0.52
 -12 -16  -6   10.81    0.52
   6  12 -16   10.80    0.53
  16  -6 -12   11.02    0.49
 -12 -16   6   11.47    0.53
  -6  12 -16   11.02    0.54
 -16   6 -12   11.86    0.51
 -16   6 -12   10.93    0.53
 -12 -16  -8    0.20    0.10
 -16  -8 -12    0.14    0.09
  16  -8  12    0.18    0.06
  -8 -12 -16    0.16    0.11
 -16  -8 -12    0.22    0.09
 -12 -16   8    0.02    0.09
 -16   8 -12    0.09    0.08
  -8  12 -16    0.06    0.09
  12  16   8    0.16    0.13
 -16   8 -12    0.24    0.09
 -16 -10 -12   11.06    0.54
  12 -16  10   11.14    0.52
 -12 -16 -10   10.82    0.54
 -16 -10 -12   11.38    0.55
 -10 -12 -16   12.25    0.56
  16 -10  12   11.12    0.49
 -10  12 -16   11.65    0.55
 -12  16 -10   10.97    0.53
 -16  10 -12   11.36    0.51
 -12 -16  10   11.39    0.55
 -16  10 -12   11.22    0.55
 -12 -12 -16    1.43    0.17
 -16 -12 -12    1.24    0.15
  16 -12  12    1.61    0.13
 -16 -12 -12    1.41    0.16
  12 -16  12    1.51    0.16
 -12 -16  12    1.27    0.16
 -16  12 -12    1.25    0.17
 -16  12 -12    1.25    0.13
 -12  16 -12    1.27    0.16
 -12  12 -16    1.13    0.16
  16 -14  12    2.97    0.19
 -14 -12 -16    2.55    0.24
 -16 -14 -12    2.54    0.27
 -16 -14 -12    3.29    0.24
  12 -16  14    3.12    0.22
  14 -12  16    2.79    0.20
 -14  12 -16    2.44    0.23
 -16 -14  12    2.47    0.23
 -12  16 -14    2.47    0.23
 -12 -16  14    2.66    0.25
  -1 -13 -16   48.55    1.96
 -16  -1 -13   48.36    1.98
 -16  -1 -13   49.91    1.99
 -13 -16  -1   48.17    1.99
   1  13 -16   49.03    2.01
 -13 -16   1   48.41    1.98
   1  13  16   46.39    1.98
 -16   1 -13   48.05    1.99
  16  -1 -13   48.20    1.97
 -16   1 -13   49.87    1.99
   3  13 -16   49.28    1.99
  -3 -13 -16   48.87    1.94
 -13 -16  -3   46.52    1.97
 -16  -3 -13   49.35    1.98
 -13 -16   3   51.39    1.98
 -16   3 -13   47.29    1.97
  13 -16  -3   44.65    2.00
   3  13  16   43.58    1.98
 -16   3 -13   50.84    1.97
 -16  -5 -13   98.69    4.07
 -13 -16  -5   97.84    4.06
 -16  -5 -13  100.26    4.07
   5  13 -16  101.30    4.08
 -16   5 -13  100.13    4.07
 -13 -16   5  103.39    4.08
  13 -16  -5   93.98    4.07
 -16   5 -13  107.55    4.06
  -5  13 -16  105.18    4.09
  16  -5 -13  102.71    4.04
 -16  -7 -13   61.81    2.54
 -16  -7 -13   61.27    2.54
   7  13 -16   63.26    2.55
 -13 -16  -7   63.11    2.54
 -13 -16   7   62.91    2.55
  -7  13 -16   62.93    2.55
 -16   7 -13   59.66    2.54
  16  -7 -13   61.23    2.51
 -16   7 -13   63.79    2.52
  -9 -13 -16   20.99    0.91
  16  -9  13   20.74    0.85
 -13 -16  -9   20.48    0.89
 -16  -9 -13   20.22    0.90
 -16  -9 -13   21.00    0.90
 -16   9 -13   20.12    0.90
 -16  -9  13   18.35    0.89
 -16   9 -13   20.79    0.87
 -13 -16   9   19.19    0.90
  -9  13 -16   20.56    0.90
 -16 -11 -13    0.97    0.14
 -11 -13 -16    1.40    0.18
  13 -16  11    1.12    0.14
 -13 -16 -11    1.00    0.14
  16 -11  13    1.41    0.13
 -16 -11 -13    1.28    0.16
 -13  16 -11    1.17    0.15
 -13 -16  11    1.10    0.16
 -16  11 -13    0.88    0.15
 -16 -11  13    1.68    0.21
 -16  11 -13    1.32    0.14
 -11  13 -16    1.10    0.16
  16 -13  13    0.03    0.07
  13 -13  16    0.03    0.09
 -16 -13 -13    0.06    0.10
  13 -16  13    0.04    0.08
 -13 -13 -16    0.11    0.12
 -16 -13 -13    0.08    0.17
 -13 -16  13    0.13    0.11
 -13  16 -13    0.05    0.10
 -16  13 -13    0.04    0.07
 -13  13 -16   -0.05    0.09
 -16 -15 -13    5.50    0.35
 -16 -15 -13    5.86    0.36
  15 -13  16    6.07    0.32
  13 -16  15    5.94    0.33
 -15 -13 -16    5.65    0.35
  16 -15  13    5.53    0.31
 -15 -13 -16    6.08    0.37
 -15  13 -16    6.07    0.36
 -13  16 -15    5.81    0.35
 -13 -16  15    6.04    0.37
 -16 -15  13    5.59    0.36
 -14 -16   0    0.41    0.10
   0  14  16    0.33    0.09
 -16   0 -14    0.35    0.09
 -16   0 -14    0.47    0.10
 -14 -16  -2    1.12    0.14
 -16  -2 -14    1.11    0.14
   2  14 -16    1.25    0.17
   2  14  16    0.88    0.15
 -16   2 -14    1.28    0.15
   2  14  16    1.29    0.17
 -16   2 -14    1.36    0.15
  16  -2 -14    1.21    0.20
   4  14 -16   27.50    1.17
 -14 -16  -4   25.70    1.15
 -16  -4 -14   28.88    1.17
 -14 -16   4   28.13    1.16
 -16   4 -14   25.67    1.16
  16  -4 -14   27.01    1.13
 -16   4 -14   27.18    1.15
 -14 -16  -6    6.78    0.35
   6  14 -16    6.54    0.37
 -16  -6 -14    6.25    0.36
 -16  -6 -14    6.40    0.35
 -14 -16   6    6.33    0.36
  16  -6 -14    6.30    0.33
  -6  14 -16    6.65    0.37
 -16   6 -14    6.23    0.33
 -16   6 -14    6.37    0.35
   8  14 -16    2.62    0.24
 -16  -8 -14    2.59    0.22
 -14 -16  -8    2.95    0.22
 -16  -8 -14    2.94    0.23
 -16   8 -14    2.81    0.20
 -16   8 -14    2.77    0.23
 -14 -16   8    2.59    0.22
  -8  14 -16    2.52    0.23
 -16 -10 -14   15.98    0.72
  10 -14  16   15.69    0.71
  16 -10  14   15.35    0.67
 -14 -16 -10   15.57    0.71
 -16 -10 -14   15.62    0.71
 -10 -14 -16   15.53    0.73
 -14 -16  10   15.06    0.72
 -16  10 -14   15.81    0.72
 -10  14 -16   16.11    0.73
 -16  10 -14   16.28    0.68
 -16 -10  14   13.75    0.74
  14 -16  12    2.65    0.20
 -12 -14 -16    2.84    0.25
 -16 -12 -14    2.54    0.24
  12 -14  16    3.10    0.22
 -14 -16 -12    2.67    0.22
  16 -12  14    2.88    0.19
 -16  12 -14    2.54    0.19
 -12  14 -16    2.75    0.24
 -14 -16  12    2.76    0.24
  14 -14  16   17.30    0.76
 -16 -14 -14   15.98    0.78
  14 -16  14   16.76    0.75
  16 -14  14   16.59    0.74
 -14 -14 -16   16.49    0.79
 -16 -14 -14   17.29    0.79
 -14  16 -14   16.75    0.78
 -14  14 -16   17.86    0.80
 -16 -14  14   17.73    0.80
  -1  15  16   61.85    2.66
  -1  15  16   65.53    2.70
 -15 -16  -1   67.54    2.69
   1  15 -16   66.50    2.71
 -16  -1 -15   68.21    2.69
 -16  -1 -15   63.78    2.68
 -15 -16   1   68.05    2.69
 -16   1 -15   64.42    2.68
 -16   1 -15   68.37    2.69
   1  15  16   65.90    2.70
 -15 -16  -3   59.09    2.44
   3  15 -16   61.97    2.47
  -3  15  16   55.30    2.45
 -16  -3 -15   61.26    2.45
 -16   3 -15   60.90    2.44
 -16   3 -15   61.01    2.45
  16  -3 -15   59.47    2.42
 -15 -16   3   59.51    2.44
   5  15 -16   21.52    0.95
 -16  -5 -15   22.09    0.94
 -15 -16  -5   20.08    0.93
 -16  -5 -15   20.99    0.94
  16  -5 -15   21.44    0.91
 -16   5 -15   21.22    0.94
  -5  15 -16   22.10    0.95
 -16   5 -15   21.76    0.92
 -15 -16   5   20.87    0.93
 -15 -16  -7    7.91    0.42
 -16  -7 -15    8.34    0.42
 -15  16   7    8.37    0.38
 -16  -7 -15    7.59    0.42
   7 -15  16    8.34    0.42
   7  15 -16    8.61    0.45
 -15 -16   7    7.67    0.42
  -7  15 -16    7.54    0.42
  16  -7 -15    7.84    0.40
 -16   7 -15    8.07    0.40
 -16   7 -15    8.34    0.43
   9 -15  16   13.84    0.63
 -16  -9 -15   13.71    0.64
 -16  -9 -15   12.71    0.63
 -15 -16  -9   13.23    0.63
  -9  15 -16   14.33    0.65
 -16   9 -15   13.60    0.64
 -16  -9  15   12.15    0.68
 -16   9 -15   13.58    0.60
 -15 -16   9   13.63    0.64
  11 -15  16    8.38    0.43
 -15 -16 -11    7.30    0.44
  16 -11  15    8.30    0.40
 -16 -11 -15    7.45    0.44
 -11  15 -16    8.86    0.45
 -16  11 -15    8.74    0.40
 -16  11 -15   10.50    0.55
 -15 -16  11    8.20    0.45
  15 -16  13    5.73    0.31
  13 -15  16    6.09    0.33
 -16 -13 -15    5.62    0.35
  16 -13  15    5.65    0.31
 -13 -15 -16    5.89    0.37
 -15 -16 -13    5.51    0.35
 -16 -13 -15    5.90    0.36
 -15 -16  13    5.53    0.36
 -16  13 -15    6.07    0.30
 -16  13 -15    6.30    0.37
 -15 -16 -15    0.02    0.12
 -15 -15 -16   -0.07    0.11
  15 -16  15   -0.03    0.08
  15 -15  16    0.18    0.10
 -16 -15 -15   -0.02    0.09
 -16 -15 -15   -0.15    0.11
  16 -15  15    0.07    0.08
 -15 -16  15   -0.06    0.11
 -16 -15  15   -0.10    0.12
 -15  15 -16   -0.04    0.11
 -15  16 -15    0.09    0.10
 -16   0 -16    0.03    0.08
   0  16  16    0.22    0.12
 -16 -16   0    0.22    0.10
 -16   0 -16    0.00    0.09
   0  16  16    0.27    0.12
 -16  -2 -16   -0.01    0.08
   2  16 -16    0.17    0.13
  -2  16  16    0.04    0.08
 -16 -16  -2    0.01    0.08
  -2  16  16    0.06    0.12
   2  16  16    0.14    0.11
 -16   2 -16    0.07    0.08
 -16   2 -16    0.17    0.09
 -16  16  -2   -0.39    0.18
 -16 -16  -4   13.74    0.63
   4  16 -16   14.72    0.66
   4 -16  16   13.87    0.64
 -16  -4 -16   13.46    0.63
 -16   4 -16   13.22    0.61
  16  -4 -16   12.82    0.60
 -16   4 -16   12.38    0.62
  -4  16 -16   13.62    0.64
 -16 -16   4   13.02    0.62
 -16  -6 -16    0.02    0.09
   6 -16  16   -0.06    0.09
 -16 -16  -6    0.04    0.08
 -16  -6 -16    0.03    0.10
   6  16 -16    0.10    0.11
 -16  16   6    0.01    0.07
  16  -6 -16   -0.01    0.09
  -6  16 -16    0.01    0.09
 -16   6 -16    0.16    0.10
 -16 -16   6    0.11    0.08
 -16   6 -16   -0.04    0.07
 -16  -8 -16    2.35    0.22
   8  16 -16    2.35    0.24
 -16  16   8    2.52    0.16
   8 -16  16    2.62    0.22
 -16  -8 -16    2.33    0.22
 -16 -16  -8    2.38    0.22
 -16   8 -16    2.33    0.19
 -16   8 -16    2.47    0.22
  16  -8 -16    2.53    0.20
  -8  16 -16    2.41    0.23
 -16 -16   8    2.09    0.21
 -16 -10 -16    0.01    0.11
 -16 -16 -10    0.00    0.18
 -16 -10 -16   -0.05    0.12
  10 -16  16    0.03    0.09
  16 -10  16    0.06    0.08
 -16  10 -16    0.11    0.07
 -16  10 -16    0.06    0.09
 -16 -16  10    0.06    0.10
 -10  16 -16   -0.07    0.09
 -16 -12 -16   26.14    1.11
  16 -12  16   25.07    1.07
 -16 -16 -12   24.20    1.10
  12 -16  16   25.39    1.09
 -16 -12 -16   25.35    1.10
 -16  12 -16   25.70    1.06
 -16  12 -16   26.93    1.12
 -12  16 -16   23.09    1.15
 -16 -16  12   24.46    1.11
  14 -16  16   -0.08    0.09
  16 -14  16   -0.02    0.08
  16 -16  14   -0.02    0.07
 -16 -16 -14    0.05    0.11
 -16 -16 -14    0.19    0.12
 -16 -14 -16   -0.04    0.12
 -14 -16 -16    0.09    0.13
 -16 -14 -16   -0.02    0.11
 -16 -16  14   -0.13    0.12
 -14 -16  16    0.04    0.11
 -14  16 -16    0.05    0.11
  16 -16  16   29.94    1.31
 -16 -16  16   32.51    1.37
  -1   0 -17    1.01    0.12
  -1   0 -17    1.14    0.16
   0  17   1    0.63    0.10
   0  17  -1    1.04    0.11
   1   0 -17    0.89    0.13
   0  17   1    1.09    0.18
   0  17  -1    0.78    0.15
  -3   0 -17   14.33    0.66
   0  17   3   15.74    0.73
   3   0 -17   14.62    0.69
   0  17  -3   17.28    0.74
 -17   5   0   13.71    0.61
  -5   0 -17   14.01    0.63
   0  17  -5   13.94    0.67
   5   0 -17   13.79    0.63
  -5   0 -17   13.72    0.61
   0  17   5   13.30    0.66
   0 -17   5   14.52    0.63
   0  17  -7   29.77    1.32
  -7   0 -17   31.49    1.30
   0  17   7   31.13    1.33
   0 -17   7   30.99    1.30
 -17   7   0   30.38    1.27
  -7   0 -17   31.11    1.28
  -9   0 -17   37.97    1.59
 -17   9   0   37.41    1.58
  -9   0 -17   37.76    1.60
   0 -17   9   39.77    1.61
   0  17   9   39.04    1.64
   0  17  -9   40.05    1.65
 -11   0 -17    6.86    0.35
 -17  11   0    5.92    0.32
 -11   0 -17    6.27    0.33
   0  17  11    6.25    0.38
   0  17 -11    6.45    0.39
 -17  11   0    6.38    0.32
   0 -17  11    6.85    0.36
 -13   0 -17    1.73    0.17
 -17  13   0    1.74    0.16
 -17  13   0    1.53    0.19
   0  17  13    1.58    0.21
 -13   0 -17    2.02    0.17
   0  17 -13    1.90    0.22
 -13   0 -17    1.63    0.18
   0 -17  13    2.05    0.20
   0  17 -15    2.40    0.26
 -15   0 -17    1.85    0.18
 -15   0 -17    1.74    0.18
 -17  15   0    1.92    0.18
   0 -17  15    1.92    0.21
 -17  15   0    2.27    0.26
   0  17  15    1.83    0.22
   0  -1 -17    1.27    0.15
   1  17   0    0.73    0.15
  -1  17   0    0.80    0.11
   0  -1 -17    1.11    0.11
   1  17   0    1.06    0.12
  -1  17   0    0.99    0.17
  -1  17   2    2.24    0.20
  -2  -1 -17    2.91    0.22
  -1  17   2    2.70    0.25
   1  17  -2    2.64    0.24
  -2  -1 -17    2.74    0.17
   2  -1 -17    2.78    0.22
   2  -1 -17    2.91    0.16
  -1  17  -2    2.65    0.25
   1  17   2    2.45    0.21
   1  17   2    2.57    0.24
  -1  17  -2    2.65    0.16
  -2   1 -17    2.71    0.18
  -4  -1 -17    1.71    0.18
  -1  17   4    1.64    0.19
  -4  -1 -17    1.62    0.16
  -1  17   4    1.06    0.16
   1 -17   4    1.38    0.16
   1  17  -4    1.63    0.20
  -4  -1 -17    1.28    0.13
  -1 -17   4    1.51    0.16
 -17   4  -1    1.63    0.14
 -17  -4   1    1.49    0.12
   4  -1 -17    1.40    0.17
  -4   1 -17    1.38    0.14
   1  17   4    1.22    0.17
  -1  17  -4    1.55    0.21
   1  17  -6   10.28    0.53
  -6  -1 -17    9.66    0.50
  -6  -1 -17   10.22    0.47
   1 -17   6   10.56    0.50
  -1  17   6    9.49    0.53
 -17   6   1   10.43    0.47
  -6  -1 -17    9.94    0.49
   6  -1 -17   10.68    0.50
  -6   1 -17   11.34    0.48
  -6   1 -17   10.42    0.50
   1  17   6   10.30    0.53
  -1  17  -6   10.42    0.54
 -17  -6   1   11.19    0.46
 -17   6  -1   10.53    0.48
  -1 -17   6   10.55    0.50
 -17   8   1   34.64    1.46
   1 -17   8   35.26    1.49
  -1  17   8   35.93    1.52
  -8  -1 -17   36.33    1.48
   1  17  -8   36.60    1.52
  -8  -1 -17   33.18    1.46
  -8   1 -17   37.84    1.49
  -1 -17   8   35.71    1.49
   8  -1 -17   34.11    1.48
  -8   1 -17   34.87    1.47
  -1  17  -8   35.52    1.52
   1  17   8   36.93    1.52
 -17   8  -1   35.38    1.47
 -17  -8   1   36.05    1.46
 -10  -1 -17   19.65    0.84
   1 -17  10   20.43    0.85
 -17  10   1   18.95    0.80
 -10  -1 -17   19.25    0.83
  -1  17  10   19.38    0.87
 -17  10   1   19.44    0.82
   1  17 -10   19.51    0.87
 -10   1 -17   18.73    0.83
 -10   1 -17   18.72    0.84
 -17  10  -1   17.97    0.82
  10  -1 -17   18.72    0.83
  -1  17 -10   18.48    0.88
  -1 -17  10   20.12    0.85
   1  17  10   18.53    0.87
 -12  -1 -17   11.53    0.52
 -17  12   1   10.58    0.51
  -1  17  12   11.13    0.56
   1 -17  12   11.13    0.54
 -12  -1 -17   11.25    0.53
   1  17 -12   11.52    0.57
 -17  12   1   11.13    0.51
 -12   1 -17   11.14    0.52
 -17  12  -1   11.47    0.52
 -12   1 -17   11.14    0.54
  -1 -17  12   11.10    0.55
  12  -1 -17   11.40    0.52
  -1  17 -12   11.65    0.58
 -17  12  -1   10.95    0.51
   1  17  12   11.73    0.57
  -1  17  14   17.89    0.84
   1 -17  14   19.81    0.84
   1  17 -14   18.40    0.85
 -14  -1 -17   19.28    0.81
 -14  -1 -17   18.78    0.81
 -17  14   1   19.46    0.80
 -17  14   1   17.38    0.81
 -17  14  -1   18.12    0.80
 -17  14  -1   17.35    0.81
  -1  17 -14   18.24    0.86
 -14   1 -17   18.17    0.81
   1  17  14   17.79    0.84
 -14   1 -17   17.76    0.81
  -1 -17  14   18.84    0.84
   1 -17  16   60.42    2.46
   1  17 -16   60.41    2.47
  -1  17  16   59.34    2.46
 -17 -16  -1   59.98    2.44
 -16  -1 -17   58.21    2.43
 -17  16   1   59.84    2.42
 -16  -1 -17   60.23    2.44
 -16   1 -17   62.11    2.44
  -1 -17  16   60.70    2.46
   1  17  16   61.00    2.46
 -17  16  -1   52.94    2.48
 -16   1 -17   58.86    2.43
  -2  17   1    2.49    0.25
  -1  -2 -17    2.75    0.17
   2  17  -1    2.78    0.25
  -2  17   1    2.60    0.19
  -1  -2 -17    2.79    0.22
 -17  -1   2    3.02    0.16
   2  17   1    2.84    0.25
  -2  17  -1    2.61    0.17
   2  17   1    2.79    0.21
   1  -2 -17    2.93    0.16
  -2  17  -1    2.55    0.25
   1  -2 -17    2.95    0.22
  -3  -2 -17   22.91    1.00
  -3  -2 -17   23.69    0.96
   2  17  -3   22.46    1.02
  -2  17   3   23.25    1.03
  -2  17   3   22.25    1.00
   2  17   3   21.45    1.00
   3  -2 -17   23.86    1.00
   2  17   3   23.51    1.03
 -17   3  -2   24.20    0.98
  -2  17  -3   22.72    0.96
  -2  17  -3   23.14    1.03
 -17  -3   2   24.26    0.95
  -2  17   5   46.37    1.91
   2  17  -5   44.02    1.91
  -5  -2 -17   46.43    1.86
  -5  -2 -17   44.29    1.89
   2 -17   5   47.54    1.88
  -5  -2 -17   45.64    1.88
   5  -2 -17   44.16    1.88
  -5   2 -17   46.81    1.87
  -2  17  -5   45.60    1.92
  -2 -17   5   44.48    1.88
 -17  -5   2   45.35    1.85
   2  17   5   47.28    1.91
  -5   2 -17   47.15    1.88
 -17   5  -2   44.57    1.86
  -7  -2 -17   13.20    0.61
 -17   7   2   13.12    0.57
  -2  17   7   12.69    0.63
   2  17  -7   12.71    0.63
  -7  -2 -17   13.42    0.59
  -7  -2 -17   12.28    0.57
   2 -17   7   13.46    0.60
 -17  -7   2   13.02    0.57
  -7   2 -17   12.74    0.60
  -2  17  -7   12.63    0.64
  -2 -17   7   13.05    0.60
  -7   2 -17   13.20    0.58
   7  -2 -17   12.72    0.59
 -17   7  -2   12.64    0.58
   2  17   7   13.32    0.63
 -17   9   2    4.79    0.25
   2 -17   9    4.67    0.28
   2  17  -9    4.87    0.32
  -9  -2 -17    4.51    0.29
  -9  -2 -17    4.57    0.26
  -2  17   9    5.00    0.32
  -9  -2 -17    4.61    0.28
  -2 -17   9    4.69    0.29
 -17   9  -2    4.82    0.27
   2  17   9    4.78    0.32
  -9   2 -17    4.93    0.29
  -9   2 -17    5.08    0.27
  -2  17  -9    4.65    0.33
   9  -2 -17    4.68    0.28
 -17  -9   2    4.73    0.26
 -11  -2 -17    6.36    0.34
   2  17 -11    6.78    0.40
  -2  17  11    6.83    0.40
 -17  11   2    6.77    0.34
 -11  -2 -17    6.70    0.36
   2 -17  11    6.83    0.37
 -17  11  -2    6.97    0.35
 -11   2 -17    7.09    0.37
 -17 -11   2    6.62    0.34
  -2 -17  11    6.76    0.38
  11  -2 -17    7.03    0.36
 -11   2 -17    6.91    0.36
   2  17  11    6.82    0.39
  -2  17 -11    7.44    0.42
 -17  13   2    8.58    0.45
   2 -17  13    9.64    0.48
 -13  -2 -17    9.10    0.45
 -13  -2 -17    9.61    0.46
   2  17 -13    9.90    0.51
  -2  17  13    8.92    0.49
 -17  13   2    9.12    0.44
 -13   2 -17    9.64    0.46
   2  17  13    9.29    0.49
  -2 -17  13    9.09    0.48
 -17  13  -2    9.59    0.47
 -17  13  -2    9.28    0.45
  13  -2 -17    8.77    0.44
 -17 -13   2    9.69    0.45
 -13   2 -17    9.83    0.45
 -13   2 -17    9.14    0.46
 -17  15   2   19.70    0.86
   2 -17  15   20.42    0.90
 -15  -2 -17   19.00    0.86
  -2  17  15   19.02    0.90
   2  17 -15   20.10    0.91
 -15  -2 -17   20.04    0.88
 -17 -15  -2   19.13    0.88
 -15   2 -17   20.18    0.88
  -2 -17  15   20.87    0.90
  15  -2 -17   21.03    0.86
 -15   2 -17   20.77    0.87
 -17  15  -2   18.70    0.88
   2  17  15   19.79    0.90
  -3  17   0   13.45    0.67
  -3  17   0   15.60    0.69
   0  -3 -17   14.07    0.60
   0  -3 -17   13.41    0.64
  -3  17   2   21.42    0.97
   3  17  -2   22.81    1.02
  -2  -3 -17   22.29    0.99
   2  -3  17   20.42    0.98
  -2  -3 -17   24.92    0.98
  -3  17   2   22.40    1.02
   3  17   2   23.71    1.02
   2  -3 -17   23.45    0.99
  -3  17  -2   23.34    1.03
  -3  17  -2   22.93    0.94
   2  -3 -17   24.14    0.94
   3  17  -4    7.59    0.42
  -3  17   4    7.37    0.42
  -4  -3 -17    7.84    0.38
   4  -3  17    6.51    0.40
  -4  -3 -17    7.44    0.39
  -4  -3 -17    7.78    0.35
   4  -3 -17    8.09    0.39
  -3 -17   4    7.70    0.38
 -17   4  -3    7.48    0.37
 -17  -4   3    7.53    0.35
  -3  17  -4    7.28    0.43
  -3  17  -4    7.36    0.35
  -6  -3 -17   17.73    0.77
  -6  -3 -17   17.77    0.75
  -3  17   6   17.35    0.81
   3 -17   6   18.33    0.77
   3  17  -6   17.33    0.81
  -6  -3 -17   16.71    0.78
  -6   3 -17   17.80    0.78
  -6   3 -17   18.24    0.77
   6  -3 -17   17.76    0.78
 -17   6  -3   17.55    0.76
  -3 -17   6   17.86    0.78
  -3  17  -6   17.80    0.76
  -3  17  -6   15.91    0.81
   3  17  -8   17.25    0.78
 -17   8   3   17.44    0.72
  -8  -3 -17   17.69    0.74
   3 -17   8   17.12    0.75
  -8  -3 -17   16.89    0.76
  -8  -3 -17   17.31    0.73
  -3  17   8   17.15    0.78
 -17   8  -3   16.07    0.73
 -17  -8   3   16.11    0.72
  -3 -17   8   15.97    0.75
  -8   3 -17   16.64    0.74
  -8   3 -17   17.27    0.75
  -3  17  -8   17.54    0.80
  -3  17  -8   16.59    0.73
   8  -3 -17   15.30    0.74
   3 -17  10    5.95    0.33
  -3  17  10    5.81    0.36
 -17  10   3    6.02    0.29
   3  17 -10    5.92    0.36
 -10  -3 -17    5.74    0.34
 -10  -3 -17    5.58    0.31
 -10  -3 -17    5.59    0.30
  -3  17 -10    5.59    0.38
  -3 -17  10    5.48    0.33
 -17  10  -3    5.28    0.31
 -10   3 -17    5.68    0.31
 -10   3 -17    5.75    0.32
 -17 -10   3    5.82    0.30
  10  -3 -17    5.75    0.32
 -12  -3 -17   31.20    1.34
 -12  -3 -17   31.05    1.35
 -17  12   3   31.94    1.33
   3  17 -12   32.54    1.39
  -3  17  12   31.53    1.38
 -12  -3 -17   32.74    1.37
   3 -17  12   33.60    1.37
  12  -3 -17   31.67    1.35
 -17  12  -3   32.50    1.35
 -12   3 -17   32.97    1.35
 -17 -12   3   32.19    1.34
  -3 -17  12   31.14    1.37
 -12   3 -17   33.02    1.36
   3 -17  14   14.86    0.66
  -3  17  14   13.77    0.68
 -17  14   3   14.42    0.62
   3  17 -14   14.63    0.68
 -17 -14  -3   13.90    0.65
 -14  -3 -17   13.80    0.64
 -14   3 -17   13.47    0.64
  14  -3 -17   13.65    0.63
 -14   3 -17   13.82    0.63
  -3 -17  14   14.30    0.67
 -17 -14   3   13.54    0.64
   3  17  14   13.79    0.67
 -14   3 -17   13.86    0.64
 -17  14  -3   13.27    0.63
 -17 -16  -3   66.47    2.84
   3  17 -16   70.47    2.87
 -17  16   3   69.22    2.81
  -3  17  16   66.59    2.85
 -16  -3 -17   71.87    2.84
   3 -17  16   71.01    2.85
 -16   3 -17   69.99    2.82
  -3 -17  16   69.04    2.86
   3  17  16   70.70    2.86
 -16   3 -17   69.61    2.84
  16  -3 -17   70.60    2.82
  -4  17   1    1.72    0.22
  -1  -4 -17    1.57    0.12
  -1  -4 -17    1.40    0.17
  -4  17  -1    1.46    0.20
  -4  17  -1    1.45    0.13
  -4  17  -1    1.35    0.11
   1  -4 -17    1.47    0.11
   1  -4 -17    1.32    0.17
   3  -4  17    6.67    0.48
  -3  -4 -17    7.65    0.37
  -3  -4 -17    7.76    0.34
  -3  -4 -17    7.58    0.39
  17  -3   4    7.23    0.36
  -4  17   3    6.86    0.42
  -4  17  -3    7.35    0.34
  -4  17  -3    7.15    0.43
   3  -4 -17    7.30    0.38
  17  -3  -4    6.16    0.39
 -17   3  -4    7.83    0.36
  -4 -17   3    7.76    0.34
  -4 -17   3    7.78    0.38
  -5  -4 -17   49.46    1.91
  -4  17   5   47.52    1.98
   4 -17   5   47.86    1.93
  -5  -4 -17   47.38    1.95
   5  -4  17   45.12    1.94
  -5  -4 -17   49.04    1.93
  -4  17  -5   46.02    1.91
  -4 -17   5   46.48    1.94
 -17   5  -4   48.08    1.92
 -17  -5   4   45.91    1.93
  -5   4 -17   47.63    1.94
  -4  17  -5   45.72    1.98
   5  -4 -17   46.49    1.94
   7  -4  17    9.76    0.58
  -7  -4 -17   11.30    0.54
  -4  17   7   10.77    0.56
  -7  -4 -17   10.76    0.49
   4  17  -7   12.00    0.57
  -7  -4 -17   10.73    0.51
 -17  -7  -4   10.60    0.48
 -17   7   4   11.76    0.49
   4 -17   7   10.89    0.52
  -7   4 -17   11.63    0.52
  -4  17  -7   11.68    0.51
 -17   7  -4   11.13    0.51
 -17  -7   4   11.39    0.50
  -4 -17   7   10.52    0.53
  -4  17  -7   11.57    0.58
  -7   4 -17   10.91    0.53
   7  -4 -17   11.21    0.52
  -4  17   9    9.17    0.49
 -17   9   4    9.21    0.41
 -17  -9  -4    9.43    0.41
   4  17  -9    9.63    0.48
  -9  -4 -17    9.16    0.43
  -9  -4 -17   10.00    0.46
   4 -17   9    9.07    0.44
  -4  17  -9    8.63    0.43
  -9   4 -17    8.41    0.43
  -4 -17   9    8.70    0.45
 -17   9  -4    8.74    0.43
  17   9   4    7.36    0.44
  -9   4 -17    8.64    0.44
 -17  -9   4    8.43    0.42
   9  -4 -17    8.60    0.43
 -11  -4 -17    1.96    0.20
   4  17 -11    2.23    0.23
 -11  -4 -17    2.35    0.18
   4 -17  11    1.51    0.18
  -4  17  11    2.21    0.25
 -17  11   4    1.78    0.15
 -17  11  -4    2.05    0.18
 -11   4 -17    2.15    0.19
  -4 -17  11    1.66    0.20
 -17 -11   4    2.11    0.17
 -11   4 -17    1.92    0.18
  11  -4 -17    1.95    0.18
  -4  17 -11    1.88    0.18
   4 -17  13    3.23    0.25
 -17  13   4    2.84    0.20
 -13  -4 -17    3.50    0.24
 -17 -13  -4    3.31    0.24
 -13  -4 -17    3.28    0.25
   4  17 -13    3.38    0.28
  -4  17  13    3.44    0.30
  -4 -17  13    3.45    0.26
  -4  17 -13    3.50    0.24
  13  -4 -17    3.06    0.23
 -13   4 -17    3.50    0.24
 -17 -13   4    3.31    0.23
 -13   4 -17    3.86    0.25
 -13   4 -17    3.64    0.22
 -17  13  -4    3.62    0.24
 -15  -4 -17    1.17    0.15
   4  17 -15    1.19    0.18
   4 -17  15    0.84    0.14
 -17 -15  -4    0.99    0.14
 -17  15   4    0.84    0.12
  -4  17 -15    0.80    0.14
  15  -4 -17    1.20    0.14
 -17 -15   4    0.98    0.14
 -15   4 -17    0.95    0.15
 -15   4 -17    0.92    0.13
  -4 -17  15    0.75    0.15
   0  -5 -17   13.59    0.62
  17   0   5   12.47    0.59
  -5  17   0   13.80    0.67
  -5 -17   0   14.24    0.59
  -2  -5 -17   44.68    1.82
   2  -5  17   41.53    1.81
  17  -2   5   39.42    1.82
  -5  17   2   45.48    1.86
  -5  17  -2   45.57    1.78
  17  -2  -5   42.14    1.82
 -17   2  -5   44.77    1.80
  -5 -17   2   46.18    1.80
  -5  17  -2   45.07    1.86
   2  -5 -17   44.83    1.82
   4  -5  17   45.47    1.91
  -4  -5 -17   46.43    1.92
  17  -4   5   45.11    1.91
  -5  17   4   48.26    1.96
  -4  -5 -17   48.70    1.91
 -17   4  -5   46.97    1.90
  17  -4  -5   41.87    2.00
  -5  17  -4   46.46    1.88
   4  -5 -17   47.47    1.92
  -5 -17   4   46.89    1.87
  -5 -17   4   47.46    1.92
  -5  17   6    9.33    0.50
   5 -17   6    8.65    0.43
   6  -5  17    6.92    0.53
  -6  -5 -17    8.69    0.45
  -6  -5 -17    9.01    0.43
 -17  -6  -5    8.78    0.40
  -6   5 -17    9.41    0.45
 -17   6  -5    9.28    0.43
  -5 -17   6    9.18    0.45
  -5  17  -6    9.06    0.42
 -17  -6   5    9.32    0.42
  -5 -17   6    9.11    0.39
  17   6   5    8.41    0.41
   6  -5 -17    8.79    0.44
  -8  -5 -17    8.85    0.46
 -17  -8  -5    9.49    0.42
  -5  17   8    8.59    0.49
   5 -17   8    9.15    0.44
 -17   8   5    9.77    0.41
  -8  -5 -17    9.01    0.44
  -8   5 -17    9.35    0.45
  17   8   5    8.00    0.44
  -5 -17   8    9.33    0.46
  -5  17  -8    9.06    0.43
   8  -5 -17    9.30    0.45
  -8   5 -17    9.28    0.46
 -17   8  -5    9.13    0.44
 -17  -8   5    9.05    0.43
 -17  10   5   20.45    0.82
 -10  -5 -17   19.95    0.87
 -17 -10  -5   19.62    0.83
   5 -17  10   19.39    0.85
  -5  17  10   18.03    0.88
 -17 -10  -5   19.08    0.85
   5  17 -10   19.99    0.89
 -10  -5 -17   19.66    0.85
 -17 -10   5   19.08    0.84
 -10   5 -17   19.07    0.86
  -5 -17  10   19.83    0.87
 -10   5 -17   20.59    0.86
  -5  17 -10   19.50    0.85
  10  -5 -17   18.72    0.85
 -17  10  -5   19.17    0.85
 -12  -5 -17   70.60    2.85
 -17  12   5   69.41    2.81
   5 -17  12   70.83    2.84
 -17 -12  -5   68.68    2.84
   5  17 -12   71.98    2.88
 -12   5 -17   66.46    2.84
 -17 -12   5   69.17    2.83
  -5  17 -12   71.94    2.84
 -17  12  -5   71.08    2.84
  -5 -17  12   68.14    2.85
  12  -5 -17   67.44    2.83
 -12   5 -17   72.14    2.84
 -14  -5 -17   38.29    1.63
 -17 -14  -5   38.73    1.62
 -17  14   5   39.63    1.59
 -14  -5 -17   38.70    1.61
   5  17 -14   39.48    1.65
   5 -17  14   40.08    1.63
  14  -5 -17   38.91    1.60
  -5 -17  14   37.54    1.63
 -17  14  -5   39.87    1.62
  -5  17 -14   38.87    1.62
 -14   5 -17   36.29    1.62
 -17 -14   5   38.51    1.61
 -14   5 -17   38.30    1.60
 -14   5 -17   38.07    1.62
   5 -17  16   15.67    0.72
 -17  16   5   15.24    0.67
 -16  -5 -17   14.70    0.71
   5  17 -16   15.60    0.74
 -17 -16  -5   14.23    0.70
 -16  -5 -17   14.60    0.71
  16  -5 -17   15.44    0.69
 -16   5 -17   15.82    0.69
  -5 -17  16   16.01    0.74
 -17 -16   5   15.93    0.71
  -5  17 -16   15.95    0.72
 -16   5 -17   15.84    0.72
  17  -1   6    9.16    0.45
  -6 -17  -1   10.20    0.44
  -1  -6 -17    9.41    0.47
  -6 -17   1   10.00    0.44
  17  -1  -6    8.85    0.47
   1  -6 -17    9.98    0.48
  17  -3   6   16.55    0.75
  -3  -6 -17   17.60    0.73
  -3  -6 -17   16.45    0.75
   3  -6  17   16.12    0.74
  -6  17  -3   16.19    0.74
  -6 -17   3   17.20    0.75
   3  -6 -17   17.63    0.75
 -17   3  -6   17.26    0.73
  17  -3  -6   15.89    0.74
  -6 -17   3   16.54    0.73
   5  -6  17    7.46    0.43
  -5  -6 -17    9.30    0.43
   5  -6  17    8.08    0.45
  -5  -6 -17    8.73    0.45
 -17  -5  -6    8.89    0.41
  -6  17  -5    8.94    0.41
  -6 -17   5    9.20    0.40
  -6 -17   5    9.73    0.45
  17   5   6    8.33    0.40
 -17   5  -6    9.22    0.43
  -5   6 -17    9.43    0.45
   5  -6 -17    9.10    0.44
  -7  -6 -17    3.68    0.22
 -17  -7  -6    3.14    0.20
   6 -17   7    3.67    0.23
  -7  -6 -17    3.41    0.24
   7  -6 -17    3.36    0.23
  -6 -17   7    3.00    0.18
  17   7   6    3.26    0.21
 -17   7  -6    3.27    0.22
  -7   6 -17    3.19    0.23
  -6  17  -7    3.31    0.21
  -6 -17   7    3.54    0.24
 -17  -7   6    3.42    0.21
   6 -17   9   10.43    0.51
  -9  -6 -17   10.24    0.50
  -9  -6 -17   10.33    0.52
 -17   9   6   11.46    0.48
 -17  -9  -6   10.95    0.49
 -17  -9  -6   10.38    0.51
  -6  17  -9   10.88    0.50
  -6 -17   9   10.51    0.52
   9  -6 -17   11.23    0.52
 -17   9  -6   11.28    0.51
  -9   6 -17   10.47    0.52
 -17  -9   6   10.65    0.50
   6  17 -11    6.56    0.40
 -17  11   6    6.95    0.33
 -11  -6 -17    6.89    0.38
 -17 -11  -6    6.29    0.37
   6 -17  11    7.00    0.37
  -6  17 -11    6.75    0.36
 -17 -11   6    7.13    0.36
 -11   6 -17    6.77    0.37
 -11   6 -17    7.15    0.37
  -6 -17  11    7.21    0.39
  11  -6 -17    6.76    0.36
 -17  11  -6    7.23    0.37
 -13  -6 -17    1.08    0.16
   6  17 -13    1.36    0.19
 -17 -13  -6    1.01    0.14
 -17  13   6    1.41    0.13
   6 -17  13    1.06    0.14
 -13  -6 -17    1.40    0.16
  13  -6 -17    1.35    0.16
  -6  17 -13    1.52    0.17
 -13   6 -17    1.31    0.15
 -17  13  -6    1.62    0.18
 -17 -13   6    1.42    0.17
 -13   6 -17    1.35    0.17
  -6 -17  13    1.48    0.19
 -13   6 -17    1.34    0.16
 -17  15   6   13.63    0.62
 -15  -6 -17   14.18    0.66
 -17 -15  -6   14.11    0.66
   6  17 -15   14.61    0.69
 -15  -6 -17   14.34    0.67
   6 -17  15   13.99    0.66
 -15   6 -17   14.68    0.66
  15  -6 -17   13.87    0.64
  -6  17 -15   14.53    0.67
  -6 -17  15   13.29    0.67
 -17 -15   6   14.02    0.65
 -15   6 -17   13.45    0.66
 -15   6 -17   14.48    0.63
  -7 -17   0   30.20    1.19
  17   0  -7   28.21    1.22
  17   0   7   26.41    1.20
   0  -7 -17   30.21    1.23
  -2  -7 -17   12.30    0.58
   2  -7  17   11.89    0.56
  -7 -17  -2   13.28    0.56
  -2  -7 -17   12.84    0.56
  17  -2   7   11.94    0.58
 -17   2  -7   12.39    0.56
  17  -2  -7   11.66    0.57
   2  -7 -17   12.69    0.58
  -7 -17   2   12.37    0.54
  -4  -7 -17   10.98    0.49
  17  -4   7   10.18    0.54
   4  -7  17   10.27    0.49
  -7 -17  -4   10.33    0.48
  -4  -7 -17    9.99    0.51
  17  -4  -7    9.76    0.49
   4  -7 -17   10.71    0.51
 -17   4  -7   11.31    0.50
  17   4   7   10.01    0.46
  -7  17  -4   11.02    0.48
  -7 -17   4   11.07    0.47
  -7 -17   4   11.40    0.51
   6  -7  17    2.85    0.22
  -6  -7 -17    3.50    0.25
   6  -7  17    2.60    0.29
  -6  -7 -17    3.32    0.21
  -7 -17   6    3.26    0.23
  -7 -17   6    3.27    0.21
   6  -7 -17    3.45    0.24
  -6   7 -17    3.56    0.24
 -17   6  -7    3.75    0.22
  -7  17  -6    3.29    0.21
 -17  -8  -7    1.61    0.17
   7 -17   8    1.61    0.16
 -17  -8  -7    1.78    0.15
   8  -7  17    0.73    0.25
  -8  -7 -17    2.02    0.19
  -8  -7 -17    1.70    0.15
  -7  17  -8    1.64    0.15
  -7 -17   8    1.34    0.17
  -8   7 -17    1.41    0.17
 -17   8  -7    1.20    0.14
 -17  -8   7    1.60    0.16
   8  -7 -17    1.52    0.17
  17   8   7    1.29    0.15
 -17 -10  -7    3.69    0.23
   7 -17  10    3.81    0.25
 -17  10   7    4.20    0.21
 -10  -7 -17    3.83    0.27
 -17 -10  -7    3.79    0.25
  -7 -17  10    3.89    0.27
 -17  10  -7    4.19    0.26
  10  -7 -17    3.92    0.25
 -17 -10   7    3.64    0.25
  -7  17 -10    4.01    0.24
 -10   7 -17    3.82    0.26
   7 -17  12   29.39    1.27
 -12  -7 -17   29.70    1.28
 -17  12   7   30.68    1.23
 -17 -12  -7   28.89    1.27
  -7 -17  12   30.38    1.29
 -12   7 -17   28.97    1.28
  -7  17 -12   29.34    1.27
  12  -7 -17   29.44    1.26
 -12   7 -17   31.55    1.28
 -17 -12   7   29.30    1.26
 -17  12  -7   31.60    1.28
 -14  -7 -17   33.31    1.48
   7  17 -14   35.16    1.50
 -14  -7 -17   33.16    1.46
   7 -17  14   34.74    1.47
 -17  14   7   34.64    1.43
 -17 -14  -7   33.18    1.47
 -14   7 -17   35.67    1.48
  14  -7 -17   35.63    1.46
 -14   7 -17   33.24    1.47
  -7 -17  14   35.79    1.49
  -7  17 -14   34.98    1.47
 -17 -14   7   35.10    1.47
 -14   7 -17   36.30    1.44
 -17  14  -7   37.19    1.48
 -17 -16  -7   22.81    1.02
 -16  -7 -17   23.55    1.02
   7 -17  16   23.66    1.02
   7  17 -16   24.20    1.05
 -16  -7 -17   23.28    1.03
 -17  16   7   24.34    0.98
 -16   7 -17   24.16    1.00
 -16   7 -17   22.19    1.03
  16  -7 -17   22.24    1.00
  -7  17 -16   23.23    1.03
 -17 -16   7   21.82    1.01
  -1  -8 -17   32.42    1.39
  -8 -17  -1   32.85    1.36
  17  -1   8   31.48    1.39
  17   1  -8   31.31    1.38
 -17   1  -8   34.16    1.37
  17  -1  -8   32.57    1.37
  -8 -17   1   34.22    1.36
   1  -8 -17   34.65    1.39
  17  -3   8   14.93    0.74
  -3  -8 -17   17.55    0.70
   3  -8  17   15.84    0.70
   3  -8  17   15.62    0.73
  -3  -8 -17   16.41    0.73
  -8 -17  -3   16.37    0.70
   3  -8 -17   17.37    0.73
 -17   3  -8   16.08    0.71
  -8 -17   3   16.18    0.72
  17  -3  -8   15.42    0.70
  -8 -17   3   16.42    0.69
  17   3   8   14.32    0.67
 -17  -5  -8    9.04    0.44
  -5  -8 -17    8.85    0.45
   5  -8  17    7.17    0.47
  -8 -17  -5    8.22    0.42
  -5  -8 -17    8.86    0.42
 -17  -5  -8    9.19    0.42
   5  -8  17    8.15    0.41
  -8  17  -5    9.32    0.42
  -8 -17   5    9.18    0.41
 -17   5  -8    8.81    0.43
  -5   8 -17    9.25    0.45
   5  -8 -17    9.45    0.45
  -8 -17   5    9.77    0.45
  17   5   8    8.42    0.40
 -17  -7  -8    1.79    0.15
   7  -8  17    1.46    0.23
  -7  -8 -17    1.69    0.15
  -7  -8 -17    1.69    0.19
 -17  -7  -8    1.48    0.17
   8 -17   7    1.66    0.16
  17   7   8    1.49    0.16
   7  -8 -17    1.49    0.17
  -8  17  -7    1.47    0.15
  -7   8 -17    1.50    0.17
  -8 -17   7    1.29    0.16
 -17   7  -8    1.50    0.16
 -17  -9  -8   50.07    1.98
 -17  -9  -8   48.11    1.99
  -9  -8 -17   48.45    2.00
   8 -17   9   47.09    1.98
  -9  -8 -17   47.61    1.97
   9  -8 -17   47.66    1.99
  -8  17  -9   49.47    1.98
 -17  -9   8   48.81    1.98
  17   9   8   43.15    1.99
  -8 -17   9   49.66    2.00
 -17   9  -8   51.93    2.00
  -9   8 -17   48.24    2.00
 -17 -11  -8   12.05    0.58
 -11  -8 -17   12.72    0.59
   8 -17  11   12.24    0.57
 -17 -11  -8   13.02    0.57
 -17  11  -8   12.81    0.58
 -17 -11   8   11.55    0.57
  -8  17 -11   11.93    0.57
  11  -8 -17   12.00    0.57
 -11   8 -17   12.52    0.59
  -8 -17  11   11.68    0.59
 -17  13   8    2.40    0.15
 -17 -13  -8    2.14    0.20
 -13  -8 -17    1.98    0.21
   8 -17  13    2.33    0.20
  13  -8 -17    2.46    0.20
 -13   8 -17    2.20    0.21
 -13   8 -17    2.06    0.21
  -8 -17  13    2.44    0.22
 -17  13  -8    2.48    0.22
  -8  17 -13    2.44    0.21
 -17 -13   8    2.11    0.20
 -15  -8 -17    3.37    0.26
   8  17 -15    3.51    0.29
 -17  15   8    3.77    0.21
 -17 -15  -8    3.97    0.27
 -15  -8 -17    4.08    0.27
   8 -17  15    4.03    0.27
  15  -8 -17    3.42    0.25
  -8 -17  15    3.63    0.28
  -8  17 -15    3.91    0.27
 -15   8 -17    3.59    0.26
 -15   8 -17    3.70    0.27
 -15   8 -17    3.84    0.23
 -17 -15   8    3.55    0.26
   0  -9 -17   36.23    1.43
  17   0  -9   29.11    1.49
  17   0   9   33.29    1.43
  -9 -17   0   35.98    1.40
   2  -9  17    4.37    0.26
  17  -2   9    3.40    0.35
  -2  -9 -17    5.27    0.26
  -2  -9 -17    5.17    0.29
  -9 -17  -2    4.54    0.26
  17  -2  -9    4.18    0.26
 -17   2  -9    4.46    0.26
   2  -9 -17    4.52    0.28
  -9 -17   2    4.77    0.25
   2   9  17    4.27    0.27
  -4  -9 -17    9.51    0.41
 -17  -4  -9    9.59    0.44
   4  -9  17    7.89    0.47
  -9 -17  -4    8.86    0.42
  -4  -9 -17    9.18    0.45
   4   9  17    8.16    0.45
  17  -4  -9    7.56    0.40
  17   4   9    7.69    0.39
 -17   4  -9    8.23    0.42
  -9 -17   4    9.06    0.40
  -9 -17   4    8.87    0.43
   4  -9 -17    8.77    0.44
   6  -9  17    8.26    0.55
  -6  -9 -17   10.45    0.47
  -9 -17  -6    9.81    0.48
 -17  -6  -9   10.74    0.48
  -6  -9 -17   10.10    0.51
 -17  -6  -9    9.83    0.49
  -9  17  -6   10.84    0.48
  -9 -17   6   10.36    0.50
  -6   9 -17   10.84    0.51
  17   6   9    9.59    0.47
   6  -9 -17   10.87    0.50
 -17   6  -9   10.60    0.49
  -9 -17   6   10.65    0.46
  -8  -9 -17   48.68    2.02
 -17  -8  -9   46.17    2.00
   9 -17   8   48.92    1.99
 -17  -8  -9   48.98    1.99
  -8  -9 -17   47.53    1.98
 -17   8  -9   50.04    2.01
  -9 -17   8   50.74    2.02
   8  -9 -17   49.07    2.01
  -9  17  -8   49.05    1.99
  -8   9 -17   47.56    2.01
 -10  -9 -17    6.21    0.35
   9 -17  10    5.83    0.32
 -17 -10  -9    6.23    0.32
 -17 -10  -9    5.73    0.33
 -17  10  -9    5.76    0.33
 -10   9 -17    5.70    0.33
 -17 -10   9    5.37    0.32
  -9  17 -10    5.55    0.32
  -9 -17  10    5.46    0.34
  10  -9 -17    5.39    0.32
   9 -17  12   24.50    1.07
 -12  -9 -17   25.72    1.09
 -17 -12  -9   24.15    1.08
 -17 -12  -9   25.48    1.07
  -9  17 -12   25.45    1.08
  -9 -17  12   24.59    1.09
 -12   9 -17   24.39    1.08
  12  -9 -17   23.83    1.07
 -17 -12   9   25.07    1.08
 -17  12  -9   26.24    1.09
 -14  -9 -17    8.60    0.44
 -17 -14  -9    7.85    0.43
 -14  -9 -17    8.26    0.44
   9 -17  14    8.55    0.43
 -17 -14   9    8.31    0.43
  14  -9 -17    7.74    0.42
 -14   9 -17    7.83    0.43
  -9 -17  14    8.13    0.45
 -14   9 -17    8.38    0.39
  -9  17 -14    8.26    0.43
 -14   9 -17    8.31    0.44
 -17 -16  -9   25.28    1.08
   9  17 -16   23.59    1.06
 -16  -9 -17   22.63    1.03
   9 -17  16   22.80    1.02
 -16  -9 -17   22.60    1.03
  -9  17 -16   22.91    1.03
  16  -9 -17   23.23    1.02
 -16   9 -17   23.17    1.04
 -16   9 -17   23.58    1.00
  -9 -17  16   24.18    1.05
 -17 -16   9   23.42    1.03
 -10 -17  -1   18.75    0.80
 -17  -1 -10   20.92    0.82
  -1 -10 -17   19.39    0.79
  -1 -10 -17   19.06    0.83
   1 -10 -17   19.01    0.82
  17  -1 -10   17.69    0.79
 -17   1 -10   17.57    0.80
 -10 -17   1   18.18    0.79
  10 -17  -1   16.15    0.80
   1  10  17   17.66    0.79
 -10 -17  -3    5.86    0.30
 -17  -3 -10    5.81    0.31
  -3 -10 -17    5.78    0.28
  -3 -10 -17    5.88    0.33
  10 -17  -3    5.06    0.29
   3  10  17    4.42    0.35
 -10 -17   3    5.91    0.32
 -17   3 -10    5.57    0.30
 -10 -17   3    5.41    0.29
  17  -3 -10    5.09    0.29
 -17  -5 -10   19.87    0.83
 -17  -5 -10   18.96    0.84
  -5 -10 -17   19.39    0.81
 -10 -17  -5   18.91    0.83
  -5 -10 -17   19.69    0.86
 -10 -17   5   18.32    0.81
 -10 -17   5   19.83    0.85
 -17   5 -10   17.73    0.83
  -5  10 -17   18.38    0.84
 -10 -17  -7    4.02    0.25
  -7 -10 -17    3.65    0.27
 -17  -7 -10    3.96    0.26
[truncated: 4,817,091 more chars]
